# Supplementary material for: Genome-wide association studies of metabolites in Finnish men identify disease-relevant loci
Source: Nat Commun. 2022 Mar 28;13:1644. doi: 10.1038/s41467-022-29143-5 (PMC8960770; doi:10.1038/s41467-022-29143-5)
Supplement: Supplementary file 4 — Supplementary Data 1 [file 41467_2022_29143_MOESM4_ESM.xlsx]

## Sheet: Sheet1
Supplementary Data 1: List of the 1,544 metabolites in the METSIM Metabolon metabolomics study
Metabolite ID: Metabolon metabolite chemical ID.
Biochemical name: biochemical name of the metabolite.
Class: biochemical class of the metabolite.
Pathway: biochemical pathway for a named metabolite annotated by Metabolon Inc.
HMDB: Human Metabolon Database ID.
SMILES: chemical notation in the Simplified Molecular-Input Line-Entry System.
Year: year when the metabolite was identified in the Metabolon DiscoveryHD4 platform.
Mean: mean value of the median-scaled metabolite levels.
SD: standard deviation of the median-scaled metabolite levels.
Q1: first quartile of the median-scaled metabolite levels.
Q3: third quartile of the median-scaled metabolite levels.
MeasureN: sample size in which the metabolite levels were measured for any given metabolite.
N: sample size used in the genome-wide association tests. "-" means the metabolite was not analyzed in the genetic association tests.
Metabolite ID	Biochemical name	Class	Pathway	HMDB	SMILES	Year	Mean	SD	Q1	Q3	MeasureN	N
C100000011	phenylacetate	AA	Phenylalanine Metabolism	HMDB0000209	O=C(O)CC1=CC=CC=C1	2017	1.34	3.061	0.595	1.6	6226	5029
C100000015	xanthurenate	AA	Tryptophan Metabolism	HMDB0000881	OC1=C2C(C(O)=CC(C(O)=O)=N2)=CC=C1	2015	1.071	0.473	0.743	1.317	6226	5976
C100000036	3-methyl-2-oxovalerate	AA	Leucine, Isoleucine and Valine Metabolism	HMDB0000491	CCC(C)C(C(O)=O)=O	2014	1.019	0.212	0.871	1.14	6226	6136
C100000039	methionine sulfoxide	AA	Methionine, Cysteine, SAM and Taurine Metabolism	HMDB0002005	O=C(O)[C@@H](N)CCS(C)=O	2015	1.049	0.284	0.858	1.181	6226	6136
C100000042	3-methylhistidine	AA	Histidine Metabolism	HMDB0000479	N[C@H](C(O)=O)CC1=CN=CN1C	2014	1.743	1.971	0.431	2.389	6226	6074
C100000054	5-hydroxylysine	AA	Lysine Metabolism	HMDB0000450	N[C@@H](CCC(O)CN)C(O)=O	2015	1.061	0.673	0.851	1.174	6226	5918
C100000096	4-guanidinobutanoate	AA	Guanidino and Acetamido Metabolism	HMDB0003464	N=C(N)NCCCC(O)=O	2015	1.181	0.718	0.736	1.415	6226	6103
C100000263	imidazole lactate	AA	Histidine Metabolism	HMDB0002320	OC(C(O)=O)CC1=CN=CN1	2015	1.071	0.387	0.809	1.25	6226	6127
C100000265	kynurenine	AA	Tryptophan Metabolism	HMDB0000684	N[C@H](C(O)=O)CC(C1=CC=CC=C1N)=O	2015	1.032	0.256	0.868	1.157	6226	6136
C100000282	N-acetylglutamate	AA	Glutamate Metabolism	HMDB0001138	O=C(O)CC[C@@H](C(O)=O)NC(C)=O	2016	1.042	0.35	0.828	1.191	6226	5864
C100000285	N-alpha-acetylornithine	AA	Urea cycle; Arginine and Proline Metabolism	HMDB0003357	NCCC[C@@H](C(O)=O)NC(C)=O	2015	1.049	0.378	0.787	1.276	2276	1313
C100000447	gentisate	AA	Tyrosine Metabolism	HMDB0000152	O=C(O)C1=CC(O)=CC=C1O	2015	1.326	1.482	0.662	1.538	6226	5505
C100000454	5-aminovalerate	AA	Lysine Metabolism	HMDB0003355	OC(CCCCN)=O	2015	1.116	0.697	0.69	1.351	3996	3026
C100000463	indolelactate	AA	Tryptophan Metabolism	HMDB0000671	OC(C(O)=O)CC1=CNC2=C1C=CC=C2	2014	1.037	0.309	0.839	1.179	6226	6136
C100000467	3-indoxyl sulfate	AA	Tryptophan Metabolism	HMDB0000682	O=S(OC2=CNC1=CC=CC=C12)(O)=O	2014	1.068	0.533	0.698	1.34	6226	6136
C100000551	4-methyl-2-oxopentanoate	AA	Leucine, Isoleucine and Valine Metabolism	HMDB0000695	CC(C)CC(C(O)=O)=O	2014	1.018	0.21	0.875	1.133	6226	6136
C100000706	alpha-hydroxyisocaproate	AA	Leucine, Isoleucine and Valine Metabolism	HMDB0000746	OC(C(CC(C)C)O)=O	2014	1.027	0.283	0.835	1.183	6226	6134
C100000708	isovalerate (i5:0)	AA	Leucine, Isoleucine and Valine Metabolism	HMDB0000718	CC(C)CC(O)=O	2014	1.062	0.39	0.82	1.219	6226	5886
C100000715	1-methylguanidine	AA	Guanidino and Acetamido Metabolism	HMDB0001522	N=C(N)NC	2015	1.056	0.372	0.816	1.234	1231	1183
C100000774	phenyllactate (PLA)	AA	Phenylalanine Metabolism	HMDB0000779	OC(C(O)=O)CC1=CC=CC=C1	2014	1.06	0.771	0.838	1.185	6226	6136
C100000787	N-acetylaspartate (NAA)	AA	Alanine and Aspartate Metabolism	HMDB0000812	OC([C@@H](NC(C)=O)CC(O)=O)=O	2014	1.012	0.161	0.909	1.106	6226	6134
C100000800	indoleacrylate	AA	Tryptophan Metabolism	HMDB0000734	O=C(O)/C=C/C1=CNC2=C1C=CC=C2	2014	1.286	1.312	0.669	1.531	1231	-
C100000808	cysteine s-sulfate	AA	Methionine, Cysteine, SAM and Taurine Metabolism	HMDB0000731	N[C@H](C(O)=O)CSS(O)(=O)=O	2016	1.074	0.631	0.758	1.281	6226	5774
C100000936	3-methyl-2-oxobutyrate	AA	Leucine, Isoleucine and Valine Metabolism	HMDB0000019	OC(C(C(C)C)=O)=O	2014	1.015	0.194	0.884	1.12	6226	6136
C100000961	homoarginine	AA	Urea cycle; Arginine and Proline Metabolism	HMDB0000670	N[C@H](C(O)=O)CCCCNC(N)=N	2015	1.049	0.358	0.816	1.223	6226	6136
C100000963	homocitrulline	AA	Urea cycle; Arginine and Proline Metabolism	HMDB0000679	N[C@H](C(O)=O)CCCCNC(N)=O	2015	1.148	0.665	0.768	1.341	6226	5939
C100001006	N-acetylglycine	AA	Glycine, Serine and Threonine Metabolism	HMDB0000532	O=C(O)C(NC(C)=O)[H]	2015	1.235	0.789	0.776	1.407	6226	6136
C100001034	indoleacetate	AA	Tryptophan Metabolism	HMDB0000197	OC(CC1=CNC2=C1C=CC=C2)=O	2014	1.255	1.034	0.76	1.369	6226	6136
C100001051	1-methylhistidine	AA	Histidine Metabolism	HMDB0000001	N[C@H](C(O)=O)CC1=CN(C)C=N1	2014	1.049	0.34	0.831	1.198	6226	6119
C100001055	isobutyrylcarnitine (C4)	AA	Leucine, Isoleucine and Valine Metabolism	HMDB0000736	CC(C)C(O[C@@H](CC([O-])=O)C[N+](C)(C)C)=O	2015	1.125	0.6	0.728	1.374	6226	6120
C100001083	indolepropionate	AA	Tryptophan Metabolism	HMDB0002302	OC(CCC1=CNC2=C1C=CC=C2)=O	2014	1.347	1.586	0.619	1.615	6226	6076
C100001104	N-acetyltyrosine	AA	Tyrosine Metabolism	HMDB0000866	OC1=CC=C(C[C@@H](C(O)=O)NC(C)=O)C=C1	2014	1.082	0.451	0.784	1.274	6226	5986
C100001167	pro-hydroxy-pro	AA	Urea cycle; Arginine and Proline Metabolism	HMDB0006695	OC([C@H]1N(C([C@H]2NCCC2)=O)CC(O)C1)=O	2015	1.06	0.35	0.826	1.227	6226	6134
C100001170	3-hydroxy-2-ethylpropionate	AA	Leucine, Isoleucine and Valine Metabolism	HMDB0000396	O=C(O)C(CC)CO	2014	1.042	0.309	0.832	1.201	6226	6125
C100001208	1-methyl-4-imidazoleacetate	AA	Histidine Metabolism	HMDB0002820	O=C(O)CC1=CN(C)C=N1	2015	1.055	0.38	0.854	1.18	6226	6125
C100001212	guanidinosuccinate	AA	Guanidino and Acetamido Metabolism	HMDB0003157	N=C(N)NC(C(O)=O)CC(O)=O	2015	1.142	0.805	0.702	1.391	6226	3903
C100001253	N-acetylglutamine	AA	Glutamate Metabolism	HMDB0006029	OC([C@H](CCC(N)=O)NC(C)=O)=O	2014	1.12	0.55	0.753	1.345	6226	5830
C100001254	N-acetyltryptophan	AA	Tryptophan Metabolism	HMDB0013713	O=C(O)[C@@H](NC(C)=O)CC1=CNC2=C1C=CC=C2	2014	1.06	0.421	0.803	1.24	6226	6016
C100001256	N-acetylphenylalanine	AA	Phenylalanine Metabolism	HMDB0000512	O=C(O)[C@@H](NC(C)=O)CC1=CC=CC=C1	2014	1.093	0.47	0.809	1.268	6226	5967
C100001266	N-acetylarginine	AA	Urea cycle; Arginine and Proline Metabolism	HMDB0004620	O=C(O)[C@@H](NC(C)=O)CCCNC(N)=N	2015	1.093	0.449	0.789	1.304	6226	6120
C100001274	N-acetylthreonine	AA	Glycine, Serine and Threonine Metabolism	HMDB0062557	CC(O)C(C(O)=O)NC(C)=O	2014	1.038	0.26	0.882	1.142	6226	6134
C100001276	N-acetylisoleucine	AA	Leucine, Isoleucine and Valine Metabolism	HMDB0061684	CC(N[C@H](C(O)=O)C(C)CC)=O	2014	1.019	0.317	0.806	1.197	6226	4946
C100001293	N-acetylhistidine	AA	Histidine Metabolism	HMDB0032055	OC([C@@H](NC(C)=O)CC1=CNC=N1)=O	2014	1.066	0.42	0.798	1.256	6226	5984
C100001300	alpha-hydroxyisovalerate	AA	Leucine, Isoleucine and Valine Metabolism	HMDB0000407	OC(C(O)=O)C(C)C	2014	1.134	0.784	0.782	1.295	6226	6136
C100001393	isovalerylcarnitine (C5)	AA	Leucine, Isoleucine and Valine Metabolism	HMDB0000688	[O-]C(CC(C[N+](C)(C)C)OC(CC(C)C)=O)=O	2015	1.042	0.352	0.798	1.227	6226	6135
C100001437	cysteine-glutathione disulfide	AA	Glutathione Metabolism	HMDB0000656	NC(C(O)=O)CCC(NC(CSSCC(N)C(O)=O)C(NCC(O)=O)=O)=O	2015	1.19	0.822	0.66	1.483	6226	5696
C100001452	isovalerylglycine	AA	Leucine, Isoleucine and Valine Metabolism	HMDB0000678	O=C(O)CNC(CC(C)C)=O	2014	1.055	0.526	0.82	1.213	6226	4787
C100001509	2-methylbutyrylcarnitine (C5)	AA	Leucine, Isoleucine and Valine Metabolism	HMDB0000378	CCC(C)C(OC(CC([O-])=O)C[N+](C)(C)C)=O	2015	1.044	0.353	0.814	1.215	6226	5037
C100001510	phenol sulfate	AA	Tyrosine Metabolism	HMDB0060015	OS(OC1=CC=CC=C1)(=O)=O	2014	1.416	1.36	0.732	1.519	6226	6136
C100001540	pyroglutamine	AA	Glutamate Metabolism	HMDB0062558	O=C(CCC1N)NC1=O	2015	1.109	0.562	0.691	1.41	6226	6114
C100001541	2-hydroxy-3-methylvalerate	AA	Leucine, Isoleucine and Valine Metabolism	HMDB0000317	O=C(C(C(CC)C)O)O	2014	1.091	0.63	0.794	1.249	6226	6135
C100001577	N-acetylcitrulline	AA	Urea cycle; Arginine and Proline Metabolism	HMDB0000856	OC([C@@H](NC(C)=O)CCCNC(N)=O)=O	2015	1.463	4.151	0.578	1.701	6226	4467
C100001590	isobutyrylglycine	AA	Leucine, Isoleucine and Valine Metabolism	HMDB0000730	O=C(O)CNC(C(C)C)=O	2014	1.088	0.529	0.781	1.279	6226	5126
C100001593	glutarylcarnitine (C5-DC)	AA	Lysine Metabolism	HMDB0013130	[O-]C(CC(C[N+](C)(C)C)OC(CCCC(O)=O)=O)=O	2015	1.07	0.411	0.809	1.247	6226	6136
C100001594	beta-hydroxyisovaleroylcarnitine	AA	Leucine, Isoleucine and Valine Metabolism	HMDB0061189	[O-]C(CC(C[N+](C)(C)C)OC(CC(O)(C)C)=O)=O	2015	1.056	0.356	0.823	1.226	2230	1959
C100001597	tiglylcarnitine (C5:1-DC)	AA	Leucine, Isoleucine and Valine Metabolism	HMDB0002366	[O-]C(CC(C[N+](C)(C)C)OC(/C(C)=C/C)=O)=O	2015	1.06	0.393	0.808	1.229	6226	6095
C100001612	N-acetyl-aspartyl-glutamate (NAAG)	AA	Glutamate Metabolism	HMDB0001067	CC(NC(C(NC(CCC(O)=O)C(O)=O)=O)CC(O)=O)=O	2015	1.059	0.382	0.786	1.266	6226	3760
C100001668	1-ribosyl-imidazoleacetate	AA	Histidine Metabolism	HMDB0002331	OCC(O1)C(O)C(O)C1N2C=NC(CC(O)=O)=C2	2018	1.127	0.897	0.795	1.252	6226	6123
C100001731	indoleacetylglutamine	AA	Tryptophan Metabolism	HMDB0013240	O=C(NC(CCC(N)=O)C(O)=O)CC1=CNC2=C1C=CC=C2	2015	1.372	1.472	0.614	1.591	6226	4932
C100001734	N6-acetyllysine	AA	Lysine Metabolism	HMDB0000206	N[C@@H](CCCCNC(C)=O)C(O)=O	2014	1.021	0.22	0.892	1.119	6226	6104
C100001743	tryptophan betaine	AA	Tryptophan Metabolism	HMDB0061115	O=C([O-])[C@@H]([N@+](C)(C)C)CC1=CNC2=C1C=CC=C2	2015	5.632	15	0.382	3.803	6226	5716
C100001810	dimethylarginine (SDMA + ADMA)	AA	Urea cycle; Arginine and Proline Metabolism	HMDB0001539,HMDB0003334	N[C@@H](CCCNC(N(C)C)=N)C(O)=O	2015	1.02	0.162	0.923	1.085	6226	6136
C100001851	N-acetylserine	AA	Glycine, Serine and Threonine Metabolism	HMDB0002931	OC[C@@H](C(O)=O)NC(C)=O	2014	1.029	0.214	0.901	1.119	6226	6133
C100001956	N-methylproline	AA	Urea cycle; Arginine and Proline Metabolism	HMDB0094696	O=C(O)C1N(C)CCC1	2015	2.62	4.023	0.386	3.234	6226	6134
C100002103	5-methylthioribose	AA	Methionine, Cysteine, SAM and Taurine Metabolism	HMDB0001087	OC1C(O)C(O)C(CSC)O1	2018	1.124	0.785	0.763	1.303	6226	2886
C100002113	cysteine sulfinic acid	AA	Methionine, Cysteine, SAM and Taurine Metabolism	HMDB0000996	O=C(C(CS(O)=O)N)O	2015	1.051	0.371	0.822	1.221	6226	5189
C100002183	S-methylmethionine	AA	Methionine, Cysteine, SAM and Taurine Metabolism	HMDB0038670	NC(CC[S+](C)C)C([O-])=O	2015	1.515	1.741	0.517	1.827	5227	3039
C100002185	indole-3-carboxylate	AA	Tryptophan Metabolism	HMDB0003320	O=C(C1=CNC2=C1C=CC=C2)O	2014	1.087	0.474	0.824	1.219	6226	5306
C100002204	N-acetyl-3-methylhistidine	AA	Histidine Metabolism	~HMDB0000194	O=C(O)C(NC(C)=O)CC1=CN=CN1C	2015	1.497	1.67	0.527	1.839	6226	3923
C100002249	N-acetyl-cadaverine	AA	Lysine Metabolism	HMDB0002284	O=C(C)NCCCCCN	2015	1.616	2.017	0.561	1.835	6226	1457
C100002397	alpha-ketoglutaramate	AA	Glutamate Metabolism	HMDB0001552	NC(CCC(C(O)=O)=O)=O	2018	1.032	0.267	0.88	1.137	6226	6125
C100002458	3-methylglutaconate	AA	Leucine, Isoleucine and Valine Metabolism	HMDB0000522	OC(C/C(C)=C/C(O)=O)=O	2017	1.105	0.473	0.816	1.252	6226	6132
C100002462	5-(galactosylhydroxy)-L-lysine	AA	Lysine Metabolism	~HMDB0000585	O[C@@H]1[C@@H](O)[C@@H](O)[C@@H](CO)OC1OC(CCC(N)C(O)=O)CN	2017	1.04	0.468	0.784	1.235	6226	4440
C100002466	cysteinylglycine disulfide	AA	Glutathione Metabolism	HMDB0000709	OC(CNC(C(N)CSSC[C@@H](C(O)=O)N)=O)=O	2018	1.077	0.452	0.767	1.294	6226	6136
C100002500	formiminoglutamate	AA	Histidine Metabolism	HMDB0000854	OC([C@@H](NC=N)CCC(O)=O)=O	2015	1.162	2.078	0.775	1.301	3996	3931
C100002514	hydantoin-5-propionate	AA	Histidine Metabolism	HMDB0001212	O=C1NC(C(CCC(O)=O)N1)=O	2015	1.139	1.231	0.718	1.358	6226	5148
C100002544	4-hydroxyglutamate	AA	Glutamate Metabolism	HMDB0002273	OC(C(O)=O)C[C@@H](C(O)=O)N	2015	1.079	0.528	0.707	1.33	6226	4240
C100002679	gamma-carboxyglutamate	AA	Glutamate Metabolism	HMDB0041900	OC(C(C(O)=O)CC(C(O)=O)N)=O	2015	1.022	0.281	0.866	1.145	6226	5990
C100002749	S-methylcysteine	AA	Methionine, Cysteine, SAM and Taurine Metabolism	HMDB0002108	OC([C@H](CSC)N)=O	2014	1.112	0.469	0.819	1.267	6226	6135
C100002769	argininate	AA	Urea cycle; Arginine and Proline Metabolism	HMDB0003148	N=C(N)NCCC[C@H](O)C(O)=O	2017	1.101	0.517	0.75	1.333	6226	6101
C100002784	2-oxoarginine	AA	Urea cycle; Arginine and Proline Metabolism	HMDB0004225	OC(C(CCC/N=C(N)/N)=O)=O	2017	1.127	0.556	0.765	1.329	6226	5503
C100002910	1-methyl-5-imidazoleacetate	AA	Histidine Metabolism	HMDB0004988	O=C(O)CC1=CN=CN1C	2019	1.431	1.604	0.51	1.881	6226	6101
C100002927	S-methylcysteine sulfoxide	AA	Methionine, Cysteine, SAM and Taurine Metabolism	HMDB0029432	NC(CS(C)=O)C(O)=O	2017	1.325	1.055	0.746	1.483	6226	6135
C100003260	carboxyethyl-GABA	AA	Glutamate Metabolism	HMDB0002201	O=C(CCCNCCC(O)=O)O	2015	1.026	0.253	0.869	1.148	6226	5938
C100003271	beta-citrylglutamate	AA	Glutamate Metabolism	HMDB0013220	OC(CC(C(NC(CCC(O)=O)C(O)=O)=O)(CC(O)=O)O)=O	2017	1.037	0.323	0.817	1.206	6226	6133
C100003415	N6-methyllysine	AA	Lysine Metabolism	HMDB0002038	O=C([C@H](CCCCNC)N)O	2019	1.569	1.22	0.708	2.314	6226	6136
C100003434	imidazole propionate	AA	Histidine Metabolism	HMDB0002271	OC(CCC1=CN=CN1)=O	2015	1.312	1.456	0.719	1.432	6226	5941
C100003892	lanthionine	AA	Methionine, Cysteine, SAM and Taurine Metabolism	~HMDB0034324	O=C([C@H](CSC[C@@H](C(O)=O)N)N)O	2015	1.137	0.644	0.768	1.304	5227	4293
C100004046	N-acetylcarnosine	AA	Histidine Metabolism	HMDB0012881	OC([C@H](CC1=CN=CN1)NC(CCNC(C)=O)=O)=O	2015	1.058	0.398	0.775	1.285	6226	6116
C100004056	N-methyltaurine	AA	Methionine, Cysteine, SAM and Taurine Metabolism		O=S(O)(CCNC)=O	2016	1.536	1.736	0.515	1.859	6226	2598
C100004299	N-acetyl-1-methylhistidine	AA	Histidine Metabolism	~HMDB0005769	OC(C(CC1=CN(C)C=N1)NC(C)=O)=O	2015	1.257	0.992	0.668	1.545	6226	5767
C100004499	6-oxopiperidine-2-carboxylate	AA	Lysine Metabolism	HMDB0061705	OC(C1CCCC(N1)=O)=O	2014	1.078	0.467	0.801	1.24	6226	5029
C100004523	N-delta-acetylornithine	AA	Urea cycle; Arginine and Proline Metabolism	HMDB0003357	CC(NCCCC(N)C(O)=O)=O	2014	1.126	0.697	0.676	1.409	6226	6132
C100004541	acisoga	AA	Polyamine Metabolism	HMDB0061384	O=C1N(CCCN([H])C(C)=O)CCC1	2014	1.082	0.493	0.743	1.314	6226	6057
C100004561	N-formylanthranilic acid	AA	Tryptophan Metabolism	HMDB0004089	OC(C1=CC=CC=C1N([H])C=O)=O	2017	1.127	0.833	0.794	1.265	6226	5910
C100004575	N2,N5-diacetylornithine	AA	Urea cycle; Arginine and Proline Metabolism	~HMDB0003357	OC(C(CCCNC(C)=O)N([H])C(C)=O)=O	2015	1.132	0.71	0.721	1.348	6226	5532
C100004634	3-methoxytyramine sulfate	AA	Tyrosine Metabolism	~HMDB0127988	NCCC1=CC(OC)=C(OS(=O)(O)=O)C=C1	2014	1.201	2.945	0.798	1.232	6226	3046
C100004635	methionine sulfone	AA	Methionine, Cysteine, SAM and Taurine Metabolism	HMDB0062174	O=S(C)(CCC(N)C(O)=O)=O	2015	1.087	0.469	0.786	1.28	6226	6109
C100005373	fructosyllysine	AA	Lysine Metabolism	HMDB0034879	OC[C@@H](O)[C@@H](O)[C@H](O)C(CNCCCC[C@@H](N)C(O)=O)=O	2019	1.03	0.307	0.819	1.198	6226	6136
C100005466	N-acetyltaurine	AA	Methionine, Cysteine, SAM and Taurine Metabolism	HMDB0240253	O=S(CCNC(C)=O)(O)=O	2015	1.064	0.451	0.822	1.214	6226	6099
C100005850	3-methylglutarylcarnitine (2)	AA	Leucine, Isoleucine and Valine Metabolism	HMDB0000552	[O-]C(CC(C[N+](C)(C)C)OC(CC(C)CC(O)=O)=O)=O	2015	1.18	0.747	0.72	1.417	6226	6050
C100006056	N-formylphenylalanine	AA	Tyrosine Metabolism	HMDB0240317	OC([C@@H](NC=O)CC1=CC=CC=C1)=O	2015	1.076	1.27	0.792	1.233	5227	4630
C100006092	tyramine O-sulfate	AA	Tyrosine Metabolism	HMDB0006409	NCCC1=CC=C(OS(O)(=O)=O)C=C1	2015	1.621	3.333	0.646	1.664	6226	4300
C100006095	4-hydroxycinnamate sulfate	AA	Tyrosine Metabolism		O=C(O[H])/C=C/C1=CC=C(OS(=O)(O)=O)C=C1	2015	1.559	2.427	0.567	1.62	6226	-
C100006123	N-acetylhistamine	AA	Histidine Metabolism	HMDB0013253	O=C(C)NCCC1=CNC=N1	2015	2.387	6.298	0.587	1.836	6226	505
C100006129	vanillactate	AA	Tyrosine Metabolism	HMDB0000913	OC1=C(OC)C=C(CC(C(O)=O)O)C=C1	2017	1.217	4.078	0.807	1.216	6226	5233
C100006191	p-cresol glucuronide	AA	Tyrosine Metabolism	HMDB0011686	O[C@H]([C@@H](O)[C@@H]1O)[C@@H](O[C@@H]1C(O)=O)OC2=CC=C(C)C=C2	2015	1.715	2.163	0.404	2.203	6226	5570
C100006262	4-methoxyphenol sulfate	AA	Tyrosine Metabolism		COC1=CC=C(OS(=O)(O)=O)C=C1	2018	1.241	0.974	0.577	1.622	6226	5946
C100006360	dopamine 4-sulfate	AA	Tyrosine Metabolism	HMDB0004148	O=S(OC1=CC=C(CCN)C=C1O)(O)=O	2015	1.401	1.947	0.672	1.51	6226	1318
C100006361	dopamine 3-O-sulfate	AA	Tyrosine Metabolism	HMDB0006275	NCCC1=CC(OS(=O)(O)=O)=C(O)C=C1	2015	1.244	1.953	0.762	1.328	6226	5991
C100006378	N-acetylkynurenine (2)	AA	Tryptophan Metabolism	~HMDB0000684	OC([C@@H](NC(C)=O)CC(C1=CC=CC=C1N)=O)=O	2015	1.253	1.077	0.656	1.524	6226	5284
C100006379	C-glycosyltryptophan	AA	Tryptophan Metabolism	~HMDB0000929	N[C@H](C(O)=O)CC1=C([C@H]([C@H]([C@@H](O)[C@@H]2O)O)O[C@@H]2CO)NC3=CC=CC=C13	2015	1.027	0.228	0.89	1.127	6226	6136
C100006679	phenol glucuronide	AA	Tyrosine Metabolism	HMDB0060014	O[C@H]1[C@H](OC2=CC=CC=C2)O[C@H](C(O)=O)[C@@H](O)[C@@H]1O	2016	1.723	2.892	0.655	1.661	6226	3226
C100008928	2-hydroxybutyrate/2-hydroxyisobutyrate	AA	Glutathione Metabolism	HMDB0000008,HMDB0000729	CCC(O)C(O)=O	2016	1.059	0.38	0.806	1.239	6226	6127
C100008931	indoxyl glucuronide	AA	Tryptophan Metabolism	HMDB0010319	O[C@H]([C@@H](O)[C@@H]1O)[C@@H](O[C@@H]1C(O)=O)OC2=CNC3=C2C=CC=C3	2016	2.118	7.128	0.766	1.278	5227	-
C100009042	5-hydroxyindole sulfate	AA	Tryptophan Metabolism	~HMDB0000682	OS(OC1=CC=C2C(C=CN2)=C1)(=O)=O	2016	1.183	0.728	0.695	1.468	6226	3688
C100009043	7-hydroxyindole sulfate	AA	Tryptophan Metabolism		O=S(OC1=C2C(C=CN2)=CC=C1)(O)=O	2016	1.315	1.285	0.66	1.565	6226	2232
C100009246	2-methylserine	AA	Glycine, Serine and Threonine Metabolism		OCC(N)(C)C(O)=O	2016	1.008	0.255	0.858	1.146	6226	6098
C100009326	catechol glucuronide	AA	Tyrosine Metabolism		O[C@H]([C@@H](O)[C@@H]1O)[C@@H](O[C@@H]1C(O)=O)OC(C=CC=C2)=C2O	2016	1.464	1.7	0.677	1.635	6226	1728
C100010863	indolepropionylglycine	AA	Tryptophan Metabolism		O=C(NCC(O)=O)CCC1=CNC2=C1C=CC=C2	2017	1.341	1.076	0.654	1.624	6226	2266
C100015962	N,N,N-trimethyl-5-aminovalerate	AA	Lysine Metabolism	~HMDB0003355	C[N+](C)(C)CCCCC([O-])=O	2017	1.064	0.42	0.803	1.237	6226	6136
C100016038	(N(1) + N(8))-acetylspermidine	AA	Polyamine Metabolism	HMDB0001276,HMDB0002189		2018	1.066	0.366	0.842	1.204	6226	6121
C100020205	hydroxyasparagine	AA	Alanine and Aspartate Metabolism	HMDB0032332	O=C(O)[C@@H](N)CC(NO)=O	2018	1.033	0.253	0.883	1.138	6226	6120
C100020215	N-methylhydroxyproline	AA	Urea cycle; Arginine and Proline Metabolism	~HMDB0000725	OC1CN(C)C(C(O)=O)C1	2018	1.951	7.188	0.544	2.158	6226	4940
C100020217	N,N,N-trimethyl-alanylproline betaine (TMAP)	AA	Urea cycle; Arginine and Proline Metabolism	HMDB0240365	O=C(C([N+](C)(C)C)C)N1CCCC1C([O-])=O	2019	1.03	0.246	0.886	1.134	6226	6135
C100020351	N-carbamoylvaline	AA	Leucine, Isoleucine and Valine Metabolism		OC(C(C(C)C)NC(N)=O)=O	2019	1.076	0.578	0.767	1.291	6226	5527
C100020360	8-methoxykynurenate	AA	Tryptophan Metabolism	HMDB0060426	OC1=CC(C(O)=O)=NC(C1=CC=C2)=C2OC	2019	1.139	0.649	0.7	1.405	6226	3628
C100020361	3-amino-2-piperidone	AA	Urea cycle; Arginine and Proline Metabolism	HMDB0000323	NC1CCCNC1=O	2019	1.041	0.339	0.866	1.155	6226	6128
C100020371	N,N-dimethylalanine	AA	Alanine and Aspartate Metabolism	~HMDB0240479	C[C@@](C(O)=O)(N(C)C)[H]	2019	1.264	0.961	0.662	1.544	6226	5888
C100020414	6-bromotryptophan	AA	Tryptophan Metabolism	~HMDB0030396	Brc1ccc2c(CC(N)C(O)=O)c[nH]c2c1	2018	1.027	0.274	0.84	1.185	6226	6135
C100020417	N6,N6-dimethyllysine	AA	Lysine Metabolism	HMDB0013287	OC([C@@H](N)CCCCN(C)C)=O	2019	1.259	0.602	0.811	1.758	6226	6134
C100020419	1-carboxyethylphenylalanine	AA	Phenylalanine Metabolism	~HMDB0000512	O=C(O)C(NC(C)C(O)=O)CC1=CC=CC=C1	2018	1.074	0.446	0.789	1.259	6226	6086
C100020421	1-carboxyethyltyrosine	AA	Tyrosine Metabolism		O=C(O)C(NC(C)C(O)=O)CC1=CC=C(O)C=C1	2018	1.077	0.489	0.762	1.292	6226	2480
C100020423	1-carboxyethylvaline	AA	Leucine, Isoleucine and Valine Metabolism	~HMDB0061716	CC(C)C(NC(C)C(O)=O)C(O)=O	2018	1.074	0.505	0.746	1.3	6226	5845
C100020425	1-carboxyethylleucine	AA	Leucine, Isoleucine and Valine Metabolism	~HMDB0000687	O=C(O)C(NC(C)C(O)=O)CC(C)C	2018	1.059	0.459	0.75	1.266	6226	5053
C100020427	1-carboxyethylisoleucine	AA	Leucine, Isoleucine and Valine Metabolism	~HMDB0094718	O=C(O)C(C(C)CC)NC(C)C(O)=O	2018	1.095	0.539	0.736	1.327	6226	4615
C100020479	indoleacetoylcarnitine	AA	Tryptophan Metabolism	~HMDB0013240		2018	1.358	1.4	0.613	1.6	6226	4681
C100020487	N-acetyl-isoputreanine	AA	Polyamine Metabolism	~HMDB0003681	O=C(C)NCCCNCCCC(O)=O	2018	1.063	0.382	0.813	1.229	6226	6134
C100020511	5-hydroxyindole glucuronide	AA	Tryptophan Metabolism	~HMDB0010319	OC(C1OC(OC2=CC=C3C(C=CN3)=C2)C(O)C(O)C1O)=O	2019	1.154	0.679	0.713	1.408	6226	2091
C100020546	N2-acetyl,N6-methyllysine	AA	Lysine Metabolism	~HMDB0000446	OC([C@@H](NC(C)=O)CCCCNC)=O	2019	1.592	1.753	0.458	1.993	6226	5650
C100020833	2-ketocaprylate	AA	Leucine, Isoleucine and Valine Metabolism	HMDB0013211	CCCCCCC(C(O)=O)=O	2019	1.132	0.67	0.763	1.326	6226	6033
C100020893	2,3-dihydroxy-5-methylthio-4-pentenoate (DMTPA)	AA	Methionine, Cysteine, SAM and Taurine Metabolism	HMDB0240388	OC(C(O)=O)C(O)/C=C/SC	2019	1.029	0.232	0.89	1.127	6226	6136
C100021123	hydroxy-N6,N6,N6-trimethyllysine	AA	Lysine Metabolism	HMDB0001422	[O-]C([C@@H](N)C(O)CCC[N+](C)(C)C)=O	2019	1.046	0.322	0.855	1.176	6226	6119
C100021372	2-hydroxy-4-(methylthio)butanoic acid	AA	Methionine, Cysteine, SAM and Taurine Metabolism	HMDB0037115	CSCCC(O)C(O)=O	2019	1.094	0.57	0.736	1.328	6226	5885
C1001	trans-4-hydroxyproline	AA	Urea cycle; Arginine and Proline Metabolism	HMDB0000725	O[C@@H]1C[C@@H](C(O)=O)NC1	2015	1.096	0.444	0.783	1.309	6226	6135
C1021	5-oxoproline	AA	Glutathione Metabolism	HMDB0000267	O=C1CC[C@@H]([C@@](O)=O)N1	2014	1.026	0.323	0.897	1.125	6226	6136
C1022	picolinate	AA	Tryptophan Metabolism	HMDB0002243	O=C(O)C1=NC=CC=C1	2015	1.096	1.119	0.795	1.251	6226	5760
C1023	sarcosine	AA	Glycine, Serine and Threonine Metabolism	HMDB0000271	CNCC(O)=O	2015	1.014	0.181	0.909	1.102	6226	6136
C1025	pipecolate	AA	Lysine Metabolism	HMDB0000070	OC([C@H]1NCCCC1)=O	2015	1.142	1.006	0.823	1.229	6226	6107
C1082	N-acetylleucine	AA	Leucine, Isoleucine and Valine Metabolism	HMDB0011756	O=C(O)[C@H](CC(C)C)NC(C)=O	2014	1.045	0.345	0.806	1.216	6226	5645
C1083	N-acetylmethionine	AA	Methionine, Cysteine, SAM and Taurine Metabolism	HMDB0011745	O=C(O)[C@H](CCSC)NC(C)=O	2014	1.024	0.262	0.873	1.142	6226	6135
C1084	N-acetylvaline	AA	Leucine, Isoleucine and Valine Metabolism	HMDB0011757	O=C(O)[C@@H](NC(C)=O)C(C)C	2014	1.021	0.193	0.895	1.118	6226	6136
C1094	thyroxine	AA	Tyrosine Metabolism	HMDB0000248	OC1=C(I)C=C(OC2=C(I)C=C(C[C@H](N)C(O)=O)C=C2I)C=C1I	2015	1.013	0.206	0.876	1.129	6226	6135
C111	3-hydroxyisobutyrate	AA	Leucine, Isoleucine and Valine Metabolism	HMDB0000023;HMDB0000336	CC(C(O)=O)CO	2014	1.084	0.428	0.809	1.253	6226	6113
C1110	N-acetylalanine	AA	Alanine and Aspartate Metabolism	HMDB0000766	O=C(O)[C@@H](NC(C)=O)C	2014	1.016	0.171	0.907	1.096	6226	6136
C1111	vanillylmandelate (VMA)	AA	Tyrosine Metabolism	HMDB0000291,HMDB0133489	OC(C(O)=O)C1=CC=C(O)C(OC)=C1	2014	1.057	0.407	0.797	1.234	6226	5173
C1113	4-acetamidobutanoate	AA	Polyamine Metabolism	HMDB0003681	CC(NCCCC(O)=O)=O	2015	1.046	0.363	0.843	1.182	6226	6128
C1128	2-aminobutyrate	AA	Glutathione Metabolism	HMDB0000452,HMDB0000650	N[C@H](CC)C(O)=O	2015	1.037	0.283	0.84	1.185	6226	6135
C1141	4-hydroxyphenylpyruvate	AA	Tyrosine Metabolism	HMDB0000707	OC1=CC=C(CC(C(O)=O)=O)C=C1	2014	1.054	0.391	0.796	1.242	6226	5727
C1161	tigloylglycine	AA	Leucine, Isoleucine and Valine Metabolism	HMDB0000959	O=C(O)CNC(/C(C)=C/C)=O	2015	1.153	0.703	0.725	1.381	2230	1581
C117	homovanillate (HVA)	AA	Tyrosine Metabolism	HMDB0000118	COC1=CC(CC(O)=O)=CC=C1O	2014	1.059	0.409	0.813	1.215	6226	4398
C1221	creatine	AA	Creatine Metabolism	HMDB0000064	CN(C(N)=N)CC(O)=O	2015	1.086	0.472	0.739	1.361	6226	6136
C1224	cys-gly, oxidized	AA	Glutathione Metabolism	HMDB0000078	O=C(NCC(O)=O)C(N)CSSCC(N)C(NCC(O)=O)=O	2015	1.121	0.587	0.718	1.398	6226	5970
C1258	anthranilate	AA	Tryptophan Metabolism	HMDB0001123	OC(C1=CC=CC=C1N)=O	2015	1.061	0.426	0.802	1.238	5227	2252
C1342	3-methoxytyrosine	AA	Tyrosine Metabolism	HMDB0001434	COC1=C(O)C=CC(C[C@@H](C(O)=O)N)=C1	2014	1.236	5.462	0.838	1.188	6226	6130
C144	4-hydroxyphenylacetate	AA	Phenylalanine Metabolism	HMDB0000020	OC(CC1=CC=C(C=C1)O)=O	2014	1.243	1.013	0.765	1.356	6226	4454
C1442	beta-hydroxyisovalerate	AA	Leucine, Isoleucine and Valine Metabolism	HMDB0000754	CC(C)(O)CC(O)=O	2014	1.045	0.315	0.848	1.183	6226	6136
C189	N6,N6,N6-trimethyllysine	AA	Lysine Metabolism	HMDB0001325	C[N+](C)(CCCCC(C([O-])=O)N)C	2015	1.064	0.382	0.862	1.178	6226	6136
C192	N-acetylputrescine	AA	Polyamine Metabolism	HMDB0002064	CC(NCCCCN)=O	2015	1.05	0.326	0.851	1.18	6226	6128
C194	N-formylmethionine	AA	Methionine, Cysteine, SAM and Taurine Metabolism	HMDB0001015	CSCCC(C(O)=O)NC=O	2014	1.015	0.202	0.884	1.118	6226	6136
C197	S-adenosylhomocysteine (SAH)	AA	Methionine, Cysteine, SAM and Taurine Metabolism	HMDB0000939	OC1C(N2C=NC3=C2N=CN=C3N)OC(CSCCC(N)C(O)=O)C1O	2014	1.027	0.308	0.827	1.186	5227	4694
C2051	methylsuccinate	AA	Leucine, Isoleucine and Valine Metabolism	HMDB0001844	CC(C(O)=O)CC(O)=O	2014	1.07	0.403	0.82	1.234	6226	5987
C2054	ethylmalonate	AA	Leucine, Isoleucine and Valine Metabolism	HMDB0000622	CCC(C(O)=O)C(O)=O	2014	1.234	0.933	0.782	1.318	6226	6133
C212	5-methylthioadenosine (MTA)	AA	Polyamine Metabolism	HMDB0001173	NC1=NC=NC2=C1N=CN2[C@H]3[C@H](O)[C@H](O)[C@@H](CSC)O3	2015	1.036	0.305	0.853	1.164	6226	6130
C231	arginine	AA	Urea cycle; Arginine and Proline Metabolism	HMDB0000517	N=C(N)NCCCC(N)C(O)=O	2015	1.011	0.165	0.91	1.099	6226	6136
C232	argininosuccinate	AA	Urea cycle; Arginine and Proline Metabolism	HMDB0000052	NC(C(O)=O)CCCNC(NC(C(O)=O)CC(O)=O)=N	2015	1.131	0.643	0.784	1.299	1231	502
C234	aspartate	AA	Alanine and Aspartate Metabolism	HMDB0000191	NC(C(O)=O)CC(O)=O	2015	1.04	0.328	0.821	1.202	6226	6135
C235	2-hydroxyphenylacetate	AA	Phenylalanine Metabolism	HMDB0000669	OC(CC1=C(O)C=CC=C1)=O	2014	1.092	0.54	0.784	1.281	6226	5659
C240	3-(4-hydroxyphenyl)lactate	AA	Tyrosine Metabolism	HMDB0000755	OC(C(O)=O)CC1=CC=C(O)C=C1	2014	1.039	0.307	0.825	1.192	6226	6136
C241	phenylpyruvate	AA	Phenylalanine Metabolism	HMDB0000205	O=C(C(O)=O)CC1=CC=CC=C1	2014	1.033	0.406	0.836	1.182	6226	6057
C275	creatinine	AA	Creatine Metabolism	HMDB0000562	CN(C(N1)=N)CC1=O	2015	1.011	0.122	0.94	1.068	6226	6136
C278	cysteinylglycine	AA	Glutathione Metabolism	HMDB0000078	NC(C(NCC(O)=O)=O)CS	2015	1.09	0.532	0.749	1.308	6226	5670
C279	cystine	AA	Methionine, Cysteine, SAM and Taurine Metabolism	HMDB0000192	NC(C(O)=O)CSSCC(N)C(O)=O	2015	1.091	0.536	0.766	1.286	6226	6136
C310	cystathionine	AA	Methionine, Cysteine, SAM and Taurine Metabolism	HMDB0000099	OC(C(CCSCC(N)C(O)=O)N)=O	2015	1.343	2.116	0.689	1.43	6226	5234
C340	glycine	AA	Glycine, Serine and Threonine Metabolism	HMDB0000123	NCC(O)=O	2015	1.031	0.215	0.893	1.129	6226	6136
C344	guanidinoacetate	AA	Creatine Metabolism	HMDB0000128	NC(NCC(O)=O)=N	2014	1.024	0.252	0.856	1.17	6226	6130
C35	S-1-pyrroline-5-carboxylate	AA	Glutamate Metabolism	HMDB0001301	OC(C1CCC=N1)=O	2016	1.059	0.4	0.811	1.237	6226	6073
C354	histamine	AA	Histidine Metabolism	HMDB0000870	NCCC1=CNC=N1	2015	1	NA	1	1	2951	-
C355	histidine	AA	Histidine Metabolism	HMDB0000177	NC(C(O)=O)CC1=CN=CN1	2014	1.009	0.13	0.928	1.079	6226	6136
C358	hypotaurine	AA	Methionine, Cysteine, SAM and Taurine Metabolism	HMDB0000965	NCCS(O)=O	2015	1.06	0.42	0.771	1.278	6226	6126
C376	isoleucine	AA	Leucine, Isoleucine and Valine Metabolism	HMDB0000172	NC(C(O)=O)C(C)CC	2015	1.008	0.157	0.904	1.097	6226	6136
C381	2-aminoadipate	AA	Lysine Metabolism	HMDB0000510	OC(CCCC(N)C(O)=O)=O	2014	1.046	0.39	0.788	1.245	6226	5382
C391	citrulline	AA	Urea cycle; Arginine and Proline Metabolism	HMDB0000904	NC(C(O)=O)CCCNC(N)=O	2015	1.016	0.179	0.899	1.115	6226	6136
C397	leucine	AA	Leucine, Isoleucine and Valine Metabolism	HMDB0000687	O=C([C@H](CC(C)C)N)O	2015	1.005	0.14	0.914	1.082	6226	6136
C407	lysine	AA	Lysine Metabolism	HMDB0000182,HMDB0003405	NC(C(O)=O)CCCCN	2015	1.007	0.151	0.909	1.093	6226	6136
C415	methionine	AA	Methionine, Cysteine, SAM and Taurine Metabolism	HMDB0000696	CSCCC(N)C(O)=O	2014	1.007	0.139	0.919	1.089	6226	6136
C444	ornithine	AA	Urea cycle; Arginine and Proline Metabolism	HMDB0000214,HMDB0003374	O=C(O)[C@@H](N)CCCN	2015	1.023	0.195	0.893	1.125	6226	6136
C460	phenylalanine	AA	Phenylalanine Metabolism	HMDB0000159	NC(C(O)=O)CC1=CC=CC=C1	2015	1.011	0.138	0.935	1.066	6226	6136
C480	proline	AA	Urea cycle; Arginine and Proline Metabolism	HMDB0000162,HMDB0003411	OC(C1CCCN1)=O	2015	1.019	0.199	0.884	1.128	6226	6135
C50	spermidine	AA	Polyamine Metabolism	HMDB0001257	NCCCCNCCCN	2015	1.113	0.577	0.716	1.376	6226	5046
C503	serine	AA	Glycine, Serine and Threonine Metabolism	HMDB0000187	OC([C@@H](N)CO)=O	2015	1.009	0.168	0.904	1.105	6226	6134
C504	serotonin	AA	Tryptophan Metabolism	HMDB0000259	NCCC1=CNC(C=C2)=C1C=C2O	2015	1.148	0.894	0.609	1.466	6226	5902
C512	taurine	AA	Methionine, Cysteine, SAM and Taurine Metabolism	HMDB0000251	NCCS(=O)(O)=O	2015	1.009	0.217	0.867	1.138	6226	6136
C533	urea	AA	Urea cycle; Arginine and Proline Metabolism	HMDB0000294	O=C(N)N	2015	1.031	0.288	0.838	1.177	6226	6136
C537	trans-urocanate	AA	Histidine Metabolism	HMDB0000301,HMDB0062562	O=C(O)/C=C/C1=CNC=N1	2015	1.115	0.924	0.778	1.298	6226	6136
C561	glutamate	AA	Glutamate Metabolism	HMDB0000148	O=C(O)[C@@H](N)CCC(O)=O	2015	1.058	0.404	0.779	1.267	6226	6136
C563	glutamine	AA	Glutamate Metabolism	HMDB0000641,HMDB0003423	OC([C@@H](N)CCC(N)=O)=O	2015	1.005	0.124	0.931	1.072	6226	6136
C564	threonine	AA	Glycine, Serine and Threonine Metabolism	HMDB0000167	N[C@H](C(O)=O)[C@H](O)C	2015	1.02	0.198	0.89	1.128	6226	6136
C565	tryptophan	AA	Tryptophan Metabolism	HMDB0000929,HMDB0013609	O=C(O)[C@@H](N)CC1=CNC2=C1C=CC=C2	2015	1.008	0.141	0.918	1.089	6226	6136
C566	valine	AA	Leucine, Isoleucine and Valine Metabolism	HMDB0000883	N[C@H](C(O)=O)C(C)C	2014	1.012	0.186	0.891	1.114	6226	6135
C71	5-hydroxyindoleacetate	AA	Tryptophan Metabolism	HMDB0000763	OC1=CC=C(NC=C2CC(O)=O)C2=C1	2015	1.066	0.423	0.82	1.229	3275	2511
C796	alpha-ketobutyrate	AA	Methionine, Cysteine, SAM and Taurine Metabolism	HMDB0000005	OC(C(CC)=O)=O	2015	1.071	0.46	0.759	1.292	6226	6104
C799	betaine	AA	Glycine, Serine and Threonine Metabolism	HMDB0000043	O=C(C[N+](C)(C)C)[O-]	2015	1.022	0.191	0.895	1.121	6226	6133
C800	cysteine	AA	Methionine, Cysteine, SAM and Taurine Metabolism	HMDB0000574	SC[C@H](N)C(O)=O	2015	1.021	0.242	0.874	1.133	6226	6136
C806	dimethylglycine	AA	Glycine, Serine and Threonine Metabolism	HMDB0000092	CN(C)CC(O)=O	2015	1.076	0.639	0.853	1.186	6226	6133
C811	alanine	AA	Alanine and Aspartate Metabolism	HMDB0000161,HMDB0001310	O=C(O)[C@@H](N)C	2015	1.017	0.219	0.862	1.142	6226	6136
C815	tyrosine	AA	Tyrosine Metabolism	HMDB0000158	N[C@@H](CC1=CC=C(O)C=C1)C(O)=O	2015	1.019	0.192	0.892	1.119	6226	6136
C917	asparagine	AA	Alanine and Aspartate Metabolism	HMDB0000168	NC(C[C@H](N)C(O)=O)=O	2015	1.012	0.149	0.92	1.092	6226	6136
C98	kynurenate	AA	Tryptophan Metabolism	HMDB0000715	OC1=C(C=CC=C2)C2=NC(C(O)=O)=C1	2014	1.044	0.326	0.828	1.205	6226	6136
C100000257	glucuronate	CA	Aminosugar Metabolism	HMDB0000127	O[C@@H]1O[C@H]([C@](O)=O)[C@@H](O)[C@H](O)[C@H]1O	2014	1.072	0.495	0.834	1.208	6226	6125
C100000276	maltotriose	CA	Glycogen Metabolism	HMDB0001262	O[C@H]1[C@H](O)[C@@H](CO)O[C@H](O[C@@H]2[C@@H](CO)O[C@H](O[C@@H]3[C@@H](CO)OC(O)[C@H](O)[C@H]3O)[C@H](O)[C@H]2O)[C@@H]1O	2014	1.059	0.628	0.647	1.37	6226	4697
C100000406	ribitol	CA	Pentose Metabolism	HMDB0000508	OC[C@@H](O)[C@@H](O)[C@@H](O)CO	2014	1.034	0.344	0.859	1.155	6226	5194
C100000580	1,5-anhydroglucitol (1,5-AG)	CA	Glycolysis, Gluconeogenesis, and Pyruvate Metabolism	HMDB0002712	O[C@@H]1[C@@H](CO)OC[C@H](O)[C@H]1O	2014	1.013	0.272	0.835	1.174	6226	6136
C100001007	ribonate	CA	Pentose Metabolism	HMDB0000867	OC([C@H](O)[C@H](O)[C@H](O)CO)=O	2014	1.023	0.34	0.828	1.184	6226	6044
C100001026	galactonate	CA	Fructose, Mannose and Galactose Metabolism	HMDB0000565	O[C@H]([C@H]([C@H]([C@@H](CO)O)O)O)C(O)=O	2015	1.186	0.883	0.583	1.541	6226	4707
C100001320	erythronate	CA	Aminosugar Metabolism	HMDB0000613	OC[C@@H](O)[C@@H](O)C(O)=O	2015	1.023	0.21	0.893	1.117	6226	6133
C100001740	mannitol/sorbitol	CA	Fructose, Mannose and Galactose Metabolism	HMDB0000765,HMDB0000247	OCC(O)C(O)C(O)C(O)CO	2014	1.642	2.939	0.775	1.439	6226	6124
C100001768	N6-carboxymethyllysine	CA	Advanced Glycation End-product	HMDB0240347	OC(CNCCCCC(C(O)=O)N)=O	2015	1.16	0.675	0.744	1.383	2230	1787
C100006115	arabonate/xylonate	CA	Pentose Metabolism	HMDB0000539,HMDB0060256	OC([C@H]([C@@H]([C@@H](CO)O)O)O)=O	2015	1.065	0.412	0.816	1.225	6226	6119
C100006430	arabitol/xylitol	CA	Pentose Metabolism	HMDB0000568,HMDB0002917	OC[C@@H](C([C@H](CO)O)O)O	2015	1.061	0.613	0.864	1.176	6226	6129
C100006435	N-acetylglucosamine/N-acetylgalactosamine	CA	Aminosugar Metabolism	HMDB0000215,HMDB0000212	O[C@@H]1[C@H]([C@@H](O[C@@H]([C@H]1O)CO)O)NC(C)=O	2016	1.022	0.281	0.849	1.163	6226	6041
C100019968	ribulonate/xylulonate/lyxonate	CA	Pentose Metabolism	HMDB0001900,~HMDB0001900,HMDB0060255		2018	1.031	0.365	0.827	1.188	6226	5996
C1052	glycerate	CA	Glycolysis, Gluconeogenesis, and Pyruvate Metabolism	HMDB0000139	O=C(O)C(O)CO	2014	1	0.264	0.833	1.167	6226	6132
C1162	N-acetylneuraminate	CA	Aminosugar Metabolism	HMDB0000230	OC1(C(O)=O)CC(O)C(NC(C)=O)C(C(O)C(O)CO)O1	2015	1.046	0.318	0.843	1.187	6226	6128
C1215	N-acetylglucosaminylasparagine	CA	Aminosugar Metabolism	HMDB0000489	O[C@H]1[C@H](O)[C@@H](CO)O[C@@H](NC(CC(N)C(O)=O)=O)[C@@H]1NC(C)=O	2015	1.039	0.38	0.792	1.244	6226	4697
C132	3-phosphoglycerate	CA	Glycolysis, Gluconeogenesis, and Pyruvate Metabolism	HMDB0000807	OC(C(O)=O)COP(O)(O)=O	2015	1.179	0.855	0.637	1.465	6226	4556
C482	lactate	CA	Glycolysis, Gluconeogenesis, and Pyruvate Metabolism	HMDB0000190	CC(O)C(O)=O	2014	1.034	0.268	0.852	1.168	6226	6133
C572	glucose	CA	Glycolysis, Gluconeogenesis, and Pyruvate Metabolism	HMDB0000122	O[C@H]1O[C@H](CO)[C@@H](O)[C@H](O)[C@H]1O	2015	1.004	0.106	0.944	1.056	6226	6133
C803	mannose	CA	Fructose, Mannose and Galactose Metabolism	HMDB0000169	O[C@@H]1C(CO)O[C@@H](O)[C@@H](O)[C@H]1O	2015	1.01	0.215	0.867	1.134	6226	6133
C823	pyruvate	CA	Glycolysis, Gluconeogenesis, and Pyruvate Metabolism	HMDB0000243	CC(C(O)=O)=O	2015	1.036	0.299	0.838	1.197	6226	6132
C826	xylose	CA	Pentose Metabolism	HMDB0000098	O=C[C@@H]([C@H]([C@@H](CO)O)O)O	2014	1.04	0.891	0.778	1.241	6226	2969
C828	arabinose	CA	Pentose Metabolism	HMDB0000646	O[C@@H]1CO[C@@H](O)[C@@H](O)[C@@H]1O	2014	0.978	0.384	0.763	1.196	6226	3080
C878	fructose	CA	Fructose, Mannose and Galactose Metabolism	HMDB0000660	OC[C@@]1(O)O[C@H](CO)[C@@H](O)[C@@H]1O	2015	1.024	0.372	0.785	1.208	6226	6131
C913	maltose	CA	Glycogen Metabolism	HMDB0000163	O[C@@H]1[C@H]([C@H](O[C@@H]([C@H]1O)CO)O[C@H]2[C@@H]([C@H]([C@H](O[C@@H]2CO)O)O)O)O	2014	1.117	0.695	0.649	1.429	6226	5511
C100000841	oxalate (ethanedioate)	CV	Ascorbate and Aldarate Metabolism	HMDB0002329	O=C(O)C(O)=O	2014	1.005	0.3	0.811	1.19	6226	6136
C100001022	threonate	CV	Ascorbate and Aldarate Metabolism	HMDB0000943	O=C(O)C(O)([H])C([H])(O)CO	2014	1.091	0.476	0.768	1.323	6226	6132
C100001092	trigonelline (N'-methylnicotinate)	CV	Nicotinate and Nicotinamide Metabolism	HMDB0000875	C[N+]1=CC(C([O-])=O)=CC=C1	2015	1.249	0.978	0.557	1.692	6226	6136
C100001121	pyridoxate	CV	Vitamin B6 Metabolism	HMDB0000017	OC1=C(C(O)=O)C(CO)=CN=C1C	2014	1.289	1.348	0.803	1.301	6226	6136
C100001226	I-urobilinogen	CV	Hemoglobin and Porphyrin Metabolism	HMDB0004157	CC1=C(CC(NC2=O)C(CC)=C2C)NC(CC3=C(CCC(O)=O)C(C)=C(CC(NC4=O)C(C)=C4CC)N3)=C1CCC(O)=O	2014	1.634	3.324	0.601	1.676	6226	943
C100001310	nicotinamide riboside	CV	Nicotinate and Nicotinamide Metabolism	HMDB0000855	NC(C1=C[N+](C2C(C(C(C[O-])O2)O)O)=CC=C1)=O	2015	1.148	0.748	0.754	1.301	6226	2773
C100001316	nicotinate ribonucleoside	CV	Nicotinate and Nicotinamide Metabolism	HMDB0006809	O[C@H]([C@@H]1O)[C@@H](O[C@@H]1CO)[N@+]2=CC(C([O-])=O)=CC=C2	2015	1.024	0.372	0.793	1.214	6226	5598
C100001386	heme	CV	Hemoglobin and Porphyrin Metabolism	HMDB0003178	CC1=C(CCC(O)=O)C2=CC(C(CCC([O-])=O)=C3C)=[N+](C3=C4)[Fe]5(N6C4=C7C)N2C1=CC(C(C=C)=C8C)=[N+]5C8=CC6=C7C=C	2015	1.747	2.669	0.627	1.835	6226	3346
C100001455	nicotinurate (nicotinoylglycine)	CV	Nicotinate and Nicotinamide Metabolism	HMDB0003269	O=C(C1=CC=CN=C1)NCC(O)=O	2014	1	0	1	1	2044	-
C100001468	N1-Methyl-2-pyridone-5-carboxamide	CV	Nicotinate and Nicotinamide Metabolism	HMDB0004193	O=C(C1=C([H])N(C(C([H])=C1[H])=O)C([H])([H])[H])N([H])[H]	2014	1.073	0.693	0.775	1.275	6226	6136
C100001586	gulonate	CV	Ascorbate and Aldarate Metabolism	HMDB0003290	OC([C@H](O)[C@H](O)[C@H](O)[C@@H](O)CO)=O	2015	1.065	0.484	0.809	1.214	6226	5324
C100001950	bilirubin (E,E)	CV	Hemoglobin and Porphyrin Metabolism	HMDB0000054	CC(C(N/1)=O)=C(C=C)C1=C/C2=C(C)C(CCC(O)=O)=C(CC3=C(CCC(O)=O)C(C)=C(/C=C4NC(C(C=C)=C\4C)=O)N3)N2	2014	1.134	0.604	0.725	1.378	6226	6136
C100001951	bilirubin (E,Z or Z,E)	CV	Hemoglobin and Porphyrin Metabolism	HMDB0000054,HMDB0000488	CC(C(N/1)=O)=C(C=C)C1=C/C2=C(C)C(CCC(O)=O)=C(CC3=C(CCC(O)=O)C(C)=C(/C=C4NC(C(C=C)=C/4C)=O)N3)N2	2015	1.091	0.461	0.783	1.29	4995	4926
C100001977	beta-cryptoxanthin	CV	Vitamin A Metabolism	HMDB0033844	CC1=C(/C=C/C(C)=C/C=C/C(C)=C/C=C/C=C(C)/C=C/C=C(C)/C=C/C2=C(C)CCCC2(C)C)C(C)(C)CC(O)C1	2017	1.382	1.341	0.567	1.738	6226	5984
C100002094	gamma-CEHC	CV	Tocopherol Metabolism	HMDB0001931	OC1=C(C)C(C)=C(OC(C)(CCC(O)=O)CC2)C2=C1	2014	1.114	0.595	0.705	1.385	6226	6127
C100002568	L-urobilin	CV	Hemoglobin and Porphyrin Metabolism	HMDB0004159	OC(CCC1=C(C(CC(C(C2C)CC)NC2=O)=N/C1=C/C(NC(CC(C(C3CC)C)NC3=O)=C4C)=C4CCC(O)=O)C)=O	2015	1.653	2.488	0.508	1.813	6226	2886
C100002751	astaxanthin	CV	Vitamin A Metabolism	HMDB0002204	CC1=C(/C=C/C(C)=C/C=C/C(C)=C/C=C/C=C(C)/C=C/C=C(C)/C=C/C(C(C)(C)C[C@@H]2O)=C(C)C2=O)C(C)(C)C[C@H](O)C1=O	2015	1.439	1.384	0.636	1.712	4995	1264
C100003101	alpha-CEHC glucuronide	CV	Tocopherol Metabolism	HMDB0062445	OC(C1C(O)C(O)C(O)C(OC2=C(C)C(C)=C(OC(C)(CCC(O)=O)CC3)C3=C2C)O1)=O	2014	1.326	1.33	0.712	1.408	6226	1010
C100003258	2-O-methylascorbic acid	CV	Ascorbate and Aldarate Metabolism	HMDB0240294	OC1=C(OC)C(C(C(CO)O)O1)=O	2020	1.047	0.316	0.837	1.2	6226	6136
C100004243	gamma-CEHC glucuronide	CV	Tocopherol Metabolism	HMDB0062445	OC(C1C(O)C(O)C(O)C(OC2=C(C)C(C)=C(OC(C)(CCC(O)=O)CC3)C3=C2)O1)=O	2014	1.181	0.889	0.694	1.446	6226	2639
C100005972	alpha-CEHC sulfate	CV	Tocopherol Metabolism	~HMDB0001518	CC1=C(OS(O)(=O)=O)C(C)=C2C(OC(C)(CCC(O)=O)CC2)=C1C	2015	1.297	1.206	0.677	1.486	6226	2082
C100005977	alpha-CMBHC glucuronide	CV	Tocopherol Metabolism	~HMDB0062445	OC(C1C(O)C(O)C(O)C(OC2=C(C)C(C)=C(OC(C)(CCCC(C)C(O)=O)CC3)C3=C2C)O1)=O	2020	1.276	0.992	0.645	1.588	6226	3213
C100008998	gamma-tocopherol/beta-tocopherol	CV	Tocopherol Metabolism	HMDB0001492,HMDB0006335	CC1=C(C(CC2)=CC(O)=C1C)O[C@@]2(CCC[C@@H](CCC[C@@H](CCCC(C)C)C)C)C	2016	1.067	0.506	0.762	1.283	6226	6108
C100009329	ascorbic acid 2-sulfate	CV	Ascorbate and Aldarate Metabolism	HMDB0060649	O[C@@H](CO)[C@@](C1=O)([H])OC(O)=C1OS(O)(=O)=O	2019	1.027	0.35	0.813	1.209	6226	6079
C100015966	carotene diol (1)	CV	Vitamin A Metabolism	HMDB0002789		2017	1.075	0.463	0.752	1.318	6226	6136
C100015967	carotene diol (2)	CV	Vitamin A Metabolism	HMDB0036919		2017	1.087	0.492	0.75	1.331	6226	6124
C100015968	carotene diol (3)	CV	Vitamin A Metabolism	HMDB0002789		2017	1.165	0.718	0.68	1.465	6226	4762
C100020409	ascorbic acid 3-sulfate	CV	Ascorbate and Aldarate Metabolism	HMDB0240641	O=C1O[C@@]([C@@H](O)CO)([H])C(OS(=O)(O)=O)=C1O	2019	1.08	0.778	0.772	1.279	6226	6133
C100020416	delta-CEHC	CV	Tocopherol Metabolism	~HMDB0001931	OC1=CC2=C(C(C)=C1)OC(CCC(O)=O)(C)CC2	2018	1.237	0.987	0.767	1.386	6226	1084
C1024	pantothenate	CV	Pantothenate and CoA Metabolism	HMDB0000210	O=C(NCCC(O)=O)[C@H](O)C(C)(C)CO	2014	1.087	0.423	0.851	1.191	6226	6136
C1090	bilirubin (Z,Z)	CV	Hemoglobin and Porphyrin Metabolism	HMDB0000054	CC(C(N\1)=O)=C(C=C)C1=C/C2=C(C)C(CCC(O)=O)=C(CC3=C(CCC(O)=O)C(C)=C(/C=C4NC(C(C=C)=C/4C)=O)N3)N2	2015	1.1	0.477	0.803	1.274	6226	6135
C1105	alpha-tocopherol	CV	Tocopherol Metabolism	HMDB0001893	CC1=C2C(O[C@@](CCC[C@H](C)CCC[C@H](C)CCC[C@H](C)C)(C)CC2)=C(C)C(C)=C1O	2016	1.008	0.181	0.89	1.112	6226	6135
C182	quinolinate	CV	Nicotinate and Nicotinamide Metabolism	HMDB0000232	OC(C(C=CC=N1)=C1C(O)=O)=O	2015	1.129	0.653	0.747	1.336	6226	5903
C215	adenosine 5'-diphosphoribose (ADP-ribose)	CV	Nicotinate and Nicotinamide Metabolism	HMDB0001178	NC1=NC=NC2=C1N=CN2C3OC(C(C3O)O)COP(O)(OP(O)(OC4OC(C(C4O)O)CO)=O)=O	2014	1.083	0.545	0.718	1.337	5227	2651
C250	biliverdin	CV	Hemoglobin and Porphyrin Metabolism	HMDB0001008	CC1=C(/C=C(N2)/C(C=C)=C(C)C2=O)NC(/C=C3C(CCC(O)=O)=C(C)C(/C=C(N4)\C(C)=C(C=C)C4=O)=N\3)=C1CCC(O)=O	2015	1.139	0.608	0.741	1.376	6226	6136
C327	flavin adenine dinucleotide (FAD)	CV	Riboflavin Metabolism	HMDB0001248	OC(C(O)C(O)COP(OP(OC[C@H]1O[C@@H](N(C=N2)C3=C2C(N)=NC=N3)[C@H](O)[C@@H]1O)(O)=O)(O)=O)CN(C(C=C(C)C(C)=C4)=C4N=C5C(N6)=O)C5=NC6=O	2014	1.024	0.288	0.824	1.188	3996	3580
C432	nicotinamide	CV	Nicotinate and Nicotinamide Metabolism	HMDB0001406	NC(C1=CN=CC=C1)=O	2015	1.087	1.115	0.774	1.263	6226	6133
C498	retinol (Vitamin A)	CV	Vitamin A Metabolism	HMDB0000305,HMDB0006216,HMDB0006217,HMDB0006221	C/C(/C=C/C(C(C)(CCC1)C)=C1C)=C\C=C\C(C)=C\CO	2016	1.025	0.234	0.866	1.151	6226	6136
C55	1-methylnicotinamide	CV	Nicotinate and Nicotinamide Metabolism	HMDB0000699	C[N+]1=CC(C([NH-])=O)=CC=C1	2015	1.15	2.237	0.744	1.335	6226	6134
C100001359	aconitate [cis or trans]	EN	TCA Cycle	HMDB0000072,HMDB0000958		2014	1.028	0.253	0.864	1.152	6226	6136
C100001948	succinylcarnitine (C4-DC)	EN	TCA Cycle	HMDB0061717	[O-]C(CC(C[N+](C)(C)C)OC(CCC(O)=O)=O)=O	2015	1.037	0.327	0.828	1.196	6226	6117
C100008929	2-methylcitrate/homocitrate	EN	TCA Cycle	HMDB0000379;HMDB0003518	CC(C(O)=O)C(C(O)=O)(O)CC(O)=O	2016	1.061	0.616	0.751	1.252	6226	3785
C100009239	isocitric lactone	EN	TCA Cycle	~HMDB0000193	OC(C(C1)C(C(O)=O)OC1=O)=O	2016	1.16	0.698	0.679	1.483	2951	2101
C1124	citrate	EN	TCA Cycle	HMDB0000094	OC(CC(CC(O)=O)(O)C(O)=O)=O	2014	1.054	0.42	0.912	1.097	6226	6136
C252	succinate	EN	TCA Cycle	HMDB0000254	OC(CCC(O)=O)=O	2014	1.109	1.148	0.884	1.129	6226	6128
C330	fumarate	EN	TCA Cycle	HMDB0000134	OC(/C=C/C(O)=O)=O	2014	1.018	0.247	0.867	1.147	6226	6063
C409	malate	EN	TCA Cycle	HMDB0000156	OC(C(O)=O)CC(O)=O	2014	1.024	0.22	0.879	1.134	6226	6136
C461	phosphate	EN	Oxidative Phosphorylation	HMDB0001429	O=P(O)(O)O	2015	1.002	0.207	0.887	1.117	6226	6133
C93	alpha-ketoglutarate	EN	TCA Cycle	HMDB0000208	O=C(C(O)=O)CCC(O)=O	2014	1.052	0.305	0.871	1.169	6226	6133
C100000007	carnitine	LI	Carnitine Metabolism	HMDB0000062	[O-]C(C[C@@H](O)C[N+](C)(C)C)=O	2015	1.005	0.142	0.918	1.083	6226	6128
C100000016	suberate (C8-DC)	LI	Fatty Acid, Dicarboxylate	HMDB0000893	OC(CCCCCCC(O)=O)=O	2014	1.067	0.503	0.783	1.254	6226	5383
C100000258	glycerol 3-phosphate	LI	Glycerolipid Metabolism	HMDB0000126	O=P(O)(OCC(CO)O)O	2015	1.117	0.615	0.687	1.388	6226	4331
C100000269	glycerophosphorylcholine (GPC)	LI	Phospholipid Metabolism	HMDB0000086	O=P(OCC[N+](C)(C)C)([O-])OC[C@H](O)CO	2015	1.07	0.512	0.84	1.194	6226	6136
C100000436	glycodeoxycholate	LI	Secondary Bile Acid Metabolism	HMDB0000631	O=C(NCC(O)=O)CC[C@@H](C)[C@@H]1[C@@]2(C)[C@@H](O)C[C@]3([H])[C@@]4(C)CC[C@@H](O)C[C@@]4([H])CC[C@@]3([H])[C@@]2(CC1)[H]	2014	1.649	3.009	0.547	1.839	6226	4970
C100000584	2-arachidonoylglycerol (20:4)	LI	Monoacylglycerol	HMDB0004666	CCCCC\C=C/C\C=C/C\C=C/C/C=C\CCCC(OC(CO)CO)=O	2014	1.175	0.793	0.702	1.448	5227	4257
C100000611	1-palmityl-GPC (O-16:0)	LI	Lysoplasmalogen		CCCCCCCCCCCCCCCCOC[C@]([H])(COP([O-])(OCC[N+](C)(C)C)=O)O	2016	1.07	0.418	0.804	1.247	6226	6115
C100000616	1-stearoyl-2-arachidonoyl-GPI (18:0/20:4)	LI	Phosphatidylinositol (PI)	HMDB0009815	CCCCCCCCCCCCCCCCCC(OC[C@]([H])(COP(O)(O[C@](C(O)(C(O)(C(O)([C@](O)1[H])[H])[H])[H])([C@]1(O)[H])[H])=O)OC(CCC/C=C\C/C=C\C/C=C\C/C=C\CCCCC)=O)=O	2016	1.034	0.286	0.838	1.188	6226	6133
C100000626	sphingosine 1-phosphate	LI	Sphingosines	HMDB0000277	OP([O-])(OC[C@@]([H])([C@](O)(/C=C/CCCCCCCCCCCCC)[H])[NH3+])=O	2015	1.028	0.262	0.843	1.185	6226	6136
C100000630	1-oleoyl-GPS (18:1)	LI	Lysophospholipid	HMDB0240603	CCCCCCCC\C=C/CCCCCCCC(OC[C@]([H])(COP(O)(OC[C@]([NH3+])(C([O-])=O)[H])=O)O)=O	2014	1.2	0.862	0.645	1.524	5227	3910
C100000639	1-stearoyl-2-oleoyl-GPS (18:0/18:1)	LI	Phosphatidylserine (PS)	HMDB0010163	CCCCCCCCCCCCCCCCCC(OC[C@]([H])(COP(O)(OC[C@]([NH3+])(C([O-])=O)[H])=O)OC(CCCCCCC/C=C\CCCCCCCC)=O)=O	2016	1.136	0.736	0.665	1.423	6226	5318
C100000656	1-stearoyl-GPI (18:0)	LI	Lysophospholipid	HMDB0061696	[H]C(C(O)(C(O)([C@](O)1[H])[H])[H])([C@@](OP(O)(OC[C@@]([H])(COC(CCCCCCCCCCCCCCCCC)=O)O)=O)([C@]1(O)[H])[H])O	2014	1.083	0.458	0.791	1.267	6226	6136
C100000657	1,2-dipalmitoyl-GPC (16:0/16:0)	LI	Phosphatidylcholine (PC)	HMDB0000564	CCCCCCCCCCCCCCCC(OC[C@]([H])(COP([O-])(OCC[N+](C)(C)C)=O)OC(CCCCCCCCCCCCCCC)=O)=O	2016	1.01	0.172	0.897	1.111	6226	6125
C100000660	1,2-distearoyl-GPC (18:0/18:0)	LI	Phosphatidylcholine (PC)	HMDB0008036	CCCCCCCCCCCCCCCCCC(OC[C@]([H])(COP([O-])(OCC[N+](C)(C)C)=O)OC(CCCCCCCCCCCCCCCCC)=O)=O	2016	1.041	0.373	0.789	1.257	2230	1919
C100000665	docosahexaenoate (DHA; 22:6n3)	LI	Long Chain Polyunsaturated Fatty Acid (n3 and n6)	HMDB0002183	CC\C=C/C\C=C/C\C=C/C/C=C\C/C=C\C/C=C\CCC(O)=O	2014	1.112	0.577	0.716	1.37	6226	6136
C100000672	1-myristoyl-2-palmitoyl-GPC (14:0/16:0)	LI	Phosphatidylcholine (PC)	HMDB0007869	CCCCCCCCCCCCCCCC(O[C@](COC(CCCCCCCCCCCCC)=O)(COP([O-])(OCC[N+](C)(C)C)=O)[H])=O	2016	1.087	0.487	0.746	1.335	6226	6122
C100000707	maleate	LI	Fatty Acid, Dicarboxylate	HMDB0000176	O=C(C=CC(O)=O)O	2014	1.142	1.522	0.841	1.191	6226	6102
C100000743	2-hydroxyoctanoate	LI	Fatty Acid, Monohydroxy	HMDB0002264	O=C(C(CCCCCC)O)O	2014	1.117	0.701	0.805	1.256	6226	6041
C100000773	3-hydroxyoctanoate	LI	Fatty Acid, Monohydroxy	HMDB0001954	OC(CC(O)=O)CCCCC	2014	1.084	0.503	0.769	1.285	6226	6132
C100000776	palmitoylcarnitine (C16)	LI	Fatty Acid Metabolism (Acyl Carnitine, Long Chain Saturated)	HMDB0000222	[O-]C(CC(OC(CCCCCCCCCCCCCCC)=O)C[N+](C)(C)C)=O	2015	1.026	0.263	0.851	1.17	6226	6098
C100000781	hexanoylcarnitine (C6)	LI	Fatty Acid Metabolism (Acyl Carnitine, Medium Chain)	HMDB0000705	O=C(CCCCC)OC(CC([O-])=O)C[N+](C)(C)C	2015	1.089	0.589	0.784	1.277	6226	6136
C100000792	dehydroepiandrosterone sulfate (DHEA-S)	LI	Androgenic Steroids	HMDB0001032	[H][C@@]1(CC[C@]2(C)[C@]3(CCC2=O)[H])[C@@]4(C)C(C[C@H](OS(=O)(O)=O)CC4)=CC[C@]13[H]	2014	1.081	0.534	0.691	1.386	6226	6136
C100000802	acetylcarnitine (C2)	LI	Fatty Acid Metabolism (Acyl Carnitine, Short Chain)	HMDB0000201	C[N+](C)(C)C[C@H](OC(C)=O)CC([O-])=O	2015	1.043	0.354	0.822	1.205	6226	6134
C100000827	1-palmitoylglycerol (16:0)	LI	Monoacylglycerol	HMDB0011564	O=C(CCCCCCCCCCCCCCC)OCC(O)CO	2014	1.249	1.103	0.754	1.373	6226	6133
C100000924	1-oleoylglycerol (18:1)	LI	Monoacylglycerol	HMDB0011567	O=C(OCC(O)CO)CCCCCCC/C=C\CCCCCCCC	2014	1.134	0.618	0.733	1.362	6226	6135
C100000943	2-oleoylglycerol (18:1)	LI	Monoacylglycerol	HMDB0011537	O=C(OC(CO)CO)CCCCCCC/C=C\CCCCCCCC	2014	1.155	0.691	0.72	1.41	6226	5598
C100000987	2-linoleoylglycerol (18:2)	LI	Monoacylglycerol	HMDB0011538	O=C(OC(CO)CO)CCCCCCC/C=C\C/C=C\CCCCC	2014	1.129	0.607	0.747	1.353	6226	5820
C100000997	3-hydroxydecanoate	LI	Fatty Acid, Monohydroxy	HMDB0002203	OC(CC(O)=O)CCCCCCC	2014	1.081	0.448	0.773	1.295	6226	6136
C100001040	1-linoleoylglycerol (18:2)	LI	Monoacylglycerol	HMDB0011568	CCCCC/C=C\C/C=C\CCCCCCCC(OCC(O)CO)=O	2014	1.149	0.703	0.744	1.358	6226	6135
C100001048	2-palmitoylglycerol (16:0)	LI	Monoacylglycerol	HMDB0011533	OCC(CO)OC(CCCCCCCCCCCCCCC)=O	2014	1.26	1.136	0.711	1.416	6226	5039
C100001054	butyrylcarnitine (C4)	LI	Fatty Acid Metabolism (also BCAA Metabolism)	HMDB0002013	CCCC(O[C@H](CC([O-])=O)C[N+](C)(C)C)=O	2015	1.235	1.209	0.767	1.332	6226	6112
C100001063	7-ketodeoxycholate	LI	Secondary Bile Acid Metabolism	HMDB0000391	[H][C@]1([C@]2(C)[C@](CC1)([H])[C@]3([H])C(C[C@]4([H])C[C@H](O)CC[C@]4(C)[C@@]3([H])C[C@@H]2O)=O)[C@H](C)CCC(O)=O	2014	1.889	3.164	0.541	1.979	6226	1758
C100001064	glycolithocholate	LI	Secondary Bile Acid Metabolism	HMDB00698	O[C@@H](C[C@]1(CC[C@]([C@@]([H])2CC3)([H])[C@](CC[C@@]2(C)[C@]3([H])[C@@H](CCC(NCC(O)=O)=O)C)4[H])[H])CC[C@@]14C	2015	1.605	2.194	0.63	1.756	6226	3206
C100001065	taurolithocholate	LI	Secondary Bile Acid Metabolism	HMDB0000722	C[C@]1(CC2)[C@](CC[C@@H]1[C@H](C)CCC(NCCS(O)(=O)=O)=O)([H])[C@@](CC3)([H])[C@]2([H])[C@](CC4)(C)[C@]3([H])C[C@@H]4O	2014	1.4	1.671	0.695	1.352	5227	-
C100001073	androsterone sulfate	LI	Androgenic Steroids	HMDB0002759	C[C@]1([C@](CC2)([H])[C@]3([H])CC[C@@]4([H])C[C@H](OS(=O)(O)=O)CC[C@]4(C)[C@@]3([H])CC1)C2=O	2014	1.117	0.819	0.62	1.459	6226	6134
C100001102	dodecanedioate (C12-DC)	LI	Fatty Acid, Dicarboxylate	HMDB0000623	OC(CCCCCCCCCCC(O)=O)=O	2014	1.215	0.912	0.734	1.405	6226	6130
C100001112	3-hydroxylaurate	LI	Fatty Acid, Monohydroxy	HMDB0000387	OC(CC(CCCCCCCCC)O)=O	2015	1.095	0.512	0.732	1.353	6226	6134
C100001145	3-hydroxysebacate	LI	Fatty Acid, Monohydroxy	HMDB0000350	OC(CC(O)CCCCCCC(O)=O)=O	2014	1.244	1.031	0.681	1.479	6226	4299
C100001148	5-hydroxyhexanoate	LI	Fatty Acid, Monohydroxy	HMDB0000409;HMDB0000525	CC(O)CCCC(O)=O	2014	1.109	0.538	0.744	1.335	6226	4097
C100001150	propionylglycine	LI	Fatty Acid Metabolism (also BCAA Metabolism)	HMDB0000783	O=C(CC)NCC(O)=O	2014	1.083	0.444	0.763	1.313	3275	3151
C100001151	butyrylglycine	LI	Fatty Acid Metabolism (also BCAA Metabolism)	HMDB0000808	O=C(CNC(CCC)=O)O	2014	1.078	0.449	0.804	1.244	5227	3059
C100001153	2-hydroxyadipate	LI	Fatty Acid, Dicarboxylate	HMDB0000321	O=C(O)C(O)CCCC(O)=O	2014	1.302	1.165	0.811	1.243	6226	2058
C100001162	propionylcarnitine (C3)	LI	Fatty Acid Metabolism (also BCAA Metabolism)	HMDB0000824	[O-]C(CC(OC(CC)=O)C[N+](C)(C)C)=O	2015	1.053	0.367	0.819	1.215	6226	6136
C100001178	3-carboxy-4-methyl-5-propyl-2-furanpropanoate (CMPF)	LI	Fatty Acid, Dicarboxylate	HMDB0061112	CCCC1=C(C)C(C(O)=O)=C(CCC(O)=O)O1	2014	1.188	0.899	0.556	1.582	6226	6136
C100001181	docosapentaenoate (n3 DPA; 22:5n3)	LI	Long Chain Polyunsaturated Fatty Acid (n3 and n6)	HMDB0006528	O=C(O)CCCCC/C=C\C/C=C\C/C=C\C/C=C\C/C=C\CC	2014	1.114	0.563	0.738	1.348	6226	6136
C100001182	docosadienoate (22:2n6)	LI	Long Chain Polyunsaturated Fatty Acid (n3 and n6)	HMDB0061714	CCCCC/C=C/C/C=C/CCCCCCCCCCCC(O)=O	2014	1.083	0.466	0.786	1.275	6226	6136
C100001193	adrenate (22:4n6)	LI	Long Chain Polyunsaturated Fatty Acid (n3 and n6)	HMDB0002226	O=C(CCCCC/C=C/C/C=C/C/C=C/C/C=C/CCCCC)O	2014	1.121	0.59	0.751	1.321	6226	6096
C100001197	10-undecenoate (11:1n1)	LI	Medium Chain Fatty Acid	HMDB0033724	O=C(CCCCCCCCC=C)O[H]	2014	1.057	0.408	0.784	1.258	6226	6136
C100001198	myristoleate (14:1n5)	LI	Long Chain Monounsaturated Fatty Acid	HMDB0002000	O=C(CCCCCCC/C=C\CCCC)O	2014	1.108	0.736	0.756	1.313	6226	6136
C100001211	sebacate (C10-DC)	LI	Fatty Acid, Dicarboxylate	HMDB0000792	OC(CCCCCCCCC(O)=O)=O	2014	1.093	0.849	0.771	1.268	6226	6091
C100001229	stearidonate (18:4n3)	LI	Long Chain Polyunsaturated Fatty Acid (n3 and n6)	HMDB0006547	CC\C=C/C\C=C/C\C=C/C\C=C/CCCCC(O)=O	2014	1.15	0.683	0.723	1.363	6226	6135
C100001232	5-dodecenoate (12:1n7)	LI	Medium Chain Fatty Acid	HMDB0000529	CCCCCC\C=C/CCCC(O)=O	2014	1.118	0.677	0.776	1.304	6226	6136
C100001247	octanoylcarnitine (C8)	LI	Fatty Acid Metabolism (Acyl Carnitine, Medium Chain)	HMDB0000791	[O-]C(CC(C[N+](C)(C)C)OC(CCCCCCC)=O)=O	2015	1.14	0.764	0.758	1.332	6226	6136
C100001250	tauro-beta-muricholate	LI	Primary Bile Acid Metabolism	HMDB0000932	O=S(CCNC(CC[C@@H](C)[C@@]1([H])CCC2C3[C@@H](O)[C@@H](O)[C@]4([H])C[C@H](O)CC[C@]4(C)C3CC[C@]12C)=O)(O)=O	2014	1.708	2.648	0.612	1.701	6226	1149
C100001251	decanoylcarnitine (C10)	LI	Fatty Acid Metabolism (Acyl Carnitine, Medium Chain)	HMDB0000651	[O-]C(CC(C[N+](C)(C)C)OC(CCCCCCCCC)=O)=O	2015	1.157	0.782	0.744	1.372	6226	6135
C100001263	1-palmitoyl-GPC (16:0)	LI	Lysophospholipid	HMDB0010382,HMDB0240262	O=P(OCC[N+](C)(C)C)([O-])OCC(O)COC(CCCCCCCCCCCCCCC)=O	2015	1.01	0.167	0.898	1.113	6226	6135
C100001264	1-margaroyl-GPC (17:0)	LI	Lysophospholipid	HMDB0012108	O=P(OCC[N+](C)(C)C)([O-])OC[C@@H](O)COC(CCCCCCCCCCCCCCCC)=O	2015	1.048	0.344	0.811	1.235	6226	6136
C100001269	campesterol	LI	Sterol	HMDB0002869	C[C@H](CC[C@@H](C)C(C)C)[C@@]1([H])CC[C@@]2([H])[C@]3([H])CC=C4C[C@@H](O)CC[C@]4(C)[C@@]3([H])CC[C@@]21C	2016	1.152	0.727	0.638	1.477	6226	4698
C100001270	myristoylcarnitine (C14)	LI	Fatty Acid Metabolism (Acyl Carnitine, Long Chain Saturated)	HMDB0005066	O=C(CCCCCCCCCCCCC)OC(CC([O-])=O)C[N+](C)(C)C	2015	1.054	0.398	0.813	1.227	6226	6111
C100001271	1-stearoyl-GPC (18:0)	LI	Lysophospholipid	HMDB0010384,HMDB0011128	O[C@H](COC(CCCCCCCCCCCCCCCCC)=O)COP(OCC[N+](C)(C)C)([O-])=O	2015	1.022	0.229	0.869	1.156	6226	6132
C100001272	1-oleoyl-GPC (18:1)	LI	Lysophospholipid	HMDB0002815,HMDB0010385	O[C@H](COC(CCCCCCC/C=C\CCCCCCCC)=O)COP(OCC[N+](C)(C)C)([O-])=O	2015	1.028	0.25	0.862	1.16	6226	6135
C100001277	10-nonadecenoate (19:1n9)	LI	Long Chain Monounsaturated Fatty Acid	HMDB0013622	O=C(O)CCCCCCCC/C=C\CCCCCCCC	2014	1.079	0.458	0.766	1.312	6226	6136
C100001278	10-heptadecenoate (17:1n7)	LI	Long Chain Monounsaturated Fatty Acid	HMDB0060038	O=C(O)CCCCCCCC/C=C\CCCCCC	2014	1.068	0.45	0.757	1.282	6226	6136
C100001279	hyocholate	LI	Secondary Bile Acid Metabolism	HMDB0000760	C[C@]12CC[C@@H](O)C[C@@]1([H])[C@@H](O)[C@@H](O)C3C2CC[C@@]4(C)C3CCC4C(CCC(O)=O)C	2014	1.323	1.171	0.613	1.624	6226	4331
C100001287	epiandrosterone sulfate	LI	Androgenic Steroids	HMDB0062657	O=C1CCC2C3CC[C@@]4([H])C[C@@H](OS(=O)(O)=O)CC[C@]4(C)C3CC[C@@]21C	2014	1.108	0.792	0.65	1.415	6226	6132
C100001335	eicosenoate (20:1)	LI	Long Chain Monounsaturated Fatty Acid	HMDB0062436	O=C(O)CCCCCCCCC/C=C\CCCCCCCC	2014	1.095	0.526	0.745	1.316	6226	6136
C100001337	linolenate [alpha or gamma; (18:3n3 or 6)]	LI	Long Chain Polyunsaturated Fatty Acid (n3 and n6)	HMDB0003073	O=C(O)CCCCCCC/C=C\C/C=C\C/C=C\CC	2014	1.084	0.515	0.747	1.298	6226	6136
C100001383	1-myristoyl-GPC (14:0)	LI	Lysophospholipid	HMDB0010379	CCCCCCCCCCCCCC(OC[C@](O)([H])COP(OCC[N+](C)(C)C)([O-])=O)=O	2015	1.059	0.399	0.782	1.269	6226	6133
C100001384	1-arachidoyl-GPC (20:0)	LI	Lysophospholipid	HMDB0010390	CCCCCCCCCCCCCCCCCCCC(OC[C@](O)([H])COP(OCC[N+](C)(C)C)([O-])=O)=O	2015	1.05	0.345	0.811	1.241	6226	6024
C100001391	stearoylcarnitine (C18)	LI	Fatty Acid Metabolism (Acyl Carnitine, Long Chain Saturated)	HMDB0000848	[O-]C(C[C@@H](OC(CCCCCCCCCCCCCCCCC)=O)C[N+](C)(C)C)=O	2015	1.041	0.3	0.839	1.203	6226	6136
C100001392	laurylcarnitine (C12)	LI	Fatty Acid Metabolism (Acyl Carnitine, Medium Chain)	HMDB0002250	[O-]C(CC(C[N+](C)(C)C)OC(CCCCCCCCCCC)=O)=O	2015	1.106	0.56	0.765	1.327	6226	6136
C100001395	1-linoleoyl-GPC (18:2)	LI	Lysophospholipid	HMDB0010386	O=P(OCC(O)COC(CCCCCCC/C=C\C/C=C\CCCCC)=O)([O-])OCC[N+](C)(C)C	2015	1.029	0.268	0.846	1.182	6226	6135
C100001433	1-arachidonylglycerol (20:4)	LI	Monoacylglycerol	HMDB0011572	O=C(CCC/C=C\C/C=C\C/C=C\C/C=C\CCCCC)OCC(O)CO	2014	1.228	1.094	0.707	1.428	6226	5983
C100001435	1-linolenoylglycerol (18:3)	LI	Monoacylglycerol	HMDB0011569	O=C(OCC(O)CO)CCCC\C=C/C\C=C/C\C=C/CCCCC	2014	1.119	0.626	0.719	1.354	6226	5385
C100001454	3-hydroxydodecanedioate	LI	Fatty Acid, Dicarboxylate	HMDB0000413	O=C(O)CC(O)CCCCCCCCC(O)=O	2019	1.353	1.442	0.662	1.574	6226	4290
C100001461	1-stearoyl-GPE (18:0)	LI	Lysophospholipid	HMDB0011130	O=P(OCC[NH3+])([O-])OC[C@H](O)COC(CCCCCCCCCCCCCCCCC)=O	2015	1.042	0.291	0.844	1.197	6226	6112
C100001462	1-stearoyl-GPG (18:0)	LI	Lysophospholipid	HMDB0061697	O=P(OCC(O)CO)(O)OC[C@H](O)COC(CCCCCCCCCCCCCCCCC)=O	2014	1.081	0.468	0.784	1.261	5227	4255
C100001481	1-docosahexaenoylglycerol (22:6)	LI	Monoacylglycerol	HMDB0011587	O=C(OCC(O)CO)CC/C=C\C/C=C\C/C=C\C/C=C\C/C=C\C/C=C\CC	2014	1.25	1.118	0.658	1.522	6226	5843
C100001483	1-dihomo-linoleoylglycerol (20:2)	LI	Monoacylglycerol		O=C(OCC(O)CO)CCCCCCCCC\C=C/C/C=C\CCCCC	2015	1.157	0.74	0.717	1.391	3996	2812
C100001501	oleoylcarnitine (C18:1)	LI	Fatty Acid Metabolism (Acyl Carnitine, Monounsaturated)	HMDB0005065	[O-]C(C[C@@H](OC(CCCCCCC/C=C\CCCCCCCC)=O)C[N+](C)(C)C)=O	2015	1.035	0.303	0.828	1.198	6226	6132
C100001511	1-palmitoleoyl-GPC (16:1)	LI	Lysophospholipid	HMDB0010383	O=P(OCC[N+](C)(C)C)([O-])OCC(O)COC(CCCCCCC/C=C\CCCCCC)=O	2015	1.075	0.422	0.819	1.233	6226	6132
C100001526	malonylcarnitine	LI	Fatty Acid Synthesis	HMDB0002095	O=C(CC(O)=O)OC(CC([O-])=O)C[N+](C)(C)C	2015	1.048	0.375	0.801	1.232	6226	4902
C100001527	hexanoylglycine	LI	Fatty Acid Metabolism (Acyl Glycine)	HMDB0000701	O=C(O)CNC(CCCCC)=O	2014	1.167	0.729	0.734	1.369	6226	4444
C100001548	testosterone sulfate	LI	Androgenic Steroids	HMDB0002833	O=C1CC[C@@]2(C)C(CC[C@]3([H])[C@]2([H])CC[C@@]4(C)[C@@]3([H])CC[C@@H]4OS(=O)(O)=O)=C1	2015	1.861	3.164	0.538	2.027	6226	3294
C100001551	1-arachidonoyl-GPC (20:4n6)	LI	Lysophospholipid	HMDB0010395	C[N+](C)(C)CCOP(OC[C@@](O)([H])COC(CCC\C=C/C\C=C/C/C=C\C/C=C\CCCCC)=O)([O-])=O	2015	1.045	0.328	0.821	1.221	6226	6134
C100001552	1-dihomo-linolenoyl-GPC (20:3n3 or 6)	LI	Lysophospholipid	HMDB0010394	C[N+](C)(C)CCOP(OC[C@@](O)([H])COC(CCCCCC\C=C/C/C=C\C/C=C\CCCCC)=O)([O-])=O	2015	1.053	0.386	0.786	1.246	6226	6134
C100001553	1-dihomo-linoleoyl-GPC (20:2)	LI	Lysophospholipid	HMDB0010392	C[N+](C)(C)CCOP(OC[C@@](O)([H])COC(CCCCCCCCC/C=C\C/C=C\CCCCC)=O)([O-])=O	2015	1.054	0.366	0.802	1.246	6226	6128
C100001554	2-arachidonoyl-GPC (20:4)	LI	Lysophospholipid	HMDB0061699	OC[C@](OC(CCC\C=C/C\C=C/C/C=C\C/C=C\CCCCC)=O)([H])COP(OCC[N+](C)(C)C)([O-])=O	2014	1.063	0.416	0.79	1.259	6226	5923
C100001556	2-oleoyl-GPC (18:1)	LI	Lysophospholipid	HMDB0061701	OC[C@H](OC(CCCCCCC/C=C\CCCCCCCC)=O)COP(OCC[N+](C)(C)C)([O-])=O	2015	1.061	0.367	0.818	1.228	6226	6135
C100001557	2-linoleoyl-GPC (18:2)	LI	Lysophospholipid	HMDB0061700	OC[C@H](OC(CCCCCCC/C=C\C/C=C\CCCCC)=O)COP(OCC[N+](C)(C)C)([O-])=O	2014	1.056	0.352	0.819	1.228	6226	6095
C100001561	2-palmitoleoyl-GPC (16:1)	LI	Lysophospholipid	~HMDB0061701	OC[C@](OC(CCCCCCCC/C=C\CCCCC)=O)([H])COP(OCC[N+](C)(C)C)([O-])=O	2015	1.105	0.542	0.765	1.312	4182	3054
C100001562	2-palmitoyl-GPC (16:0)	LI	Lysophospholipid	HMDB0061702	OC[C@](OC(CCCCCCCCCCCCCCC)=O)([H])COP(OCC[N+](C)(C)C)([O-])=O	2014	1.037	0.325	0.831	1.182	6226	6136
C100001563	2-myristoyl-GPC (14:0)	LI	Lysophospholipid	~HMDB0240262	OC[C@](OC(CCCCCCCCCCCCC)=O)([H])COP(OCC[N+](C)(C)C)([O-])=O	2015	1.064	0.418	0.774	1.281	6226	6074
C100001565	2-docosahexaenoyl-GPC (22:6)	LI	Lysophospholipid	HMDB0010404	OC[C@](OC(CC\C=C/C/C=C\C/C=C\C/C=C\C/C=C\C/C=C\CC)=O)([H])COP(OCC[N+](C)(C)C)([O-])=O	2014	1.083	0.501	0.741	1.325	6226	5610
C100001566	1-docosahexaenoyl-GPC (22:6)	LI	Lysophospholipid	HMDB0010404	C[N+](C)(C)CCOP(OC[C@](O)([H])COC(CC\C=C/C/C=C\C/C=C\C/C=C\C/C=C\C/C=C\CC)=O)([O-])=O	2015	1.069	0.424	0.767	1.295	6226	6136
C100001567	1-palmitoyl-GPE (16:0)	LI	Lysophospholipid	HMDB0011503	O=P(OCC[NH3+])([O-])OC[C@H](O)COC(CCCCCCCCCCCCCCC)=O	2015	1.041	0.301	0.828	1.204	6226	6118
C100001569	1-oleoyl-GPE (18:1)	LI	Lysophospholipid	HMDB0011506	O=P(OCC[NH3+])([O-])OC[C@H](O)COC(CCCCCCC\C=C/CCCCCCCC)=O	2015	1.07	0.421	0.803	1.255	6226	6112
C100001570	1-linoleoyl-GPE (18:2)	LI	Lysophospholipid	HMDB0011477,HMDB0011507	O=P(OCC(O)COC(CCCCCCC/C=C\C/C=C\CCCCC)=O)(O)OCCN	2015	1.068	0.412	0.782	1.281	6226	6131
C100001571	1-arachidonoyl-GPE (20:4n6)	LI	Lysophospholipid	HMDB0011517	NCCOP(OC[C@@](O)([H])COC(CCC\C=C/C\C=C/C/C=C\C/C=C\CCCCC)=O)(O)=O	2015	1.036	0.285	0.838	1.193	6226	6130
C100001579	2-hydroxypalmitate	LI	Fatty Acid, Monohydroxy	HMDB0031057	O=C(O)C(O)CCCCCCCCCCCCCC	2014	1.039	0.267	0.879	1.147	6226	6136
C100001580	docosapentaenoate (n6 DPA; 22:5n6)	LI	Long Chain Polyunsaturated Fatty Acid (n3 and n6)	HMDB0001976	OC(CC/C=C\C/C=C\C/C=C\C/C=C\C/C=C\CCCCC)=O	2014	1.095	0.499	0.767	1.294	6226	5553
C100001596	2-methylmalonylcarnitine (C4-DC)	LI	Fatty Acid Metabolism (also BCAA Metabolism)	HMDB0013133	[O-]C(CC(C[N+](C)(C)C)OC(C(C)C(O)=O)=O)=O	2015	1.063	1.054	0.773	1.252	6226	5076
C100001609	7-alpha-hydroxy-3-oxo-4-cholestenoate (7-Hoca)	LI	Sterol	HMDB0012458	O=C(C(CCC[C@H]([C@H]1CC[C@H]2[C@H]3[C@@H]([C@]4(C)C(C[C@H]3O)=CC(CC4)=O)CC[C@@]21C)C)C)O	2014	1.064	0.338	0.841	1.211	6226	6136
C100001611	3beta,7alpha-dihydroxy-5-cholestenoate	LI	Sterol	HMDB0012454	O[C@H]1[C@@]([C@@](CC2)([H])[C@](CC[C@@H]3O)(C)C(C3)=C1)([H])[C@@]4([H])[C@@]2(C)[C@]([C@H](C)CCCC(C)C(O)=O)([H])CC4	2014	1.079	0.495	0.76	1.289	6226	6111
C100001613	tetradecanedioate (C14-DC)	LI	Fatty Acid, Dicarboxylate	HMDB0000872	O=C(O)CCCCCCCCCCCCC(O)=O	2014	1.208	0.797	0.767	1.386	6226	6133
C100001614	hexadecanedioate (C16-DC)	LI	Fatty Acid, Dicarboxylate	HMDB0000672	O=C(O)CCCCCCCCCCCCCCC(O)=O	2014	1.159	0.662	0.771	1.344	6226	6136
C100001615	octadecanedioate (C18-DC)	LI	Fatty Acid, Dicarboxylate	HMDB0000782	O=C(O)CCCCCCCCCCCCCCCCC(O)=O	2014	1.12	0.525	0.785	1.306	6226	6109
C100001618	1-myristoylglycerol (14:0)	LI	Monoacylglycerol	HMDB0011561	O=C(CCCCCCCCCCCCC)OCC(O)CO	2014	1.148	0.63	0.775	1.32	6226	5754
C100001620	glycerophosphoethanolamine	LI	Phospholipid Metabolism	HMDB0000114	O=P(OCCN)(O)OCC(CO)O	2015	1.034	0.268	0.862	1.162	6226	6136
C100001651	2-oleoyl-GPE (18:1)	LI	Lysophospholipid	HMDB11476	OC[C@@H](OC(CCCCCCC\C=C/CCCCCCCC)=O)COP(OCC[NH3+])([O-])=O	2014	1.157	0.691	0.72	1.388	999	747
C100001652	2-palmitoyl-GPE (16:0)	LI	Lysophospholipid	HMDB0011473	OC[C@@H](OC(CCCCCCCCCCCCCCC)=O)COP(OCC[NH3+])([O-])=O	2014	1.099	0.537	0.799	1.265	6226	6108
C100001654	1-arachidonoyl-GPI (20:4)	LI	Lysophospholipid	~HMDB0240260	[H]C(C(O)(C(O)([C@](O)1[H])[H])[H])([C@@](OP(O)(OC[C@@]([H])(COC(CCC/C=C\C/C=C\C/C=C\C/C=C\CCCCC)=O)O)=O)([C@]1(O)[H])[H])O	2014	1.056	0.358	0.825	1.212	6226	6136
C100001655	1-palmitoyl-GPI (16:0)	LI	Lysophospholipid	HMDB0061695	[H]C(C(O)(C(O)([C@](O)1[H])[H])[H])([C@@](OP(O)(OC[C@@]([H])(COC(CCCCCCCCCCCCCCC)=O)O)=O)([C@]1(O)[H])[H])O	2014	1.13	0.633	0.724	1.368	6226	6024
C100001657	glycolithocholate sulfate	LI	Secondary Bile Acid Metabolism	HMDB0002639	C[C@]12[C@@]([C@@]([C@@](CC2)([H])[C@](CC3)(C)[C@@]4([H])C[C@@H]3OS(=O)(O)=O)(CC4)[H])([H])CC[C@]1([H])[C@H](C)CCC(NCC(O)=O)=O	2014	1.309	1.183	0.571	1.646	6226	6116
C100001658	taurolithocholate 3-sulfate	LI	Secondary Bile Acid Metabolism	HMDB0002580	C[C@@]([C@]([C@@](CC1)([H])[C@@]2([H])[C@](CC3)(C)[C@]1([H])C[C@@H]3OS(=O)(O)=O)(CC4)[H])(CC2)[C@]4([H])[C@H](C)CCC(NCCS(O)(=O)=O)=O	2014	1.414	1.513	0.523	1.823	6226	5933
C100001662	deoxycarnitine	LI	Carnitine Metabolism	HMDB0001161	C[N+](C)(C)CCCC([O-])=O	2015	1.023	0.209	0.893	1.127	6226	6134
C100001674	2-arachidonoyl-GPE (20:4)	LI	Lysophospholipid	HMDB0011517,HMDB0011518	OC[C@](OC(CCC\C=C/C\C=C/C/C=C\C/C=C\CCCCC)=O)([H])COP(OCCN)(O)=O	2014	1.081	0.494	0.778	1.269	5227	5035
C100001723	alpha-hydroxycaproate	LI	Fatty Acid, Monohydroxy	HMDB0001624	O=C(C(CCCC)O)O	2014	1.081	0.517	0.794	1.232	6226	2901
C100001733	hexanoylglutamine	LI	Fatty Acid Metabolism (Acyl Glutamine)	~HMDB0011738	O=C(CCCCC)NC(CCC(N)=O)C(O)=O	2017	1.295	1.1	0.622	1.585	6226	5911
C100001739	dihomo-linolenate (20:3n3 or n6)	LI	Long Chain Polyunsaturated Fatty Acid (n3 and n6)	HMDB0002925,HMDB0060039	CC\C=C/C\C=C/C\C=C/CCCCCCCCCC(O)=O	2014	1.049	0.363	0.808	1.225	6226	6136
C100001765	3-methyladipate	LI	Fatty Acid, Dicarboxylate	HMDB0000555	O=C(O)CC(C)CCC(O)=O	2014	1.186	0.785	0.709	1.425	6226	4876
C100001776	2-linoleoyl-GPE (18:2)	LI	Lysophospholipid	HMDB0011507	O=P(OCC(OC(CCCCCCC/C=C\C/C=C\CCCCC)=O)CO)(O)OCCN	2014	1.101	0.569	0.725	1.334	6226	5833
C100001777	1-oleoyl-GPI (18:1)	LI	Lysophospholipid	HMDB0061693	[H]C(C(O)(C(O)([C@](O)1[H])[H])[H])([C@@](OP(O)(OC[C@@]([H])(COC(CCCCCCC/C=C\CCCCCCCC)=O)O)=O)([C@]1(O)[H])[H])O	2014	1.112	0.548	0.761	1.329	6226	6123
C100001778	1-linoleoyl-GPI (18:2)	LI	Lysophospholipid	~HMDB0240261	[H]C(C(O)(C(O)([C@](O)1[H])[H])[H])([C@@](OP(O)(OC[C@@]([H])(COC(CCCCCCC/C=C\C/C=C\CCCCC)=O)O)=O)([C@]1(O)[H])[H])O	2014	1.083	0.446	0.784	1.286	6226	6127
C100001784	1-palmitoleoyl-GPE (16:1)	LI	Lysophospholipid	HMDB0011474	O=P(OCCN)(O)OCC(O)COC(CCCCCCC/C=C\CCCCCC)=O	2015	1.283	1.13	0.649	1.537	6226	4792
C100001786	1-palmitoleoyl-GPI (16:1)	LI	Lysophospholipid	~HMDB0061693	CCCCCC\C=C/CCCCCCCC(OC[C@]([H])(COP(O[C@](C(O)(C(O)(C(O)([C@](O)1[H])[H])[H])[H])([C@]1(O)[H])[H])(O)=O)O)=O	2014	1.352	1.249	0.605	1.663	6226	4233
C100001856	1-stearoyl-2-oleoyl-GPE (18:0/18:1)	LI	Phosphatidylethanolamine (PE)	HMDB0008993	O=C(CCCCCCC/C=C/CCCCCCCC)O[C@@H](COP(OCCN)(O)=O)COC(CCCCCCCCCCCCCCCCC)=O	2016	1.148	0.709	0.73	1.365	6226	6024
C100001859	chiro-inositol	LI	Inositol Metabolism	HMDB0240209	O[C@@H]1[C@@H](O)[C@H](O)[C@@H](O)[C@@H](O)[C@@H]1O	2014	1.52	1.664	0.517	1.847	5181	1452
C100001869	1-stearoyl-2-arachidonoyl-GPC (18:0/20:4)	LI	Phosphatidylcholine (PC)	HMDB0008048,HMDB0008049	C[N+](C)(CCOP([O-])(OC[C@@]([H])(COC(CCCCCCCCCCCCCCCCC)=O)OC(CCC/C=C\C/C=C\C/C=C\C/C=C\CCCCC)=O)=O)C	2016	1.019	0.231	0.876	1.142	6226	6130
C100001870	1-palmitoyl-2-linoleoyl-GPE (16:0/18:2)	LI	Phosphatidylethanolamine (PE)	HMDB0008928	O=C(CCCCCCC/C=C\C/C=C\CCCCC)O[C@@H](COP(OCCN)(O)=O)COC(CCCCCCCCCCCCCCC)=O	2016	1.142	0.643	0.715	1.401	6226	6102
C100001872	1-stearoyl-2-arachidonoyl-GPS (18:0/20:4)	LI	Phosphatidylserine (PS)	HMDB0012383	O=C(CCCCCCCCCCCCCCCCC)OC[C@]([H])(COP(O)(OC[C@]([NH3+])(C([O-])=O)[H])=O)OC(CCC/C=C\C/C=C\C/C=C\C/C=C\CCCCC)=O	2016	1.159	0.909	0.678	1.372	6226	5032
C100001876	sphinganine-1-phosphate	LI	Sphingolipid Synthesis	HMDB0001383	OP(O)(OCC(C(CCCCCCCCCCCCCCC)O)N)=O	2016	1.045	0.36	0.798	1.245	6226	5560
C100001882	glycosyl-N-stearoyl-sphingosine (d18:1/18:0)	LI	Hexosylceramides (HCER)	HMDB0004972	OC1C(CO)OC(OC[C@H](NC(CCCCCCCCCCCCCCCCC)=O)[C@H](O)/C=C/CCCCCCCCCCCCC)C(O)C1O	2016	1.059	0.385	0.798	1.257	6226	5348
C100001987	5alpha-androstan-3beta,17beta-diol disulfate	LI	Androgenic Steroids	HMDB0000493	C[C@@]12[C@](CCC3C2CC[C@@]4(C)C3CC[C@@H]4OS(=O)(O)=O)([H])C[C@@H](OS(=O)(O)=O)CC1	2014	1.266	1.158	0.628	1.566	6226	6135
C100001988	5alpha-pregnan-3beta,20alpha-diol disulfate	LI	Progestin Steroids	HMDB0094650	C[C@@]12[C@](CCC3C2CC[C@@]4(C)C3CCC4C(OS(=O)(O)=O)C)([H])C[C@@H](OS(=O)(O)=O)CC1	2014	1.192	0.817	0.661	1.508	6226	6077
C100001989	glycocholenate sulfate	LI	Secondary Bile Acid Metabolism	~HMDB0000138	O=S(OC1CCC2(C)C(CCC3C2CCC4(C)C3CCC4C(CCC(NCC(O)=O)=O)C)=C1)(O)=O	2014	1.089	0.497	0.768	1.294	6226	6135
C100001990	taurocholenate sulfate	LI	Secondary Bile Acid Metabolism	~HMDB0002581	O=S(OC1CCC2(C)C(CCC3C2CCC4(C)C3CCC4C(CCC(NCCS(=O)(O)=O)=O)C)=C1)(O)=O	2014	1.188	0.936	0.683	1.456	6226	6134
C100001992	androstenediol (3beta,17beta) disulfate (1)	LI	Androgenic Steroids	HMDB0240313	C[C@@]12C(CCC3C2CC[C@@]4(C)C3CC[C@@H]4OS(=O)(O)=O)=C[C@@H](OS(=O)(O)=O)CC1	2014	1.34	1.299	0.627	1.599	6226	6136
C100001993	pregnenediol disulfate (C21H34O8S2)	LI	Pregnenolone Steroids	~HMDB0240313	C[C@@]12C(CCC3C2CC[C@@]4(C)C3CCC4C(OS(=O)(O)=O)C)=CC(OS(=O)(O)=O)CC1	2015	1.171	0.747	0.666	1.473	6226	6136
C100001994	androstenediol (3beta,17beta) disulfate (2)	LI	Androgenic Steroids	HMDB0240313	C[C@]12C(CCC3C1CC[C@]4(C3CC[C@@H]4OS(=O)(O)=O)C)=C[C@H](CC2)OS(=O)(O)=O	2014	1.042	0.403	0.767	1.258	6226	6136
C100001999	21-hydroxypregnenolone disulfate	LI	Pregnenolone Steroids	~HMDB0004026	C[C@@]1([C@H]2[C@@](COS(=O)(O)=O)=O)[C@](CC2)([H])[C@@](CC=C3[C@@]4(CC[C@H](OS(=O)(O)=O)C3)C)([H])[C@@]4([H])CC1	2014	1.085	0.508	0.736	1.333	6226	6113
C100002003	21-hydroxypregnenolone monosulfate (1)	LI	Pregnenolone Steroids	~HMDB0004026	C[C@@]1([C@H]2[C@@](COS(=O)(O)=O)=O)[C@](CC2)([H])[C@@](CC=C3[C@@]4(CC[C@H](O)C3)C)([H])[C@@]4([H])CC1	2014	1.125	0.597	0.698	1.386	5227	3147
C100002008	5alpha-androstan-3alpha,17alpha-diol monosulfate	LI	Androgenic Steroids	~HMDB0002759	O[C@H]1C2(C)C(CC1)C(CCC3C4(C)CC[C@@H](OS(=O)(O)=O)C3)C4CC2	2014	1.135	0.693	0.677	1.437	6226	4350
C100002009	5alpha-pregnan-3beta,20beta-diol monosulfate (1)	LI	Progestin Steroids	~HMDB0094650	O[C@H]1CC[C@@]2(C)[C@](CCC3C2CC[C@@]4(C)C3CCC4C(C)OS(=O)(O)=O)([H])C1	2014	1.159	0.695	0.693	1.447	6226	5483
C100002014	5alpha-pregnan-3beta,20alpha-diol monosulfate (2)	LI	Progestin Steroids	~HMDB0002759	C[C@@]12[C@](CCC3C2CC[C@@]4(C)C3CCC4[C@](C)([H])O)([H])C[C@@H](OS(=O)(O)=O)CC1	2014	1.203	0.815	0.67	1.514	6226	5628
C100002015	5alpha-pregnan-diol disulfate	LI	Progestin Steroids	HMDB0094650	CC(OS(=O)(O)=O)C1CCC2C3CCC4CC(OS(=O)(O)=O)CCC4(C)C3CCC21C	2014	1.27	0.932	0.649	1.6	6226	3195
C100002017	5alpha-androstan-3alpha,17beta-diol disulfate	LI	Androgenic Steroids	HMDB0094682	C[C@@]12[C@](CCC3C2CC[C@@]4(C)C3CC[C@@H]4OS(=O)(O)=O)([H])C[C@H](OS(=O)(O)=O)CC1	2014	1.469	1.521	0.543	1.785	6226	5719
C100002018	5alpha-androstan-3alpha,17beta-diol monosulfate (1)	LI	Androgenic Steroids	~HMDB0240579	C[C@@]12[C@](CCC3C2CC[C@@]4(C)C3CC[C@@H]4O)([H])C[C@H](OS(=O)(O)=O)CC1	2014	1.203	1.153	0.607	1.523	6226	5858
C100002021	5alpha-androstan-3beta,17alpha-diol disulfate	LI	Androgenic Steroids	HMDB0094682	O=S(O[C@@H]1CCC2C3CC[C@@]4([H])C[C@@H](OS(=O)(O)=O)CC[C@]4(C)C3CC[C@@]21C)(O)=O	2014	1.592	1.825	0.578	1.838	6226	5675
C100002023	5alpha-androstan-3beta,17beta-diol monosulfate (1)	LI	Androgenic Steroids	~HMDB0094682	O[C@H]1CCC2C3CC[C@@]4([H])C[C@@H](OS(=O)(O)=O)CC[C@]4(C)C3CC[C@@]21C	2014	1.449	1.349	0.654	1.71	6226	2716
C100002024	5alpha-androstan-3beta,17beta-diol monosulfate (2)	LI	Androgenic Steroids	HMDB0240580	O[C@H]1CC[C@@]2(C)[C@](CCC3C2CC[C@@]4(C)C3CC[C@@H]4OS(=O)(O)=O)([H])C1	2014	1.175	1.179	0.639	1.457	6226	5501
C100002026	androstenediol (3alpha, 17alpha) monosulfate (2)	LI	Androgenic Steroids	~HMDB0186954	O[C@@H]1CCC2C3CCC4=C[C@H](OS(=O)(O)=O)CC[C@]4(C)C3CC[C@@]21C	2014	1.087	0.51	0.731	1.348	6226	5936
C100002027	androstenediol (3alpha, 17alpha) monosulfate (3)	LI	Androgenic Steroids	~HMDB0186954	O[C@@H]1CCC2C3CCC4=CC(OS(=O)(O)=O)CC[C@]4(C)C3CC[C@@]21C	2014	1.139	0.66	0.694	1.434	6226	6132
C100002028	androstenediol (3beta,17beta) monosulfate (1)	LI	Androgenic Steroids	HMDB0186954	O[C@H]1CCC2C3CCC4=C[C@@H](OS(=O)(O)=O)CC[C@]4(C)C3CC[C@@]21C	2014	1.15	0.726	0.659	1.458	6226	6133
C100002029	androstenediol (3beta,17beta) monosulfate (2)	LI	Androgenic Steroids	HMDB0240429	O[C@H]1CC[C@@]2(C)C(CCC3C2CC[C@@]4(C)C3CC[C@@H]4OS(=O)(O)=O)=C1	2014	1.207	0.887	0.68	1.456	6226	5977
C100002060	1-docosahexaenoyl-GPE (22:6)	LI	Lysophospholipid	HMDB0011496	NCCOP(OC[C@](O)([H])COC(CC\C=C/C/C=C\C/C=C\C/C=C\C/C=C\C/C=C\CC)=O)(O)=O	2015	1.054	0.398	0.801	1.23	6226	6136
C100002061	2-docosahexaenoyl-GPE (22:6)	LI	Lysophospholipid	HMDB0011496	OC[C@](OC(CC\C=C/C/C=C\C/C=C\C/C=C\C/C=C\C/C=C\CC)=O)([H])COP(OCCN)(O)=O	2014	1.073	0.51	0.74	1.3	6226	5316
C100002063	1-docosapentaenoyl-GPC (22:5n3)	LI	Lysophospholipid	HMDB0010403	O=C(OC[C@@](O)([H])COP(OCC[N+](C)(C)C)([O-])=O)CCCCC/C=C\C/C=C\C/C=C\C/C=C\C/C=C\CC	2015	1.052	0.374	0.798	1.244	6226	6134
C100002067	pregnenediol sulfate (C21H34O5S)	LI	Pregnenolone Steroids	~HMDB0240590	CC(C1CCC2C3CCC4CC(OS(O)(=O)=O)CCC4(C3CCC12C)C)=O	2015	1.116	0.572	0.71	1.39	6226	6136
C100002070	2-hydroxyglutarate	LI	Fatty Acid, Dicarboxylate	HMDB0059655	O=C(O)CCC(O)C(O)=O	2016	1.069	0.458	0.806	1.235	6226	5958
C100002106	sphingomyelin (d18:1/18:1, d18:2/18:0)	LI	Sphingomyelins	HMDB0012100,HMDB0012101	O=C(CCCCCCC/C=C\CCCCCCCC)N[C@@](COP([O-])(OCC[N+](C)(C)C)=O)([C@](O)(/C=C/CCCCCCCCCCCCC)[H])[H]	2016	1.016	0.201	0.881	1.139	6226	6128
C100002107	palmitoyl sphingomyelin (d18:1/16:0)	LI	Sphingomyelins	HMDB0061712	CCCCCCCCCCCCCCCC(N[C@@](COP([O-])(OCC[N+](C)(C)C)=O)([C@](O)(/C=C/CCCCCCCCCCCCC)[H])[H])=O	2016	1.008	0.143	0.912	1.099	6226	6126
C100002126	16a-hydroxy DHEA 3-sulfate	LI	Androgenic Steroids	HMDB0062544	O=C1[C@H](O)CC2C3CC=C4C[C@@H](OS(=O)(O)=O)CC[C@]4(C)C3CC[C@@]21C	2014	1.294	1.049	0.655	1.562	6226	6133
C100002128	17alpha-hydroxypregnenolone 3-sulfate	LI	Pregnenolone Steroids	HMDB0000416	O=[C@@](C)[C@@]1(O)CC[C@@]2([H])[C@]3([H])CC=C4CC(OS(=O)(O)=O)CC[C@]4(C)[C@@]3([H])CC[C@]12C	2015	1.156	0.718	0.657	1.473	6226	4112
C100002129	pregnenolone sulfate	LI	Pregnenolone Steroids	HMDB0000774	C[C@]12CC[C@H](OS(=O)(O)=O)CC1=CC[C@@]3([H])[C@]4([H])CC[C@H]([C@](C)=O)[C@](C)4CC[C@]23[H]	2014	1.165	0.731	0.667	1.471	6226	5966
C100002135	5-HEPE	LI	Eicosanoid	HMDB0005081	OC(CCCC(O)/C=C/C=C\C/C=C\C/C=C\C/C=C\CC)=O	2014	1.378	1.721	0.684	1.458	4182	1540
C100002137	5-HETE	LI	Eicosanoid	HMDB0011134	OC(CCCC(O)/C=C/C=C\C/C=C\C/C=C\CCCCC)=O	2014	1.605	1.658	0.65	1.865	4182	-
C100002152	andro steroid monosulfate C19H28O6S (1)	LI	Androgenic Steroids	HMDB0002759	CC12CCC(O)CC1=CCC3C2CCC4(C)C3CC(OS(=O)(O)=O)C4=O	2015	1.225	0.879	0.669	1.529	6226	5740
C100002171	1-margaroyl-GPE (17:0)	LI	Lysophospholipid	~HMDB0011130	O=P(OCCN)(O)OC[C@@H](O)COC(CCCCCCCCCCCCCCCC)=O	2014	1.101	0.533	0.75	1.322	6226	5621
C100002173	1-pentadecanoyl-GPC (15:0)	LI	Lysophospholipid	HMDB0010381	O=P(OCC[N+](C)(C)C)([O-])OC[C@@H](O)COC(CCCCCCCCCCCCCC)=O	2015	1.038	0.329	0.805	1.227	6226	6132
C100002196	13-HODE + 9-HODE	LI	Fatty Acid, Monohydroxy	HMDB0004667;HMDB0004670	OC(CCCCCCC/C=C\C=C\[C@H](CCCCC)O)=O	2014	1.03	0.474	0.729	1.258	6226	5997
C100002199	tridecenedioate (C13:1-DC)	LI	Fatty Acid, Dicarboxylate	~HMDB0000529	O=C(O)CCCCCC/C=C/CCCC(O)=O	2019	1.094	0.525	0.74	1.343	6226	6135
C100002227	4-cholesten-3-one	LI	Sterol	HMDB0000921	CC12C(CCC3C2CCC4(C)C3CCC4C(CCCC(C)C)C)=CC(CC1)=O	2016	1.054	0.379	0.827	1.214	4995	3851
C100002259	cis-4-decenoylcarnitine (C10:1)	LI	Fatty Acid Metabolism (Acyl Carnitine, Monounsaturated)	HMDB0240585	O=C([O-])CC(OC(CC/C=C\CCCCC)=O)C[N+](C)(C)C	2015	1.104	0.519	0.782	1.302	6226	6136
C100002284	2S,3R-dihydroxybutyrate	LI	Fatty Acid, Dihydroxy	HMDB0002453	C[C@@H](O)[C@H](O)C(O)=O	2019	1.094	0.477	0.763	1.313	6226	6131
C100002356	(16 or 17)-methylstearate (a19:0 or i19:0)	LI	Fatty Acid, Branched	HMDB0037397,HMDB0038070	OC(CCCCCCCCCCCCCCCC(C)C)=O	2014	1.062	0.369	0.82	1.223	6226	6131
C100002367	2R,3R-dihydroxybutyrate	LI	Fatty Acid, Dihydroxy	HMDB0000498	OC([C@H](O)[C@H](O)C)=O	2019	1.05	0.353	0.819	1.218	6226	6133
C100002488	isoursodeoxycholate	LI	Secondary Bile Acid Metabolism	HMDB0000686	O=C(O)CC[C@@H](C)[C@H]1CC[C@@]2([H])[C@]3([H])[C@@H](O)C[C@]4([H])C[C@@H](O)CC[C@]4(C)[C@@]3([H])CC[C@@]21C	2017	1.891	2.932	0.506	2.098	6226	6101
C100002537	4-hydroxy-2-oxoglutaric acid	LI	Fatty Acid, Dicarboxylate	HMDB0002070	OC(C(O)=O)CC(C(O)=O)=O	2016	1.053	0.404	0.796	1.249	6226	5865
C100002761	androsterone glucuronide	LI	Androgenic Steroids	HMDB0002829	O[C@H]1[C@H](O)[C@@H]([C@](O)=O)O[C@@H](O[C@@H]2CC[C@@]3(C)[C@](CC[C@]4([H])[C@]3([H])CC[C@@]5(C)[C@@]4([H])CCC5=O)([H])C2)[C@@H]1O	2018	1.108	0.594	0.731	1.342	6226	6026
C100002796	cis-4-decenoate (10:1n6)	LI	Medium Chain Fatty Acid	HMDB0004980	OC(CC\C=C/CCCCC)=O	2019	1.112	0.704	0.735	1.345	6226	6121
C100002865	1-meadoyl-GPC (20:3n9)	LI	Lysophospholipid	HMDB0010393	CCCCCCCC/C=C\C/C=C\C/C=C\CCCC(OC[C@H](COP([O-])(OCC[N+](C)(C)C)=O)O)=O	2016	1.233	0.928	0.638	1.533	6226	5138
C100002869	1-erucoyl-GPC (22:1)	LI	Lysophospholipid	HMDB0010399	CCCCCCCC/C=C\CCCCCCCCCCCC(OC[C@H](COP([O-])(OCC[N+](C)(C)C)=O)O)=O	2017	1.306	1.028	0.723	1.499	4995	4510
C100002871	1-adrenoyl-GPC (22:4)	LI	Lysophospholipid	HMDB0010401	CCCCC/C=C\C/C=C\C/C=C\C/C=C\CCCCCC(OC[C@H](COP([O-])(OCC[N+](C)(C)C)=O)O)=O	2016	1.066	0.448	0.766	1.29	6226	6103
C100002873	1-lignoceroyl-GPC (24:0)	LI	Lysophospholipid	HMDB0010405	CCCCCCCCCCCCCCCCCCCCCCCC(OC[C@H](COP([O-])(OCC[N+](C)(C)C)=O)O)=O	2015	1.061	0.398	0.792	1.252	6226	5136
C100002875	1-(1-enyl-palmitoyl)-GPC (P-16:0)	LI	Lysoplasmalogen	HMDB0010407	CCCCCCCCCCCCCC/C=C\OC[C@H](COP([O-])(OCC[N+](C)(C)C)=O)O	2016	1.052	0.354	0.831	1.215	6226	6127
C100002876	1-(1-enyl-oleoyl)-GPC (P-18:1)	LI	Lysoplasmalogen	HMDB0010408	CCCCCCCC/C=C\CCCCCC/C=C\OC[C@H](COP([O-])(OCC[N+](C)(C)C)=O)O	2016	1.085	0.492	0.786	1.28	6226	6028
C100002877	1-(1-enyl-stearoyl)-GPC (P-18:0)	LI	Lysoplasmalogen	HMDB0013122	CCCCCCCCCCCCCCCC/C=C\OC[C@H](COP([O-])(OCC[N+](C)(C)C)=O)O	2016	1.089	0.485	0.778	1.302	6226	5473
C100002911	glycoursodeoxycholate	LI	Secondary Bile Acid Metabolism	HMDB0000708	[H][C@]1([C@H](C)CCC(NCC(O)=O)=O)CC[C@@]2([H])[C@]3([H])[C@@H](O)C[C@]4([H])C[C@H](O)CC[C@]4(C)[C@@]3([H])CC[C@@]21C	2014	1.82	4.685	0.498	2.019	6226	5975
C100002912	tauroursodeoxycholate	LI	Secondary Bile Acid Metabolism	HMDB0000874	O=C(NCCS(=O)(O)=O)CC[C@@H](C)C1CC[C@@]2([H])[C@]3([H])[C@@H](O)CC4C[C@H](O)CC[C@]4(C)[C@@]3([H])CC[C@@]21C	2014	1.899	9.33	0.608	1.6	6226	882
C100002913	ursocholate	LI	Secondary Bile Acid Metabolism	HMDB0000917	C[C@@]12[C@](CCC2[C@H](C)CCC(O)=O)([H])[C@]3([H])[C@@H](O)C[C@]4([H])C[C@H](O)CC[C@]4(C)[C@@]3([H])C[C@@H]1O	2017	3.203	6.235	0.512	2.715	6226	645
C100002945	(14 or 15)-methylpalmitate (a17:0 or i17:0)	LI	Fatty Acid, Branched	HMDB0031067,HMDB0061709	CC(CCCCCCCCCCCCCC(O)=O)C	2014	1.069	0.4	0.804	1.251	6226	6084
C100002951	eicosanedioate (C20-DC)	LI	Fatty Acid, Dicarboxylate	HMDB0000782	O=C(O)CCCCCCCCCCCCCCCCCCC(O)=O	2014	1.162	0.622	0.798	1.333	6226	6136
C100002952	docosadioate (C22-DC)	LI	Fatty Acid, Dicarboxylate	~HMDB0000782	O=C(O)CCCCCCCCCCCCCCCCCCCCC(O)=O	2014	1.11	0.545	0.818	1.249	6226	6120
C100002989	oleoyl-linoleoyl-glycerol (18:1/18:2) [1]	LI	Diacylglycerol	HMDB0007219	CCCCCCCC/C=C\CCCCCCCC(OCC(CO)OC(CCCCCCC/C=C\C/C=C\CCCCC)=O)=O	2016	1.114	0.577	0.732	1.359	6226	6124
C100002990	oleoyl-linoleoyl-glycerol (18:1/18:2) [2]	LI	Diacylglycerol	HMDB0007219	CCCCCCCC/C=C\CCCCCCCC(OCC(COC(CCCCCCC/C=C\C/C=C\CCCCC)=O)O)=O	2016	1.116	0.626	0.715	1.363	6226	6101
C100003000	1-(1-enyl-palmitoyl)-GPE (P-16:0)	LI	Lysoplasmalogen	HMDB0011152	O=P(OCC[NH3+])([O-])OC[C@H](O)CO/C=C/CCCCCCCCCCCCCC	2016	1.056	0.383	0.804	1.233	6226	6109
C100003001	1-(1-enyl-stearoyl)-GPE (P-18:0)	LI	Lysoplasmalogen		O=P(OCC[NH3+])([O-])OC[C@H](O)CO/C=C/CCCCCCCCCCCCCCCC	2016	1.064	0.418	0.797	1.246	6226	6136
C100003008	2-stearoyl-GPI (18:0)	LI	Lysophospholipid	HMDB0240261	[H]C(C(O)(C(O)([C@](O)1[H])[H])[H])([C@@](OP(O)(O[C@](COC(CCCCCCCCCCCCCCCCC)=O)(CO)[H])=O)([C@]1(O)[H])[H])O	2015	1.095	0.514	0.767	1.288	6226	5618
C100003119	N-oleoyltaurine	LI	Endocannabinoid	~HMDB0240595	O=C(CCCCCCC/C=C\CCCCCCCC)NCCS(O)(=O)=O	2014	1.086	0.507	0.767	1.291	6226	5321
C100003151	linoleoylcarnitine (C18:2)	LI	Fatty Acid Metabolism (Acyl Carnitine, Polyunsaturated)	HMDB0006469	[O-]C(C[C@H](C[N+](C)(C)C)OC(CCCCCCC/C=C\C/C=C\CCCCC)=O)=O	2015	1.05	0.334	0.833	1.21	6226	6136
C100003239	N-palmitoyltaurine	LI	Endocannabinoid	HMDB0240594	O=C(NCCS(=O)(O)=O)CCCCCCCCCCCCCCC	2014	1.082	0.532	0.742	1.306	6226	4206
C100003240	N-stearoyltaurine	LI	Endocannabinoid	HMDB0240595	O=C(CCCCCCCCCCCCCCCCC)NCCS(=O)(O)=O	2014	1.068	0.464	0.784	1.244	5227	4558
C100003397	trimethylamine N-oxide	LI	Phospholipid Metabolism	HMDB0000925	C[N+](C)([O-])C	2015	1.15	0.702	0.76	1.345	6226	6136
C100003470	pregnanediol-3-glucuronide	LI	Progestin Steroids	HMDB0010318	[H][C@]12CC[C@]3([C@@]4(CC[C@]([C@@H](O)C)([C@]4(CC[C@@]3([C@]1(CC[C@@H](O[C@@H]5O[C@H]([C@](O)=O)[C@H]([C@@H]([C@H]5O)O)O)C2)C)[H])C)[H])[H])[H]	2014	1.175	0.72	0.688	1.465	6226	5594
C100003686	N-palmitoylglycine	LI	Fatty Acid Metabolism (Acyl Glycine)	HMDB0013034	O=C(CCCCCCCCCCCCCCC)NCC(O)=O	2014	1.048	0.342	0.853	1.175	6226	6123
C100003901	2-stearoyl-GPE (18:0)	LI	Lysophospholipid	HMDB0011129	OC[C@@H](OC(CCCCCCCCCCCCCCCCC)=O)COP(OCC[NH3+])([O-])=O	2014	1.107	0.521	0.789	1.281	6226	6125
C100003926	(R)-3-hydroxybutyrylcarnitine	LI	Fatty Acid Metabolism (Acyl Carnitine, Hydroxy)	HMDB0013127	CC(CC(OC(C[N+](C)(C)C)CC([O-])=O)=O)O	2015	1.302	1.182	0.665	1.504	6226	5756
C100004054	margaroylcarnitine (C17)	LI	Fatty Acid Metabolism (Acyl Carnitine, Long Chain Saturated)	HMDB0006210	[O-]C(CC(C[N+](C)(C)C)OC(CCCCCCCCCCCCCCCC)=O)=O	2017	1.048	0.351	0.814	1.238	6226	5604
C100004083	glycohyocholate	LI	Secondary Bile Acid Metabolism	HMDB0000138	C[C@@]([C@@]1([H])C[C@@H]2O)(CC2)[C@](CC3)([H])[C@]([C@H](O)[C@@H]1O)([H])[C@@](CC4)([H])[C@]3(C)[C@H]4[C@H](C)CCC(NCC(O)=O)=O	2014	1.384	1.425	0.628	1.653	6226	3224
C100004084	taurohyocholate	LI	Secondary Bile Acid Metabolism	HMDB0011637	O[C@H]1C(C2[C@](CC[C@H]3O)(C)C(C3)[C@H]1O)C4[C@@](CC2)(C)C([C@H](C)CCC(NCCS(O)(=O)=O)=O)CC4	2018	1.377	1.598	0.677	1.517	5227	-
C100004089	2-hydroxydecanoate	LI	Fatty Acid, Monohydroxy	HMDB0094656	OC(C(O)=O)CCCCCCCC	2014	1.092	0.474	0.84	1.21	6226	6136
C100004182	3b-hydroxy-5-cholenoic acid	LI	Secondary Bile Acid Metabolism	HMDB0000308	O[C@@H]1CC2=CC[C@@]([C@@]3([H])[C@@]2(C)CC1)([H])[C@@]4([H])[C@@](CC3)(C)[C@]([C@H](C)CCC(O)=O)([H])CC4	2014	1.116	0.541	0.773	1.322	6226	4671
C100004227	2-aminooctanoate	LI	Fatty Acid, Amino	HMDB0000991	CCCCCCC(C(O)=O)N	2014	1.148	0.745	0.726	1.391	6226	6080
C100004327	1-stearoyl-GPS (18:0)	LI	Lysophospholipid	HMDB0061698	O=P(O)(OCC(O)COC(CCCCCCCCCCCCCCCCC)=O)OC[C@@H](C(O)=O)N	2015	1.182	0.842	0.642	1.505	5227	4719
C100004328	sphingomyelin (d18:1/14:0, d16:1/16:0)	LI	Sphingomyelins	HMDB0012097	CCCCCCCCCCCCCC(N[C@@](COP([O-])(OCC[N+](C)(C)C)=O)([C@](O)(/C=C/CCCCCCCCCCCCC)[H])[H])=O	2016	1.022	0.224	0.867	1.152	6226	6136
C100004329	sphingomyelin (d18:2/16:0, d18:1/16:1)	LI	Sphingomyelins	~HMDB0010169	CCCCC/C=C/CCCCCCCCC(N[C@@](COP([O-])(OCC[N+](C)(C)C)=O)([C@](O)(/C=C/CCCCCCCCCCCCC)[H])[H])=O	2015	1.013	0.183	0.895	1.124	6226	6130
C100004396	3-hydroxyadipate	LI	Fatty Acid, Dicarboxylate	HMDB0000345	OC(CC(O)=O)CCC(O)=O	2018	1.204	0.816	0.749	1.373	6226	4812
C100004542	2-aminoheptanoate	LI	Fatty Acid, Amino	HMDB0094649	OC(C(CCCCC)N([H])[H])=O	2015	1.075	0.431	0.802	1.251	6226	5921
C100004552	1-eicosapentaenoyl-GPE (20:5)	LI	Lysophospholipid	HMDB0011489	O=C(CCC/C=C\C/C=C\C/C=C\C/C=C\C/C=C\CC)OC[C@@](O)([H])COP(OCCN)(O)=O	2016	1.106	0.585	0.712	1.372	6226	6095
C100005350	1-linolenoyl-GPC (18:3)	LI	Lysophospholipid	HMDB0010387,HMDB0010388	C[N+](CCOP(OCC(O)COC(CCCCCCC/C=C/C/C=C/C/C=C/CC)=O)([O-])=O)(C)C	2015	1.081	0.454	0.767	1.291	6226	6133
C100005351	1-eicosapentaenoyl-GPC (20:5)	LI	Lysophospholipid	HMDB0010397	C[N+](CCOP(OCC(O)COC(CCC/C=C/C/C=C/C/C=C/C/C=C/C/C=C/CC)=O)([O-])=O)(C)C	2015	1.184	0.77	0.691	1.439	6226	6135
C100005352	1-eicosenoyl-GPC (20:1)	LI	Lysophospholipid	HMDB0008315	C[N+](CCOP(OCC(O)COC(CCCCCCCCC/C=C/CCCCCCCC)=O)([O-])=O)(C)C	2015	1.059	0.344	0.828	1.226	6226	6120
C100005353	1-nonadecanoyl-GPC (19:0)	LI	Lysophospholipid	~HMDB0010398	C[N+](CCOP(OCC(O)COC(CCCCCCCCCCCCCCCCCC)=O)([O-])=O)(C)C	2015	1.063	0.41	0.781	1.285	6226	5659
C100005371	1-dihomo-linolenoyl-GPE (20:3n3 or 6)	LI	Lysophospholipid	HMDB0011514,HMDB0011516	O=C(CCCCCC/C=C\C/C=C\C/C=C\CCCCC)OC[C@@](O)([H])COP(OCCN)(O)=O	2017	1.097	0.53	0.742	1.332	6226	6109
C100005372	1-(1-enyl-oleoyl)-GPE (P-18:1)	LI	Lysoplasmalogen		O=P(OCC[NH3+])([O-])OC[C@H](O)CO/C=C/CCCCCC/C=C/CCCCCCCC	2016	1.073	0.469	0.779	1.261	6226	6133
C100005396	5alpha-androstan-3alpha,17beta-diol 17-glucuronide	LI	Androgenic Steroids	HMDB0010339	O[C@@H]1CC[C@]2(C)[C@]3([H])[C@](CCC2C1)([H])[C@@](CC4)([H])[C@@](CC3)(C)[C@H]4O[C@@H]([C@@H]([C@H]5O)O)O[C@H](C(O)=O)[C@H]5O	2015	1.14	0.662	0.688	1.417	6226	3844
C100005402	11-ketoetiocholanolone glucuronide	LI	Androgenic Steroids		O=C1C2[C@](CC[C@H]3OC4[C@H](O)[C@@H](O)[C@H](O)[C@@H](C(O)=O)O4)(C)[C@](C3)([H])CCC2C(CCC5=O)[C@]5(C)C1	2015	1.148	0.677	0.715	1.405	5227	2412
C100005403	etiocholanolone glucuronide	LI	Androgenic Steroids	HMDB0004484	O=C1[C@](CC2)(C)C(CC1)C3C2[C@](CC[C@H]4OC5[C@H](O)[C@@H](O)[C@H](O)[C@@H](C(O)=O)O5)(C)[C@](C4)([H])CC3	2015	1.154	0.701	0.702	1.429	6226	6026
C100005418	17alpha-hydroxypregnanolone glucuronide	LI	Pregnenolone Steroids	~HMDB0010318	O=C(C)[C@]1(O)[C@]2(C)C(CC1)C3C(CC2)[C@](CC[C@@H](OC4[C@H](O)[C@@H](O)[C@H](O)[C@@H]([C@@](O)=O)O4)C5)(C)[C@@]5([H])CC3	2015	1.187	0.823	0.688	1.448	3996	2076
C100005673	1-docosapentaenoyl-GPC (22:5n6)	LI	Lysophospholipid		O=C(OC[C@@](O)([H])COP(OCC[N+](C)(C)C)([O-])=O)CC/C=C/C/C=C\C/C=C\C/C=C\C/C=C\CCCCC	2015	1.146	0.689	0.693	1.425	6226	5128
C100005714	1-linolenoyl-GPE (18:3)	LI	Lysophospholipid	HMDB0011509	[NH3+]CCOP(OCC(O)COC(CCCCCCC/C=C/C/C=C/C/C=C/CC)=O)([O-])=O	2017	1.153	0.677	0.698	1.424	6226	5318
C100005716	1-oleoyl-GPG (18:1)	LI	Lysophospholipid	HMDB0240602	O[C@H](COC(CCCCCCC/C=C\CCCCCCCC)=O)COP(OCC(O)CO)(O)=O	2014	1.075	0.459	0.799	1.252	5227	4857
C100005717	1-palmitoyl-GPG (16:0)	LI	Lysophospholipid	HMDB0240601	O=P(OCC(O)CO)(O)OCC(O)COC(CCCCCCCCCCCCCCC)=O	2014	1.073	0.445	0.816	1.218	6226	5145
C100005814	N-linoleoyltaurine	LI	Endocannabinoid	~HMDB0240595	CCCCC/C=C\C/C=C\CCCCCCCC(NCCS(=O)(O)=O)=O	2018	1.122	0.589	0.717	1.371	5227	3008
C100005834	9-hydroxystearate	LI	Fatty Acid, Monohydroxy	HMDB0061661	OC(CCCCCCCC(O)=O)CCCCCCCCC	2015	1.094	0.558	0.796	1.275	5227	5086
C100005985	sphingomyelin (d18:2/14:0, d18:1/14:1)	LI	Sphingomyelins	HMDB0013462	CCCC/C=C/CCCCCCCC(N[C@@](COP([O-])(OCC[N+](C)(C)C)=O)([C@](O)(/C=C/CCCCCCCCCCCCC)[H])[H])=O	2016	1.04	0.301	0.834	1.196	6226	6112
C100005986	sphingomyelin (d18:1/24:1, d18:2/24:0)	LI	Sphingomyelins	HMDB0012107	O[C@H](/C=C/CCCCCCCCCCCCC)[C@H](CO[P](OCC[N+](C)(C)C)([O-])=O)NC(CCCCCCCCCCCCC/C=C\CCCCCCCC)=O	2016	1.018	0.241	0.869	1.15	6226	6023
C100005996	octadecenedioylcarnitine (C18:1-DC)	LI	Fatty Acid Metabolism (Acyl Carnitine, Dicarboxylate)	~HMDB0013338	O=C(CCCCCCC/C=C\CCCCCCCC(O)=O)OC(CC([O-])=O)C[N+](C)(C)C	2018	1.142	0.655	0.714	1.387	4995	4926
C100005998	octadecanedioylcarnitine (C18-DC)	LI	Fatty Acid Metabolism (Acyl Carnitine, Dicarboxylate)	~HMDB0000848	O=C(CCCCCCCCCCCCCCCCC(O)=O)OC(CC([O-])=O)C[N+](C)(C)C	2018	1.109	0.54	0.746	1.342	4995	4922
C100006005	5alpha-androstan-3alpha,17beta-diol monosulfate (2)	LI	Androgenic Steroids	~HMDB0002759	C[C@@]12[C@](CCC3C2CC[C@@]4(C)C3CC[C@@H]4O)([H])C[C@H](OS(=O)(O)=O)CC1	2014	1.529	1.617	0.548	1.9	6226	5459
C100006051	myristoleoylcarnitine (C14:1)	LI	Fatty Acid Metabolism (Acyl Carnitine, Monounsaturated)	HMDB0240588	O=C(CCCCCCC/C=C\CCCC)O[C@H](CC([O-])=O)C[N+](C)(C)C	2015	1.105	0.558	0.745	1.338	6226	6134
C100006121	1-dihomo-linolenylglycerol (20:3)	LI	Monoacylglycerol			2015	1.249	1.128	0.698	1.459	6226	5928
C100006173	pregnanolone/allopregnanolone sulfate	LI	Progestin Steroids	HMDB0062782,~HMDB0001449	C[C@]12C(C3CC[C@@]4(C[C@@H](CC[C@@]4(C3CC2)C)OS(=O)(O)=O)[H])CCC1C(C)=O	2015	1.192	0.769	0.686	1.453	5227	2743
C100006290	sphingomyelin (d18:1/20:0, d16:1/22:0)	LI	Sphingomyelins	HMDB0012102	CCCCCCCCCCCCC/C=C/[C@@H](O)[C@@H](NC(CCCCCCCCCCCCCCCCCCC)=O)COP([O-])(OCC[N+](C)(C)C)=O	2016	1.012	0.186	0.884	1.126	6226	6113
C100006292	sphingomyelin (d18:1/20:1, d18:2/20:0)	LI	Sphingomyelins	~HMDB0012102	CCCCCCCCCCCCC/C=C/[C@@H](O)[C@@H](NC(CCCCCCCCC/C=C/CCCCCCCC)=O)COP([O-])(OCC[N+](C)(C)C)=O	2016	1.01	0.199	0.875	1.134	6226	6122
C100006293	sphingomyelin (d18:1/20:2, d18:2/20:1, d16:1/22:2)	LI	Sphingomyelins	~HMDB0013465	CCCCCCCCCCCCC/C=C/[C@@H](O)[C@@H](NC(CCCCCCCCC/C=C/C/C=C/CCCCC)=O)COP([O-])(OCC[N+](C)(C)C)=O	2017	1.043	0.342	0.814	1.225	6226	5688
C100006294	behenoyl sphingomyelin (d18:1/22:0)	LI	Sphingomyelins	HMDB0012103	CCCCCCCCCCCCC/C=C/[C@@H](O)[C@@H](NC(CCCCCCCCCCCCCCCCCCCCC)=O)COP([O-])(OCC[N+](C)(C)C)=O	2016	1.022	0.23	0.862	1.162	6226	5967
C100006295	sphingomyelin (d18:1/22:1, d18:2/22:0, d16:1/24:1)	LI	Sphingomyelins	HMDB0011694,HMDB0012104	CCCCCCCCCCCCC/C=C/[C@@H](O)[C@@H](NC(CCCCCCCCCCC/C=C\CCCCCCCC)=O)COP([O-])(OCC[N+](C)(C)C)=O	2016	1.012	0.173	0.894	1.116	6226	6111
C100006296	sphingomyelin (d18:1/22:2, d18:2/22:1, d16:1/24:2)	LI	Sphingomyelins	~HMDB0013467	CCCCCCCCCCCCC/C=C/[C@@H](O)[C@@H](NC(CCCCCCCCCCC/C=C/C/C=C/CCCCC)=O)COP([O-])(OCC[N+](C)(C)C)=O	2017	1.022	0.224	0.868	1.154	6226	6120
C100006298	lignoceroyl sphingomyelin (d18:1/24:0)	LI	Sphingomyelins	HMDB0011697	CCCCCCCCCCCCC/C=C/[C@@H](O)[C@@H](NC(CCCCCCCCCCCCCCCCCCCCCCC)=O)COP([O-])(OCC[N+](C)(C)C)=O	2017	1.032	0.285	0.837	1.192	3996	3935
C100006314	sphingomyelin (d17:1/16:0, d18:1/15:0, d16:1/17:0)	LI	Sphingomyelins	HMDB0240608	CCCCCCCCCCCCC/C=C/[C@@H](O)[C@@H](NC(CCCCCCCCCCCCCC)=O)COP([O-])(OCC[N+](C)(C)C)=O	2016	1.026	0.243	0.861	1.163	6226	6126
C100006367	3-hydroxyhexanoate	LI	Fatty Acid, Monohydroxy	HMDB0061652	CCCC(O)CC(O)=O	2016	1.086	0.456	0.785	1.278	6226	6136
C100006370	3beta-hydroxy-5-cholestenoate	LI	Sterol	HMDB0012453	C[C@@H]([C@H]1CC[C@@H]2[C@]1(C)CC[C@H]3[C@H]2CC=C4[C@]3(C)CC[C@H](O)C4)CCCC(C(O)=O)C	2016	1.057	0.366	0.814	1.232	6226	6135
C100006614	adipoylcarnitine (C6-DC)	LI	Fatty Acid Metabolism (Acyl Carnitine, Dicarboxylate)	HMDB0061677	[O-]C(CC(OC(CCCCC(O)=O)=O)C[N+](C)(C)C)=O	2016	1.144	0.777	0.758	1.332	6226	6083
C100006620	nonanoylcarnitine (C9)	LI	Fatty Acid Metabolism (Acyl Carnitine, Medium Chain)	HMDB0013288	[O-]C(CC(OC(CCCCCCCC)=O)C[N+](C)(C)C)=O	2018	1.122	0.827	0.782	1.291	6226	5552
C100006627	suberoylcarnitine (C8-DC)	LI	Fatty Acid Metabolism (Acyl Carnitine, Dicarboxylate)	HMDB0000791	[O-]C(CC(OC(CCCCCCC(O)=O)=O)C[N+](C)(C)C)=O	2016	1.219	1.27	0.694	1.407	6226	5291
C100006638	deoxycholic acid 3-sulfate	LI	Secondary Bile Acid Metabolism	HMDB0002504	OS(OC1C[C@@]2([H])CC[C@@]3([H])[C@]4([H])CC[C@@]([C@]([H])(C)CCC(O)=O)([H])C4([C@@H](O)C[C@]3([H])[C@@]2(C)CC1)C)(=O)=O	2016	1.257	0.987	0.688	1.48	6226	1017
C100006641	glycochenodeoxycholate 3-sulfate	LI	Primary Bile Acid Metabolism	HMDB0002497	OS(OC1C[C@]2([H])C(CC1)(C)[C@@H]3[C@@]([C@@](CC4)([H])[C@@](CC3)(C)[C@H]4[C@H](C)CCC(NCC(O)=O)=O)([H])[C@H](O)C2)(=O)=O	2016	1.404	1.572	0.577	1.743	6226	5999
C100006642	glycodeoxycholate 3-sulfate	LI	Secondary Bile Acid Metabolism	~HMDB0000631	OS(OC1CC[C@@]2(C)[C@@](CC[C@]3([H])[C@]2([H])C[C@H](O)[C@@]4(C)[C@]3(CC[C@@H]4[C@H](C)CCC(NCC(O)=O)=O)[H])([H])C1)(=O)=O	2016	1.483	1.64	0.507	1.884	6226	5736
C100006644	taurodeoxycholic acid 3-sulfate	LI	Secondary Bile Acid Metabolism	HMDB0002581	C[C@@]12[C@@](CCC3C2C[C@H](O)[C@@]4(C)C3CC[C@@H]4[C@@H](CCC(NCCS(O)(=O)=O)=O)C)([H])C[C@H](OS(O)(=O)=O)CC1	2019	1.481	1.54	0.572	1.821	6226	3950
C100006726	linoleoyl ethanolamide	LI	Endocannabinoid	HMDB0012252	CCCCC/C=C\C/C=C\CCCCCCCC(NCCO)=O	2016	1.085	0.503	0.749	1.309	6226	4905
C100008903	1,2-dilinoleoyl-GPC (18:2/18:2)	LI	Phosphatidylcholine (PC)	HMDB0008138	CCCCC/C=C\C/C=C\CCCCCCCC(OC[C@@H](OC(CCCCCCC/C=C\C/C=C\CCCCC)=O)COP([O-])(OCC[N+](C)(C)C)=O)=O	2016	1.049	0.361	0.799	1.257	6226	6066
C100008904	1-stearoyl-2-oleoyl-GPC (18:0/18:1)	LI	Phosphatidylcholine (PC)	HMDB0008037,HMDB0008038	O=C(CCCCCCCCCCCCCCCCC)OC[C@]([H])(COP(OCC[N+](C)(C)C)([O-])=O)OC(CCCCCCC/C=C\CCCCCCCC)=O	2016	1.038	0.291	0.851	1.174	6226	6114
C100008914	1-palmitoyl-2-arachidonoyl-GPC (16:0/20:4n6)	LI	Phosphatidylcholine (PC)	HMDB0007982	CCCCCCCCCCCCCCCC(OC[C@@]([H])(OC(CCC/C=C\C/C=C\C/C=C\C/C=C\CCCCC)=O)COP([O-])(OCC[N+](C)(C)C)=O)=O	2016	1.014	0.21	0.872	1.138	6226	6132
C100008915	1-palmitoyl-2-docosahexaenoyl-GPC (16:0/22:6)	LI	Phosphatidylcholine (PC)	HMDB0007991	CCCCCCCCCCCCCCCC(OC[C@](OC(CC/C=C\C/C=C\C/C=C\C/C=C\C/C=C\C/C=C\CC)=O)([H])COP([O-])(OCC[N+](C)(C)C)=O)=O	2016	1.013	0.248	0.849	1.165	6226	6130
C100008916	1-stearoyl-2-docosahexaenoyl-GPC (18:0/22:6)	LI	Phosphatidylcholine (PC)	HMDB0008057	O=C(CC/C=C\C/C=C\C/C=C\C/C=C\C/C=C\C/C=C\CC)O[C@H](COC(CCCCCCCCCCCCCCCCC)=O)CO[P](OCC[N](C)(C)C)([O-])=O	2016	1.034	0.335	0.798	1.235	6226	6124
C100008917	1-(1-enyl-stearoyl)-2-oleoyl-GPC (P-18:0/18:1)	LI	Plasmalogen	HMDB0011242,HMDB0011243	[H][C@@](COP([O-])(OCC[N+](C)(C)C)=O)(OC(CCCCCCC/C=C\CCCCCCCC)=O)CO/C=C\CCCCCCCCCCCCCCCC	2016	1.072	0.427	0.782	1.293	6226	5967
C100008918	1-(1-enyl-stearoyl)-2-arachidonoyl-GPC (P-18:0/20:4)	LI	Plasmalogen	HMDB0011253,HMDB0011254	O=C(O[C@](COP([O-])(OCC[N+](C)(C)C)=O)([H])CO/C=C\CCCCCCCCCCCCCCCC)CCC/C=C\C/C=C\C/C=C\C/C=C\CCCCC	2016	1.058	0.384	0.798	1.264	6226	6112
C100008919	1-(1-enyl-stearoyl)-2-oleoyl-GPE (P-18:0/18:1)	LI	Plasmalogen	HMDB0011375	[H][C@@](COP([O-])(OCC[NH3+])=O)(OC(CCCCCCC/C=C\CCCCCCCC)=O)CO/C=C\CCCCCCCCCCCCCCCC	2016	1.062	0.404	0.79	1.261	6226	6023
C100008920	sphingomyelin (d18:1/17:0, d17:1/18:0, d19:1/16:0)	LI	Sphingomyelins	HMDB0240609	O=C(N[C@@]([C@]([H])(O)/C=C/CCCCCCCCCCCCC)([H])COP([O-])(OCC[N+](C)(C)C)=O)CCCCCCCCCCCCCCCC	2016	1.024	0.237	0.865	1.163	6226	6123
C100008921	1-palmitoyl-2-stearoyl-GPC (16:0/18:0)	LI	Phosphatidylcholine (PC)	HMDB0007970	O=C(CCCCCCCCCCCCCCC)OC[C@]([H])(COP(OCC[N+](C)(C)C)([O-])=O)OC(CCCCCCCCCCCCCCCCC)=O	2016	1.015	0.211	0.878	1.136	6226	6110
C100008930	oleate/vaccenate (18:1)	LI	Long Chain Monounsaturated Fatty Acid	HMDB0000207	OC(CCCCCCC/C=C\CCCCCCCC)=O	2016	1.024	0.337	0.792	1.215	6226	6136
C100008952	1-palmitoleoylglycerol (16:1)	LI	Monoacylglycerol	HMDB0011565	CCCCCC/C=C/CCCCCCCC(OCC(O)CO)=O	2016	1.211	0.88	0.696	1.445	6226	5891
C100008953	2-palmitoleoylglycerol (16:1)	LI	Monoacylglycerol	HMDB0011534	CCCCCC/C=C/CCCCCCCC(OC(CO)CO)=O	2016	1.174	0.793	0.675	1.439	6226	3081
C100008954	palmitoyl dihydrosphingomyelin (d18:0/16:0)	LI	Dihydrosphingomyelins	HMDB0062665	[H][C@](NC(CCCCCCCCCCCCCCC)=O)(COP(OCC[N+](C)(C)C)([O-])=O)[C@@](O)([H])CCCCCCCCCCCCCCC	2016	1.016	0.219	0.868	1.146	6226	6114
C100008955	tricosanoyl sphingomyelin (d18:1/23:0)	LI	Sphingomyelins	HMDB0012105	[H][C@](NC(CCCCCCCCCCCCCCCCCCCCCC)=O)(COP(OCC[N+](C)(C)C)([O-])=O)[C@@](O)([H])/C=C/CCCCCCCCCCCCC	2016	1.021	0.289	0.836	1.179	6226	5168
C100008956	sphingomyelin (d18:2/23:0, d18:1/23:1, d17:1/24:1)	LI	Sphingomyelins	HMDB0240614	[H][C@](NC(CCCCCCCCCCCCCCCCCCCCCC)=O)(COP(OCC[N+](C)(C)C)([O-])=O)[C@@](O)([H])/C=C/CCCCCCCC/C=C\CCC	2016	1.032	0.266	0.855	1.18	6226	6110
C100008957	sphingomyelin (d18:2/24:1, d18:1/24:2)	LI	Sphingomyelins	~HMDB0011697	[H][C@](NC(CCCCCCCCCCCCC/C=C\CCCCCCCC)=O)(COP(OCC[N+](C)(C)C)([O-])=O)[C@@](O)([H])/C=C/CCCCCCCC/C=C\CCC	2016	1.013	0.186	0.887	1.126	6226	6117
C100008976	1-stearoyl-2-linoleoyl-GPE (18:0/18:2)	LI	Phosphatidylethanolamine (PE)	HMDB0008994	O=C(CCCCCCCCCCCCCCCCC)OC[C@]([H])(COP(OCCN)(O)=O)OC(CCCCCCC/C=C\C/C=C\CCCCC)=O	2016	1.134	0.598	0.74	1.366	6226	6079
C100008977	1-stearoyl-2-arachidonoyl-GPE (18:0/20:4)	LI	Phosphatidylethanolamine (PE)	HMDB0009003	O=C(CCCCCCCCCCCCCCCCC)OC[C@]([H])(COP(OCCN)(O)=O)OC(CCC/C=C\C/C=C\C/C=C\C/C=C\CCCCC)=O	2016	1.061	0.404	0.783	1.253	6226	6104
C100008980	1-stearoyl-2-linoleoyl-GPC (18:0/18:2)	LI	Phosphatidylcholine (PC)	HMDB0008039	CCCCCCCCCCCCCCCCCC(OCC(OC(CCCCCCC/C=C/C/C=C/CCCCC)=O)COP([O-])(OCC[N+](C)(C)C)=O)=O	2016	1.004	0.155	0.907	1.101	6226	6125
C100008981	1-oleoyl-2-linoleoyl-GPC (18:1/18:2)	LI	Phosphatidylcholine (PC)	HMDB0008105	CCCCCCCC/C=C/CCCCCCCC(OCC(OC(CCCCCCC/C=C/C/C=C/CCCCC)=O)COP([O-])(OCC[N+](C)(C)C)=O)=O	2016	1.022	0.235	0.858	1.158	2230	2182
C100008984	1-palmitoyl-2-palmitoleoyl-GPC (16:0/16:1)	LI	Phosphatidylcholine (PC)	HMDB0007969	CCCCCCCCCCCCCCCC(OCC(OC(CCCCCCC/C=C/CCCCCC)=O)COP([O-])(OCC[N+](C)(C)C)=O)=O	2016	1.129	0.572	0.756	1.352	6226	6133
C100008985	1-palmitoyl-2-dihomo-linolenoyl-GPC (16:0/20:3n3 or 6)	LI	Phosphatidylcholine (PC)	HMDB0007980,HMDB0007981	CCCCCCCCCCCCCCCC(OC[C@@H](OC(CCCCCC/C=C\C/C=C\C/C=C\CCCCC)=O)COP([O-])(OCC[N+](C)(C)C)=O)=O	2016	1.023	0.286	0.831	1.174	2230	2185
C100008989	1-palmitoyl-2-eicosapentaenoyl-GPC (16:0/20:5)	LI	Phosphatidylcholine (PC)	HMDB0007984	CCCCCCCCCCCCCCCC(OCC(OC(CCC/C=C/C/C=C/C/C=C/C/C=C/C/C=C/CC)=O)COP([O-])(OCC[N+](C)(C)C)=O)=O	2016	1.064	0.451	0.761	1.281	6226	6122
C100008990	1-palmitoyl-2-arachidonoyl-GPE (16:0/20:4)	LI	Phosphatidylethanolamine (PE)	HMDB0008937	O=C(CCCCCCCCCCCCCCC)OC[C@]([H])(COP(OCCN)(O)=O)OC(CCC/C=C\C/C=C\C/C=C\C/C=C\CCCCC)=O	2016	1.088	0.478	0.757	1.304	6226	6089
C100008991	1-palmitoyl-2-docosahexaenoyl-GPE (16:0/22:6)	LI	Phosphatidylethanolamine (PE)	HMDB0008946	O=C(CCCCCCCCCCCCCCC)OC[C@]([H])(COP(OCCN)(O)=O)OC(CC/C=C\C/C=C\C/C=C\C/C=C\C/C=C\C/C=C\CC)=O	2016	1.086	0.516	0.728	1.334	6226	6107
C100008992	1-stearoyl-2-docosahexaenoyl-GPE (18:0/22:6)	LI	Phosphatidylethanolamine (PE)	HMDB0009012	O=C(CCCCCCCCCCCCCCCCC)OC[C@]([H])(COP(OCCN)(O)=O)OC(CC/C=C\C/C=C\C/C=C\C/C=C\C/C=C\C/C=C\CC)=O	2016	1.1	0.539	0.734	1.347	6226	6071
C100008993	1-palmitoyl-2-arachidonoyl-GPI (16:0/20:4)	LI	Phosphatidylinositol (PI)	HMDB0009789	O=C(CCCCCCCCCCCCCCC)OC[C@@]([H])(OC(CCC/C=C\C/C=C\C/C=C\C/C=C\CCCCC)=O)COP(O[C@H]1[C@H](O)[C@@H](O)[C@H](O)[C@@H](O)[C@H]1O)(O)=O	2016	1.076	0.428	0.78	1.269	6226	5707
C100008994	1-stearoyl-2-linoleoyl-GPI (18:0/18:2)	LI	Phosphatidylinositol (PI)	HMDB0009809	O=C(CCCCCCCCCCCCCCCCC)OC[C@@]([H])(OC(CCCCCCC/C=C\C/C=C\CCCCC)=O)COP(O[C@H]1[C@H](O)[C@@H](O)[C@H](O)[C@@H](O)[C@H]1O)(O)=O	2016	1.05	0.335	0.817	1.227	6226	6126
C100008996	1-palmitoyl-2-palmitoleoyl-GPE (16:0/16:1)	LI	Phosphatidylethanolamine (PE)	HMDB0008924	O=C(CCCCCCCCCCCCCCC)OC[C@]([H])(COP(OCCN)(O)=O)OC(CCCCCCC/C=C\CCCCCC)=O	2016	1.341	1.205	0.647	1.583	6226	3635
C100008999	1-(1-enyl-stearoyl)-2-arachidonoyl-GPE (P-18:0/20:4)	LI	Plasmalogen	HMDB0005779	[H][C@](OC(CCC/C=C\C/C=C\C/C=C\C/C=C\CCCCC)=O)(COP(OCCN)(O)=O)CO/C=C\CCCCCCCCCCCCCCCC	2016	1.05	0.34	0.817	1.226	6226	6136
C100009000	1-(1-enyl-palmitoyl)-2-docosahexaenoyl-GPE (P-16:0/22:6)	LI	Plasmalogen	HMDB0005780	[H][C@](OC(CC/C=C\C/C=C\C/C=C\C/C=C\C/C=C\C/C=C\CC)=O)(COP(OCCN)(O)=O)CO/C=C\CCCCCCCCCCCCCC	2016	1.039	0.314	0.82	1.215	6226	6115
C100009002	1-(1-enyl-palmitoyl)-2-arachidonoyl-GPE (P-16:0/20:4)	LI	Plasmalogen	HMDB0011352	[H][C@](OC(CCC/C=C\C/C=C\C/C=C\C/C=C\CCCCC)=O)(COP(OCCN)(O)=O)CO/C=C\CCCCCCCCCCCCCC	2016	1.044	0.326	0.818	1.208	6226	6111
C100009004	1-(1-enyl-stearoyl)-2-docosahexaenoyl-GPE (P-18:0/22:6)	LI	Plasmalogen	HMDB0011394	[H][C@](OC(CC/C=C\C/C=C\C/C=C\C/C=C\C/C=C\C/C=C\CC)=O)(COP(OCCN)(O)=O)CO/C=C\CCCCCCCCCCCCCCCC	2016	1.047	0.353	0.801	1.239	6226	6098
C100009005	1-(1-enyl-palmitoyl)-2-oleoyl-GPE (P-16:0/18:1)	LI	Plasmalogen	HMDB0011342	[H][C@](OC(CCCCCCC/C=C\CCCCCCCC)=O)(COP(OCCN)(O)=O)CO/C=C\CCCCCCCCCCCCCC	2016	1.039	0.311	0.827	1.193	6226	6069
C100009007	1-(1-enyl-palmitoyl)-2-oleoyl-GPC (P-16:0/18:1)	LI	Plasmalogen	HMDB0011209,HMDB0011210	[H][C@](OC(CCCCCCC/C=C\CCCCCCCC)=O)(CO[P-](OCC[N+](C)(C)C)([O])=O)CO/C=C\CCCCCCCCCCCCCC	2016	1.031	0.26	0.847	1.182	6226	6115
C100009008	1-(1-enyl-palmitoyl)-2-docosahexaenoyl-GPC (P-16:0/22:6)	LI	Plasmalogen	HMDB0011229	[H][C@](OC(CC/C=C\C/C=C\C/C=C\C/C=C\C/C=C\C/C=C\CC)=O)(COP(OCC[N+](C)(C)C)([O-])=O)CO/C=C\CCCCCCCCCCCCCC	2016	1.038	0.345	0.789	1.232	6226	6120
C100009009	1-(1-enyl-palmitoyl)-2-linoleoyl-GPC (P-16:0/18:2)	LI	Plasmalogen	HMDB0011211	[H][C@](OC(CCCCCCC/C=C\C/C=C\CCCCC)=O)(COP(OCC[N+](C)(C)C)([O-])=O)CO/C=C\CCCCCCCCCCCCCC	2016	1.038	0.29	0.833	1.209	6226	6113
C100009014	1-(1-enyl-palmitoyl)-2-arachidonoyl-GPC (P-16:0/20:4)	LI	Plasmalogen	HMDB0007982	[H][C@](OC(CCC/C=C\C/C=C\C/C=C\C/C=C\CCCCC)=O)(COP(OCC[N+](C)(C)C)([O-])=O)CO/C=C\CCCCCCCCCCCCCC	2016	1.037	0.284	0.848	1.189	6226	6124
C100009015	1-(1-enyl-stearoyl)-2-docosahexaenoyl-GPC (P-18:0/22:6)	LI	Plasmalogen	HMDB0011262	[H][C@](OC(CC/C=C\C/C=C\C/C=C\C/C=C\C/C=C\C/C=C\CC)=O)(COP(OCC[N+](C)(C)C)([O-])=O)CO/C=C\CCCCCCCCCCCCCCCC	2016	1.06	0.392	0.788	1.27	6226	6110
C100009020	1-palmityl-2-oleoyl-GPC (O-16:0/18:1)	LI	Plasmalogen	HMDB0013412	[H][C@](OC(CCCCCCC/C=C\CCCCCCCC)=O)(COP(OCC[N+](C)(C)C)([O-])=O)COCCCCCCCCCCCCCCCC	2016	1.019	0.217	0.871	1.148	6226	6111
C100009021	1-palmityl-2-arachidonoyl-GPC (O-16:0/20:4)	LI	Plasmalogen	HMDB0013407	[H][C@](OC(CCC/C=C\C/C=C\C/C=C\C/C=C\CCCCC)=O)(COP(OCC[N+](C)(C)C)([O-])=O)COCCCCCCCCCCCCCCCC	2016	1.039	0.293	0.84	1.192	6226	6124
C100009025	sphingomyelin (d18:1/21:0, d17:1/22:0, d16:1/23:0)	LI	Sphingomyelins	~HMDB0012103	[H][C@](NC(CCCCCCCCCCCCCCCCCCCC)=O)(COP(OCC[N+](C)(C)C)([O-])=O)[C@@](O)([H])/C=C/CCCCCCCCCCCCC	2016	1.038	0.312	0.826	1.207	6226	6099
C100009026	behenoyl dihydrosphingomyelin (d18:0/22:0)	LI	Dihydrosphingomyelins	HMDB0012091	[H][C@](NC(CCCCCCCCCCCCCCCCCCCCC)=O)(COP(OCC[N+](C)(C)C)([O-])=O)[C@@](O)([H])CCCCCCCCCCCCCCC	2017	1.118	0.572	0.743	1.343	6226	4645
C100009027	sphingomyelin (d18:0/18:0, d19:0/17:0)	LI	Dihydrosphingomyelins	HMDB0012087	[H][C@](NC(CCCCCCCCCCCCCCCCC)=O)(COP(OCC[N+](C)(C)C)([O-])=O)[C@@](O)([H])CCCCCCCCCCCCCCC	2017	1.125	0.584	0.722	1.369	6226	6103
C100009028	N-palmitoyl-sphinganine (d18:0/16:0)	LI	Dihydroceramides	HMDB0011760	[H][C@](NC(CCCCCCCCCCCCCCC)=O)(CO)[C@@](O)([H])CCCCCCCCCCCCCCC	2016	1.076	0.488	0.777	1.27	4995	4871
C100009030	lactosyl-N-palmitoyl-sphingosine (d18:1/16:0)	LI	Lactosylceramides (LCER)	HMDB0010169	O=C(CCCCCCCCCCCCCCC)N[C@@]([C@]([H])(O)/C=C/CCCCCCCCCCCCC)([H])CO[C@H](O1)[C@H](O)[C@@H](O)[C@@H]([C@H]1CO)O[C@H](O2)[C@H](O)[C@@H](O)[C@H]([C@H]2CO)O	2016	1.026	0.245	0.853	1.168	6226	6136
C100009035	1-pentadecanoyl-2-linoleoyl-GPC (15:0/18:2)	LI	Phosphatidylcholine (PC)	HMDB0007940	O=C(CCCCCCCCCCCCCC)OC[C@]([H])(COP(OCC[N+](C)(C)C)([O-])=O)OC(CCCCCCC/C=C\C/C=C\CCCCC)=O	2016	1.038	0.33	0.813	1.221	6226	6120
C100009036	1-margaroyl-2-oleoyl-GPC (17:0/18:1)	LI	Phosphatidylcholine (PC)	~HMDB0008038	O=C(CCCCCCCCCCCCCCCC)OC[C@]([H])(COP(OCC[N+](C)(C)C)([O-])=O)OC(CCCCCCC/C=C\CCCCCCCC)=O	2016	1.031	0.28	0.845	1.178	6226	6114
C100009037	1-margaroyl-2-linoleoyl-GPC (17:0/18:2)	LI	Phosphatidylcholine (PC)	~HMDB0008039	O=C(CCCCCCCCCCCCCCCC)OC[C@]([H])(COP(OCC[N+](C)(C)C)([O-])=O)OC(CCCCCCC/C=C\C/C=C\CCCCC)=O	2016	1.025	0.258	0.855	1.171	6226	6125
C100009038	myristoyl dihydrosphingomyelin (d18:0/14:0)	LI	Dihydrosphingomyelins	HMDB0012085	[H][C@](NC(CCCCCCCCCCCCC)=O)(COP(OCC[N+](C)(C)C)([O-])=O)[C@@](O)([H])CCCCCCCCCCCCCCC	2017	1.033	0.297	0.828	1.194	6226	6065
C100009051	1-stearoyl-2-dihomo-linolenoyl-GPC (18:0/20:3n3 or 6)	LI	Phosphatidylcholine (PC)	HMDB0008047	O=C(CCCCCCCCCCCCCCCCC)OC[C@]([H])(COP(OCC[N+](C)(C)C)([O-])=O)OC(CCCCCC/C=C\C/C=C\C/C=C\CCCCC)=O	2016	1.033	0.308	0.824	1.192	6226	6121
C100009052	palmitoyl-linoleoyl-glycerol (16:0/18:2) [1]	LI	Diacylglycerol	HMDB0007103	OC[C@]([H])(OC(CCCCCCC/C=C\C/C=C\CCCCC)=O)COC(CCCCCCCCCCCCCCC)=O	2016	1.225	0.934	0.653	1.528	6226	5339
C100009053	palmitoleoyl-oleoyl-glycerol (16:1/18:1) [1]	LI	Diacylglycerol	HMDB0007131	OC[C@]([H])(OC(CCCCCCC/C=C\CCCCCCCC)=O)COC(CCCCCCC/C=C\CCCCCC)=O	2016	1.345	1.605	0.597	1.629	6226	3015
C100009054	palmitoleoyl-oleoyl-glycerol (16:1/18:1) [2]	LI	Diacylglycerol	HMDB0007131	O=C(CCCCC/C=C/CCCCCCCC)OCC(O)COC(CCCCCCC/C=C\CCCCCCCC)=O	2016	1.387	1.837	0.584	1.663	6226	3926
C100009055	palmitoyl-linoleoyl-glycerol (16:0/18:2) [2]	LI	Diacylglycerol	HMDB0007103	CCCCCCCCCCCCCCCC(OCC(O)COC(CCCCCCC/C=C\C/C=C\CCCCC)=O)=O	2016	1.169	0.83	0.673	1.436	6226	5456
C100009066	1-palmitoyl-2-oleoyl-GPI (16:0/18:1)	LI	Phosphatidylinositol (PI)	HMDB0009783	O=C(CCCCCCCCCCCCCCC)OC[C@@]([H])(OC(CCCCCCC/C=C\CCCCCCCC)=O)COP(O[C@H]1[C@H](O)[C@@H](O)[C@H](O)[C@@H](O)[C@H]1O)(O)=O	2016	1.099	0.497	0.77	1.297	6226	5990
C100009069	1-(1-enyl-palmitoyl)-2-linoleoyl-GPE (P-16:0/18:2)	LI	Plasmalogen	HMDB0011343	[H][C@](OC(CCCCCCC/C=C\C/C=C\CCCCC)=O)(COP(OCCN)(O)=O)CO/C=C\CCCCCCCCCCCCCC	2016	1.054	0.39	0.782	1.259	6226	6087
C100009075	1-palmitoleoyl-2-linoleoyl-GPC (16:1/18:2)	LI	Phosphatidylcholine (PC)	HMDB0008006	O=C(CCCCCCC/C=C\CCCCCC)OC[C@]([H])(COP(OCC[N+](C)(C)C)([O-])=O)OC(CCCCCCC/C=C\C/C=C\CCCCC)=O	2016	1.052	0.371	0.82	1.232	2230	2162
C100009076	1-palmitoyl-2-alpha-linolenoyl-GPC (16:0/18:3n3)	LI	Phosphatidylcholine (PC)	HMDB0007975	O=C(CCCCCCCCCCCCCCC)OC[C@]([H])(COP(OCC[N+](C)(C)C)([O-])=O)OC(CCCCCCC/C=C\C/C=C\C/C=C\CC)=O	2016	1.056	0.421	0.778	1.275	2230	2191
C100009078	1-oleoyl-2-linoleoyl-GPE (18:1/18:2)	LI	Phosphatidylethanolamine (PE)	HMDB0009060	O=C(CCCCCCC/C=C\CCCCCCCC)OC[C@]([H])(COP(OCCN)(O)=O)OC(CCCCCCC/C=C\C/C=C\CCCCC)=O	2016	1.148	0.699	0.694	1.414	6226	5772
C100009079	1-palmitoyl-2-dihomo-linolenoyl-GPE (16:0/20:3)	LI	Phosphatidylethanolamine (PE)	HMDB0008935	O=C(CCCCCCCCCCCCCCC)OC[C@]([H])(COP(OCCN)(O)=O)OC(CCCCCC/C=C\C/C=C\C/C=C\CCCCC)=O	2016	1.175	0.776	0.663	1.479	5181	2730
C100009082	1-linoleoyl-GPA (18:2)	LI	Lysophospholipid	HMDB0007856	O=C(CCCCCCC/C=C\C/C=C\CCCCC)OC[C@]([H])(COP(O)(O)=O)O	2016	1.118	0.616	0.74	1.333	1231	1003
C100009122	1-pentadecanoyl-2-arachidonoyl-GPC (15:0/20:4)	LI	Phosphatidylcholine (PC)	HMDB0007949	O=C(CCCCCCCCCCCCCC)OC[C@]([H])(COP(OCC[N+](C)(C)C)([O-])=O)OC(CCC/C=C\C/C=C\C/C=C\C/C=C\CCCCC)=O	2016	1.041	0.367	0.789	1.244	6226	6031
C100009123	1-pentadecanoyl-2-docosahexaenoyl-GPC (15:0/22:6)	LI	Phosphatidylcholine (PC)	HMDB0007958	O=C(CCCCCCCCCCCCCC)OC[C@]([H])(COP(OCC[N+](C)(C)C)([O-])=O)OC(CC/C=C\C/C=C\C/C=C\C/C=C\C/C=C\C/C=C\CC)=O	2016	1.065	0.443	0.749	1.312	6226	6049
C100009125	1-margaroyl-2-docosahexaenoyl-GPC (17:0/22:6)	LI	Phosphatidylcholine (PC)	~HMDB0008057	O=C(CCCCCCCCCCCCCCCC)OC[C@]([H])(COP(OCC[N+](C)(C)C)([O-])=O)OC(CC/C=C\C/C=C\C/C=C\C/C=C\C/C=C\C/C=C\CC)=O	2016	1.081	0.505	0.716	1.353	6226	5895
C100009130	1-oleoyl-2-docosahexaenoyl-GPC (18:1/22:6)	LI	Phosphatidylcholine (PC)	HMDB0008123	O=C(CCCCCCC/C=C\CCCCCCCC)OC[C@]([H])(COP(OCC[N+](C)(C)C)([O-])=O)OC(CC/C=C\C/C=C\C/C=C\C/C=C\C/C=C\C/C=C\CC)=O	2016	1.023	0.268	0.85	1.167	6226	6118
C100009131	1-linoleoyl-2-arachidonoyl-GPC (18:2/20:4n6)	LI	Phosphatidylcholine (PC)	HMDB0008147	O=C(CCCCCCC/C=C\C/C=C\CCCCC)OC[C@]([H])(COP(OCC[N+](C)(C)C)([O-])=O)OC(CCC/C=C\C/C=C\C/C=C\C/C=C\CCCCC)=O	2016	1.018	0.299	0.83	1.183	5181	4685
C100009135	1-(1-enyl-stearoyl)-2-linoleoyl-GPC (P-18:0/18:2)	LI	Plasmalogen	HMDB0011244	[H][C@](OC(CCCCCCC/C=C\C/C=C\CCCCC)=O)(COP(OCC[N+](C)(C)C)([O-])=O)CO/C=C\CCCCCCCCCCCCCCCC	2016	1.058	0.396	0.78	1.278	6226	6080
C100009138	1-myristoyl-2-linoleoyl-GPC (14:0/18:2)	LI	Phosphatidylcholine (PC)	HMDB0007874	O=C(CCCCCCCCCCCCC)OC[C@]([H])(COP(OCC[N+](C)(C)C)([O-])=O)OC(CCCCCCC/C=C\C/C=C\CCCCC)=O	2016	1.052	0.386	0.789	1.267	6226	6116
C100009139	1-myristoyl-2-arachidonoyl-GPC (14:0/20:4)	LI	Phosphatidylcholine (PC)	HMDB0007883	O=C(CCCCCCCCCCCCC)OC[C@]([H])(COP(OCC[N+](C)(C)C)([O-])=O)OC(CCC/C=C\C/C=C\C/C=C\C/C=C\CCCCC)=O	2016	1.087	0.519	0.731	1.324	6226	6111
C100009140	1-myristoyl-2-docosahexaenoyl-GPC (14:0/22:6)	LI	Phosphatidylcholine (PC)	HMDB0007892	O=C(CCCCCCCCCCCCC)OC[C@]([H])(COP(OCC[N+](C)(C)C)([O-])=O)OC(CC/C=C\C/C=C\C/C=C\C/C=C\C/C=C\C/C=C\CC)=O	2016	1.099	0.545	0.73	1.349	6226	6113
C100009141	1-stearoyl-2-docosapentaenoyl-GPC (18:0/22:5n3)	LI	Phosphatidylcholine (PC)	HMDB0008056	O=C(CCCCCCCCCCCCCCCCC)OC[C@]([H])(COP(OCC[N+](C)(C)C)([O-])=O)OC(CCCCC/C=C\C/C=C\C/C=C\C/C=C\C/C=C\CC)=O	2016	1.054	0.33	0.836	1.208	6226	6128
C100009142	1-stearoyl-2-docosapentaenoyl-GPC (18:0/22:5n6)	LI	Phosphatidylcholine (PC)	HMDB0008055	O=C(CCCCCCCCCCCCCCCCC)OC[C@]([H])(COP(OCC[N+](C)(C)C)([O-])=O)OC(CC/C=C\C/C=C\C/C=C\C/C=C\C/C=C\CCCCC)=O	2016	1.087	0.498	0.743	1.337	6226	6081
C100009143	1-palmitoyl-2-adrenoyl-GPC (16:0/22:4)	LI	Phosphatidylcholine (PC)	HMDB0007988	O=C(CCCCCCCCCCCCCCC)OC[C@]([H])(COP(OCC[N+](C)(C)C)([O-])=O)OC(CCCCC/C=C\C/C=C\C/C=C\C/C=C\CCCCC)=O	2016	1.065	0.455	0.758	1.29	6226	6111
C100009145	1-palmitoyl-2-meadoyl-GPC (16:0/20:3n9)	LI	Phosphatidylcholine (PC)	HMDB0007980	O=C(CCCCCCCCCCCCCCC)OC[C@]([H])(COP(OCC[N+](C)(C)C)([O-])=O)OC(CCC/C=C\C/C=C\C/C=C\CCCCCCCC)=O	2016	1.141	0.658	0.716	1.373	6226	4445
C100009146	1-stearoyl-2-adrenoyl-GPC (18:0/22:4)	LI	Phosphatidylcholine (PC)	HMDB0008054	O=C(CCCCCCCCCCCCCCCCC)OC[C@]([H])(COP(OCC[N+](C)(C)C)([O-])=O)OC(CCCCC/C=C\C/C=C\C/C=C\C/C=C\CCCCC)=O	2017	1.086	0.488	0.751	1.316	6226	6114
C100009147	1-stearyl-GPC (O-18:0)	LI	Lysoplasmalogen	HMDB0011149	[H][C@](O)(COP(OCC[N+](C)(C)C)([O-])=O)COCCCCCCCCCCCCCCCCCC	2016	1.059	0.386	0.807	1.242	6226	5873
C100009148	1-oleoyl-2-dihomo-linolenoyl-GPC (18:1/20:3)	LI	Phosphatidylcholine (PC)	HMDB0008113	O=C(CCCCCCC/C=C\CCCCCCCC)OC[C@]([H])(COP(OCC[N+](C)(C)C)([O-])=O)OC(CCCCCC/C=C\C/C=C\C/C=C\CCCCC)=O	2016	1.026	0.305	0.834	1.187	6226	5968
C100009149	1-oleoyl-2-eicosapentaenoyl-GPC (18:1/20:5)	LI	Phosphatidylcholine (PC)	HMDB0008083	O=C(CCCCCCC/C=C\CCCCCCCC)OC[C@]([H])(COP(OCC[N+](C)(C)C)([O-])=O)OC(CCC/C=C\C/C=C\C/C=C\C/C=C\C/C=C\CC)=O	2016	1.135	0.718	0.67	1.43	2230	2076
C100009153	1-stearoyl-2-meadoyl-GPC (18:0/20:3n9)	LI	Phosphatidylcholine (PC)	HMDB0008046	O=C(CCCCCCCCCCCCCCCCC)OC[C@]([H])(COP(OCC[N+](C)(C)C)([O-])=O)OC(CCC/C=C\C/C=C\C/C=C\CCCCCCCC)=O	2016	1.181	0.77	0.672	1.458	6226	5834
C100009160	1-(1-enyl-palmitoyl)-2-palmitoleoyl-GPC (P-16:0/16:1)	LI	Plasmalogen	HMDB0011207	[H][C@](OC(CCCCCCC/C=C\CCCCCC)=O)(COP(OCC[N+](C)(C)C)([O-])=O)CO/C=C\CCCCCCCCCCCCCC	2016	1.04	0.311	0.829	1.206	6226	6083
C100009161	1-(1-enyl-palmitoyl)-2-myristoyl-GPC (P-16:0/14:0)	LI	Plasmalogen	HMDB0011203	[H][C@](OC(CCCCCCCCCCCCC)=O)(COP(OCC[N+](C)(C)C)([O-])=O)CO/C=C\CCCCCCCCCCCCCC	2016	1.05	0.389	0.777	1.274	6226	5970
C100009162	1-(1-enyl-palmitoyl)-2-palmitoyl-GPC (P-16:0/16:0)	LI	Plasmalogen	HMDB0011206	[H][C@](OC(CCCCCCCCCCCCCCC)=O)(COP(OCC[N+](C)(C)C)([O-])=O)CO/C=C\CCCCCCCCCCCCCC	2016	1.021	0.228	0.861	1.163	6226	6114
C100009166	phosphatidylcholine (16:0/22:5n3, 18:1/20:4)	LI	Phosphatidylcholine (PC)	HMDB0007989,HMDB0008082	CCCCCCCCCCCCCCCC(OCC(OC(CCCCC/C=C/C/C=C/C/C=C/C/C=C/C/C=C/CC)=O)COP([O-])(OCC[N+](C)(C)C)=O)=O	2016	1.019	0.221	0.866	1.154	6226	6129
C100009167	phosphatidylcholine (18:0/20:5, 16:0/22:5n6)	LI	Phosphatidylcholine (PC)	HMDB0008050	CCCCCCCCCCCCCCCCCC(OCC(OC(CCCCCCC/C=C/C=C/C=C/C=C/C=C/CC)=O)COP([O-])(OCC[N+](C)(C)C)=O)=O	2016	1.101	0.522	0.743	1.336	6226	6098
C100009181	1-stearoyl-2-oleoyl-GPI (18:0/18:1)	LI	Phosphatidylinositol (PI)	~HMDB0009806	O=C(CCCCCCCCCCCCCCCCC)OC[C@@]([H])(OC(CCCCCCC/C=C\CCCCCCCC)=O)COP(O[C@H]1[C@H](O)[C@@H](O)[C@H](O)[C@@H](O)[C@H]1O)(O)=O	2017	1.085	0.564	0.732	1.333	3996	3834
C100009219	1-oleoyl-2-arachidonoyl-GPE (18:1/20:4)	LI	Phosphatidylethanolamine (PE)	HMDB0009069	O=C(CCCCCCC/C=C\CCCCCCCC)OC[C@]([H])(COP(OCCN)(O)=O)OC(CCC/C=C\C/C=C\C/C=C\C/C=C\CCCCC)=O	2017	1.094	0.536	0.75	1.33	4995	4569
C100009220	1-oleoyl-2-docosahexaenoyl-GPE (18:1/22:6)	LI	Phosphatidylethanolamine (PE)	HMDB0009045,HMDB0009078	O=C(CCCCCCC/C=C\CCCCCCCC)OC[C@]([H])(COP(OCCN)(O)=O)OC(CC/C=C\C/C=C\C/C=C\C/C=C\C/C=C\C/C=C\CC)=O	2016	1.157	0.804	0.688	1.445	6226	4687
C100009225	1-(1-enyl-stearoyl)-2-linoleoyl-GPE (P-18:0/18:2)	LI	Plasmalogen	HMDB0011376	[H][C@](OC(CCCCCCC/C=C\C/C=C\CCCCC)=O)(COP(OCCN)(O)=O)CO/C=C\CCCCCCCCCCCCCCCC	2016	1.06	0.401	0.777	1.268	6226	6075
C100009227	1-linoleoyl-GPG (18:2)	LI	Lysophospholipid	HMDB0240600	[H][C@@](CO)(O)COP(OC[C@]([H])(O)COC(CCCCCCC/C=C\C/C=C\CCCCC)=O)(O)=O	2016	1.058	0.398	0.807	1.223	5227	4587
C100009233	palmitoylcholine	LI	Fatty Acid Metabolism (Acyl Choline)	HMDB0240592	C[N+](C)(C)CCOC(CCCCCCCCCCCCCC[CH2-])=O	2016	1.135	0.637	0.69	1.417	6226	6135
C100009264	glycochenodeoxycholate glucuronide (1)	LI	Primary Bile Acid Metabolism	HMDB0002579	O[C@H]1[C@@]2([C@@]([H])([C@]3(CC[C@H](C[C@]3(C1)[H])O[C@H]4[C@@H]([C@H]([C@@H]([C@H](O4)C(O)=O)O)O)O)C)CC[C@]5([C@]2(CC[C@@H]5[C@@H](CCC(NCC(O)=O)=O)C)[H])C)[H]	2016	1.62	2.234	0.581	1.764	6226	5961
C100009271	(S)-3-hydroxybutyrylcarnitine	LI	Fatty Acid Metabolism (Acyl Carnitine, Hydroxy)	HMDB0013127	CC(O)CC(OC(C[N+](C)(C)C)CC([O-])=O)=O	2016	1.166	0.716	0.751	1.352	6226	5991
C100009272	glycosyl-N-palmitoyl-sphingosine (d18:1/16:0)	LI	Hexosylceramides (HCER)	~HMDB0004971	[H][C@](O)([C@@](NC(CCCCCCCCCCCCCCC)=O)(CO[C@@H]1O[C@H](CO)[C@@H](O)[C@H](O)[C@H]1O)[H])/C=C/CCCCCCCCCCCCC	2016	1.031	0.274	0.839	1.188	6226	6136
C100009331	oleoylcholine	LI	Fatty Acid Metabolism (Acyl Choline)	HMDB0240596	O=C(CCCCCCC/[C-]=C/CCCCCCCC)OCC[N+](C)(C)C	2016	1.164	0.708	0.679	1.471	6226	6127
C100009332	arachidonoylcholine	LI	Fatty Acid Metabolism (Acyl Choline)	HMDB0240583	O=C(CCC/[C-]=C/C/C=C/C/C=C/C/C=C/CCCCC)OCC[N+](C)(C)C	2016	1.133	0.646	0.689	1.428	6226	6130
C100009333	docosahexaenoylcholine	LI	Fatty Acid Metabolism (Acyl Choline)		O=C(CC/C=[C-]/C/C=C/C/C=C/C/C=C/C/C=C/C/C=C/CC)OCC[N+](C)(C)C	2016	1.162	0.704	0.66	1.498	6226	6064
C100009334	palmitoloelycholine	LI	Fatty Acid Metabolism (Acyl Choline)		O=C(CCCCCCC/[C-]=C/CCCCCC)OCC[N+](C)(C)C	2016	1.202	0.797	0.684	1.472	6226	4397
C100009335	dihomo-linolenoyl-choline	LI	Fatty Acid Metabolism (Acyl Choline)		O=C(CCCCCC/C=[C-]/C/C=C/C/C=C/CCCCC)OCC[N+](C)(C)C	2016	1.186	0.757	0.666	1.506	6226	5820
C100009336	eicosapentaenoylcholine	LI	Fatty Acid Metabolism (Acyl Choline)	~HMDB0240583	O=C(CCC/[C-]=C/C/C=C/C/C=C/C/C=C/C/C=C/CC)OCC[N+](C)(C)C	2016	1.273	0.973	0.621	1.619	6226	5231
C100009343	1-linoleoyl-2-linolenoyl-GPC (18:2/18:3)	LI	Phosphatidylcholine (PC)	HMDB0008141	O=C(CCCCCCC/C=C\C/C=C\CCCCC)OC[C@]([H])(COP(OCC[N+](C)(C)C)([O-])=O)OC(CCCCCCC/C=C\C/C=C\C/C=C\CC)=O	2016	1.117	0.572	0.734	1.375	6226	6094
C100009345	1-palmitoleoyl-2-linolenoyl-GPC (16:1/18:3)	LI	Phosphatidylcholine (PC)	HMDB0008008	O=C(CCCCCCC/C=C\CCCCCC)OC[C@]([H])(COP(OCC[N+](C)(C)C)([O-])=O)OC(CCCCCCC/C=C\C/C=C\C/C=C\CC)=O	2016	1.102	0.581	0.73	1.356	6226	5626
C100009346	phosphatidylcholine (14:0/14:0, 16:0/12:0)	LI	Phosphatidylcholine (PC)	HMDB0007866	CCCCCCCCCCCCCC(OCC(OC(CCCCCCCCCCCCC)=O)COP([O-])(OCC[N+](C)(C)C)=O)=O	2016	1.254	1.02	0.616	1.584	6226	5812
C100009347	phosphatidylcholine (15:0/18:1, 17:0/16:1, 16:0/17:1)	LI	Phosphatidylcholine (PC)	HMDB0007938	CCCCCCCCCCCCCCC(OCC(OC(CCCCCCC/C=C/CCCCCCCC)=O)COP([O-])(OCC[N+](C)(C)C)=O)=O	2016	1.036	0.329	0.813	1.209	6226	6114
C100009360	1-oleoyl-2-docosapentaenoyl-GPC (18:1/22:5n3)	LI	Phosphatidylcholine (PC)	HMDB0008089		2016	1.047	0.426	0.789	1.257	6226	6024
C100009364	phosphatidylcholine (18:0/20:2, 20:0/18:2)	LI	Phosphatidylcholine (PC)	HMDB0008045	CCCCCCCCCCCCCCCCCC(OCC(OC(CC/C=C/C/C=C/CCCCCCCCCCCC)=O)COP([O-])(OCC[N+](C)(C)C)=O)=O	2016	1.025	0.266	0.855	1.171	6226	5604
C100009375	1-linoleoyl-2-docosapentaenyol-GPC (18:2/22:5n3)	LI	Phosphatidylcholine (PC)			2016	1.053	0.374	0.786	1.258	5181	4564
C100009376	1-(1-enyl-oleoyl)-2-docosahexaenoyl-GPE (P-18:1/22:6)	LI	Plasmalogen	HMDB0011427	[H][C@](OC(CC/C=C\C/C=C\C/C=C\C/C=C\C/C=C\C/C=C\CC)=O)(COP(OCCN)(O)=O)CO/C=C\CCCCCC/C=C\CCCCCCCC	2017	1.068	0.427	0.771	1.301	6226	6071
C100009394	hexadecadienoate (16:2n6)	LI	Long Chain Polyunsaturated Fatty Acid (n3 and n6)	HMDB0000477	CCCCC/C=C\C/C=C\CCCCCC(O)=O	2017	1.095	0.542	0.761	1.31	6226	6136
C100009405	1-myristoyl-2-eicosapentaenoyl-GPC (14:0/20:5)	LI	Phosphatidylcholine (PC)	HMDB0007885	O=C(CCCCCCCCCCCCC)OC[C@]([H])(COP(OCC[N+](C)(C)C)([O-])=O)OC(CCC/C=C\C/C=C\C/C=C\C/C=C\C/C=C\CC)=O	2018	1.217	0.886	0.646	1.533	6226	5633
C100009406	palmitoleoylcarnitine (C16:1)	LI	Fatty Acid Metabolism (Acyl Carnitine, Monounsaturated)	HMDB0013207	O=C(OC(CC([O-])=O)C[N+](C)(C)C)CCCCCCC/C=C\CCCCCC	2016	1.068	0.434	0.791	1.255	6226	6136
C100009407	pimeloylcarnitine/3-methyladipoylcarnitine (C7-DC)	LI	Fatty Acid Metabolism (Acyl Carnitine, Dicarboxylate)	HMDB0000222	[O-]C(CC(C[N+](C)(C)C)OC(CCCCCC(O)=O)=O)=O	2016	1.148	0.691	0.725	1.377	6226	5330
C100010916	palmitoyl-oleoyl-glycerol (16:0/18:1) [1]	LI	Diacylglycerol	HMDB0007101,HMDB0007102		2017	1.257	1.158	0.67	1.484	3996	2647
C100010917	palmitoyl-oleoyl-glycerol (16:0/18:1) [2]	LI	Diacylglycerol	HMDB0007102		2017	1.256	1.227	0.665	1.495	3996	3360
C100010918	oleoyl-oleoyl-glycerol (18:1/18:1) [1]	LI	Diacylglycerol	HMDB0007218		2017	1.177	0.82	0.701	1.417	3996	3534
C100010919	oleoyl-oleoyl-glycerol (18:1/18:1) [2]	LI	Diacylglycerol	HMDB0007218		2017	1.172	0.792	0.701	1.421	3996	3873
C100010922	linoleoyl-arachidonoyl-glycerol (18:2/20:4) [1]	LI	Diacylglycerol	HMDB0007257		2017	1.173	0.807	0.672	1.435	6226	5449
C100010923	linoleoyl-arachidonoyl-glycerol (18:2/20:4) [2]	LI	Diacylglycerol	HMDB0007257		2017	1.183	0.788	0.682	1.454	6226	5870
C100010927	linoleoyl-linolenoyl-glycerol (18:2/18:3) [2]	LI	Diacylglycerol	HMDB0007249		2017	1.227	1.03	0.626	1.541	6226	4920
C100010928	linoleoyl-docosahexaenoyl-glycerol (18:2/22:6) [1]	LI	Diacylglycerol	HMDB0007266		2017	1.316	1.17	0.62	1.612	6226	4164
C100010929	linoleoyl-docosahexaenoyl-glycerol (18:2/22:6) [2]	LI	Diacylglycerol	HMDB0007266		2017	1.272	1.048	0.603	1.597	6226	5100
C100010930	palmitoleoyl-linoleoyl-glycerol (16:1/18:2) [1]	LI	Diacylglycerol	HMDB0007132		2017	1.175	0.76	0.672	1.467	6226	5410
C100010934	diacylglycerol (14:0/18:1, 16:0/16:1) [1]	LI	Diacylglycerol	HMDB0007015		2017	1.345	1.41	0.603	1.622	4995	3391
C100010935	diacylglycerol (14:0/18:1, 16:0/16:1) [2]	LI	Diacylglycerol	HMDB0007015		2017	1.368	1.563	0.598	1.657	4995	3494
C100010936	oleoyl-arachidonoyl-glycerol (18:1/20:4) [1]	LI	Diacylglycerol	HMDB0007228		2017	1.149	0.685	0.726	1.396	6226	5993
C100010937	oleoyl-arachidonoyl-glycerol (18:1/20:4) [2]	LI	Diacylglycerol	HMDB0007228		2017	1.151	0.731	0.705	1.405	6226	5623
C100010940	diacylglycerol (16:1/18:2 [2], 16:0/18:3 [1])	LI	Diacylglycerol	HMDB0007132		2017	1.219	0.912	0.654	1.53	6226	4355
C100010941	linoleoyl-linoleoyl-glycerol (18:2/18:2) [1]	LI	Diacylglycerol	HMDB0007248		2017	1.178	0.785	0.673	1.46	6226	5984
C100010949	stearoyl-arachidonoyl-glycerol (18:0/20:4) [1]	LI	Diacylglycerol	HMDB0007170		2017	1.127	0.669	0.736	1.349	3996	2943
C100010958	diacylglycerol (12:0/18:1, 14:0/16:1, 16:0/14:1) [1]	LI	Diacylglycerol			2017	1.46	1.552	0.527	1.877	999	880
C100010959	diacylglycerol (12:0/18:1, 14:0/16:1, 16:0/14:1) [2]	LI	Diacylglycerol	HMDB0007012		2017	1.513	2.016	0.546	1.822	4995	2823
C100010962	1-palmityl-GPE (O-16:0)	LI	Lysoplasmalogen		[H][C@](O)(COP(OCCN)(O)=O)COCCCCCCCCCCCCCCCC	2017	1.104	0.494	0.783	1.301	4995	3634
C100015586	1-palmityl-2-palmitoyl-GPC (O-16:0/16:0)	LI	Plasmalogen	~HMDB0013405	[H][C@](OC(CCCCCCCCCCCCCCC)=O)(COP(OCC[N+](C)(C)C)([O-])=O)COCCCCCCCCCCCCCCCC	2017	1.015	0.206	0.875	1.143	6226	6113
C100015609	N-palmitoyl-sphingadienine (d18:2/16:0)	LI	Ceramides		[H][C@](NC(CCCCCCCCCCCCCCC)=O)(CO)[C@@](O)([H])/C=C/CCCCCCCC/C=C\CCC	2017	1.045	0.336	0.829	1.208	6226	5118
C100015620	lactosyl-N-nervonoyl-sphingosine (d18:1/24:1)	LI	Lactosylceramides (LCER)	HMDB0012107	[H][C@](NC(CCCCCCCCCCCCC/C=C\CCCCCCCC)=O)(CO[C@H]1[C@H](O)[C@@H](O)[C@H](O[C@H]2[C@H](O)[C@@H](O)[C@@H](O)[C@H](O2)CO)[C@H](O1)CO)[C@@](O)([H])/C=C/CCCCCCCCCCCCC	2017	1.031	0.313	0.807	1.214	3996	3935
C100015623	lactosyl-N-behenoyl-sphingosine (d18:1/22:0)	LI	Lactosylceramides (LCER)	HMDB0011594	[H][C@](NC(CCCCCCCCCCCCCCCCCCCCC)=O)(CO[C@H]1[C@H](O)[C@@H](O)[C@H](O[C@H]2[C@H](O)[C@@H](O)[C@@H](O)[C@H](O2)CO)[C@H](O1)CO)[C@@](O)([H])/C=C/CCCCCCCCCCCCC	2017	1.056	0.438	0.745	1.304	3996	3404
C100015624	N-behenoyl-sphingadienine (d18:2/22:0)	LI	Ceramides	~HMDB0004952	[H][C@](NC(CCCCCCCCCCCCCCCCCCCCC)=O)(CO)[C@@](O)([H])/C=C/CCCCCCCC/C=C\CCC	2017	1.038	0.35	0.803	1.227	3996	3682
C100015625	glycosyl-N-behenoyl-sphingadienine (d18:2/22:0)	LI	Hexosylceramides (HCER)	~HMDB0004974	[H][C@](NC(CCCCCCCCCCCCCCCCCCCCC)=O)(CO[C@H]1[C@H](O)[C@@H](O)[C@@H](O)[C@@H](CO)O1)[C@@](O)([H])/C=C/CCCCCCCC/C=C\CCC	2017	1.073	0.434	0.774	1.311	3996	3871
C100015632	N-stearoyl-sphingadienine (d18:2/18:0)	LI	Ceramides	HMDB0240362		2017	1.06	0.464	0.746	1.29	4995	4524
C100015637	2-hydroxybehenate	LI	Fatty Acid, Monohydroxy	HMDB0061660	CCCCCCCCCCCCCCCCCCCCC(O)C(O)=O	2017	1.03	0.27	0.879	1.13	6226	5947
C100015638	2-hydroxynervonate	LI	Fatty Acid, Monohydroxy		OC(C(O)=O)CCCCCCCCCCCC/C=C\CCCCCCCC	2018	1.063	0.403	0.822	1.223	6226	5788
C100015640	N-palmitoylserine	LI	Endocannabinoid	~HMDB0013034	O=C(CCCCCCCCCCCCCCC)N([H])[C@H](C(O)=O)CO	2017	1.033	0.393	0.827	1.181	6226	5413
C100015641	N-oleoylserine	LI	Endocannabinoid	~HMDB0013631	CCCCCCCC/C=C\CCCCCCCC(NC(C(O)=O)CO)=O	2017	1.047	0.355	0.825	1.207	6226	5745
C100015643	sphingadienine	LI	Sphingolipid Synthesis	~HMDB0000252	OC(/C=C/CCCCCCCC/C=C\CCC)C(CO)N([H])[H]	2017	1.094	0.512	0.761	1.325	4995	4216
C100015683	myristoyl-linoleoyl-glycerol (14:0/18:2) [1]	LI	Diacylglycerol	HMDB0007016		2017	1.288	1.053	0.608	1.631	4995	4645
C100015684	myristoyl-linoleoyl-glycerol (14:0/18:2) [2]	LI	Diacylglycerol	HMDB0007016		2017	1.361	1.395	0.581	1.649	4995	3986
C100015723	hexadecasphingosine (d16:1)	LI	Sphingosines	~HMDB0000252	OC[C@H](N)[C@H](O)/C=C/CCCCCCCCCCC	2017	1.058	0.4	0.784	1.261	4995	4350
C100015727	ceramide (d16:1/24:1, d18:1/22:1)	LI	Ceramides	HMDB0011775		2017	1.056	0.414	0.775	1.273	3996	3817
C100015730	glycosyl ceramide (d16:1/24:1, d18:1/22:1)	LI	Hexosylceramides (HCER)	~HMDB0004978		2017	1.093	0.529	0.72	1.367	3996	2375
C100015731	N-palmitoyl-heptadecasphingosine (d17:1/16:0)	LI	Ceramides	~HMDB0000790		2017	1.066	0.45	0.767	1.281	4995	4446
C100015735	ceramide (d18:1/14:0, d16:1/16:0)	LI	Ceramides	HMDB0011773		2017	1.057	0.42	0.777	1.267	6226	4895
C100015744	ceramide (d18:2/24:1, d18:1/24:2)	LI	Ceramides	~HMDB0004953		2017	1.031	0.303	0.822	1.198	3996	3858
C100015745	glycosyl ceramide (d18:2/24:1, d18:1/24:2)	LI	Hexosylceramides (HCER)	~HMDB0004978		2017	1.058	0.39	0.79	1.275	3996	3927
C100015752	glycosyl-N-(2-hydroxynervonoyl)-sphingosine (d18:1/24:1(2OH))	LI	Hexosylceramides (HCER)	~HMDB0032843		2017	1.087	0.527	0.715	1.361	3996	3791
C100015755	ceramide (d18:1/20:0, d16:1/22:0, d20:1/18:0)	LI	Ceramides	HMDB0004951		2017	1.047	0.342	0.811	1.224	3996	3690
C100015759	stearoylcholine	LI	Fatty Acid Metabolism (Acyl Choline)	HMDB0240592	C[N+](C)(C)C[CH-]OC(CCCCCCCCCCCCCCCCC)=O	2017	1.15	0.688	0.674	1.466	6226	6019
C100015760	linoleoylcholine	LI	Fatty Acid Metabolism (Acyl Choline)	HMDB0013213	C[N+](C)(C)C[CH-]OC(CCCCCCC/C=C/C/C=C/CCCCC)=O	2017	1.158	0.699	0.672	1.471	6226	6126
C100015785	nisinate (24:6n3)	LI	Long Chain Polyunsaturated Fatty Acid (n3 and n6)	HMDB0002007	OC(CCCC/C=C\C/C=C\C/C=C\C/C=C\C/C=C\C/C=C\CC)=O	2018	1.165	0.767	0.657	1.461	6226	5823
C100015786	sphingomyelin (d18:0/20:0, d16:0/22:0)	LI	Dihydrosphingomyelins	HMDB0012090	CCCCCCCCCCCCCCC[C@@H](O)[C@@H](NC(CCCCCCCCCCCCCCCCCCC)=O)COP([O-])(OCC[N+](C)(C)C)=O	2017	1.095	0.497	0.751	1.345	6226	6021
C100015787	sphingomyelin (d18:1/19:0, d19:1/18:0)	LI	Sphingomyelins	~HMDB0240622	CCCCCCCCCCCCCCCCCCC(N[C@H]([C@H](O)/C=C/CCCCCCCCCCCCC)COP([O-])(OCC[N+](C)(C)C)=O)=O	2017	1.047	0.374	0.831	1.209	6226	6097
C100015788	sphingomyelin (d18:2/18:1)	LI	Sphingomyelins	HMDB0001348	[H][C@](NC(CCCCCCC/C=C\CCCCCCCC)=O)(COP(OCC[N+](C)(C)C)([O-])=O)[C@@](O)([H])/C=C/CCCCCCCC/C=C\CCC	2017	1.028	0.265	0.848	1.181	6226	6104
C100015789	sphingomyelin (d18:2/24:2)	LI	Sphingomyelins	~HMDB0240615	CCC/C=C/CCCCCCCC/C=C/[C@@H](O)[C@@H](NC(CCCCCCCCCCCCCCCC/C=C/C/C=C/CC)=O)COP([O-])(OCC[N+](C)(C)C)=O	2017	1.025	0.262	0.849	1.175	6226	6107
C100015790	sphingomyelin (d18:2/21:0, d16:2/23:0)	LI	Sphingomyelins	~HMDB0240611	CCC/C=C/CCCCCCCC/C=C/[C@@H](O)[C@@H](NC(CCCCCCCCCCCCCCCCCCCC)=O)COP([O-])(OCC[N+](C)(C)C)=O	2017	1.044	0.333	0.816	1.217	6226	6083
C100015791	sphingomyelin (d18:2/23:1)	LI	Sphingomyelins	~HMDB0240614	CCC/C=C/CCCCCCCC/C=C/[C@@H](O)[C@@H](NC(CCCCCCCCCCCCCCCCC/C=C/CCC)=O)COP([O-])(OCC[N+](C)(C)C)=O	2017	1.038	0.307	0.831	1.212	6226	6080
C100015792	sphingomyelin (d18:1/25:0, d19:0/24:1, d20:1/23:0, d19:1/24:0)	LI	Sphingomyelins	~HMDB0011699	[H][C@](NC(CCCCCCCCCCCCCCCCCCCCCCCC)=O)(COP(OCC[N+](C)(C)C)([O-])=O)[C@@](O)([H])/C=C/CCCCCCCCCCCCC	2017	1.057	0.398	0.781	1.27	3996	3934
C100015793	sphingomyelin (d17:2/16:0, d18:2/15:0)	LI	Sphingomyelins	~HMDB0240620	[H][C@](NC(CCCCCCCCCCCCCC)=O)(COP(OCC[N+](C)(C)C)([O-])=O)[C@@](O)([H])/C=C/CCCCCCCC/C=C\CCC	2017	1.056	0.379	0.799	1.251	6226	5846
C100015797	heneicosapentaenoate (21:5n3)	LI	Long Chain Polyunsaturated Fatty Acid (n3 and n6)		OC(CCCC/C=C\C/C=C\C/C=C\C/C=C\C/C=C\CC)=O	2017	1.418	1.479	0.539	1.758	6226	5769
C100015831	linolenoylcarnitine (C18:3)	LI	Fatty Acid Metabolism (Acyl Carnitine, Polyunsaturated)	~HMDB0006319	O=C(OC(C[N+](C)(C)C)CC([O-])=O)CCCCCCC/C=C\C/C=C\C/C=C\CC	2017	1.062	0.402	0.792	1.26	6226	5759
C100015832	behenoylcarnitine (C22)	LI	Fatty Acid Metabolism (Acyl Carnitine, Long Chain Saturated)	HMDB0062468	O=C(OC(C[N+](C)(C)C)CC([O-])=O)CCCCCCCCCCCCCCCCCCCCC	2017	1.08	0.508	0.802	1.247	4995	4186
C100015833	arachidoylcarnitine (C20)	LI	Fatty Acid Metabolism (Acyl Carnitine, Long Chain Saturated)	HMDB0006460	O=C(OC(C[N+](C)(C)C)CC([O-])=O)CCCCCCCCCCCCCCCCCCC	2017	1.055	0.363	0.803	1.245	4995	4637
C100015834	lignoceroylcarnitine (C24)	LI	Fatty Acid Metabolism (Acyl Carnitine, Long Chain Saturated)	~HMDB0006347	O=C(CCCCCCCCCCCCCCCCCCCCCCC)OC(C[N+](C)(C)C)CC([O-])=O	2017	1.05	0.36	0.819	1.224	6226	5779
C100015835	cerotoylcarnitine (C26)	LI	Fatty Acid Metabolism (Acyl Carnitine, Long Chain Saturated)	HMDB0006347	[O-]C(CC(C[N+](C)(C)C)OC(CCCCCCCCCCCCCCCCCCCCCCCCC)=O)=O	2017	1.043	0.353	0.817	1.216	6226	6021
C100015836	ximenoylcarnitine (C26:1)	LI	Fatty Acid Metabolism (Acyl Carnitine, Monounsaturated)	~HMDB0002014	O=C(OC(C[N+](C)(C)C)CC([O-])=O)CCC/C=C/CCCCCCCCCCCCCCCCCCCC	2017	1.052	0.356	0.816	1.225	6226	5826
C100015837	arachidonoylcarnitine (C20:4)	LI	Fatty Acid Metabolism (Acyl Carnitine, Polyunsaturated)	HMDB0006455	CCCCC/C=C\C/C=C\C/C=C\C/C=C\CCCC(OC(C[N+](C)(C)C)CC([O-])=O)=O	2017	1.061	0.38	0.809	1.238	6226	5504
C100015838	eicosenoylcarnitine (C20:1)	LI	Fatty Acid Metabolism (Acyl Carnitine, Monounsaturated)	~HMDB0005065	O=C(OC(CC([O-])=O)C[N+](C)(C)C)CCCCCCCCC/C=C/CCCCCCCC	2017	1.055	0.366	0.803	1.241	6226	5239
C100015839	dihomo-linoleoylcarnitine (C20:2)	LI	Fatty Acid Metabolism (Acyl Carnitine, Polyunsaturated)	~HMDB0006469	O=C(CCCCCCCCC/C=C\C/C=C\CCCCC)OC(C[N+](C)(C)C)CC([O-])=O	2017	1.053	0.372	0.801	1.251	4995	4892
C100015840	dihomo-linolenoylcarnitine (C20:3n3 or 6)	LI	Fatty Acid Metabolism (Acyl Carnitine, Polyunsaturated)	~HMDB0006319	O=C(CCCCCC/C=C/C/C=C/C/C=C/CCCCC)OC(CC([O-])=O)C[N+](C)(C)C	2017	1.053	0.359	0.803	1.246	6226	5589
C100015845	docosahexaenoylcarnitine (C22:6)	LI	Fatty Acid Metabolism (Acyl Carnitine, Polyunsaturated)	HMDB0006510	O=C(CC/C=C\C/C=C\C/C=C\C/C=C\C/C=C\C/C=C\CC)OC(C[N+](C)(C)C)CC([O-])=O	2017	1.188	0.8	0.674	1.469	4995	4856
C100015846	nervonoylcarnitine (C24:1)	LI	Fatty Acid Metabolism (Acyl Carnitine, Monounsaturated)	~HMDB0005065	O=C(CCCCCCCCCCCCC/C=C\CCCCCCCC)OC(C[N+](C)(C)C)CC([O-])=O	2017	1.06	0.378	0.804	1.243	4995	4896
C100015851	docosapentaenoylcarnitine (C22:5n3)	LI	Fatty Acid Metabolism (Acyl Carnitine, Polyunsaturated)	~HMDB0060158	O=C(OC(CC([O-])=O)C[N+](C)(C)C)CCCCC/C=C\C/C=C\C/C=C\C/C=C\C/C=C\CC	2017	1.105	0.511	0.759	1.334	4995	4484
C100015882	glycosyl ceramide (d18:1/20:0, d16:1/22:0)	LI	Hexosylceramides (HCER)	HMDB0004973		2017	1.045	0.34	0.814	1.235	3996	3930
C100015971	cortolone glucuronide (1)	LI	Corticosteroids	HMDB0010320		2017	1.05	0.417	0.766	1.265	6226	5696
C100016007	phosphatidylcholine (O-18:1/20:4, O-16:0/22:5n3)	LI	Plasmalogen	HMDB0013420		2017	1.02	0.204	0.878	1.14	6226	6127
C100016019	1-palmitoyl-2-pentadecanoyl-GPC (16:0/15:0)	LI	Phosphatidylcholine (PC)	HMDB0007967	O=C(CCCCCCCCCCCCCCC)OC[C@]([H])(COP(OCC[N+](C)(C)C)([O-])=O)OC(CCCCCCCCCCCCCC)=O	2017	1.048	0.363	0.803	1.239	6226	6111
C100016069	5-dodecenoylcarnitine (C12:1)	LI	Fatty Acid Metabolism (Acyl Carnitine, Monounsaturated)	HMDB0013326	CCCCCC/C=C\CCCC(O[C@@H](C[N+](C)(C)C)CC([O-])=O)=O	2018	1.129	0.625	0.7	1.416	6226	6135
C100016110	2-butenoylglycine	LI	Fatty Acid Metabolism (Acyl Glycine)		OC(CN([H])C(/C=C/C)=O)=O	2018	1.146	0.689	0.689	1.415	6226	3729
C100019794	hydroxy-CMPF	LI	Fatty Acid, Dicarboxylate	~HMDB0061112	CCC(O)C1=C(C)C(C(O)=O)=C(CCC(O)=O)O1	2018	1.165	0.781	0.61	1.538	6226	6136
C100019892	2-hydroxyarachidate	LI	Fatty Acid, Monohydroxy		CCCCCCCCCCCCCCCCCCC(O)C(O)=O	2018	1.038	0.306	0.853	1.159	6226	6004
C100019957	N-stearoylserine	LI	Endocannabinoid	~HMDB0013308	CCCCCCCCCCCCCCCCCC(NC(C(O)=O)CO)=O	2018	1.069	0.436	0.803	1.244	5227	4584
C100019966	3-hydroxyoleate	LI	Fatty Acid, Monohydroxy	~HMDB0000207		2018	1.038	0.438	0.768	1.236	6226	6076
C100019972	dodecenedioate (C12:1-DC)	LI	Fatty Acid, Dicarboxylate	HMDB0000933		2018	1.27	1.188	0.714	1.465	6226	5534
C100019975	hexadecenedioate (C16:1-DC)	LI	Fatty Acid, Dicarboxylate	~HMDB0000672		2018	1.15	0.684	0.758	1.326	6226	6104
C100019978	octadecenedioate (C18:1-DC)	LI	Fatty Acid, Dicarboxylate	HMDB0000782		2018	1.158	0.652	0.74	1.384	6226	6136
C100019981	heptenedioate (C7:1-DC)	LI	Fatty Acid, Dicarboxylate	HMDB0000857		2018	1.075	0.451	0.778	1.28	6226	6037
C100019982	octadecadienedioate (C18:2-DC)	LI	Fatty Acid, Dicarboxylate	~HMDB0000782		2018	1.161	0.74	0.732	1.38	6226	6125
C100020004	3-carboxy-4-methyl-5-pentyl-2-furanpropionate (3-CMPFP)	LI	Fatty Acid, Dicarboxylate	HMDB0061643	OC(C1=C(CCC(O)=O)OC(CCCCC)=C1C)=O	2018	1.158	0.702	0.714	1.4	6226	6136
C100020204	N-acetyl-2-aminooctanoate	LI	Fatty Acid, Amino	HMDB0059745	OC(C(CCCCCC)N([H])C(C)=O)=O	2018	1.164	0.774	0.723	1.397	6226	6109
C100020211	3-hydroxybutyroylglycine	LI	Fatty Acid Metabolism (Acyl Glycine)	~HMDB0000808	O=C(CC(O)C)NCC(O)=O	2018	1.26	1.099	0.679	1.506	4995	4749
C100020214	glyco-beta-muricholate	LI	Primary Bile Acid Metabolism	~HMDB0000138	CC(C1CCC2C3[C@H]([C@H]([C@@]4(C[C@@H](CC[C@@]4(C3CC[C@]12C)C)O)[H])O)O)CCC(NCC(O)=O)=O	2018	1.648	2.983	0.583	1.846	6226	3548
C100020276	sphingomyelin (d17:1/14:0, d16:1/15:0)	LI	Sphingomyelins	~HMDB0012097		2018	1.08	0.438	0.78	1.296	6226	6017
C100020343	tetradecadienoate (14:2)	LI	Long Chain Polyunsaturated Fatty Acid (n3 and n6)	HMDB0000560	OC(CCC/C=C\C/C=C\CCCCC)=O	2019	1.099	0.834	0.765	1.299	6226	6136
C100020378	2-hydroxysebacate	LI	Fatty Acid, Dicarboxylate	HMDB0000424	OC(C(O)=O)CCCCCCCC(O)=O	2019	1.066	0.452	0.736	1.322	6226	5755
C100020478	dodecadienoate (12:2)	LI	Fatty Acid, Dicarboxylate	HMDB0031014		2018	1.059	0.389	0.786	1.258	6226	6136
C100020541	11beta-hydroxyandrosterone glucuronide	LI	Androgenic Steroids	HMDB0010351		2019	1.065	0.525	0.734	1.311	6226	6007
C100020549	cholic acid glucuronide	LI	Primary Bile Acid Metabolism	HMDB0002577	O[C@H]1[C@@]2([H])[C@]3([H])CC[C@H]([C@H](C)CCC(O)=O)[C@@]3(C)[C@@H](O)C[C@]2([H])[C@@]4(C)CC[C@@H](OC5C(O)C(O)C(O)C(C(O)=O)O5)CC4C1	2018	1.465	1.764	0.536	1.817	6226	3389
C100020550	deoxycholic acid glucuronide	LI	Secondary Bile Acid Metabolism	HMDB0002596	O[C@H]1C[C@]2([H])[C@@]3(C)CC[C@@H](OC4C(O)C(O)C(O)C(C(O)=O)O4)CC3CC[C@@]2([H])[C@]5([H])CC[C@H]([C@H](C)CCC(O)=O)[C@@]15C	2019	1.405	1.58	0.46	1.787	6226	5638
C100020631	4-methylhexanoylglutamine	LI	Fatty Acid Metabolism (Acyl Glutamine)	~HMDB0029154	CCC(C)CCC(NC(CCC(N)=O)C(O)=O)=O	2018	1.256	0.979	0.65	1.541	6226	4189
C100020743	1-nonadecenoyl-GPC (19:1)	LI	Lysophospholipid	~HMDB0002815	O=C(CCCCCCCC/C=C\CCCCCCCC)OC[C@]([H])(COP(OCC[N+](C)(C)C)([O-])=O)O	2018	1.077	0.434	0.773	1.305	6226	5736
C100020819	glycoursodeoxycholic acid sulfate (1)	LI	Secondary Bile Acid Metabolism			2019	1.695	2.703	0.536	1.875	6226	3216
C100020823	lithocholate sulfate (1)	LI	Secondary Bile Acid Metabolism	~HMDB0000761		2018	1.316	1.195	0.551	1.662	6226	5498
C100020825	3-hydroxyhexanoylcarnitine (1)	LI	Fatty Acid Metabolism (Acyl Carnitine, Hydroxy)	HMDB0013131		2018	1.043	0.4	0.807	1.216	6226	5777
C100020826	3-hydroxyhexanoylcarnitine (2)	LI	Fatty Acid Metabolism (Acyl Carnitine, Hydroxy)			2018	1.034	0.352	0.789	1.224	5181	4112
C100020848	tetrahydrocortisol sulfate (1)	LI	Corticosteroids	~HMDB0000949	[H][C@@]12[C@@]3(C)CC[C@@H](OS(=O)(O)=O)C[C@@]3([H])CC[C@@]1([H])[C@]4([H])CC[C@](O)(C(CO)=O)[C@@]4(C)C[C@@H]2O	2019	1.173	0.731	0.69	1.461	4995	2853
C100021000	hydroxypalmitoyl sphingomyelin (d18:1/16:0(OH))	LI	Sphingomyelins	~HMDB0010169	CCCCCCCCCCCCCCC(O)C(N[C@@H](COP([O-])(OCC[N+](C)(C)C)=O)[C@@H](/C=C/CCCCCCCCCCCCC)O)=O	2019	1.02	0.234	0.859	1.158	6226	6114
C100021093	taurochenodeoxycholic acid 3-sulfate	LI	Secondary Bile Acid Metabolism	HMDB0002486	[H][C@@](CCC(NCCS(O)(=O)=O)=O)([C@]1(CC[C@]2([C@@]3([C@@H](C[C@@]4(C[C@H](S(O)(=O)=O)CC[C@@]4([C@]3(C[C@H]([C@]12C)O)[H])C)[H])O)[H])[H])[H])C	2019	1.581	2.773	0.565	1.826	6226	4194
C100021100	tetradecadienedioate (C14:2-DC)	LI	Fatty Acid, Dicarboxylate	~HMDB0000872	O=C(O)CCC/C=C\C/C=C\CCCCC(O)=O	2019	1.178	0.812	0.698	1.425	6226	6004
C100021103	pregnenetriol sulfate	LI	Pregnenolone Steroids	~HMDB0240313	O[C@H]1C2=C[C@@H](OS(=O)(O)=O)CC[C@]2(C)C3CC[C@@]4(C)C(CCC4[C@H](O)C)C3C1	2019	1.069	0.442	0.765	1.312	6226	6136
C100021104	pregnenetriol disulfate	LI	Pregnenolone Steroids	~HMDB0240313	C[C@]12CC[C@H](OS(=O)(O)=O)C=C1[C@H](OS(=O)(O)=O)CC3C2CC[C@@]4(C)C3CCC4[C@H](O)C	2019	1.133	0.651	0.677	1.431	6226	6136
C100021131	undecenoylcarnitine (C11:1)	LI	Fatty Acid Metabolism (Acyl Carnitine, Monounsaturated)	~HMDB0013329	CCCCCCCC/C=C/C(OC(CC([O-])=O)C[N+](C)(C)C)=O	2019	1.062	0.423	0.778	1.269	6226	6129
C100021136	3-decenoylcarnitine	LI	Fatty Acid Metabolism (Acyl Carnitine, Monounsaturated)	~HMDB0013331	O=C(C/C([H])=C(CCCCCC)\[H])OC(CC([O-])=O)C[N+](C)(C)C	2019	1.067	0.395	0.797	1.27	6226	4668
C100021141	3-hydroxydecanoylcarnitine	LI	Fatty Acid Metabolism (Acyl Carnitine, Hydroxy)	HMDB0061636	OC(CCCCCCC)CC(OC(CC([O-])=O)C[N+](C)(C)C)=O	2019	1.092	0.516	0.743	1.33	6226	5649
C100021162	palmitoyl-sphingosine-phosphoethanolamine (d18:1/16:0)	LI	Ceramide PEs	~HMDB0011339	CCCCCCCCCCCCC/C=C/[C@@]([H])(O)[C@@]([H])(NC(CCCCCCCCCCCCCCC)=O)COP(O)(OCCN)=O	2019	1.017	0.246	0.854	1.164	6226	5943
C100021198	picolinoylglycine	LI	Fatty Acid Metabolism (Acyl Glycine)	HMDB0059766	O=C(C1=CC=CC=N1)N([H])CC(O)=O	2019	1.066	1.382	0.782	1.245	6226	5937
C100021374	branched chain 14:0 dicarboxylic acid	LI	Fatty Acid, Dicarboxylate	~HMDB0061828	CCCCCC(CCCC(O)=O)CCCC(O)=O	2019	1.192	0.854	0.63	1.52	6226	6065
C100021502	(2 or 3)-decenoate (10:1n7 or n8)	LI	Medium Chain Fatty Acid	HMDB0010726	CCCCCCC/C=C/C(O)=O	2019	1.076	0.465	0.754	1.299	6226	6073
C100021647	isoursodeoxycholate sulfate (1)	LI	Secondary Bile Acid Metabolism		O[C@@H]1[C@]2([H])[C@@](CC[C@@]3(C)[C@@]2([H])CC[C@]3([H])[C@H](C)CCC(O)=O)([H])[C@@]4(C)CC[C@H](OS(=O)(O)=O)C[C@@]4([H])C1	2019	1.366	1.381	0.678	1.514	6226	1543
C100021650	chenodeoxycholic acid sulfate (1)	LI	Primary Bile Acid Metabolism	HMDB0002586	O[C@H]1[C@]2([H])[C@@](CC[C@@]3(C)[C@@]2([H])CC[C@]3([H])[C@H](C)CCC(O)=O)([H])[C@@]4(C)CC[C@@H](OS(=O)(O)=O)C[C@@]4([H])C1	2019	1.346	1.448	0.634	1.54	6226	1224
C100021651	chenodeoxycholic acid sulfate (2)	LI	Primary Bile Acid Metabolism	HMDB0002586	O[C@H]1[C@]2([H])[C@@](CC[C@@]3(C)[C@@]2([H])CC[C@]3([H])[C@H](C)CCC(O)=O)([H])[C@@]4(C)CC[C@@H](OS(=O)(O)=O)C[C@@]4([H])C1	2019	1.322	1.337	0.705	1.442	6226	818
C100021711	decadienedioic acid (C10:2-DC)	LI	Fatty Acid, Dicarboxylate	~HMDB0000792	OC(/C=C/C=C/CCCCC(O)=O)=O	2019	1.186	0.934	0.572	1.524	6226	5941
C100021712	deoxycholic acid (12 or 24)-sulfate	LI	Secondary Bile Acid Metabolism	~HMDB0000659	O[C@H]1C[C@]2([H])[C@]([C@@]3([H])C[C@H](OS(O)(=O)=O)[C@@]4(C)[C@](CC[C@@]4([C@H](C)CCC(O)=O)[H])([H])[C@]3([H])CC2)(C)CC1	2019	1.303	1.142	0.623	1.591	6226	4416
C1026	phosphoethanolamine	LI	Phospholipid Metabolism	HMDB0000224	NCCOP(O)(O)=O	2015	1.029	0.383	0.779	1.234	6226	6135
C1087	erucate (22:1n9)	LI	Long Chain Monounsaturated Fatty Acid	HMDB0002068	OC(CCCCCCCCCCC\C=C/CCCCCCCC)=O	2014	1.191	0.854	0.745	1.375	6226	6136
C112	3-hydroxy-3-methylglutarate	LI	Mevalonate Metabolism	HMDB0000355	CC(CC(O)=O)(CC(O)=O)O	2014	1.06	0.33	0.856	1.186	6226	6123
C1123	chenodeoxycholate	LI	Primary Bile Acid Metabolism	HMDB0000518	C[C@]12CC[C@]3([H])[C@@]4(C)CC[C@@H](O)C[C@@]4([H])C[C@@H](O)[C@@]3([H])[C@]1([H])CC[C@@]2(C(CCC(O)=O)C)[H]	2014	1.636	2.427	0.668	1.698	6226	4360
C1135	ursodeoxycholate	LI	Secondary Bile Acid Metabolism	HMDB0000946	O[C@@H]1[C@@]2([H])[C@]3([H])CC[C@@]([C@@H](CCC(O)=O)C)([H])[C@@]3(C)CC[C@]2([H])[C@@]4(C)CC[C@@H](O)C[C@@]4([H])C1	2014	1.657	2.253	0.513	1.904	6226	5205
C1136	valerate (5:0)	LI	Short Chain Fatty Acid	HMDB0000892	OC(CCCC)=O	2014	1.093	0.627	0.825	1.215	6226	4299
C1137	oleoyl ethanolamide	LI	Endocannabinoid	HMDB0002088	O=C(NCCO)CCCCCCC/C=C\CCCCCCCC	2014	1.052	0.393	0.807	1.222	3275	3230
C1143	butyrate/isobutyrate (4:0)	LI	Short Chain Fatty Acid	HMDB0000039	OC(CCC)=O	2019	1.092	0.49	0.845	1.194	6226	5711
C1218	acetoacetate	LI	Ketone Bodies	HMDB0000060	O=C(CC(C)=O)O	2015	1.373	1.276	0.666	1.589	4182	1944
C1230	estrone 3-sulfate	LI	Estrogenic Steroids	HMDB0001425	C[C@@](CC1)(C2=O)[C@](CC2)([H])[C@@](CC3)([H])[C@]1([H])C(C=C4)=C3C=C4OS(O)(=O)=O	2014	1.155	0.697	0.683	1.43	6226	1590
C1231	dihomo-linoleate (20:2n6)	LI	Long Chain Polyunsaturated Fatty Acid (n3 and n6)	HMDB0002925	O=C(O)CCCCCCCCC/C=C\C/C=C\CCCCC	2014	1.084	0.453	0.778	1.289	6226	6045
C1239	2-hydroxystearate	LI	Fatty Acid, Monohydroxy	HMDB0062549	OC([C@H](O)CCCCCCCCCCCCCCCC)=O	2014	1.036	0.26	0.874	1.14	6226	6136
C1254	glycerol	LI	Glycerolipid Metabolism	HMDB0000131	OC(CO)CO	2014	1.204	0.892	0.842	1.25	6226	6136
C1256	choline	LI	Phospholipid Metabolism	HMDB0000097	[O-]CC[N+](C)(C)C	2015	1.018	0.184	0.898	1.112	6226	6135
C136	cholate	LI	Primary Bile Acid Metabolism	HMDB0000619	O[C@H]1[C@@]2([H])[C@]3([H])CC[C@H]([C@H](C)CCC(O)=O)[C@@]3(C)[C@@H](O)C[C@]2([H])[C@@]4(C)CC[C@@H](O)CC4C1	2014	2.929	6.344	0.474	2.84	6226	5990
C1518	N-palmitoyl-sphingosine (d18:1/16:0)	LI	Ceramides	HMDB0004949	OC[C@@H]([C@H](O)/C=C/CCCCCCCCCCCCC)NC(CCCCCCCCCCCCCCC)=O	2016	1.027	0.261	0.853	1.165	6226	6136
C1526	1-palmitoyl-2-oleoyl-GPE (16:0/18:1)	LI	Phosphatidylethanolamine (PE)	HMDB0008927	CCCCCCCC\C=C/CCCCCCCC(O[C@](COC(CCCCCCCCCCCCCCC)=O)(COP([O-])(OCC[N+]([H])([H])[H])=O)[H])=O	2016	1.145	0.651	0.736	1.374	6226	6040
C1528	1-palmitoyl-2-linoleoyl-GPI (16:0/18:2)	LI	Phosphatidylinositol (PI)	HMDB0009784	O=C(CCCCCCC/C=C\C/C=C\CCCCC)O[C@@H](COP(OC1C(O)C(O)C(O)C(O)C1O)(O)=O)COC(CCCCCCCCCCCCCCC)=O	2016	1.077	0.441	0.773	1.289	6226	5845
C1537	1-palmitoyl-2-linoleoyl-GPC (16:0/18:2)	LI	Phosphatidylcholine (PC)	HMDB0007973	O=P([O-])(OC[C@@H](COC(CCCCCCCCCCCCCCC)=O)OC(CCCCCCC/C=C\C/C=C\CCCCC)=O)OCC[N+](C)(C)C	2016	1.002	0.137	0.921	1.086	6226	6124
C1538	stearoyl sphingomyelin (d18:1/18:0)	LI	Sphingomyelins	HMDB0001348	CCCCCCCCCCCCCCCCCC(N[C@@](COP([O-])(OCC[N+](C)(C)C)=O)([C@](O)(/C=C/CCCCCCCCCCCCC)[H])[H])=O	2016	1.017	0.196	0.884	1.135	6226	6118
C1539	1-palmitoyl-2-oleoyl-GPC (16:0/18:1)	LI	Phosphatidylcholine (PC)	HMDB0008927	O=C(CCCCCCC/C=C\CCCCCCCC)O[C@@H](COC(CCCCCCCCCCCCCCC)=O)COP(OCC[N+](C)(C)C)([O-])=O	2016	1.018	0.196	0.887	1.125	6226	6123
C1547	N-stearoyl-sphingosine (d18:1/18:0)	LI	Ceramides	HMDB0004950	OC[C@H](NC(CCCCCCCCCCCCCCCCC)=O)[C@H](O)/C=C/CCCCCCCCCCCCC	2017	1.046	0.38	0.794	1.242	5227	4238
C1628	glycochenodeoxycholate	LI	Primary Bile Acid Metabolism	HMDB0000637	O=C(NCC(O)=O)CC[C@@H](C)[C@@H]1[C@](CC[C@H]2[C@@]3([H])[C@H](O)C[C@@]4([H])C2(C)CC[C@@H](O)C4)(C)[C@]3([H])CC1	2014	1.534	5.046	0.541	1.774	6226	6133
C1629	taurochenodeoxycholate	LI	Primary Bile Acid Metabolism	HMDB0000951	C[C@@]12[C@@]([H])(CC[C@@]2([C@@H](CCC(NCCS(O)(=O)=O)=O)C)[H])[C@@]([C@@H](C[C@]3([H])C[C@H](O)CC4)O)([H])[C@]([C@]34C)([H])CC1	2014	1.851	4.381	0.553	1.87	6226	5608
C1648	taurocholate	LI	Primary Bile Acid Metabolism	HMDB0000036	C[C@@]12[C@@]([H])(CC[C@]2([H])[C@@H](CCC(NCCS(O)(=O)=O)=O)C)[C@@]([C@H](O)C[C@@]3([H])[C@@]4(CC[C@@H](O)C3)C)([H])[C@@]4([H])C[C@@H]1O	2014	2.404	6.948	0.576	1.93	6226	4088
C1668	taurodeoxycholate	LI	Secondary Bile Acid Metabolism	HMDB0000896	C[C@@]12[C@@]([H])(CC[C@]2([H])[C@@H](CCC(NCCS(O)(=O)=O)=O)C)[C@@](CC[C@@]3([H])[C@@]4(CC[C@@H](O)C3)C)([H])[C@@]4([H])C[C@@H]1O	2014	1.935	4.01	0.496	1.967	6226	4320
C179	9,10-DiHOME	LI	Fatty Acid, Dihydroxy	HMDB0004704	CCCCC/C=C\CC(C(CCCCCCCC(O)=O)O)O	2014	1.081	0.576	0.831	1.226	3996	3841
C180	linoleate (18:2n6)	LI	Long Chain Polyunsaturated Fatty Acid (n3 and n6)	HMDB0000673	OC(CCCCCCC/C=C\C/C=C\CCCCC)=O	2014	1.048	0.374	0.799	1.229	6226	6136
C181	laurate (12:0)	LI	Medium Chain Fatty Acid	HMDB0000638	O=C(O)CCCCCCCCCCC	2014	1.094	0.456	0.821	1.251	6226	6136
C2029	azelate (C9-DC)	LI	Fatty Acid, Dicarboxylate	HMDB0000784	O=C(O)CCCCCCCC(O)=O	2014	1.051	0.46	0.794	1.236	6226	6065
C2050	eicosapentaenoate (EPA; 20:5n3)	LI	Long Chain Polyunsaturated Fatty Acid (n3 and n6)	HMDB0001999	O=C(O)CCC\C=C/C/C=C\C/C=C\C/C=C\C/C=C\CC	2014	1.163	0.708	0.712	1.42	6226	6136
C229	arachidonate (20:4n6)	LI	Long Chain Polyunsaturated Fatty Acid (n3 and n6)	HMDB0001043	CCCCC/C=C\C/C=C\C/C=C\C/C=C\CCCC(O)=O	2014	1.049	0.356	0.808	1.224	6226	6136
C254	3-hydroxybutyrate (BHBA)	LI	Ketone Bodies	HMDB0000357	CC(O)CC(O)=O	2014	1.644	1.924	0.61	1.882	6226	6133
C266	cholesterol	LI	Sterol	HMDB0000067	CC1(C2C(C)CCCC(C)C)C(CC2)C(CC=C3C4(CC[C@H](O)C3)C)C4CC1	2016	1.016	0.23	0.863	1.148	6226	6136
C267	choline phosphate	LI	Phospholipid Metabolism	HMDB0001565	C[N+](C)(CCOP(O)([O-])=O)C	2015	1.024	0.295	0.814	1.19	6226	6136
C273	cortisone	LI	Corticosteroids	HMDB0002802	O[C@@]1([C@@](CO)=O)[C@](C2)(C)[C@](CC1)([H])[C@@](CCC3=CC4=O)([H])[C@]([C@@]3(C)CC4)([H])C2=O	2014	1.003	0.218	0.867	1.129	6226	6121
C297	sphingosine	LI	Sphingosines	HMDB0000252	CCCCCCCCCCCCC/C=C/C(C(CO)N)O	2015	1.097	0.507	0.767	1.316	6226	5989
C302	deoxycholate	LI	Secondary Bile Acid Metabolism	HMDB0000626	CC12[C@@]([C@]3([H])CC[C@]4([H])C[C@H](O)CC[C@]4(C)[C@@]3([H])C[C@@H]2O)([H])CC[C@]1([H])[C@]([H])(C)CCC(O)=O	2014	1.159	0.779	0.674	1.429	6226	5596
C313	sphinganine	LI	Sphingolipid Synthesis	HMDB0000269	CCCCCCCCCCCCCCCC(C(CO)N)O	2015	1.082	0.472	0.77	1.279	6226	5532
C339	glutarate (C5-DC)	LI	Fatty Acid, Dicarboxylate	HMDB0000661	OC(CCCC(O)=O)=O	2014	1.279	1.032	0.712	1.472	6226	5898
C342	glycocholate	LI	Primary Bile Acid Metabolism	HMDB0000138	O=C(CNC(CC[C@H]([C@@H]1[C@@]2(C)[C@@H](O)C[C@]3([H])[C@@]4(C)CC[C@@H](O)C[C@@]4([H])C[C@@H](O)[C@@]3([H])[C@]2([H])CC1)C)=O)O	2014	1.795	4.776	0.532	1.851	6226	6103
C356	cortisol	LI	Corticosteroids	HMDB0000063	O[C@@]1([C@@](CO)=O)[C@]2(C)[C@](CC1)([H])[C@@](CCC3=CC4=O)([H])[C@]([C@@]3(C)CC4)([H])[C@@H](O)C2	2014	1.024	0.314	0.801	1.217	6226	6132
C363	myo-inositol	LI	Inositol Metabolism	HMDB0000211	O[C@@H]1[C@@H](O)[C@H](O)[C@H](O)[C@H](O)[C@H]1O	2014	1.041	0.357	0.848	1.172	6226	6130
C399	leukotriene B4	LI	Eicosanoid	HMDB0001085	CCCCC/C=C/CC(/C=C/C=C/C=C/C(CCCC(O)=O)O)O	2014	2.733	5.817	0.668	1.792	1231	-
C405	lithocholate	LI	Secondary Bile Acid Metabolism	HMDB0000761	O=C(CCC(C(CCC1C2CCC3CC4O)C1(CCC2C3(CC4)C)C)C)O	2014	1.625	2.977	0.672	1.561	5227	-
C418	methylmalonate (MMA)	LI	Fatty Acid Metabolism (also BCAA Metabolism)	HMDB0000202	O=C(C(C(O)=O)C)O	2014	1.122	1.697	0.803	1.242	6226	5102
C424	palmitate (16:0)	LI	Long Chain Saturated Fatty Acid	HMDB0000220	OC(CCCCCCCCCCCCCCC)=O	2014	1.03	0.279	0.845	1.181	6226	6136
C439	stearate (18:0)	LI	Long Chain Saturated Fatty Acid	HMDB0000827	CCCCCCCCCCCCCCCCCC(O)=O	2014	1.028	0.234	0.874	1.143	6226	6136
C452	palmitoleate (16:1n7)	LI	Long Chain Monounsaturated Fatty Acid	HMDB0003229	CCCCCC\C=C/CCCCCCCC(O)=O	2014	1.108	0.579	0.718	1.355	6226	6136
C477	pristanate	LI	Fatty Acid, Branched	HMDB0000795	CC(C)CCCC(C)CCCC(C)CCCC(C)C(O)=O	2015	1.099	0.54	0.744	1.344	6226	5990
C519	myristate (14:0)	LI	Long Chain Saturated Fatty Acid	HMDB0000806	OC(CCCCCCCCCCCCC)=O	2014	1.065	0.39	0.804	1.251	6226	6136
C62	12,13-DiHOME	LI	Fatty Acid, Dihydroxy	HMDB0004705	CCCCCC(C(C/C=C\CCCCCCCC(O)=O)O)O	2014	1.084	0.469	0.764	1.295	3996	3633
C888	caprate (10:0)	LI	Medium Chain Fatty Acid	HMDB0000511	CCCCCCCCCC(O)=O	2014	1.074	0.488	0.863	1.183	6226	6136
C891	margarate (17:0)	LI	Long Chain Saturated Fatty Acid	HMDB0002259	O=C(O)CCCCCCCCCCCCCCCC	2014	1.052	0.34	0.83	1.209	6226	6133
C892	nonadecanoate (19:0)	LI	Long Chain Saturated Fatty Acid	HMDB0000772	CCCCCCCCCCCCCCCCCCC(O)=O	2014	1.049	0.287	0.861	1.173	6226	6135
C893	arachidate (20:0)	LI	Long Chain Saturated Fatty Acid	HMDB0002212	CCCCCCCCCCCCCCCCCCCC(O)=O	2014	1.035	0.261	0.889	1.131	6226	6136
C922	N-stearoyl-sphinganine (d18:0/18:0)	LI	Dihydroceramides		CCCCCCCCCCCCCCCCCC(N[C@H]([C@H](O)CCCCCCCCCCCCCCC)CO)=O	2017	1.219	0.945	0.619	1.517	3996	2417
C926	caproate (6:0)	LI	Medium Chain Fatty Acid	HMDB0000535	CCCCCC(O)=O	2014	1.068	0.46	0.882	1.146	6226	5896
C932	caprylate (8:0)	LI	Medium Chain Fatty Acid	HMDB0000482	CCCCCCCC(O)=O	2014	1.069	0.559	0.851	1.185	6226	6047
C980	pentadecanoate (15:0)	LI	Long Chain Saturated Fatty Acid	HMDB0000826	O=C(O)CCCCCCCCCCCCCC	2014	1.054	0.312	0.859	1.178	6226	6136
C100000299	xanthosine	NU	Purine Metabolism, (Hypo)Xanthine/Inosine containing	HMDB0000299	OC1=C(N=CN2[C@@]3([H])[C@@](O)([H])[C@@](O)([H])[C@](CO)([H])O3)C2=NC(O)=N1	2014	1.104	0.677	0.778	1.26	5227	2403
C100001409	N1-methylinosine	NU	Purine Metabolism, (Hypo)Xanthine/Inosine containing	HMDB0002721	OC(C1O)C(OC1CO)N(C=N2)C(N=CN3C)=C2C3=O	2016	1.046	0.347	0.829	1.193	6226	6107
C100001412	N2,N2-dimethylguanosine	NU	Purine Metabolism, Guanine containing	HMDB0004824	O=C1C(N=CN2[C@@]3([H])[C@@](O)([H])[C@@](O)([H])[C@](CO)([H])O3)=C2N=C(N(C)C)N1	2015	1.032	0.259	0.882	1.138	6226	6115
C100001413	N4-acetylcytidine	NU	Pyrimidine Metabolism, Cytidine containing	HMDB0005923	O[C@]1([H])[C@@](O)([H])[C@](CO)([H])O[C@]1(N2C(N=C(NC(C)=O)C=C2)=O)[H]	2015	1.075	0.529	0.762	1.269	6226	4578
C100001415	N6-carbamoylthreonyladenosine	NU	Purine Metabolism, Adenine containing	HMDB0041623	OC(C)C(C(O)=O)NC(NC1=NC=NC2=C1N=CN2[C@@H]3O[C@H](CO)[C@@H](O)[C@H]3O)=O	2014	1.023	0.247	0.875	1.143	6226	5936
C100001416	orotidine	NU	Pyrimidine Metabolism, Orotate containing	HMDB0000788	O=C(C=C(C(O)=O)N1[C@H]2[C@H](O)[C@H](O)[C@@H](CO)O2)NC1=O	2014	1.442	5.915	0.825	1.201	6226	5631
C100001425	5,6-dihydrouridine	NU	Pyrimidine Metabolism, Uracil containing	HMDB0000497	OC[C@H]1O[C@@H](N2CCC(NC2=O)=O)[C@@H]([C@@H]1O)O	2018	1.027	0.21	0.898	1.121	6226	6128
C100001426	3-(3-amino-3-carboxypropyl)uridine	NU	Pyrimidine Metabolism, Uracil containing	~HMDB0004813	OCC1C(O)C(O)C(N2C=CC(N(CCC(C(O)=O)N)C2=O)=O)O1	2019	1.031	0.293	0.854	1.16	6226	5446
C100001446	5-methyluridine (ribothymidine)	NU	Pyrimidine Metabolism, Uracil containing	HMDB0000884	O[C@@H]1[C@H](O)[C@@H](CO)O[C@H]1N(C=C2C)C(NC2=O)=O	2014	1.013	0.16	0.91	1.099	6226	6136
C100001456	7-methylguanine	NU	Purine Metabolism, Guanine containing	HMDB0000897	O=C1C(N2C)=C(N=C2)N=C(N)N1	2015	1.022	0.208	0.889	1.122	6226	6136
C100001466	3-methylcytidine	NU	Pyrimidine Metabolism, Cytidine containing	HMDB0240577	O[C@]([C@@]1(O)[H])([C@](O[C@](CO)1[H])([H])N2C=CC(N(C)C2=O)=N)[H]	2015	1.065	0.439	0.777	1.28	6226	5225
C100001467	N2-methylguanosine	NU	Purine Metabolism, Guanine containing	HMDB0005862	O=C1C(N=CN2[C@@]3([H])[C@@](O)([H])[C@@](O)([H])[C@](CO)([H])O3)=C2N=C(NC)N1	2014	1.033	0.354	0.866	1.145	5227	3985
C100001664	N6-succinyladenosine	NU	Purine Metabolism, Adenine containing	HMDB0000912	OCC(O1)C(O)C(O)C1N2C=NC3=C(NC(CC(O)=O)C(O)=O)N=CN=C32	2015	1.07	0.56	0.801	1.219	5227	3743
C100002102	N-acetyl-beta-alanine	NU	Pyrimidine Metabolism, Uracil containing	HMDB0061880	CC(NCCC(O)=O)=O	2014	1.032	0.268	0.851	1.175	6226	6130
C100010895	2'-O-methylcytidine	NU	Pyrimidine Metabolism, Cytidine containing	~HMDB0000089	O=C1N(C=CC(N)=N1)[C@@H]([C@H](OC)[C@@H]2O)O[C@@H]2CO	2017	1.041	0.323	0.839	1.204	6226	5778
C100010896	2'-O-methyluridine	NU	Pyrimidine Metabolism, Uracil containing	~HMDB0000296	CO[C@@H]1[C@@H]([C@H](O[C@H]1N2C=CC(NC2=O)=O)CO)O	2017	1.104	0.89	0.815	1.212	6226	5529
C1002	allantoin	NU	Purine Metabolism, (Hypo)Xanthine/Inosine containing	HMDB0000462	O=C(N1)C(NC(N)=O)NC1=O	2014	1.011	0.165	0.905	1.098	6226	6133
C1004	xanthine	NU	Purine Metabolism, (Hypo)Xanthine/Inosine containing	HMDB0000292	O=C(N1)C(N=CN2)=C2NC1=O	2014	1.099	0.689	0.832	1.209	6226	6133
C1053	3-ureidopropionate	NU	Pyrimidine Metabolism, Uracil containing	HMDB0000026	OC(CCNC(N)=O)=O	2015	1.085	2.114	0.801	1.232	6226	5253
C1114	3-aminoisobutyrate	NU	Pyrimidine Metabolism, Thymine containing	HMDB0003911	O=C(O)C(C)CN	2015	1.098	0.474	0.769	1.317	6226	6133
C1125	5,6-dihydrouracil	NU	Pyrimidine Metabolism, Uracil containing	HMDB0000076	O=C(CCN1)NC1=O	2014	1.024	0.312	0.827	1.179	6226	3769
C1134	urate	NU	Purine Metabolism, (Hypo)Xanthine/Inosine containing	HMDB0000289	O=C1NC(NC(NC2=O)=O)=C2N1	2014	1.011	0.194	0.88	1.132	6226	6136
C1242	N1-methyladenosine	NU	Purine Metabolism, Adenine containing	HMDB0003331	N=C1C2=C(N([C@@]3([H])[C@@](O)([H])[C@@](O)([H])[C@](CO)([H])O3)C=N2)N=CN1C	2015	1.017	0.168	0.921	1.087	6226	6136
C158	5,6-dihydrothymine	NU	Pyrimidine Metabolism, Thymine containing	HMDB0000079	O=C(NCC1C)NC1=O	2014	1.033	0.254	0.863	1.168	6226	6121
C171	hypoxanthine	NU	Purine Metabolism, (Hypo)Xanthine/Inosine containing	HMDB0000157	O=C1C(N=CN2)=C2N=CN1	2014	1.105	0.564	0.745	1.334	6226	6122
C207	adenosine 3',5'-cyclic monophosphate (cAMP)	NU	Purine Metabolism, Adenine containing	HMDB0000058	NC1=NC=NC2=C1N=CN2C3OC(CO4)C(OP4(O)=O)C3O	2014	1.023	0.338	0.781	1.231	1231	1173
C208	adenosine 5'-diphosphate (ADP)	NU	Purine Metabolism, Adenine containing	HMDB0001341	NC1=NC=NC2=C1N=CN2[C@@]3([H])[C@@](O)([H])[C@@](O)([H])[C@](COP(OP(O)(O)=O)(O)=O)([H])O3	2014	1.152	0.772	0.591	1.553	1231	1070
C209	adenosine 5'-monophosphate (AMP)	NU	Purine Metabolism, Adenine containing	HMDB0000045	NC1=NC=NC2=C1N=CN2C3OC(C(C3O)O)COP(O)(O)=O	2015	1.101	0.69	0.682	1.363	6226	5936
C213	N6-methyladenosine	NU	Purine Metabolism, Adenine containing	HMDB0004044	OC(C1O)C(OC1CO)N(C=N2)C3=C2C(NC)=NC=N3	2015	1.062	0.417	0.805	1.236	5227	2688
C244	beta-alanine	NU	Pyrimidine Metabolism, Uracil containing	HMDB0000056	NCCC(O)=O	2015	1.034	0.3	0.838	1.189	6226	5857
C361	inosine	NU	Purine Metabolism, (Hypo)Xanthine/Inosine containing	HMDB0000195	O[C@H]1[C@H](N2C(N=CN=C3O)=C3N=C2)O[C@H](CO)[C@H]1O	2014	1.217	4.635	0.771	1.309	6226	5482
C362	inosine 5'-monophosphate (IMP)	NU	Purine Metabolism, (Hypo)Xanthine/Inosine containing	HMDB0000175	OC1C(C(N2C=NC3=C2N=CNC3=O)OC1COP(O)(O)=O)O	2015	1.369	1.177	0.625	1.702	6226	2359
C445	orotate	NU	Pyrimidine Metabolism, Orotate containing	HMDB0000226	O=C(C1=CC(O)=NC(O)=N1)O	2014	1.103	0.696	0.828	1.204	6226	6053
C535	uridine	NU	Pyrimidine Metabolism, Uracil containing	HMDB0000296	OC1C(N(C=CC2=O)C(N2)=O)OC(CO)C1O	2014	1.007	0.182	0.889	1.116	6226	6136
C536	2'-deoxyuridine	NU	Pyrimidine Metabolism, Uracil containing	HMDB0000012	O=C(NC1=O)N(C=C1)C(CC2O)OC2CO	2014	1.063	0.424	0.787	1.267	6226	4348
C798	adenosine	NU	Purine Metabolism, Adenine containing	HMDB0000050	NC1=NC=NC2=C1N=CN2[C@@]3([H])[C@@](O)([H])[C@@](O)([H])[C@](CO)([H])O3	2015	1.056	0.583	0.85	1.177	1231	1207
C821	pseudouridine	NU	Pyrimidine Metabolism, Uracil containing	HMDB0000767	O[C@]1([H])[C@@](O)([H])[C@](CO)([H])O[C@]1(C2=CNC(NC2=O)=O)[H]	2014	1.028	0.21	0.903	1.113	6226	6133
C825	uracil	NU	Pyrimidine Metabolism, Uracil containing	HMDB0000300	O=C(NC=C1)NC1=O	2014	1.154	4.485	0.832	1.203	6226	5730
C827	cytidine	NU	Pyrimidine Metabolism, Cytidine containing	HMDB0000089	OC[C@@H]1[C@H]([C@H]([C@H](N2C(N=C(C=C2)N)=O)O1)O)O	2014	1.095	0.534	0.776	1.285	6226	5193
C880	adenine	NU	Purine Metabolism, Adenine containing	HMDB0000034	NC1=NC=NC2=C1N=CN2	2015	1.046	0.345	0.842	1.182	6226	6099
C882	thymine	NU	Pyrimidine Metabolism, Thymine containing	HMDB0000262	O=C1C(C)=CNC(N1)=O	2014	3.844	49.319	0.806	1.211	6226	609
C923	dihydroorotate	NU	Pyrimidine Metabolism, Orotate containing	HMDB0003349	O=C(C(NC1=O)CC(N1)=O)O	2014	1.204	0.863	0.627	1.531	6226	4014
C100019984	glucuronide of C12H22O4 (1)	PC	Partially Characterized Molecules			2018	1.245	1.783	0.616	1.161	5227	-
C100019985	glucuronide of C12H22O4 (2)	PC	Partially Characterized Molecules			2018	1.469	2.213	0.823	1.173	2276	-
C100019986	glucuronide of C14H26O4 (1)	PC	Partially Characterized Molecules			2018	1.428	1.566	0.979	1.085	3996	-
C100019987	glucuronide of C19H28O4 (1)	PC	Partially Characterized Molecules			2018	1.636	1.88	0.583	1.868	6226	1202
C100019988	glucuronide of C19H28O4 (2)	PC	Partially Characterized Molecules	~HMDB0012798		2018	1.2	0.843	0.632	1.538	6226	4031
C100019990	glucuronide of C10H18O2 (1)	PC	Partially Characterized Molecules			2018	1.607	2.268	0.617	1.719	6226	941
C100019995	glucuronide of C12H22O3 (1)	PC	Partially Characterized Molecules			2018	4.707	6.26	2.494	6.92	1045	-
C100020009	glucuronide of C14H26O4 (2)	PC	Partially Characterized Molecules			2018	1.834	1.858	1	1.749	1045	-
C100020011	glucuronide of C10H18O2 (4)	PC	Partially Characterized Molecules			2018	1.906	3.548	0.569	1.723	6226	526
C100020014	glucuronide of C10H18O2 (7)	PC	Partially Characterized Molecules			2018	1.827	3.817	0.574	1.893	6226	2525
C100020015	glucuronide of C10H18O2 (8)	PC	Partially Characterized Molecules	~HMDB0031002		2018	1.621	2.101	0.638	1.673	6226	548
C100020253	glycine conjugate of C10H12O2	PC	Partially Characterized Molecules	~HMDB0135738		2018	1.097	0.541	0.762	1.314	4995	3489
C100020254	glycine conjugate of C10H14O2 (1)	PC	Partially Characterized Molecules	~HMDB0035235		2018	1.119	0.633	0.681	1.411	6226	5688
C100020259	glutamine conjugate of C7H12O2	PC	Partially Characterized Molecules	~HMDB0033793		2019	1.557	1.812	0.545	1.839	6226	5490
C100020261	glutamine conjugate of C6H10O2 (1)	PC	Partially Characterized Molecules	~HMDB0003843		2019	1.325	1.135	0.664	1.567	6226	5916
C100020262	glutamine conjugate of C6H10O2 (2)	PC	Partially Characterized Molecules	~HMDB0003843		2019	1.698	2.278	0.561	1.896	6226	6006
C100021331	metabolonic lactone sulfate	PC	Partially Characterized Molecules	~HMDB0002504	CC1(C)C(OS(O)(=O)=O)CCC2(C)C1CC[C@]3(C)[C@H]2CC[C@@H]3C4(C)OC(CC4)=O	2019	1.166	0.77	0.634	1.5	6226	6074
C100021467	pentose acid	PC	Partially Characterized Molecules	~HMDB0000867		2019	1.186	0.774	0.72	1.406	6226	5827
C100021666	branched-chain, straight-chain, or cyclopropyl 10:1 fatty acid (1)	PC	Partially Characterized Molecules	~HMDB0010726	CC(C)CCCC/C=C/C(O)=O	2019	1.202	0.813	0.707	1.449	6226	6106
C100021709	branched-chain, straight-chain, or cyclopropyl 12:1 fatty acid	PC	Partially Characterized Molecules	HMDB0010729	OC(/C=C/CCCC(C)CCCC)=O	2019	1.091	0.518	0.723	1.358	6226	6128
C100021726	GlcNAc sulfate conjugate of C21H34O2 steroid	PC	Partially Characterized Molecules	~HMDB0001449		2019	1.217	0.857	0.642	1.538	6226	4148
C100000491	gamma-glutamylphenylalanine	PE	Gamma-glutamyl Amino Acid	HMDB0000594	O=C(O)[C@H](CC1=CC=CC=C1)NC(CC[C@@H](C(O)=O)N)=O	2014	1.028	0.259	0.873	1.143	6226	6135
C100000966	pyroglutamylglutamine	PE	Modified Peptides	HMDB0039229	O=C1N[C@H](C(N[C@@H](CCC(N)=O)C(O)=O)=O)CC1	2014	1.047	0.362	0.803	1.232	6226	3764
C100000967	bradykinin	PE	Polypeptide	HMDB0004246	O=C(N[C@H](C(N[C@H](C(N1[C@H](C(N[C@H](C(N[C@@H](CCCNC(N)=N)C(O)=O)=O)CC2=CC=CC=C2)=O)CCC1)=O)CO)=O)CC3=CC=CC=C3)CNC([C@H]4N(C([C@H]5N(C([C@H](CCCNC(N)=N)N)=O)CCC5)=O)CCC4)=O	2015	1.785	3.473	0.578	1.652	6226	514
C100001126	gamma-glutamylvaline	PE	Gamma-glutamyl Amino Acid	HMDB0011172	O=C(N[C@H]([C@@](O)=O)C(C)C)CC[C@@H]([C@](O)=O)N	2015	1.087	0.443	0.802	1.262	6226	6122
C100001132	pyroglutamylvaline	PE	Modified Peptides	HMDB0094651	O=C1CC[C@@H](C(N[C@@H](C(C)C)C(O)=O)=O)N1	2014	1.06	1.725	0.832	1.183	6226	5577
C100001262	gamma-glutamyl-epsilon-lysine	PE	Gamma-glutamyl Amino Acid	HMDB0003869	N[C@H](C(O)=O)CCCCNC(CC[C@@H](C(O)=O)N)=O	2015	1.048	0.314	0.851	1.185	6226	5398
C100001268	glycylphenylalanine	PE	Dipeptide	HMDB0028848	O=C(CN)N[C@@H](CC1=CC=CC=C1)C(O)=O	2014	1.32	1.018	0.752	1.508	6226	1245
C100001281	HWESASLLR	PE	Polypeptide		O=C(NC(CC(C)C)C(NC(CCCNC(N)=N)C(O)=O)=O)C(CC(C)C)NC([C@H](CO)NC([C@H](C)NC([C@H](CO)NC([C@@H](CCC(O)=O)NC([C@@H](CC1=CNC2=C1C=CC=C2)NC([C@@H](CC3=CNC=N3)N)=O)=O)=O)=O)=O)=O	2014	1.48	2.169	0.638	1.595	6226	2180
C100001292	bradykinin, des-arg(9)	PE	Polypeptide	HMDB04246	O=C(N[C@H](C(N[C@H](C(N1[C@H](C(N[C@H](C(O)=O)CC2=CC=CC=C2)=O)CCC1)=O)CO)=O)CC3=CC=CC=C3)CNC([C@H]4N(C([C@H]5N(C([C@H](CCCNC(N)=N)N)=O)CCC5)=O)CCC4)=O	2014	1.902	4.161	0.562	1.767	6226	1212
C100001294	gamma-glutamylglycine	PE	Gamma-glutamyl Amino Acid	HMDB0011667	O=C(O)[C@@H](N)CCC(NCC(O)=O)=O	2015	1.11	0.518	0.773	1.316	6226	6135
C100001295	gamma-glutamyltryptophan	PE	Gamma-glutamyl Amino Acid	HMDB0029160	O=C(O)[C@@H](N)CCC(N[C@@H](CC1=CNC2=C1C=CC=C2)C(O)=O)=O	2014	1.024	0.265	0.843	1.17	5227	4666
C100001313	gamma-glutamylmethionine	PE	Gamma-glutamyl Amino Acid	HMDB0034367	O=C(O)[C@H](CCSC)NC(CC[C@@H](C(O)=O)N)=O	2014	1.058	0.354	0.825	1.228	6226	6136
C100001314	gamma-glutamylthreonine	PE	Gamma-glutamyl Amino Acid	HMDB0029159	CC(O)[C@@H](C(O)=O)NC(CC[C@@H](C(O)=O)N)=O	2015	1.055	0.347	0.83	1.217	6226	6062
C100001322	Fibrinopeptide A	PE	Fibrinogen Cleavage Peptide		O=C(NC(CC(C)C)C(NC(C)C(NC(CCC(O)=O)C(NCC(NCC(NCC(NC(C(C)C)C(NC(CCCNC(N)=N)C(O)=O)=O)=O)=O)=O)=O)=O)=O)C(CC1=CC=CC=C1)NC(C(CC(O)=O)NC(CNC(C(CCC(O)=O)NC(CNC(C(CO)NC(C(CC(O)=O)NC(C(C)N)=O)=O)=O)=O)=O)=O)=O	2017	9.91	55.617	0.527	1.996	6226	549
C100001323	Fibrinopeptide A, des-ala(1)	PE	Fibrinogen Cleavage Peptide		O=C(NC(CC(C)C)C(NC(C)C(NC(CCC(O)=O)C(NCC(NCC(NCC(NC(C(C)C)C(NC(CCCNC(N)=N)C(O)=O)=O)=O)=O)=O)=O)=O)=O)C(CC1=CC=CC=C1)NC(C(CC(O)=O)NC(CNC(C(CCC(O)=O)NC(CNC(C(CO)NC(C(CC(O)=O)N)=O)=O)=O)=O)=O)=O	2014	6.573	31.798	0.572	2.336	6226	1055
C100001324	Fibrinopeptide A, phosphono-ser(3)	PE	Fibrinogen Cleavage Peptide		O=C(NC(CC(C)C)C(NC(C)C(NC(CCC(O)=O)C(NCC(NCC(NCC(NC(C(C)C)C(NC(CCCNC(N)=N)C(O)=O)=O)=O)=O)=O)=O)=O)=O)C(CC1=CC=CC=C1)NC(C(CC(O)=O)NC(CNC(C(CCC(O)=O)NC(CNC(C(COP(O)(O)=O)NC(C(CC(O)=O)NC(C(C)N)=O)=O)=O)=O)=O)=O)=O	2017	3.251	11.224	0.549	1.776	6226	-
C100001327	HWESASXX	PE	Polypeptide		O=C(NC(CC(C)C)C(O)=O)C(CC(C)C)NC([C@H](CO)NC([C@H](C)NC([C@H](CO)NC([C@@H](CCC(O)=O)NC([C@@H](CC1=CNC2=C1C=CC=C2)NC([C@@H](CC3=CNC=N3)N)=O)=O)=O)=O)=O)=O	2017	1.612	3.402	0.597	1.586	6226	4939
C100001330	HXGXA	PE	Polypeptide		NC(CC1=CNC=N1)C(N[C@H](C(NCC(N[C@H](C(NC(C)C(O)=O)=O)CC(C)C)=O)=O)CC(C)C)=O	2018	5.181	19.013	0.355	1.603	5227	-
C100001417	phenylacetylglutamine	PE	Acetylated Peptides	HMDB0006344	O=C(CC1=CC=CC=C1)N[C@@H](CCC(N)=O)C(O)=O	2014	1.124	0.694	0.628	1.478	6226	6136
C100001485	gamma-glutamylisoleucine	PE	Gamma-glutamyl Amino Acid	HMDB0011170	CCC(C)[C@@H](C(O)=O)NC(CC[C@@H](C(O)=O)N)=O	2015	1.09	0.477	0.779	1.275	6226	6128
C100001502	gamma-glutamyl-2-aminobutyrate	PE	Gamma-glutamyl Amino Acid	~HMDB0036301	O=C(O)C(CCC(NC(CC)C(O)=O)=O)N	2015	1.105	0.546	0.74	1.34	6226	6031
C100001710	leucylleucine	PE	Dipeptide	HMDB0028933	O=C(N[C@@H](CC(C)C)C(O)=O)[C@@H](N)CC(C)C	2014	1.591	2.652	0.624	1.664	5227	4456
C100001843	gamma-glutamylalanine	PE	Gamma-glutamyl Amino Acid	HMDB0029142	C[C@H](NC(CC[C@H](N)C(O)=O)=O)C(O)=O	2015	1.114	0.628	0.72	1.351	6226	4789
C100001925	cyclo(leu-pro)	PE	Dipeptide	HMDB0034276	O=C(N[C@H]1CC(C)C)[C@H]2N(CCC2)C1=O	2015	1.27	1.184	0.608	1.559	5227	5063
C100002293	phenylalanylphenylalanine	PE	Dipeptide	HMDB0013302	N[C@H](C(N[C@H](C(O)=O)CC1=CC=CC=C1)=O)CC2=CC=CC=C2	2014	1.064	2.19	0.878	1.135	5227	4958
C100003169	isoleucylglycine	PE	Dipeptide	HMDB0028907	O=C(C(C(CC)C)N)NCC(O)=O	2014	1.057	0.381	0.802	1.242	6226	4398
C100003183	leucylglutamine	PE	Dipeptide	HMDB0028927	O=C(C(CC(C)C)N)NC(CCC(N)=O)C(O)=O	2015	2.081	3.328	0.536	2.002	5227	-
C100003185	leucylglycine	PE	Dipeptide	HMDB0028929	O=C(C(CC(C)C)N)NCC(O)=O	2014	1.439	1.919	0.762	1.414	6226	2278
C100003542	histidylalanine	PE	Dipeptide	HMDB0028878	O=C(C(C)NC(C(CC1=CN=CN1)N)=O)O	2014	2.205	3.756	0.543	2.046	5227	-
C100003594	phenylalanyltryptophan	PE	Dipeptide	HMDB0029006	OC(C(CC1=CNC2=C1C=CC=C2)NC(C(CC3=CC=CC=C3)N)=O)=O	2015	1.031	0.371	0.802	1.214	6226	5801
C100003620	tryptophylasparagine	PE	Dipeptide	HMDB0029078	NC(C(NC(CC(N)=O)C(O)=O)=O)CC1=CNC2=CC=CC=C21	2014	1.846	2.826	0.498	1.83	5227	-
C100003640	valylglutamine	PE	Dipeptide	HMDB0029125	O=C(C(C(C)C)N)NC(CCC(N)=O)C(O)=O	2015	1.01	0.269	0.825	1.025	999	-
C100003641	valylglycine	PE	Dipeptide	HMDB0029127	O=C(C(C(C)C)N)NCC(O)=O	2014	1.142	0.637	0.768	1.325	6226	3267
C100003645	valylphenylalanine	PE	Dipeptide	HMDB0029134	OC([C@H](CC1=CC=CC=C1)NC([C@H](C(C)C)N)=O)=O	2014	2.71	7.94	0.764	1.501	5227	611
C100003651	methionylalanine	PE	Dipeptide	HMDB0028966	O=C(C(CCSC)N)NC(C)C(O)=O	2014	3.278	16.456	0.557	1.79	6226	593
C100003674	prolylglycine	PE	Dipeptide	HMDB0011178	O=[C@]([C@H]1NCCC1)NCC(O)=O	2015	1.071	0.446	0.796	1.251	2230	1840
C100003678	prolylproline	PE	Dipeptide	HMDB0011180	O=[C@]([C@H]1NCCC1)N2CCC[C@H]2[C@](O)=O	2015	1.648	2.398	0.545	1.837	5227	3322
C100003679	prolylserine	PE	Dipeptide	HMDB0029026	O=[C@]([C@H]1NCCC1)N[C@@H](CO)C(O)=O	2015	1.107	0.553	0.729	1.362	4182	1812
C100006108	phenylacetylcarnitine	PE	Acetylated Peptides		O=C(CC1=CC=CC=C1)O[C@H](CC([O-])=O)C[N+](C)(C)C	2015	1.388	1.48	0.553	1.741	6226	4241
C100009045	phenylacetylglutamate	PE	Acetylated Peptides	HMDB0059772	O=C(N[C@H](C(O)=O)CCC(O)=O)CC1=CC=CC=C1	2016	1.21	0.844	0.638	1.535	6226	4266
C100010850	4-hydroxyphenylacetylglutamine	PE	Acetylated Peptides	~HMDB0006061	O=C(N[C@@H](CCC(N)=O)C(O)=O)CC(C=C1)=CC=C1O	2017	1.284	1.178	0.686	1.467	6226	4769
C100010901	gamma-glutamyl-alpha-lysine	PE	Gamma-glutamyl Amino Acid	~HMDB0029154	O=C(N[C@@H](CCCCN)C(O)=O)CC[C@H](N)C(O)=O	2017	1.047	0.304	0.847	1.183	6226	6123
C100015991	Fibrinopeptide B	PE	Fibrinogen Cleavage Peptide			2018	1.691	3.089	0.602	1.696	5227	-
C100020241	gamma-glutamylcitrulline	PE	Gamma-glutamyl Amino Acid	~HMDB0029143	NC(C(O)=O)CCC(NC(CCCNC(N)=O)C(O)=O)=O	2018	1.046	0.347	0.822	1.217	6226	6115
C100020902	Fibrinopeptide A (2-15)	PE	Fibrinogen Cleavage Peptide		OCC(C(NCC(NC(CCC(O)=O)C(NCC(NC(CC(O)=O)C(NC(CC1=CC=CC=C1)C(NC(CC(C)C)C(NC(C)C(NC(CCC(O)=O)C(NCC(NCC(NCC(NC(C(C)C)C(O)=O)=O)=O)=O)=O)=O)=O)=O)=O)=O)=O)=O)=O)NC(C(CC(O)=O)N)=O	2019	0.98	0.443	0.894	1.052	5227	-
C100020903	Fibrinopeptide A (3-16)	PE	Fibrinogen Cleavage Peptide		NC(CO)C(NCC(NC(CCC(O)=O)C(NCC(NC(CC(O)=O)C(NC(CC1=CC=CC=C1)C(NC(CC(C)C)C(NC(C)C(NC(CCC(O)=O)C(NCC(NCC(NCC(NC(C(C)C)C(NC(CCCNC(N)=N)C(O)=O)=O)=O)=O)=O)=O)=O)=O)=O)=O)=O)=O)=O)=O	2019	1.249	1.454	0.619	1.357	5227	-
C100020908	Fibrinopeptide B (1-13)	PE	Fibrinogen Cleavage Peptide		OC(C(C)NC(C(CO)NC(C(CC1=CC=CC=C1)NC(C(CC2=CC=CC=C2)NC(CNC(C(CCC(O)=O)NC(C(CCC(O)=O)NC(C(CC(N)=O)NC(C(CC(O)=O)NC(C(CC(N)=O)NC(C(C(C)C)NC(CNC(C(CC3)NC3=O)=O)=O)=O)=O)=O)=O)=O)=O)=O)=O)=O)=O)=O	2019	5.876	28.789	0.548	1.925	6226	-
C1102	gamma-glutamyltyrosine	PE	Gamma-glutamyl Amino Acid	HMDB0011741	OC(C=C1)=CC=C1C[C@@H](C(O)=O)NC(CC[C@@H](C(O)=O)N)=O	2014	1.03	0.295	0.833	1.191	6226	6129
C1140	gamma-glutamylglutamine	PE	Gamma-glutamyl Amino Acid	HMDB0011738	O=C(N)CC[C@@H](C(O)=O)NC(CC[C@@H](C(O)=O)N)=O	2015	1.019	0.235	0.87	1.147	6226	6136
C1235	gamma-glutamylhistidine	PE	Gamma-glutamyl Amino Acid	HMDB0029151	O=C(O)[C@@H](N)CCC(N[C@@H](CC1=CNC=N1)C(O)=O)=O	2015	1.065	0.358	0.834	1.217	6226	6113
C1268	gamma-glutamylleucine	PE	Gamma-glutamyl Amino Acid	HMDB0011171	CC(C)C[C@@H](C(O)=O)NC(CC[C@@H](C(O)=O)N)=O	2015	1.052	0.336	0.834	1.2	6226	6124
C331	gamma-glutamylglutamate	PE	Gamma-glutamyl Amino Acid	HMDB0011737	O=C(O)C(N)CCC(NC(C(O)=O)CCC(O)=O)=O	2015	1.149	0.653	0.743	1.363	6226	5965
C999907765	X - 07765	UN				2014	1.821	2.657	0.468	2.095	6226	4901
C999910458	X - 10458	UN				2015	1.041	0.366	0.785	1.244	5227	3444
C999911261	X - 11261	UN				2015	1.096	0.555	0.712	1.373	6226	6135
C999911299	X - 11299	UN				2014	3.057	13.319	0.378	2.768	6226	4859
C999911308	X - 11308	UN				2014	1.087	0.496	0.757	1.324	6226	6135
C999911315	X - 11315	UN				2015	1.06	0.364	0.829	1.224	6226	6092
C999911372	X - 11372	UN				2014	1.105	0.571	0.714	1.367	6226	6132
C999911378	X - 11378	UN				2014	1.146	0.727	0.68	1.41	6226	5815
C999911381	X - 11381	UN				2014	1.048	0.362	0.809	1.231	6226	6114
C999911441	X - 11441	UN				2014	1.229	0.926	0.582	1.612	6226	6135
C999911442	X - 11442	UN				2014	1.224	0.912	0.588	1.599	6226	6136
C999911444	X - 11444	UN				2014	1.047	0.433	0.753	1.281	6226	6121
C999911470	X - 11470	UN				2015	1.084	0.513	0.744	1.337	6226	5964
C999911478	X - 11478	UN				2014	1.163	0.732	0.683	1.452	6226	6050
C999911483	X - 11483	UN				2015	1.988	5.105	0.543	2.009	6226	2249
C999911522	X - 11522	UN				2015	1.117	0.562	0.744	1.353	6226	6136
C999911530	X - 11530	UN				2014	1.111	0.553	0.738	1.355	6226	6136
C999911632	X - 11632	UN				2015	1.057	0.375	0.805	1.248	5227	3507
C999911787	X - 11787	UN				2015	1.023	0.21	0.887	1.128	6226	6136
C999911795	X - 11795	UN				2015	1.154	0.731	0.748	1.352	6226	6136
C999911843	X - 11843	UN				2014	3.613	7.373	0.239	3.657	6226	4513
C999911847	X - 11847	UN				2014	2.857	8.305	0.449	2.438	6226	2373
C999911849	X - 11849	UN				2014	2.568	7.893	0.484	2.18	6226	2672
C999911850	X - 11850	UN				2014	4.48	9.424	0.258	4.341	6226	5694
C999911852	X - 11852	UN				2014	3.323	6.412	0.303	3.566	6226	5468
C999911858	X - 11858	UN				2015	3.443	12.614	0.516	2.162	6226	928
C999911880	X - 11880	UN				2014	1.112	0.631	0.687	1.395	6226	6103
C999912007	X - 12007	UN				2014	1.401	1.547	0.602	1.675	6226	5770
C999912013	X - 12013	UN				2014	2.899	5.757	0.42	2.906	6226	3653
C999912015	X - 12015	UN				2015	1.144	0.694	0.727	1.367	6226	5221
C999912026	X - 12026	UN				2015	1.037	0.354	0.809	1.215	6226	6118
C999912100	X - 12100	UN				2015	1.035	0.252	0.878	1.143	6226	6136
C999912101	X - 12101	UN				2015	1.278	0.955	0.733	1.455	6226	6119
C999912104	X - 12104	UN				2016	1.027	0.318	0.826	1.187	6226	6096
C999912111	X - 12111	UN				2016	1.496	1.979	0.544	1.82	5227	2509
C999912112	X - 12112	UN				2015	1.564	1.437	0.588	2.149	6226	5397
C999912117	X - 12117	UN				2015	1.145	0.848	0.689	1.392	6226	4586
C999912125	X - 12125	UN				2015	1.522	1.414	0.636	1.936	6226	1693
C999912126	X - 12126	UN				2015	1.302	1.097	0.561	1.698	6226	3947
C999912127	X - 12127	UN				2015	1.257	1.35	0.787	1.297	6226	3352
C999912193	X - 12193	UN				2015	1.079	0.471	0.765	1.28	5227	3653
C999912216	X - 12216	UN				2014	1.34	1.185	0.566	1.718	6226	6023
C999912221	X - 12221	UN				2015	1.38	1.343	0.609	1.714	5227	3292
C999912261	X - 12261	UN				2015	1.828	2.46	0.482	2.12	6226	2189
C999912262	X - 12262	UN				2015	1.361	1.224	0.585	1.706	6226	521
C999912283	X - 12283	UN				2015	1.335	1.142	0.608	1.686	6226	5316
C999912306	X - 12306	UN				2015	1.293	1.153	0.571	1.647	6226	4562
C999912407	X - 12407	UN				2014	1.549	2.172	0.607	1.768	6226	1968
C999912410	X - 12410	UN				2015	1.694	2.263	0.656	1.786	4995	3060
C999912411	X - 12411	UN				2014	1.27	1.218	0.705	1.483	6226	5976
C999912456	X - 12456	UN				2015	1.261	0.965	0.6	1.618	6226	2589
C999912462	X - 12462	UN				2015	1.076	0.656	0.835	1.194	6226	6121
C999912524	X - 12524	UN				2014	1.066	0.401	0.822	1.216	6226	6131
C999912543	X - 12543	UN				2015	1.396	1.304	0.517	1.848	6226	4154
C999912544	X - 12544	UN				2014	6.638	17.918	0.624	1.964	6226	6079
C999912680	X - 12680	UN				2015	1.092	0.55	0.739	1.322	6226	6103
C999912689	X - 12689	UN				2015	1.075	0.463	0.757	1.298	5227	4955
C999912701	X - 12701	UN				2015	1.489	1.888	0.62	1.568	3275	-
C999912707	X - 12707	UN				2015	1.095	0.588	0.724	1.343	6226	5355
C999912713	X - 12713	UN				2015	1.081	0.486	0.788	1.28	3996	2255
C999912714	X - 12714	UN				2014	1.266	1.147	0.667	1.498	6226	2833
C999912718	X - 12718	UN				2015	1.168	0.777	0.657	1.453	6226	3911
C999912726	X - 12726	UN				2015	1.621	2.699	0.657	1.611	3275	1327
C999912729	X - 12729	UN				2014	3.51	10.189	0.645	1.762	6226	4620
C999912730	X - 12730	UN				2015	2.168	5.412	0.664	1.779	6226	986
C999912731	X - 12731	UN				2015	1.254	0.955	0.659	1.531	6226	2971
C999912738	X - 12738	UN				2015	1.367	1.491	0.627	1.568	6226	1992
C999912740	X - 12740	UN				2014	2.5	4.043	0.343	2.916	6226	4586
C999912753	X - 12753	UN				2015	1.619	2.087	0.587	1.788	6226	1142
C999912798	X - 12798	UN				2015	1.069	0.511	0.717	1.349	6226	5675
C999912812	X - 12812	UN				2015	2.176	4.668	0.548	2.032	6226	4324
C999912815	X - 12815	UN				2015	2.24	3.987	0.614	2.043	6226	-
C999912816	X - 12816	UN				2014	1.129	0.715	0.631	1.491	6226	5255
C999912818	X - 12818	UN				2015	1.462	1.456	0.584	1.788	6226	2853
C999912822	X - 12822	UN				2015	1.095	0.538	0.729	1.341	6226	4902
C999912830	X - 12830	UN				2015	1.397	1.408	0.547	1.711	6226	3959
C999912839	X - 12839	UN				2015	1.359	1.265	0.61	1.649	6226	2585
C999912844	X - 12844	UN				2014	1.042	0.38	0.788	1.251	6226	6131
C999912847	X - 12847	UN				2014	1.827	3.921	0.527	1.902	6226	4857
C999912849	X - 12849	UN				2014	2.355	11.213	0.482	2.018	6226	4920
C999912851	X - 12851	UN				2014	2.445	4.612	0.447	2.457	6226	4396
C999912906	X - 12906	UN				2015	1.064	0.441	0.798	1.244	6226	5412
C999913007	X - 13007	UN				2015	1.049	0.455	0.784	1.248	5227	3824
C999913431	X - 13431	UN				2015	1.146	0.645	0.726	1.398	6226	6075
C999913507	X - 13507	UN				2015	1.197	0.876	0.657	1.457	6226	3791
C999913553	X - 13553	UN				2015	1.061	0.387	0.796	1.246	6226	5576
C999913658	X - 13658	UN				2015	3.048	15.444	0.592	2.021	6226	1628
C999913684	X - 13684	UN				2015	1.335	1.236	0.599	1.617	6226	3669
C999913695	X - 13695	UN				2015	1.355	1.254	0.665	1.626	6226	2357
C999913723	X - 13723	UN				2015	1.579	2.127	0.596	1.711	6226	1933
C999913726	X - 13726	UN				2015	1.597	2.076	0.626	1.756	6226	1279
C999913728	X - 13728	UN				2014	1.195	0.9	0.662	1.478	6226	5959
C999913729	X - 13729	UN				2015	1.191	0.851	0.639	1.525	6226	5602
C999913835	X - 13835	UN				2014	1.346	1.229	0.531	1.789	6226	5742
C999913844	X - 13844	UN				2015	1.43	1.591	0.548	1.819	6226	5438
C999913866	X - 13866	UN				2014	1.441	1.602	0.621	1.689	6226	6131
C999914056	X - 14056	UN				2015	1.101	0.544	0.746	1.317	6226	6136
C999914082	X - 14082	UN				2015	1.207	0.867	0.622	1.543	6226	4513
C999914939	X - 14939	UN				2014	1.114	0.59	0.723	1.366	6226	6106
C999915245	X - 15245	UN				2014	1.272	1.107	0.603	1.57	6226	4569
C999915461	X - 15461	UN				2015	1.085	0.439	0.82	1.249	6226	6039
C999915469	X - 15469	UN				2015	1.09	0.495	0.748	1.328	6226	5736
C999915486	X - 15486	UN				2014	1.118	0.637	0.688	1.409	6226	6082
C999915492	X - 15492	UN				2014	1.053	0.414	0.768	1.265	6226	6062
C999915503	X - 15503	UN				2015	1.061	0.388	0.808	1.249	6226	6059
C999915666	X - 15666	UN				2015	1.03	0.29	0.842	1.175	6226	6123
C999915674	X - 15674	UN				2014	1.083	0.503	0.751	1.308	5227	3632
C999915728	X - 15728	UN				2014	1.498	1.65	0.456	1.96	6226	5370
C999916087	X - 16087	UN				2015	1.267	1.022	0.637	1.548	6226	4791
C999916124	X - 16124	UN				2014	17.67	38.139	0.23	17.974	6226	4622
C999916397	X - 16397	UN				2015	1.098	0.549	0.712	1.378	6226	5673
C999916570	X - 16570	UN				2015	1.128	0.615	0.712	1.399	6226	5894
C999916576	X - 16576	UN				2014	1.022	0.272	0.855	1.153	1231	1164
C999916580	X - 16580	UN				2015	1.12	0.605	0.7	1.406	6226	6127
C999916649	X - 16649	UN				2015	2.926	12.192	0.469	2.199	6226	1331
C999916935	X - 16935	UN				2014	1.221	0.855	0.636	1.556	6226	4374
C999916938	X - 16938	UN				2014	1.048	0.471	0.711	1.325	6226	6020
C999916944	X - 16944	UN				2014	1.128	0.647	0.687	1.416	6226	6117
C999916946	X - 16946	UN				2014	1.165	0.705	0.694	1.428	6226	6132
C999916964	X - 16964	UN				2014	1.024	0.271	0.849	1.162	6226	6104
C999917010	X - 17010	UN				2015	1.043	0.345	0.814	1.211	6226	5981
C999917137	X - 17137	UN				2014	1.728	9.904	0.576	1.699	5227	2587
C999917162	X - 17162	UN				2015	1.55	2.017	0.598	1.707	4995	1116
C999917185	X - 17185	UN				2014	1.918	7.583	0.54	1.817	6226	5917
C999917325	X - 17325	UN				2014	1.592	1.913	0.468	1.992	6226	5356
C999917335	X - 17335	UN				2015	1.049	0.404	0.762	1.276	4995	4894
C999917340	X - 17340	UN				2015	1.076	0.492	0.733	1.328	6226	5632
C999917343	X - 17343	UN				2015	1.465	1.982	0.626	1.423	6226	-
C999917348	X - 17348	UN				2015	3.781	8.572	0.56	2.815	6226	-
C999917349	X - 17349	UN				2015	2.484	5.352	0.699	1.473	6226	-
C999917351	X - 17351	UN				2015	1.311	1.084	0.611	1.668	6226	5371
C999917353	X - 17353	UN				2015	2.112	4.869	0.633	1.711	6226	909
C999917354	X - 17354	UN				2015	1.664	3.222	0.568	1.77	6226	3251
C999917355	X - 17355	UN				2015	6.597	38.931	0.547	1.759	6226	-
C999917357	X - 17357	UN				2015	1.055	0.422	0.776	1.266	6226	4894
C999917361	X - 17361	UN				2015	1.792	4.793	0.633	1.588	6226	894
C999917367	X - 17367	UN				2015	1.549	1.761	0.507	1.967	6226	4665
C999917371	X - 17371	UN				2015	1.302	1.198	0.613	1.565	6226	2050
C999917398	X - 17398	UN				2015	3.804	24.016	0.654	1.689	6226	-
C999917438	X - 17438	UN				2014	1.151	0.798	0.717	1.371	6226	5511
C999917612	X - 17612	UN				2015	1.245	1.015	0.603	1.575	5227	4284
C999917653	X - 17653	UN				2014	1.101	0.558	0.709	1.37	6226	5870
C999917654	X - 17654	UN				2014	1.078	0.461	0.775	1.283	6226	5929
C999917676	X - 17676	UN				2015	1.124	0.672	0.759	1.329	4995	4817
C999917685	X - 17685	UN				2015	1.802	3.041	0.585	1.886	6226	3356
C999917686	X - 17686	UN				2015	1.625	2	0.638	1.821	6226	1168
C999917690	X - 17690	UN				2014	2.703	6.681	0.527	2.224	6226	3518
C999917692	X - 17692	UN				2015	1.501	1.679	0.66	1.559	6226	-
C999918345	X - 18345	UN				2015	1.55	2.153	0.737	1.467	1231	557
C999918886	X - 18886	UN				2015	1.094	0.498	0.76	1.315	6226	5069
C999918887	X - 18887	UN				2015	1.092	0.519	0.761	1.302	3996	3664
C999918888	X - 18888	UN				2015	1.286	1.228	0.668	1.496	6226	4840
C999918899	X - 18899	UN				2015	1.145	0.69	0.7	1.419	6226	5632
C999918901	X - 18901	UN				2014	1.707	2.674	0.659	1.687	6226	6013
C999918913	X - 18913	UN				2014	1.129	0.788	0.814	1.269	6226	6107
C999918921	X - 18921	UN				2015	1.133	0.635	0.694	1.424	6226	6134
C999918922	X - 18922	UN				2014	1.099	0.545	0.738	1.331	6226	5328
C999918935	X - 18935	UN				2015	1.215	0.807	0.69	1.536	6226	1493
C999919141	X - 19141	UN				2014	1.173	0.787	0.639	1.499	6226	6078
C999919183	X - 19183	UN				2015	1.614	1.923	0.493	2.022	6226	2018
C999919438	X - 19438	UN				2014	1.077	0.46	0.768	1.29	6226	5731
C999921258	X - 21258	UN				2014	2.435	4.336	0.456	2.735	6226	6134
C999921285	X - 21285	UN				2014	1.187	0.787	0.704	1.429	6226	4690
C999921286	X - 21286	UN				2014	1.125	0.645	0.682	1.422	6226	6095
C999921310	X - 21310	UN				2014	1.026	0.423	0.784	1.199	6226	5424
C999921312	X - 21312	UN				2014	1.528	1.868	0.618	1.759	6226	1669
C999921315	X - 21315	UN				2014	5.387	19.165	0.45	2.577	6226	-
C999921319	X - 21319	UN				2014	1.129	0.629	0.712	1.393	6226	6089
C999921339	X - 21339	UN				2014	1.128	0.635	0.7	1.402	6226	5739
C999921353	X - 21353	UN				2014	1.118	0.574	0.729	1.351	6226	6136
C999921355	X - 21355	UN				2014	1.016	0.261	0.831	1.168	2276	2228
C999921364	X - 21364	UN				2014	1.052	0.392	0.785	1.251	6226	6132
C999921383	X - 21383	UN				2014	1.194	0.967	0.683	1.452	6226	6012
C999921410	X - 21410	UN				2014	1.327	1.159	0.64	1.641	5227	4626
C999921441	X - 21441	UN				2014	1.165	0.723	0.692	1.442	6226	5974
C999921442	X - 21442	UN				2014	1.551	1.675	0.624	1.64	6226	5899
C999921448	X - 21448	UN				2014	1.179	0.762	0.673	1.458	6226	6097
C999921467	X - 21467	UN				2014	1.135	0.647	0.704	1.398	6226	5641
C999921470	X - 21470	UN				2014	1.267	1.073	0.616	1.574	6226	5984
C999921471	X - 21471	UN				2014	1.163	0.74	0.68	1.429	6226	4860
C999921607	X - 21607	UN				2014	1.091	0.569	0.744	1.305	6226	6134
C999921628	X - 21628	UN				2014	1.406	1.854	0.533	1.382	6226	-
C999921733	X - 21733	UN				2015	1.204	0.809	0.64	1.529	6226	4529
C999921736	X - 21736	UN				2015	1.205	0.88	0.658	1.471	6226	6083
C999921740	X - 21740	UN				2015	1.029	0.312	0.823	1.191	6226	5115
C999921742	X - 21742	UN				2015	3.687	13.851	0.56	2.105	6226	965
C999921752	X - 21752	UN				2015	2.131	3.375	0.425	2.406	6226	3952
C999921796	X - 21796	UN				2015	1.038	0.276	0.848	1.183	6226	6125
C999921803	X - 21803	UN				2015	5.712	23.761	0.375	3.405	6226	2780
C999921807	X - 21807	UN				2015	1.357	1.341	0.585	1.728	6226	3792
C999921815	X - 21815	UN				2015	1.853	3.019	0.566	1.923	6226	1027
C999921821	X - 21821	UN				2015	1.31	1.093	0.61	1.631	6226	4999
C999921829	X - 21829	UN				2015	1.162	0.708	0.703	1.418	6226	5522
C999921830	X - 21830	UN				2015	1.602	2.151	0.568	1.932	6226	1076
C999921831	X - 21831	UN				2015	1.751	3.631	0.593	1.83	6226	1035
C999921834	X - 21834	UN				2015	1.471	1.917	0.575	1.772	6226	5254
C999921839	X - 21839	UN				2015	1.349	1.332	0.591	1.586	6226	2438
C999921842	X - 21842	UN				2015	1.405	1.7	0.615	1.65	6226	2293
C999921845	X - 21845	UN				2015	1.43	1.424	0.566	1.772	6226	2843
C999921959	X - 21959	UN				2015	1.077	0.507	0.7	1.344	6226	6073
C999922143	X - 22143	UN				2015	1.153	0.882	0.732	1.352	3275	2650
C999922162	X - 22162	UN				2015	1.062	0.365	0.829	1.222	6226	6136
C999922508	X - 22508	UN				2015	1.146	0.665	0.736	1.374	6226	1421
C999922509	X - 22509	UN				2015	1.323	1.651	0.584	1.658	6226	3240
C999922519	X - 22519	UN				2015	1.079	0.445	0.773	1.306	3996	3934
C999922520	X - 22520	UN				2015	1.392	1.424	0.622	1.635	6226	2606
C999922771	X - 22771	UN				2015	1.025	0.27	0.85	1.16	6226	6132
C999922776	X - 22776	UN				2015	1.1	0.777	0.824	1.229	5227	4476
C999923157	X - 23157	UN				2015	1.674	2.373	0.552	1.86	3996	1336
C999923276	X - 23276	UN				2015	1.068	0.449	0.745	1.295	6226	6079
C999923583	X - 23583	UN				2015	1.337	1.143	0.601	1.676	6226	4019
C999923587	X - 23587	UN				2015	1.378	1.255	0.616	1.7	6226	5487
C999923590	X - 23590	UN				2015	1.051	0.438	0.772	1.257	5227	4959
C999923593	X - 23593	UN				2015	1.031	0.248	0.875	1.135	6226	6114
C999923636	X - 23636	UN				2015	1.041	0.695	0.905	1.108	6226	6133
C999923639	X - 23639	UN				2015	1.043	0.314	0.831	1.203	6226	6131
C999923641	X - 23641	UN				2015	1.193	1.009	0.69	1.451	4995	4451
C999923644	X - 23644	UN				2015	3.494	9.971	0.484	2.459	6226	5744
C999923655	X - 23655	UN				2015	1.235	1.194	0.727	1.395	5227	3108
C999923657	X - 23657	UN				2015	1.193	0.819	0.703	1.43	6226	4338
C999923662	X - 23662	UN				2015	1.847	2.711	0.539	2.072	6226	3009
C999923665	X - 23665	UN				2015	1.211	0.825	0.663	1.508	6226	5691
C999923666	X - 23666	UN				2015	1.08	0.44	0.785	1.285	6226	5320
C999923678	X - 23678	UN				2015	1.063	0.472	0.726	1.324	4995	4406
C999923680	X - 23680	UN				2015	1.079	0.482	0.751	1.33	6226	5762
C999923739	X - 23739	UN				2015	1.04	0.305	0.846	1.183	6226	6019
C999923780	X - 23780	UN				2015	1.202	0.907	0.647	1.474	6226	4114
C999923782	X - 23782	UN				2015	1.21	0.837	0.687	1.462	6226	6136
C999923787	X - 23787	UN				2015	1.174	0.756	0.671	1.439	5227	2841
C999923974	X - 23974	UN				2016	1.082	0.47	0.77	1.294	6226	5617
C999923997	X - 23997	UN				2016	1.203	0.93	0.537	1.632	6226	5959
C999924295	X - 24295	UN				2016	1.067	0.426	0.78	1.266	6226	6117
C999924306	X - 24306	UN				2016	1.003	0.17	0.921	1.088	6226	6127
C999924307	X - 24307	UN				2016	1.003	0.174	0.927	1.083	6226	6134
C999924309	X - 24309	UN				2016	1.07	0.543	0.669	1.382	2230	2121
C999924328	X - 24328	UN				2016	1.088	0.509	0.728	1.34	6226	6105
C999924334	X - 24334	UN				2016	1.062	0.474	0.741	1.271	5227	3936
C999924337	X - 24337	UN				2016	1.1	0.557	0.755	1.313	6226	5922
C999924344	X - 24344	UN				2016	1.593	1.802	0.547	1.927	6226	3183
C999924352	X - 24352	UN				2016	2.425	5.471	0.631	1.821	6226	599
C999924411	X - 24411	UN				2016	1.164	0.674	0.731	1.4	6226	5381
C999924418	X - 24418	UN				2016	1.168	0.716	0.717	1.412	6226	3600
C999924422	X - 24422	UN				2016	1.11	0.76	0.796	1.247	6226	5929
C999924425	X - 24425	UN				2016	1.077	0.488	0.753	1.284	6226	2705
C999924431	X - 24431	UN				2016	1.164	0.839	0.622	1.478	4995	4066
C999924432	X - 24432	UN				2016	1.134	0.656	0.663	1.453	6226	3826
C999924455	X - 24455	UN				2016	1.039	0.388	0.802	1.224	6226	5871
C999924456	X - 24456	UN				2016	1.101	0.513	0.738	1.354	6226	3051
C999924462	X - 24462	UN				2016	1.254	0.806	0.753	1.412	6226	3244
C999924473	X - 24473	UN				2016	1.196	0.866	0.684	1.441	4995	4108
C999924475	X - 24475	UN				2016	1.523	1.858	0.61	1.745	6226	5309
C999924494	X - 24494	UN				2016	1.164	0.775	0.694	1.407	6226	4485
C999924518	X - 24518	UN				2016	1.1	0.525	0.745	1.326	5227	3076
C999924541	X - 24541	UN				2016	1.54	2.274	0.659	1.686	6226	898
C999924544	X - 24544	UN				2016	1.071	0.472	0.761	1.291	6226	5798
C999924546	X - 24546	UN				2016	1.227	0.911	0.623	1.547	6226	5680
C999924549	X - 24549	UN				2016	1.173	0.747	0.649	1.489	6226	4044
C999924556	X - 24556	UN				2016	1.183	0.808	0.713	1.407	6226	5976
C999924571	X - 24571	UN				2016	1.956	4.839	0.652	1.717	6226	1580
C999924574	X - 24574	UN				2016	1.199	0.862	0.653	1.486	5227	4510
C999924576	X - 24576	UN				2016	0.999	0.461	0.907	1.093	6226	-
C999924588	X - 24588	UN				2016	1.052	0.372	0.8	1.246	6226	6066
C999924637	X - 24637	UN				2016	1.764	2.524	0.576	1.939	6226	1350
C999924657	X - 24657	UN				2016	1.824	2.787	0.51	2.06	6226	2310
C999924669	X - 24669	UN				2016	1.251	0.961	0.678	1.493	6226	2492
C999924699	X - 24699	UN				2016	1.03	0.257	0.886	1.138	6226	6048
C999924728	X - 24728	UN				2016	1.053	0.401	0.796	1.233	6226	5901
C999924736	X - 24736	UN				2016	1.123	0.622	0.685	1.411	6226	3598
C999924757	X - 24757	UN				2016	1.578	1.785	0.526	1.965	6226	4747
C999924762	X - 24762	UN				2016	1.106	0.653	0.826	1.21	6226	3479
C999924811	X - 24811	UN				2016	1.239	0.951	0.647	1.545	6226	4429
C999924812	X - 24812	UN				2016	1.349	2.055	0.767	1.36	6226	4625
C999924849	X - 24849	UN				2016	1.111	0.554	0.741	1.353	6226	6136
C999924947	X - 24947	UN				2017	1.431	1.393	0.505	1.92	6226	5755
C999924949	X - 24949	UN				2017	1.156	0.702	0.705	1.41	6226	3211
C999924951	X - 24951	UN				2017	1.205	0.83	0.675	1.486	6226	6024
C999924970	X - 24970	UN				2017	1.33	4.93	0.793	1.213	6226	4321
C999924972	X - 24972	UN				2017	1.155	0.687	0.688	1.444	5227	3020
C999924980	X - 24980	UN				2018	1.536	1.748	0.576	1.879	5227	1668
C999925172	X - 25172	UN				2018	1.053	0.361	0.824	1.209	3996	3934
C999925265	X - 25265	UN				2018	1.497	1.558	0.68	1.375	3996	3922
C999925266	X - 25266	UN				2018	1.015	0.234	0.892	1.115	6226	5979
C999925267	X - 25267	UN				2018	1.055	1.634	0.844	1.175	6226	6129
C999925271	X - 25271	UN				2018	1.546	2.089	0.447	1.942	5227	4807
C999925279	X - 25279	UN				2018	3.041	21.393	0.54	1.985	6226	2195
C999925343	X - 25343	UN				2018	1.087	0.476	0.777	1.282	3996	3933
C999925371	X - 25371	UN				2018	1.043	0.423	0.816	1.207	6226	6105
C999925417	X - 25417	UN				2018	1.263	1.304	0.627	1.562	6226	1887
C999925419	X - 25419	UN				2018	1.281	1.109	0.661	1.554	6226	5978
C999925420	X - 25420	UN				2018	1.207	0.766	0.723	1.447	6226	6066
C999925422	X - 25422	UN				2018	1.201	0.865	0.755	1.362	6226	6085
C999925433	X - 25433	UN				2018	1.214	0.871	0.664	1.489	4995	3349
C999925503	X - 25503	UN				2019	1.73	2.677	0.477	1.95	6226	803
C999925519	X - 25519	UN				2019	1.067	0.447	0.785	1.263	6226	5836
C999925520	X - 25520	UN				2019	1.183	0.792	0.669	1.465	6226	5935
C999925617	X - 25617	UN				2019	1.156	0.724	0.663	1.49	6226	4202
C999925790	X - 25790	UN				2019	1.101	0.532	0.771	1.302	6226	6069
C999925793	X - 25793	UN				2019	1.424	2.043	0.841	1.274	6226	4921
C999925802	X - 25802	UN				2019	1.545	2.647	0.622	1.64	6226	1486
C999925805	X - 25805	UN				2019	1.513	1.798	0.641	1.602	6226	-
C999925828	X - 25828	UN				2019	1.036	0.373	0.824	1.197	6226	5945
C999925937	X - 25937	UN				2019	1.232	0.989	0.625	1.544	5227	2776
C999925957	X - 25957	UN				2019	1.051	0.368	0.867	1.156	6226	6127
C999926054	X - 26054	UN				2020	1.103	0.487	0.798	1.289	3275	3104
C100000008	benzoate	XE	Benzoate Metabolism	HMDB0001870	OC(C1=CC=CC=C1)=O	2014	1.096	0.686	0.883	1.146	6226	5820
C100000010	3-phenylpropionate (hydrocinnamate)	XE	Benzoate Metabolism	HMDB0000764	OC(CCC1=CC=CC=C1)=O	2014	1.308	1.336	0.507	1.718	6226	5878
C100000014	hippurate	XE	Benzoate Metabolism	HMDB0000714	O=C(C1=CC=CC=C1)NCC(O)=O	2014	1.317	1.114	0.546	1.746	6226	6136
C100000043	4-acetamidophenylglucuronide	XE	Drug - Analgesics, Anesthetics	HMDB0010316	OC1C(C(O)=O)OC(OC2=CC=C(NC(C)=O)C=C2)C(O)C1O	2014	22.208	162.231	0.177	6.626	6226	609
C100000295	tartarate	XE	Food Component/Plant	HMDB0059916,HMDB0062642	OC([C@H](O)[C@@H](O)C(O)=O)=O	2014	1.071	0.532	0.886	1.145	6226	6020
C100000437	theophylline	XE	Xanthine Metabolism	HMDB0001889	O=C(N1C)C(N=CN2)=C2N(C)C1=O	2014	1.134	1.225	0.6	1.475	6226	6087
C100000442	quinate	XE	Food Component/Plant	HMDB0003072	O[C@@]1([C@](O)(C[C@@](C(O)=O)(C[C@]1(O)[H])O)[H])[H]	2014	1.148	0.784	0.626	1.517	6226	6084
C100000445	theobromine	XE	Xanthine Metabolism	HMDB0002825	CN1C=NC(N(C(N2)=O)C)=C1C2=O	2015	1.214	0.939	0.645	1.511	6226	6121
C100000453	paraxanthine	XE	Xanthine Metabolism	HMDB0001860	O=C(N2C)NC1=C(N(C)C=N1)C2=O	2014	1.162	0.807	0.572	1.559	6226	6015
C100000687	ciprofloxacin	XE	Drug - Antibiotic	HMDB0014677	OC(C1=CN(C2CC2)C3=CC(N4CCNCC4)=C(F)C=C3C1=O)=O	2017	1	NA	1	1	1045	-
C100000711	4-acetylphenol sulfate	XE	Benzoate Metabolism		O=S(OC1=CC=C(C(C)=O)C=C1)(O)=O	2014	1.314	1.286	0.677	1.548	6226	3180
C100000765	levulinate (4-oxovalerate)	XE	Food Component/Plant	HMDB0000720	CC(CCC(O)=O)=O	2014	1.189	0.758	0.782	1.331	3275	1409
C100000779	valproate	XE	Drug - Neurological	HMDB0001877	O=C(O)C(CCC)CCC	2014	1.117	0.547	0.967	1.033	4995	-
C100000784	theanine	XE	Food Component/Plant	HMDB0034365	N[C@@H](CCC(NCC)=O)C(O)=O	2015	2.348	7.573	0.531	2.163	6226	1163
C100000840	tartronate (hydroxymalonate)	XE	Food Component/Plant	HMDB0035227	O=C(C(O)C(O)=O)O	2014	1.035	0.391	0.77	1.263	6226	6126
C100000846	erythritol	XE	Food Component/Plant	HMDB0002994	OCC(O)C(CO)O	2014	1.037	0.308	0.843	1.179	6226	6128
C100000870	saccharin	XE	Food Component/Plant	HMDB0029723	O=S(C1=CC=CC=C1C2=O)(N2)=O	2014	4.458	10.724	0.469	3.551	6226	1689
C100000900	iminodiacetate (IDA)	XE	Chemical	HMDB0011753	O=C(O)CNCC(O)=O	2015	1.001	0.13	0.944	1.064	6226	6135
C100001002	EDTA	XE	Chemical	HMDB0015109	O=C(CN(CCN(CC(O)=O)CC(O)=O)CC(O)=O)O	2014	1.009	0.137	0.94	1.064	6226	6136
C100001086	N-(2-furoyl)glycine	XE	Food Component/Plant	HMDB0000439	O=C(NCC(O)=O)C1=CC=CO1	2014	1.501	3.392	0.69	1.486	6226	4228
C100001106	1,3-dimethylurate	XE	Xanthine Metabolism	HMDB0001857	CN1C(N(C(N2)=C(C1=O)NC2=O)C)=O	2014	1.157	1.257	0.653	1.446	6226	5878
C100001108	3-methylxanthine	XE	Xanthine Metabolism	HMDB0001886	O=C1N(C)C2=C(N=CN2)C(N1)=O	2014	1.186	0.829	0.661	1.478	6226	6065
C100001267	piperine	XE	Food Component/Plant	HMDB0029377	O=C(N1CCCCC1)/C=C/C=C/C2=CC(OCO3)=C3C=C2	2015	1.715	2.433	0.399	2.146	6226	6001
C100001296	stachydrine	XE	Food Component/Plant	HMDB0004827	C[N+]1(C)[C@H]([C@@]([O-])=O)CCC1	2015	1.641	2	0.295	2.307	6226	6136
C100001309	hydroxybupropion	XE	Drug - Psychoactive	HMDB0012235	CC1[C@@](OCC(C)(C)N1)(O)[C@]2=CC(Cl)=CC=C2	2015	1	NA	1	1	2951	-
C100001315	p-cresol sulfate	XE	Benzoate Metabolism	HMDB0011635	O=S(OC1=CC=C(C)C=C1)(O)=O	2014	1.115	0.719	0.595	1.509	6226	6136
C100001317	pioglitazone	XE	Drug - Metabolic	HMDB0015264	O=C(N1)C(SC1=O)CC(C=C2)=CC=C2OCCC(N=C3)=CC=C3CC	2015	NA	NA	NA	NA	3996	-
C100001332	salicyluric glucuronide	XE	Drug - Analgesics, Anesthetics	HMDB0240252	OC1=CC=CC=C1C(NCC(OC2C(O)C(O)C(O)C(C(O)=O)O2)=O)=O	2014	7.939	32.448	0.446	3	6226	1543
C100001385	metoprolol acid metabolite	XE	Drug - Cardiovascular		CC(C)NCC(O)COC1=CC=C(CC(O)=O)C=C1	2015	1.398	1.61	0.537	1.74	6226	-
C100001396	7-methylxanthine	XE	Xanthine Metabolism	HMDB0001991	OC1=C(N2C)C(N=C2)=NC(O)=N1	2015	1.206	0.883	0.672	1.483	6226	5995
C100001397	1,3,7-trimethylurate	XE	Xanthine Metabolism	HMDB0002123	CN(C(N1C)=O)C(NC2=O)=C(N2C)C1=O	2014	1.322	1.27	0.52	1.712	6226	5248
C100001398	3,7-dimethylurate	XE	Xanthine Metabolism	HMDB0001982	CN1C(NC(C(N2C)=C1NC2=O)=O)=O	2014	1.216	0.882	0.702	1.449	6226	5169
C100001399	1,7-dimethylurate	XE	Xanthine Metabolism	HMDB0011103	CN1C(NC(N2)=C(C1=O)N(C)C2=O)=O	2014	1.09	0.68	0.581	1.479	6226	6072
C100001400	1-methylurate	XE	Xanthine Metabolism	HMDB0003099	CN1C(NC(N2)=C(C1=O)NC2=O)=O	2015	1.218	0.894	0.609	1.586	6226	5672
C100001402	5-acetylamino-6-formylamino-3-methyluracil	XE	Xanthine Metabolism	HMDB0011105	O=C(NC(NC=O)=C1NC(C)=O)N(C)C1=O	2016	1.604	1.653	0.535	2.126	6226	5694
C100001403	5-acetylamino-6-amino-3-methyluracil	XE	Xanthine Metabolism	HMDB0004400	O=C(NC(N)=C1NC(C)=O)N(C)C1=O	2016	1.159	0.779	0.635	1.512	6226	6063
C100001405	1-methylxanthine	XE	Xanthine Metabolism	HMDB0010738	O=C(N1C)NC2=C(NC=N2)C1=O	2014	1.205	0.842	0.607	1.618	6226	6004
C100001423	4-hydroxyhippurate	XE	Benzoate Metabolism	HMDB0013678	O=C(NCC(O)=O)C1=CC=C(O)C=C1	2014	1.283	1.123	0.674	1.495	6226	6114
C100001550	homostachydrine	XE	Food Component/Plant	HMDB0033433	C[N+]1(C)[C@@H](CCCC1)[C@]([O-])=O	2015	1.232	0.961	0.668	1.483	6226	6043
C100001604	hydroquinone sulfate	XE	Drug - Topical Agents	HMDB0240263	OC1=CC=C(C=C1)OS(=O)(O)=O	2014	1.271	1.011	0.601	1.664	6226	5547
C100001605	catechol sulfate	XE	Benzoate Metabolism	HMDB0059724	O=S(OC1=C(O)C=CC=C1)(O)=O	2014	1.188	0.802	0.638	1.503	6226	6136
C100001624	3-(3-hydroxyphenyl)propionate	XE	Benzoate Metabolism	HMDB0000375	O=C(CCC1=CC(O)=CC=C1)O	2014	1.816	2.241	0.343	2.435	6226	5452
C100001635	ectoine	XE	Chemical		O=[C@](O)[C@H]1N=C(C)NCC1	2015	1.462	1.642	0.641	1.698	6226	5017
C100001716	olanzapine	XE	Drug - Psychoactive	HMDB0005012	CN(CC1)CCN1C2=NC3=CC=CC=C3NC4=C2C=C(C)S4	2020	0.977	0.129	1	1	4995	-
C100001755	4-vinylphenol sulfate	XE	Benzoate Metabolism	HMDB0062775	O=S(OC1=CC=C(C=C)C=C1)(O)=O	2014	1.355	1.407	0.672	1.533	6226	6136
C100001756	4-ethylphenylsulfate	XE	Benzoate Metabolism	HMDB0062551	O=S(OC1=CC=C(CC)C=C1)(O)=O	2014	1.428	2.507	0.665	1.528	6226	6136
C100001757	thymol sulfate	XE	Food Component/Plant	HMDB0062720	CC(C)C1=CC=C(C)C=C1OS(=O)(O)=O	2014	4.638	15.547	0.484	2.786	6226	5245
C100001767	pyrraline	XE	Food Component/Plant	HMDB0033143	NC(C(O)=O)CCCCN1C(C=O)=CC=C1CO	2015	1.12	0.632	0.68	1.402	6226	5763
C100001787	desmethylnaproxen	XE	Drug - Analgesics, Anesthetics	HMDB0013989	OC1=CC=C2C(C=CC([C@H](C)C(O)=O)=C2)=C1	2014	1.65	3.543	0.904	1.105	6226	-
C100001788	desmethylnaproxen sulfate	XE	Drug - Analgesics, Anesthetics		C[C@H](C(O)=O)C1=CC2=CC=C(OS(=O)(O)=O)C=C2C=C1	2014	1.257	2.122	0.996	1.004	6226	-
C100001791	2-hydroxyacetaminophen sulfate	XE	Drug - Analgesics, Anesthetics	HMDB0062547	CC(NC1=C(O)C=C(OS(=O)(O)=O)C=C1)=O	2014	26.666	97.328	0.453	4.52	6226	1100
C100001793	2-methoxyacetaminophen sulfate	XE	Drug - Analgesics, Anesthetics	HMDB0062550	CC(NC1=C(OC)C=C(OS(=O)(O)=O)C=C1)=O	2015	2.065	3.825	0.511	1.881	6226	-
C100001795	2-methoxyacetaminophen glucuronide	XE	Drug - Analgesics, Anesthetics	HMDB0240215	CC(NC1=C(OC)C=C(OC2OC(C(O)=O)C(O)C(O)C2O)C=C1)=O	2015	2.172	3.979	0.382	2.224	6226	-
C100001797	3-(cystein-S-yl)acetaminophen	XE	Drug - Analgesics, Anesthetics	HMDB0240217	CC(NC1=CC=C(O)C(SCC(C(O)=O)N)=C1)=O	2015	1.862	3.556	0.612	1.654	6226	-
C100001806	o-cresol sulfate	XE	Benzoate Metabolism	HMDB0011635	O=S(OC1=CC=CC=C1C)(O)=O	2014	2.096	3.353	0.489	2.313	6226	4973
C100001808	3-ethylphenylsulfate	XE	Benzoate Metabolism	HMDB0062721	O=S(OC1=CC(CC)=CC=C1)(O)=O	2014	1.219	0.945	0.617	1.552	6226	3392
C100001809	2-ethylphenylsulfate	XE	Benzoate Metabolism		O=S(OC1=C(CC)C=CC=C1)(O)=O	2014	1.635	1.999	0.5	1.959	6226	2149
C100001868	4-allylphenol sulfate	XE	Food Component/Plant	~HMDB0062551	C=CCC1=CC=C(OS(=O)(O)=O)C=C1	2014	1.699	2.647	0.557	1.819	6226	6125
C100001933	carbamazepine	XE	Drug - Neurological	HMDB0014704	O=C(N1C2=C(C=CC3=CC=CC=C13)C=CC=C2)N	2015	0.981	0.268	0.976	1.027	6226	-
C100002049	4-hydroxycoumarin	XE	Drug - Cardiovascular	HMDB0003654	OC(C1=CC=CC=C1O2)=CC2=O	2015	1.513	1.663	0.526	1.882	6226	5019
C100002072	Nimesulide	XE	Drug - Analgesics, Anesthetics		[O-][N+](C1=CC=C(NS(=O)(C)=O)C(OC2=CC=CC=C2)=C1)=O	2019	1	0	1	1	4182	-
C100002122	3-hydroxyhippurate	XE	Benzoate Metabolism	HMDB0006116	O=C(C1=CC=CC(O)=C1)NCC(O)=O	2014	1.781	2.111	0.349	2.455	6226	6114
C100002154	ergothioneine	XE	Food Component/Plant	HMDB0003045	S=C1NC(CC(C([O-])=O)[N+](C)(C)C)=CN1	2015	1.477	2.004	0.646	1.575	6226	6110
C100002241	7-methylurate	XE	Xanthine Metabolism	HMDB0011107	CN(C1=C(N2)NC(NC1=O)=O)C2=O	2015	1.24	0.921	0.669	1.509	6226	2163
C100002253	cinnamoylglycine	XE	Food Component/Plant	HMDB0011621	O=C(NCC(O)=O)/C=C/C1=CC=CC=C1	2014	1.304	1.203	0.501	1.723	6226	5793
C100002321	carbamazepine 10,11-epoxide	XE	Drug - Neurological	HMDB0060658	O=C(N1C2=C(C3C(O3)C4=CC=CC=C14)C=CC=C2)N	2015	1.007	0.377	0.943	1.043	6226	-
C100002322	carbamazepine glucuronide	XE	Drug - Neurological		O=C(N1C2=C(C=CC3=CC=CC=C13)C=CC=C2)NC4OC(C(O)=O)C(O)C(O)C4O	2015	0.998	0.275	0.949	1.051	6226	-
C100002394	1-hydroxy-2-naphthalenecarboxylate	XE	Drug - Other		OC1=C(C(O)=O)C=CC2=C1C=CC=C2	2015	10.587	35.299	0.724	1.503	6226	-
C100002405	metformin	XE	Drug - Metabolic	HMDB0001921	N=C(N(C)C)NC(N)=N	2015	0.628	0.511	0.129	1	5227	-
C100002406	ibuprofen acyl glucuronide	XE	Drug - Analgesics, Anesthetics	HMDB0010343	CC(C)CC1=CC=C(C(C(O[C@H]2[C@H](O)[C@@H](O)[C@H](O)[C@@H]([C@](O)=O)O2)=O)C)C=C1	2014	3.428	9.686	0.435	2.412	6226	-
C100002410	3-hydroxyquinine	XE	Drug - Antibiotic	HMDB0001091	COC1=CC=C(N=CC=C2[C@H]([C@]3(N(C[C@@]4(C=C)O)CC[C@@]4([H])C3)[H])O)C2=C1	2015	2.164	4.806	0.822	1.271	6226	-
C100002417	2,3-dihydroxyisovalerate	XE	Food Component/Plant	HMDB0012141	OC(C(O)C(C)(O)C)=O	2015	1.715	3.009	0.633	1.664	6226	6070
C100002454	allopurinol riboside	XE	Drug - Metabolic	HMDB0000481	O[C@@H]1[C@@H](CO)O[C@@H](N2C(N=CN=C3O)=C3C=N2)[C@@H]1O	2014	2.095	6.676	0.702	1.192	3996	-
C100002489	oxypurinol	XE	Drug - Metabolic	HMDB0000786	O=C(N1)NC2=C(C=NN2)C1=O	2014	0.983	0.436	0.838	1.163	6226	-
C100002528	sulfate	XE	Chemical	HMDB0001448	OS(O)(=O)=O	2015	1.011	0.164	0.91	1.099	6226	6136
C100002717	hydroxycotinine	XE	Tobacco Metabolite	HMDB0001390	O=C1N(C)[C@H]([C@]2=CN=CC=C2)CC1O	2015	1.272	1.218	0.448	1.709	6226	1112
C100002719	cotinine N-oxide	XE	Tobacco Metabolite	HMDB0001411	O=C1N(C)[C@H]([C@]2=C[N+]([O-])=CC=C2)CC1	2015	1.15	0.791	0.627	1.448	6226	890
C100002725	omeprazole	XE	Drug - Gastrointestinal	HMDB0001913	O=S(C1=NC2=C(C=C(C=C2)OC)N1)CC3=NC=C(C(OC)=C3C)C	2015	0.983	0.503	0.721	1	6226	-
C100002726	atenolol	XE	Drug - Cardiovascular	HMDB0001924	OC(COC1=CC=C(CC(N)=O)C=C1)CNC(C)C	2015	1.26	1.143	0.999	1.013	6226	-
C100002734	hydrochlorothiazide	XE	Drug - Cardiovascular	HMDB0001928	ClC1=C(C=C2S(=O)(NCNC2=C1)=O)S(=O)(N)=O	2014	1.809	2.636	0.708	1.638	6226	579
C100002735	ranitidine	XE	Drug - Gastrointestinal	HMDB0001930	[O-][N+](/C=C(NC)/NCCSCC1=CC=C(CN(C)C)O1)=O	2015	1.059	0.621	1	1	6226	-
C100002773	solanidine	XE	Food Component/Plant	HMDB0003236	O[C@H](C1)CC[C@@]2(C)C1=CC[C@]3([H])[C@]2([H])CC[C@@]4(C)[C@@]3([H])C[C@@]5([H])[C@]4([H])[C@H](C)[C@]6([H])N5C[C@@H](C)CC6	2015	2.088	3.723	0.599	1.888	6226	1485
C100002805	celecoxib	XE	Drug - Analgesics, Anesthetics	HMDB0005014	FC(F)(C1=NN(C(C=C2)=CC=C2S(=O)(N)=O)C(C3=CC=C(C)C=C3)=C1)F	2014	1.876	2.822	0.935	1.065	6226	-
C100002806	gabapentin	XE	Drug - Neurological	HMDB0005015	NCC1(CCCCC1)CC(O)=O	2014	0.903	0.291	1	1	6226	-
C100002807	venlafaxine	XE	Drug - Psychoactive	HMDB0005016	COC1=CC=C(C(C2(CCCCC2)O)CN(C)C)C=C1	2015	1.063	0.576	0.967	1.033	4995	-
C100002808	pantoprazole	XE	Drug - Gastrointestinal	HMDB0005017	COC1=C(C(CS(C2=NC3=CC=C(C=C3N2)OC(F)F)=O)=NC=C1)OC	2015	1	0.441	1	1	5227	-
C100002809	quetiapine	XE	Drug - Psychoactive	HMDB0005021	OCCOCCN1CCN(C2=NC3=CC=CC=C3SC4=CC=CC=C24)CC1	2015	1	0.16	1	1	6226	-
C100002849	ethyl glucuronide	XE	Chemical	HMDB0010325	O[C@H]([C@H]1O)[C@@H]([C@@H]([C@](O)=O)OC1OCC)O	2014	1.992	8.457	0.67	1.444	6226	3097
C100002968	quinine	XE	Drug - Antibiotic	HMDB0014611	COC1=CC2=C(N=CC=C2[C@@H](O)C3N(CC4C=C)CCC4C3)C=C1	2015	7.517	24.38	0.537	1.981	6226	-
C100003109	2-oxindole-3-acetate	XE	Food Component/Plant	HMDB0035514	O=C(NC1=C2C=CC=C1)C2CC(O)=O	2015	1.226	0.893	0.695	1.486	6226	2756
C100003432	dihydroferulate	XE	Food Component/Plant	HMDB0062121	O=C(CCC1=CC=C(O)C(OC)=C1)O	2014	1.834	2.81	0.566	1.927	6226	3450
C100003441	moclobemide	XE	Drug - Psychoactive	HMDB0015302	ClC1=CC=C(C(NCCN2CCOCC2)=O)C=C1	2019	1	0.488	1	1	6226	-
C100003442	paroxetine	XE	Drug - Psychoactive	HMDB0014853	FC1=CC=[C@]([C@@H]2CCNC[C@H]2COC3=CC(OCO4)=C4C=C3)C=C1	2015	1	0.149	1	1	4182	-
C100003444	citalopram/escitalopram	XE	Drug - Psychoactive	HMDB0005028	FC1=CC=[C@]([C@]2(CCCN(C)C)OCC3=C2C=CC(C#N)=C3)C=C1	2015	1.24	1.48	0.774	1.197	6226	-
C100003446	milnacipran	XE	Drug - Psychoactive	HMDB0015602	O=C(C1([C@H](C1)CN)C2=CC=CC=C2)N(CC)CC	2019	1	0	1	1	3996	-
C100003449	mianserine	XE	Drug - Psychoactive	HMDB0015620	CN(CC1)CC2N1C3=CC=CC=C3CC4=CC=CC=C24	2019	0.957	0.476	0.947	1.043	4995	-
C100003450	mirtazapine	XE	Drug - Psychoactive	HMDB0014514	CN(CC1)CC(C2=C(C3)C=CC=C2)N1C4=C3C=CC=N4	2019	1.099	0.629	0.876	1.155	6226	-
C100003473	alliin	XE	Food Component/Plant	HMDB0033592	C=CCS(C[C@H](N)C(O)=O)=O	2015	2.928	8.053	0.522	2.487	6226	2189
C100003695	mannonate	XE	Food Component/Plant	~HMDB0000625	O=C([C@H]([C@H]([C@@H]([C@@H](CO)O)O)O)O)O	2019	1.048	0.31	0.852	1.178	6226	6132
C100003769	norfluoxetine	XE	Drug - Psychoactive	HMDB0060551	NCCC(OC1=CC=C(C(F)(F)F)C=C1)C2=CC=CC=C2	2015	0.993	0.269	1	1	6226	-
C100004015	diltiazem	XE	Drug - Cardiovascular	HMDB0014487	O=C1N(CCN(C)C)C2=C(C=CC=C2)S[C@H]([C@H]1OC(C)=O)[C@]3=CC=C(OC)C=C3	2015	1.131	0.762	1	1	4995	-
C100004018	fexofenadine	XE	Drug - Respiratory	HMDB0005030	O=C(C(C)(C)C1=CC=C(C(CCCN2CCC(C(C3=CC=CC=C3)(C4=CC=CC=C4)O)CC2)O)C=C1)O	2015	1	0	1	1	999	-
C100004028	verapamil	XE	Drug - Cardiovascular	HMDB0013962	N#CC(CCCN(C)CCC1=CC=C(C(OC)=C1)OC)(C(C)C)C2=CC=C(OC)C(OC)=C2	2015	1	0.005	1	1	4995	-
C100004059	histidine betaine (hercynine)	XE	Food Component/Plant		C[N+](C)(C(C([O-])=O)CC1=CN=CN1)C	2018	1.359	1.403	0.623	1.589	6226	5170
C100004110	3-methyl catechol sulfate (2)	XE	Benzoate Metabolism		OC1=C(OS(=O)(O)=O)C(C)=CC=C1	2014	1.423	1.505	0.637	1.635	6226	2459
C100004111	4-methylcatechol sulfate	XE	Benzoate Metabolism	HMDB0240459	OC1=CC(C)=CC=C1OS(O)(=O)=O	2014	1.33	1.229	0.631	1.557	6226	6131
C100004112	3-methyl catechol sulfate (1)	XE	Benzoate Metabolism	~HMDB0240461	OC1=C(C)C=CC=C1OS(O)(=O)=O	2014	1.292	1.152	0.556	1.653	6226	6121
C100004169	2-hydroxyibuprofen	XE	Drug - Analgesics, Anesthetics	HMDB0060920	OC(C)(C)CC(C=C1)=CC=C1C(C(O)=O)C	2014	7.725	19.372	0.436	3.618	6226	810
C100004171	carboxyibuprofen	XE	Drug - Analgesics, Anesthetics	HMDB0060564	OC(C(CC1=CC=C(C(C(O)=O)C)C=C1)C)=O	2014	10.257	52.048	0.385	2.849	6226	520
C100004173	O-desmethylvenlafaxine	XE	Drug - Psychoactive	HMDB0015646	CN(CC(C1(CCCCC1)O)C2=CC=C(C=C2)O)C	2015	0.987	0.285	1	1	6226	-
C100004174	zolpidem	XE	Drug - Psychoactive	HMDB0005023	CN(C(CC1=C(C2=CC=C(C=C2)C)N=C3C=CC(C)=CN13)=O)C	2019	1.604	2.972	0.86	1.203	6226	-
C100004175	warfarin	XE	Drug - Cardiovascular	HMDB0001935	O=C1C(C(C2=CC=CC=C2)CC(C)=O)=C(O)C(C=CC=C3)=C3O1	2014	0.98	0.339	0.815	1.16	4995	-
C100004176	ketopioglitazone	XE	Drug - Metabolic		O=C1N([H])C(SC1CC(C=C2)=CC=C2OCCC3=NC=C(C(C)=O)C=C3)=O	2015	NA	NA	NA	NA	3996	-
C100004177	hydroxypioglitazone (M-IV)	XE	Drug - Metabolic		O=C1N([H])C(SC1CC(C=C2)=CC=C2OCCC(C=C3)=NC=C3C(C)O)=O	2015	NA	NA	NA	NA	3996	-
C100004180	echinatin	XE	Food Component/Plant	HMDB0037319	OC1=CC(OC)=C(/C=C/C(C(C=C2)=CC=C2O)=O)C=C1	2018	1	0	1	1	1045	-
C100004208	guaiacol sulfate	XE	Benzoate Metabolism	HMDB0060013	COC1=C(OS(O)(=O)=O)C=CC=C1	2014	1.266	1.014	0.613	1.606	6226	6133
C100004241	furosemide	XE	Drug - Cardiovascular	HMDB0001933	NS(=O)(C1=C(C=C(C(C(O)=O)=C1)NCC2=CC=CO2)Cl)=O	2014	1.234	0.911	0.694	1.224	3996	-
C100004284	dimethyl sulfone	XE	Chemical	HMDB0004983	CS(C)(=O)=O	2015	2.174	21.496	0.715	1.474	5227	4777
C100004295	2-piperidinone	XE	Food Component/Plant	HMDB0011749	O=C1CCCCN1	2015	1.681	2.11	0.57	1.874	6226	6121
C100004318	indolin-2-one	XE	Food Component/Plant	~HMDB0061933	O=C1CC2=C(N1)C=CC=C2	2015	1.142	0.664	0.701	1.407	6226	3900
C100004322	2-aminophenol sulfate	XE	Chemical	HMDB0061116	NC1=CC=CC=C1OS(O)(=O)=O	2014	1.178	0.844	0.592	1.543	6226	6123
C100004326	3-acetylphenol sulfate	XE	Chemical		CC(C1=CC=CC(OS(=O)(O)=O)=C1)=O	2016	1.379	1.309	0.582	1.754	6226	4347
C100004494	3-hydroxycotinine glucuronide	XE	Tobacco Metabolite	HMDB0001204	CN(C1=O)[C@@H](C[C@H]1O[C@@H]2O[C@H](C(O)=O)[C@@H](O)[C@H](O)[C@H]2O)C3=CN=CC=C3	2015	1.314	1.145	0.601	1.626	6226	872
C100004509	S-allylcysteine	XE	Food Component/Plant	HMDB0034323	OC(C(CSCC=C)N)=O	2015	2.163	4.12	0.453	2.273	6226	2787
C100004518	allopurinol	XE	Drug - Metabolic	HMDB0014581	OC1=NC=NC2=C1C=NN2	2015	1	NA	1	1	1045	-
C100004555	benzoylcarnitine	XE	Chemical		O=C(C1=CC=CC=C1)OC(C[N+](C)(C)C)CC([O-])=O	2015	1.287	1.037	0.635	1.62	6226	3864
C100004568	S-(3-hydroxypropyl)mercapturic acid (HPMA)	XE	Chemical		OC(C(CSCCCO)NC(C)=O)=O	2014	1.475	1.526	0.72	1.625	5227	-
C100005367	N-acetylalliin	XE	Food Component/Plant		C=CCS(C[C@H](NC(C)=O)C(O)=O)=O	2015	2.623	7.591	0.454	2.314	6226	2500
C100005383	N-methylpipecolate	XE	Bacterial/Fungal	~HMDB0000070	CN1[C@@H](C(O)=O)CCCC1	2015	1.349	0.974	0.699	1.719	6226	6069
C100005384	O-sulfo-L-tyrosine	XE	Chemical	HMDB0155722	OS(OC1=CC=C(C[C@H](N)C(O)=O)C=C1)(=O)=O	2014	1.037	0.296	0.853	1.177	6226	6136
C100005389	ferulic acid 4-sulfate	XE	Food Component/Plant	HMDB0029200	COC1=C(OS(O)(=O)=O)C=CC(/C=C/C(O)=O)=C1	2015	1.67	2.253	0.526	1.892	6226	1868
C100005391	3-(3-hydroxyphenyl)propionate sulfate	XE	Benzoate Metabolism	HMDB0094710	OS(OC1=CC=CC(CCC(O)=O)=C1)(=O)=O	2015	1.633	1.919	0.458	2.104	6226	4717
C100005864	methyl glucopyranoside (alpha + beta)	XE	Food Component/Plant	HMDB0029965	O[C@H]1[C@@H]([C@H]([C@H](O[C@@H]1CO)OC)O)O	2014	1.782	3.663	0.606	1.756	6226	5823
C100005936	lovastatin hydroxy acid	XE	Drug - Metabolic	HMDB0014372	O[C@@H](C[C@H](CC(O)=O)O)CC[C@@H]([C@@H](C)C=CC1=C[C@H](C)C2)[C@@]1([H])[C@H]2OC([C@@H](C)CC)=O	2015	0.913	0.562	0.781	1	1045	-
C100005952	2-propyl-4-pentenoate (4-ene-valproate)	XE	Drug - Neurological		OC(C(CC=C)CCC)=O	2015	1.125	0.583	0.998	1.002	4995	-
C100006001	N,O-didesmethylvenlafaxine glucuronide	XE	Drug - Psychoactive	HMDB0061167	OC1(CCCCC1)C(CNC)C2=CC=C(O[C@H]3[C@H](O)[C@@H](O)[C@H](O)[C@@H](C(O)=O)O3)C=C2	2016	1.01	0.376	1	1	6226	-
C100006082	4-hydroxychlorothalonil	XE	Chemical	~HMDB0014894	ClC1=C(C#N)C(Cl)=C(Cl)C(O)=C1C#N	2015	1.246	1.426	0.641	1.495	6226	5407
C100006089	isoeugenol sulfate	XE	Food Component/Plant		C/C=C/C1=CC(OC)=C(OS(O)(=O)=O)C=C1	2015	2.517	5.032	0.492	2.434	6226	2671
C100006094	3-hydroxycinnamate sulfate	XE	Food Component/Plant		O=C(/C=C/C1=CC=CC(OS(=O)(O)=O)=C1)O	2015	1.522	1.8	0.532	1.801	6226	2678
C100006098	3-hydroxypyridine sulfate	XE	Chemical	~HMDB0013751	O=S(OC1=CC=CN=C1)(O)=O	2015	1.289	1.426	0.603	1.579	6226	6118
C100006105	4-methylguaiacol sulfate	XE	Benzoate Metabolism		CC1=CC=C(OS(=O)(O)=O)C(OC)=C1	2018	1.74	2.686	0.559	1.853	6226	4545
C100006106	maltol sulfate	XE	Food Component/Plant		O=C1C=COC(C)=C1OS(=O)(O)=O	2019	1.414	2.191	0.67	1.447	6226	-
C100006116	methyl-4-hydroxybenzoate sulfate	XE	Benzoate Metabolism	HMDB0041646	O=C(OC)C1=CC=C(OS(=O)(O)=O)C=C1	2015	3.626	7.486	0.283	3.7	6226	5847
C100006126	4-vinylguaiacol sulfate	XE	Food Component/Plant	HMDB0127980	COC1=C(OS(O)(=O)=O)C=CC(C=C)=C1	2015	1.955	4.968	0.598	1.873	6226	3016
C100006171	eugenol sulfate	XE	Food Component/Plant	HMDB0135245	COC1=CC(CC=C)=CC=C1OS(=O)(O)=O	2015	2.03	4.784	0.498	2.118	6226	4243
C100006184	2-methoxyresorcinol sulfate	XE	Chemical		OC1=CC=CC(OS(=O)(O)=O)=C1OC	2015	1.924	3.204	0.603	2.005	4995	810
C100006187	candesartan	XE	Drug - Cardiovascular	HMDB0014934	O=C(C1=CC=CC2=C1N(CC(C=C3)=CC=C3C4=CC=CC=C4C5=NN=NN5)C(OCC)=N2)O	2016	1.568	1.985	0.661	1.56	6226	-
C100006190	2-acetamidophenol sulfate	XE	Drug - Analgesics, Anesthetics	~HMDB0062547	CC(NC(C=CC=C1)=C1OS(=O)(O)=O)=O	2015	1.323	1.205	0.546	1.737	6226	5055
C100006203	acesulfame	XE	Food Component/Plant	HMDB0033585	CC1=CC(NS(O1)(=O)=O)=O	2016	3.794	9.499	0.227	3.777	6226	2348
C100006229	N-acetyl sulfapyridine	XE	Drug - Antibiotic		CC(NC(C=C1)=CC=C1S(NC2=NC=CC=C2)(=O)=O)=O	2018	2.412	7.061	0.831	1.222	6226	-
C100006232	valsartan	XE	Drug - Cardiovascular	HMDB0014323	O=C(O)C(C(C)C)N(C(CCCC)=O)CC1=CC=C(C2=CC=CC=C2C3=NN=NN3)C=C1	2016	1.878	3.372	0.614	1.459	6226	-
C100006239	olmesartan	XE	Drug - Cardiovascular	HMDB0014420	OC(C)(C)C1=C(C(O)=O)N(CC(C=C2)=CC=C2C(C=CC=C3)=C3C4=NN=NN4)C(CCC)=N1	2016	1	0.262	0.89	1.11	5227	-
C100006256	syringol sulfate	XE	Food Component/Plant	~HMDB0060013	COC1=CC=CC(OC)=C1OS(=O)(O)=O	2015	1.566	2.468	0.656	1.593	3996	656
C100006260	6-hydroxyindole sulfate	XE	Chemical	~HMDB0000682	O=S(OC1=CC=C2C=CNC2=C1)(O)=O	2016	1.091	0.592	0.691	1.376	6226	6126
C100006264	propyl 4-hydroxybenzoate sulfate	XE	Benzoate Metabolism	HMDB0135261	CCCOC(C1=CC=C(OS(=O)(O)=O)C=C1)=O	2015	3.052	9.263	0.451	2.522	6226	2074
C100006282	umbelliferone sulfate	XE	Food Component/Plant	HMDB0240565	O=C1C=CC2=CC=C(OS(=O)(O)=O)C=C2O1	2015	2.281	4.007	0.523	2.274	6226	2813
C100006363	daidzein sulfate (2)	XE	Food Component/Plant		OC1=CC2=C(C(C(C3=CC=C(OS(=O)(O)=O)C=C3)=CO2)=O)C=C1	2015	1.675	2.311	0.616	1.809	6226	644
C100006374	1,2,3-benzenetriol sulfate (2)	XE	Chemical	HMDB0060016;HMDB0060018	OC1=C(O)C(OS(=O)(O)=O)=CC=C1	2015	3.375	9.105	0.453	2.607	6226	4010
C100006375	3-methoxycatechol sulfate (1)	XE	Benzoate Metabolism		OC1=C(C=CC=C1OS(=O)(O)=O)OC	2015	1.856	2.894	0.515	1.996	6226	5409
C100006376	3-methoxycatechol sulfate (2)	XE	Benzoate Metabolism		OC1=C(OC)C=CC=C1OS(=O)(O)=O	2015	1.231	0.948	0.593	1.595	6226	4483
C100006381	tramadol	XE	Drug - Analgesics, Anesthetics	HMDB0014339	CN(C[C@H]1CCCC[C@]1(O)C2=CC(OC)=CC=C2)C	2016	3.429	9.055	0.821	1.803	6226	-
C100006382	O-desmethyltramadol	XE	Drug - Analgesics, Anesthetics	HMDB0060997	OC1(CCCCC1CN(C)C)c2cccc(O)c2	2016	1.291	1.796	0.804	1.216	6226	-
C100006383	O-desmethyltramadol glucuronide	XE	Drug - Analgesics, Anesthetics	HMDB0060856	CN(CC1CCCCC1(O)c2cc(O[C@H]3[C@H](O)[C@@H](O)[C@H](O)[C@@H](C(O)=O)O3)ccc2)C	2016	1.376	1.851	0.774	1.241	6226	-
C100006384	N-desmethyl tramadol	XE	Drug - Analgesics, Anesthetics	HMDB0061007	O[C@]1(CCCC[C@H]1CNC)[c@]2cccc(OC)c2	2016	1	1.363	0.518	1.482	999	-
C100006385	alpha-hydroxymetoprolol	XE	Drug - Cardiovascular	HMDB0060994	CC(NCC(O)COC1=CC=C(C(O)COC)C=C1)C	2016	1.476	1.885	0.559	1.628	6226	-
C100006651	3,4-methyleneheptanoate	XE	Food Component/Plant	~HMDB0031087	OC(CC1C(CCC)C1)=O	2016	1.157	0.747	0.635	1.48	6226	5008
C100008943	pregabalin	XE	Drug - Neurological	HMDB0014375	CC(C)CC(CN)CC(O)=O	2016	1	0.282	1	1	6226	-
C100008948	enalapril	XE	Drug - Cardiovascular	HMDB0014722	CC(C(N1C(C(O)=O)CCC1)=O)NC(C(OCC)=O)CCC2=CC=CC=C2	2016	1	0	1	1	6226	-
C100008964	sitagliptin	XE	Drug - Metabolic	HMDB0015390	FC1=CC(CC(N)CC(N2CC3=NN=C(C(F)(F)F)N3CC2)=O)=C(F)C=C1F	2016	NA	NA	NA	NA	1045	-
C100008974	tadalafil	XE	Drug - Cardiovascular	HMDB0014958	O=C(CN1C)N2C(C3=CC=C(OCO4)C4=C3)C5=C(C(C=CC=C6)=C6N5)CC2C1=O	2016	1.342	1.454	0.373	1.656	6226	-
C100009034	cetirizine	XE	Drug - Respiratory	HMDB0005032	ClC1=CC=C(C=C1)C(C2=CC=CC=C2)N3CCN(CCOCC(O)=O)CC3	2016	2.564	13.31	0.425	1.634	6226	-
C100009232	thioproline	XE	Chemical	HMDB0062164	O=C(O)[C@]1(NCSC1)[H]	2016	1.039	0.331	0.863	1.157	6226	6136
C100009251	prednisone	XE	Drug - Antiinflammatory, Immunosuppressant	HMDB0014773	C[C@]12CC([C@H]3[C@@H](CCC4=CC(C=C[C@]34C)=O)[C@@H]1CC[C@]2(O)C(CO)=O)=O	2016	1	NA	1	1	2951	-
C100009252	prednisolone	XE	Drug - Antiinflammatory, Immunosuppressant	HMDB0014998	C[C@]12C[C@H](O)[C@H]3[C@@H](CCC4=CC(C=C[C@]34C)=O)[C@@H]1CC[C@]2(O)C(CO)=O	2016	1	NA	1	1	2951	-
C100009253	mycophenolic acid	XE	Drug - Antiinflammatory, Immunosuppressant	HMDB0015159	Cc1c(OC)c(C/C=C(CCC(O)=O)\C)c(O)c2c1COC2=O	2016	1	0	1	1	3950	-
C100009254	mycophenolic acid glucuronide	XE	Drug - Antiinflammatory, Immunosuppressant	HMDB0060634	O[C@H]([C@@H](O)[C@@H]1O)[C@@H](O[C@@H]1C(O)=O)OC(C(C2=O)=C(CO2)C(C)=C3OC)=C3C/C=C(C)/CCC(O)=O	2016	1	0	1	1	3950	-
C100009337	caffeic acid sulfate	XE	Food Component/Plant	HMDB0041708	OS(OC1=CC=C(C=C1O)/C=C/C(O)=O)(=O)=O	2016	2.034	4.704	0.546	1.939	6226	3543
C100009390	lamotrigine	XE	Drug - Neurological	HMDB0014695	NC1=NN=C(C2=C(Cl)C(Cl)=CC=C2)C(N)=N1	2016	8.246	21.373	0.757	1.172	4995	-
C100009413	4-acetamidobenzoate	XE	Chemical		CC(NC1=CC=C(C(O)=O)C=C1)=O	2017	1.207	1.029	0.767	1.381	6226	562
C100010871	4-aminophenol sulfate (2)	XE	Drug - Analgesics, Anesthetics		NC1=CC=C(OS(O)(=O)=O)C=C1	2016	1.747	3.379	0.523	1.788	3996	-
C100010898	naringenin 7-glucuronide	XE	Food Component/Plant		O=C1C2=C(O)C=C(OC3C(O)C(O)C(O)C(C(O)=O)O3)C=C2OC(C4=CC=C(O)C=C4)C1	2017	2.043	4.38	0.589	1.763	6226	533
C100010912	ferulylglycine (1)	XE	Food Component/Plant		OC1=CC=C(C=C1OC)/C=C/C(NCC(O)=O)=O	2017	1.734	2.545	0.619	1.827	6226	816
C100010913	ferulylglycine (2)	XE	Food Component/Plant		OC1=CC=C(/C=C/C(NCC(O)=O)=O)C=C1OC	2017	1.769	2.64	0.587	1.887	6226	1223
C100010955	perfluorooctanesulfonate (PFOS)	XE	Chemical	HMDB0059586	O=S(C(F)(F)C(F)(F)C(F)(F)C(F)(F)C(F)(F)C(F)(F)C(F)(F)C(F)(F)F)(O)=O	2017	1.156	0.758	0.727	1.371	6226	6132
C100015783	trazadone	XE	Drug - Psychoactive	HMDB0014794	O=c1n(cccc2)c2nn1CCCN3CCN(c4cc(Cl)ccc4)CC3	2017	1	0	1	1	6226	-
C100015794	dexlansoprazole	XE	Drug - Gastrointestinal		CC1=C(OCC(F)(F)F)C=CN=C1C[S@](C2=NC3=CC=CC=C3N2)=O	2017	1.248	1.202	0.672	1.328	6226	-
C100015873	levetiracetam	XE	Drug - Neurological	HMDB0015333	CC[C@H](N1CCCC1=O)C(N)=O	2017	1	0	1	1	2951	-
C100015878	metronidazole	XE	Drug - Antibiotic	HMDB0015052	Cc1n(CCO)c([N+]([O-])=O)cn1	2017	1	0	1	1	6226	-
C100015899	cephalexin	XE	Drug - Antibiotic	HMDB0014707	CC1=C(C(O)=O)N2[C@H](SC1)[C@H](NC([C@H](N)c3ccccc3)=O)C2=O	2017	1	0	1	1	2951	-
C100015905	moxifloxacin	XE	Drug - Antibiotic	HMDB0014363	COc1c(N2C[C@@H]3CCCN[C@@H]3C2)c(F)cc4c(=O)c(C(O)=O)cn(C5CC5)c14	2017	1	0	1	1	3950	-
C100015965	ethyl alpha-glucopyranoside	XE	Food Component/Plant	HMDB0029968	CCOC1C(O)C(O)C(O)C(CO)O1	2019	2.313	4.567	0.552	2.178	6226	6012
C100015972	fluconazole	XE	Drug - Antibiotic	HMDB0014342	Fc1ccc(C(Cn2ncnc2)(O)Cn3ncnc3)c(F)c1	2017	1	0	1	1	3996	-
C100015977	3-hydroxyvalproate	XE	Drug - Neurological	HMDB0013899	OC(CC)C(CCC)C(O)=O	2018	1.007	0.337	0.962	1.038	4995	-
C100015980	5-hydroxyvalproate	XE	Drug - Neurological	HMDB0013898	O=C(C(CCC)CCCO)O	2018	1.109	0.593	0.993	1.007	4995	-
C100015981	2-propyl-2-pentenoate (2-ene-valproate)	XE	Drug - Neurological	HMDB13902	O=C(/C(CCC)=C/CC)O	2018	1.055	0.332	0.987	1.013	4995	-
C100020005	methylnaphthyl sulfate (1)	XE	Chemical		CC1=C(OS(=O)(O)=O)C=CC2=CC=CC=C21	2018	1.434	1.38	0.633	1.731	6226	737
C100020006	methylnaphthyl sulfate (2)	XE	Chemical		CC1=C(OS(=O)(O)=O)C=CC2=CC=CC=C21	2018	2.248	3.097	0.512	2.453	6226	3407
C100020203	3-hydroxystachydrine	XE	Food Component/Plant		O[C@@H]1[C@H](C([O-])=O)[N+](C)(C)CC1	2018	3.322	6.123	0.338	3.431	6226	5416
C100020207	genistein sulfate	XE	Food Component/Plant		O=C1C(C(O)=C2)=C(C=C2OS(=O)(O)=O)OC=C1C(C=C3)=CC=C3O	2018	2.009	3.477	0.561	2.079	6226	643
C100020208	perfluorooctanoate (PFOA)	XE	Chemical	HMDB0059587	OC(C(F)(F)C(F)(F)C(F)(F)C(F)(F)C(F)(F)C(F)(F)C(F)(F)F)=O	2018	1.078	0.573	0.792	1.257	6226	6133
C100020212	carboxyibuprofen glucuronide	XE	Drug - Analgesics, Anesthetics	HMDB60564	CC(C(OC1OC(C(O)=O)C(O)C(O)C1O)=O)C2=CC=C(CC(C)C(O)=O)C=C2	2018	2.593	7.035	0.489	1.854	6226	-
C100020219	3-formylindole	XE	Food Component/Plant	HMDB0029737	O=CC1=CNC2=CC=CC=C12	2019	1.039	0.288	0.846	1.189	6226	6135
C100020272	dihydroferulic acid sulfate	XE	Food Component/Plant	HMDB0041724	COC1=C(OS(=O)(O)=O)C=CC(CCC(O)=O)=C1	2019	1.873	3.057	0.55	2.013	6226	2681
C100020273	valproic acid glucuronide	XE	Drug - Neurological	HMDB0000901	CCCC(C(O[C@H]1[C@H](O)[C@@H](O)[C@H](O)[C@@H](C(O)=O)O1)=O)CCC	2019	1.474	1.997	0.961	1.039	4995	-
C100020372	3-indoleglyoxylic acid	XE	Food Component/Plant	~HMDB0000197	OC(C(C1=CNC2=C1C=CC=C2)=O)=O	2019	1.07	0.45	0.783	1.269	6226	5753
C100020377	ethyl beta-glucopyranoside	XE	Food Component/Plant	HMDB0029968	O[C@H]([C@H]1O)[C@@H]([C@@H](CO)O[C@H]1OCC)O	2020	1.933	3.342	0.487	2.073	6226	6070
C100020407	enterolactone sulfate	XE	Food Component/Plant	HMDB0240505;HMDB0240506	O=C([C@@]1(CC2=CC(OS(=O)(O)=O)=CC=C2)[H])OC[C@@]1(CC3=CC(O)=CC=C3)[H]	2020	1.414	1.571	0.606	1.554	6226	1304
C100020410	3-hydroxyhippurate sulfate	XE	Benzoate Metabolism		O=C(NCC(O)=O)C1=CC(OS(=O)(O)=O)=CC=C1	2018	1.665	2.197	0.438	2.149	6226	4618
C100020491	glucuronide of piperine metabolite C17H21NO3 (3)	XE	Food Component/Plant	~HMDB0029377		2018	1.377	1.365	0.545	1.72	6226	4097
C100020492	glucuronide of piperine metabolite C17H21NO3 (4)	XE	Food Component/Plant	~HMDB0029377		2018	1.389	1.406	0.506	1.771	6226	4986
C100020493	glucuronide of piperine metabolite C17H21NO3 (5)	XE	Food Component/Plant	~HMDB0029377		2018	1.386	1.381	0.546	1.727	6226	3844
C100020496	sulfate of piperine metabolite C16H19NO3 (2)	XE	Food Component/Plant			2018	1.276	1.196	0.527	1.68	6226	5242
C100020497	sulfate of piperine metabolite C16H19NO3 (3)	XE	Food Component/Plant	~HMDB0029377		2018	1.287	1.23	0.54	1.671	6226	5107
C100020502	sulfate of piperine metabolite C18H21NO3 (1)	XE	Food Component/Plant	~HMDB0029377		2018	1.279	1.065	0.549	1.682	6226	4386
C100020504	sulfate of piperine metabolite C18H21NO3 (3)	XE	Food Component/Plant	~HMDB0029377		2018	1.22	0.917	0.58	1.605	6226	4201
C100020515	2-naphthol sulfate	XE	Chemical		O=S(OC1=CC=C(C=CC=C2)C2=C1)(O)=O	2018	1.801	2.278	0.557	2.002	6226	5720
C100020519	(2,4 or 2,5)-dimethylphenol sulfate	XE	Food Component/Plant		CC1=CC=C(C)C(OS(=O)(O)=O)=C1	2018	1.848	2.586	0.459	2.218	6226	4172
C100020536	4-ethylcatechol sulfate	XE	Benzoate Metabolism		OC1=CC=C(CC)C=C1OS(=O)(O)=O	2019	1.55	4.697	0.608	1.584	6226	6054
C100020578	4-allylcatechol sulfate	XE	Benzoate Metabolism	HMDB0135258	OS(OC1=CC=C(CC=C)C=C1O)(=O)=O	2019	1.569	2.009	0.519	1.874	6226	5952
C100020585	2-hydroxyfluorene sulfate	XE	Tobacco Metabolite	~HMDB0013163	O=S(OC1=CC=C2C(CC3=C2C=CC=C3)=C1)(O)=O	2018	1.634	2.287	0.554	1.904	6226	3649
C100020591	3-hydroxypyridine glucuronide	XE	Chemical	~HMDB0060014	OC(C1OC(OC2=CC=CN=C2)C(O)C(O)C1O)=O	2019	2.25	7.338	0.614	1.72	5227	778
C100020787	sulfociprofloxacin	XE	Drug - Antibiotic		FC1=C(C=C(C2=C1)N(C=C(C(O)=O)C2=O)C3CC3)N(CC4)CCN4S(O)(=O)=O	2018	1	NA	1	1	1045	-
C100020790	desmethylcitalopram	XE	Drug - Psychoactive	HMDB0014021	FC1=CC=C(C=C1)C2(CCCNC)OCC3=C2C=CC(C#N)=C3	2018	1.435	1.709	0.631	1.457	6226	-
C100020793	citalopram propionate	XE	Drug - Psychoactive	HMDB60463	FC1=CC=C(C=C1)C2(CCC(O)=O)OCC3=C2C=CC(C#N)=C3	2018	1.076	0.738	0.689	1.257	6226	-
C100020805	N-desalkylquetiapine	XE	Drug - Psychoactive		N1(C2=NC3=C(SC4=C2C=CC=C4)C=CC=C3)CCNCC1	2018	1	0.329	1	1	6226	-
C100020810	ranitidine N-oxide	XE	Drug - Gastrointestinal		[O-][N+](C)(C)CC1=CC=C(CSCCN([H])/C(N([H])C)=C/[N+]([O-])=O)O1	2018	1.052	0.327	1	1	6226	-
C100020811	10-hydroxywarfarin	XE	Drug - Cardiovascular	HMDB0013884	O=C1OC(C=CC=C2)=C2C(O)=C1C(C3=CC=CC=C3)C(O)C(C)=O	2019	1.089	0.677	0.692	1.316	4995	-
C100020812	8-hydroxywarfarin	XE	Drug - Cardiovascular	HMDB0140990	O=C1C(C(C2=CC=CC=C2)CC(C)=O)=C(O)C3=C(C(O)=CC=C3)O1	2019	1.211	0.813	0.693	1.43	3996	-
C100020813	7-hydroxywarfarin	XE	Drug - Cardiovascular	HMDB0013886	O=C1OC(C=C(O)C=C2)=C2C(O)=C1C(C3=CC=CC=C3)CC(C)=O	2019	1.096	0.654	0.668	1.38	4995	-
C100020814	6-hydroxywarfarin	XE	Drug - Cardiovascular	HMDB0013880;HMDB0013883	O=C1C(C(C2=CC=CC=C2)CC(C)=O)=C(O)C(C=C3O)=C(C=C3)O1	2019	1.085	0.632	0.692	1.316	4995	-
C100020822	dihydrocaffeate sulfate (2)	XE	Food Component/Plant			2018	2.963	6.909	0.451	2.614	6226	3994
C100020827	3-(methylthio)acetaminophen sulfate	XE	Drug - Analgesics, Anesthetics			2018	4.093	10.221	0.342	3.751	6226	603
C100020837	2,6-dihydroxybenzoic acid	XE	Drug - Topical Agents	HMDB0013676	OC(C1=C(O)C=CC=C1O)=O	2019	1.256	0.964	0.633	1.568	6226	6136
C100020851	3-ethylcatechol sulfate (1)	XE	Food Component/Plant	~HMDB0040177	CCC1=C(OS(=O)(O)=O)C(O)=CC=C1	2019	1.405	1.427	0.561	1.778	6226	5442
C100020852	3-ethylcatechol sulfate (2)	XE	Food Component/Plant		CCC1=C(OS(=O)(O)=O)C(O)=CC=C1	2019	1.417	1.311	0.609	1.707	6226	1672
C100020853	4-acetylcatechol sulfate (1)	XE	Food Component/Plant		OC1=CC=C(C(C)=O)C=C1OS(=O)(O)=O	2019	1.322	1.366	0.623	1.621	6226	3658
C100020854	4-acetylcatechol sulfate (2)	XE	Food Component/Plant		OC1=CC=C(C(C)=O)C=C1OS(=O)(O)=O	2019	1.281	1.178	0.703	1.496	6226	1128
C100020868	trimethoprim	XE	Drug - Antibiotic	HMDB0014583	COc1c(OC)c(OC)cc(Cc2c(N)nc(N)nc2)c1	2020	1	0	1	1	5227	-
C100020873	clarithromycin	XE	Drug - Antibiotic	HMDB0015342	CC[C@@H]1[C@@](C)(O)[C@H](O)[C@@H](C)C([C@H](C)C[C@@](C)(OC)[C@H](O[C@H]2[C@H](O)[C@@H](N(C)C)C[C@@H](C)O2)[C@@H](C)[C@H](O[C@H]3C[C@@](C)(OC)[C@@H](O)[C@H](C)O3)[C@@H](C)C(O1)=O)=O	2020	1	NA	1	1	2951	-
C100020885	Glimepiride	XE	Drug - Metabolic	HMDB0014367	CCC1=C(C)CN(C(NCCc2ccc(S(=O)(NC(N[C@H]3CC[C@H](C)CC3)=O)=O)cc2)=O)C1=O	2020	NA	NA	NA	NA	1045	-
C100020892	montelukast	XE	Drug - Respiratory	HMDB0014614	CC(c1c(CC[C@@H](SCC2(CC(O)=O)CC2)c3cc(/C=C/c(cc4)nc5c4ccc(Cl)c5)ccc3)cccc1)(O)C	2020	1.047	0.55	1	1	4995	-
C100020894	trichloroethanol glucuronide	XE	Chemical	HMDB0042049	ClC(Cl)(COC1O[C@H](C(O)=O)[C@H]([C@@H]([C@H]1O)O)O)Cl	2019	1	NA	1	1	2951	-
C100020907	meloxicam	XE	Drug - Analgesics, Anesthetics	HMDB0014952	Cc1sc(NC(C2=C(O)c3c(S(=O)(N2C)=O)cccc3)=O)nc1	2020	1.195	0.999	0.795	1.17	6226	-
C100020909	losartan	XE	Drug - Cardiovascular	HMDB0014816	CCCCc1n(Cc2ccc(c3c(c4nnn[nH]4)cccc3)cc2)c(CO)c(Cl)n1	2020	1.438	1.978	0.67	1.33	4995	-
C100020946	midazolam	XE	Drug - Psychoactive	HMDB0014821	Cc1n(c2c(C(c3c(F)cccc3)=NC4)cc(Cl)cc2)c4cn1	2020	1	NA	1	1	1045	-
C100020973	5-hydroxy-2-methylpyridine sulfate	XE	Chemical		CC1=NC=C(OS(=O)(O)=O)C=C1	2019	2.222	6.032	0.667	1.62	6226	1119
C100020975	3-hydroxy-2-methylpyridine sulfate	XE	Chemical		CC1=NC=CC=C1OS(=O)(O)=O	2019	1.969	5.186	0.665	1.727	6226	1756
C100021012	5-hydroxymethyl-2-furoylcarnitine	XE	Food Component/Plant	~HMDB0034355	OCC1=CC=C(C(OC(CC([O-])=O)C[N+](C)(C)C)=O)O1	2019	1.267	1.094	0.623	1.564	6226	4363
C100021084	methadone	XE	Drug - Analgesics, Anesthetics	HMDB0014477	CCC(C(c1ccccc1)(c2ccccc2)CC(N(C)C)C)=O	2020	1	NA	1	1	2951	-
C100021324	3,5-dichloro-2,6-dihydroxybenzoic acid	XE	Chemical	~HMDB0001544	ClC1=C(O)C(C(O)=O)=C(O)C(Cl)=C1	2019	1.052	0.414	0.794	1.243	6226	6130
C100021329	(S)-a-amino-omega-caprolactam	XE	Food Component/Plant	~HMDB0062769	O=C1NCCCC[C@H]1N	2019	1.028	0.377	0.88	1.136	6226	6069
C100021363	vanillic acid glycine	XE	Food Component/Plant	~HMDB0000484	OC1=CC=C(C=C1OC)C(NCC(O)=O)=O	2019	1.458	1.732	0.622	1.633	6226	3948
C100021464	2-methoxyhydroquinone glucuronide (2)	XE	Benzoate Metabolism		OC(C1OC(OC2=CC=C(O)C=C2OC)C(O)C(O)C1O)=O	2019	1.313	1.175	0.71	1.491	5227	584
C100021485	feruloylquinate (1)	XE	Food Component/Plant		O[C@@](C[C@H]1O)(C(O)=O)C[C@H]([C@H]1O)OC(/C=C/C(C=C2)=CC(OC)=C2O)=O	2019	2.013	3.284	0.551	1.649	3996	-
C100021488	feruloylquinate (4)	XE	Food Component/Plant		O[C@@](C[C@H]1O)(C(O)=O)C[C@H]([C@H]1O)OC(/C=C/C(C=C2)=CC(OC)=C2O)=O	2019	2.124	3.617	0.577	1.648	3996	-
C100021686	4-ethyl-2-methoxyphenol sulfate	XE	Food Component/Plant		CCC1=CC(OC)=C(OS(=O)(O)=O)C=C1	2020	1.948	6.393	0.596	1.674	5227	-
C100021707	3-bromo-5-chloro-2,6-dihydroxybenzoic acid	XE	Chemical	~HMDB0001544	OC(C1=C(O)C(Cl)=CC(Br)=C1O)=O	2019	1.17	1.854	0.764	1.315	6226	3180
C100021782	De(carboxymethoxy) cetirizine acetic acid	XE	Drug - Respiratory		ClC1=CC=C([C@@H](C2=CC=CC=C2)N3CCN(CC(O)=O)CC3)C=C1	2020	2.602	7.194	0.517	1.69	6226	-
C100021784	4-chlorobenzoic acid	XE	Chemical		O=C(O)C1=CC=C(Cl)C=C1	2020	1.022	0.239	0.917	1.09	6226	5896
C100021787	N-acetyl-4-chlorophenylalanine	XE	Chemical	~HMDB0000512	CC(NC(C(O)=O)Cc1ccc(Cl)cc1)=O	2020	1.041	0.305	0.874	1.156	6226	5927
C100021796	indapamide	XE	Drug - Cardiovascular		CC1Cc2c(N1NC(c3cc(S(=O)(N)=O)c(Cl)cc3)=O)cccc2	2020	1	0.257	0.871	1.129	2276	-
C100021839	2-methoxyhydroquinone sulfate (1)	XE	Benzoate Metabolism		OC1=CC=C(OS(=O)(O)=O)C=C1OC	2020	1.419	1.393	0.564	1.776	6226	3238
C100021840	2-methoxyhydroquinone sulfate (2)	XE	Benzoate Metabolism		OC1=CC=C(OS(=O)(O)=O)C(OC)=C1	2020	1.287	0.968	0.688	1.556	6226	1897
C1104	methyl indole-3-acetate	XE	Food Component/Plant	HMDB0029738	O=C(OC)CC1=CNC2=C1C=CC=C2	2015	1.26	1.099	0.709	1.414	6226	5423
C1382	fluoxetine	XE	Drug - Psychoactive	HMDB0014615	FC(F)(F)C(C=C1)=CC=C1OC(C2=CC=CC=C2)CCNC	2015	0.93	0.404	1	1	6226	-
C1383	4-acetamidophenol	XE	Drug - Analgesics, Anesthetics	HMDB0001859	OC1=CC=C(NC(C)=O)C=C1	2014	10.846	35.487	0.293	4.354	6226	-
C1384	naproxen	XE	Drug - Analgesics, Anesthetics	HMDB0001923	COC1=CC=C2C(C=CC([C@H](C)C(O)=O)=C2)=C1	2014	4.151	15.021	0.804	1.206	6226	-
C1386	indomethacin	XE	Drug - Analgesics, Anesthetics	HMDB0014473	ClC(C=C1)=CC=C1C(N2C(C)=C(CC(O)=O)C3=CC(OC)=CC=C32)=O	2019	1.038	0.077	1	1.038	3996	-
C1388	topiramate	XE	Drug - Neurological	HMDB0005034	CC1(OC2COC3(OC(C)(OC3C2O1)C)COS(N)(=O)=O)C	2015	1	0	1	1	5181	-
C1487	ibuprofen	XE	Drug - Analgesics, Anesthetics	HMDB0001925	CC(C1=CC=C(CC(C)C)C=C1)C(O)=O	2014	3.199	7.007	0.545	2.389	6226	-
C1869	2-hydroxyhippurate (salicylurate)	XE	Benzoate Metabolism	HMDB0000840	O=C(C1=CC=CC=C1O)NCC(O)=O	2014	12.058	71.699	0.532	2.14	6226	4428
C2028	metoprolol	XE	Drug - Cardiovascular	HMDB0001932	COCCC1=CC=C(OCC(O)CNC(C)C)C=C1	2015	1.724	2.628	0.575	1.575	6226	-
C2048	3-(N-acetyl-L-cystein-S-yl) acetaminophen	XE	Drug - Analgesics, Anesthetics		O=C(C)NC1=CC(SC[C@@H](C(O)=O)NC(C)=O)=C(O)C=C1	2014	3.298	6.194	0.351	3.086	6226	-
C2049	4-acetaminophen sulfate	XE	Drug - Analgesics, Anesthetics	HMDB0059911	CC(NC1=CC=C(OS(=O)(O)=O)C=C1)=O	2014	86.17	330.178	0.494	6.715	6226	1375
C338	gluconate	XE	Food Component/Plant	HMDB0000625	OC([C@H](O)[C@@H](O)[C@H](O)[C@H](O)CO)=O	2014	1.019	0.281	0.846	1.152	6226	6114
C466	phytanate	XE	Food Component/Plant	HMDB0000801	CC(CCCC(CCCC(CCCC(C)C)C)C)CC(O)=O	2014	1.148	0.644	0.725	1.41	6226	6136
C501	salicylate	XE	Drug - Topical Agents	HMDB0001895	OC1=C(C(O)=O)C=CC=C1	2016	9.536	73.027	0.632	1.8	6226	5806
C848	cotinine	XE	Tobacco Metabolite	HMDB0001046	O=C1CC[C@@H]([C@]2=CN=CC=C2)N1C	2015	49.059	142.637	0.208	9.17	6226	2085
C849	caffeine	XE	Xanthine Metabolism	HMDB0001847	O=C(N(C)C1=C2N(C)C=N1)N(C)C2=O	2015	1.476	1.599	0.429	1.938	6226	6029
