# Supplementary material for: Genome-wide association studies of metabolites in Finnish men identify disease-relevant loci
Source: Nat Commun. 2022 Mar 28;13:1644. doi: 10.1038/s41467-022-29143-5 (PMC8960770; doi:10.1038/s41467-022-29143-5)
Supplement: Supplementary file 5 — Supplementary Data 2 [file 41467_2022_29143_MOESM5_ESM.xlsx]

## Sheet: Sheet1
Supplementary Data 2: List of 83 metabolite genetic associations whose effect size ratios exceed 1.2 between the association models with and without BMI adjustment
Metabolite ID: Metabolon metabolite chemical ID.
Biochemical name: biochemical name of the metabolite.
Class: biochemical class of the metabolite.
Chr:Pos: chromosome and base pair position in genome build 38.
rsID: dbSNP variant ID.
EA and NEA: effect and non-effect allele.
βadjBMI and βnoBMI: effect size estimate of unconditional association tests in the models with and without BMI adjustment.
PadjBMI and PnoBMI: p-value of unconditional association tests in the models with and without BMI adjustment.
Ratio: ratio of the effect sizes between the models with and without BMI adjustment.
Metabolite ID	Biochemical name	Class	Chr:Pos	rsID	EA/NEA	βadjBMI	PadjBMI	βnoBMI	PnoBMI	Ratio
C100015971	cortolone glucuronide (1)	LI	4:69502057	rs111824885	CCCTT/C	-0.1957	9.596e-12	-0.1524	1.462e-07	1.28412
C100015971	cortolone glucuronide (1)	LI	4:69497644	rs6600771	A/G	-0.1964	4.701e-13	-0.157	1.046e-08	1.25096
C100015971	cortolone glucuronide (1)	LI	4:69542714	rs368977289	CA/C	-0.1984	7.975e-13	-0.1586	1.433e-08	1.25095
C100015971	cortolone glucuronide (1)	LI	4:69563788	rs1491320076	A/AAC	-0.2029	1.043e-12	-0.1622	1.654e-08	1.25092
C100015971	cortolone glucuronide (1)	LI	4:69496843	rs6820660	C/T	-0.1952	6.177e-13	-0.1562	1.183e-08	1.24968
C100015971	cortolone glucuronide (1)	LI	4:69504925	rs58306899	C/T	-0.1868	3.02e-12	-0.1495	3.186e-08	1.2495
C100015971	cortolone glucuronide (1)	LI	4:69541404	rs151144982	T/C	-0.1925	2.04e-12	-0.1541	2.495e-08	1.24919
C100015971	cortolone glucuronide (1)	LI	4:69505938	rs7659439	T/C	-0.194	8.864e-13	-0.1554	1.465e-08	1.24839
C100015971	cortolone glucuronide (1)	LI	4:69505939	rs1821189	A/G	-0.194	8.864e-13	-0.1554	1.465e-08	1.24839
C100015971	cortolone glucuronide (1)	LI	4:69517239	rs28628787	G/C	-0.1942	8.647e-13	-0.1556	1.407e-08	1.24807
C100015971	cortolone glucuronide (1)	LI	4:69497116	rs6821129	G/T	-0.1976	3.489e-13	-0.1586	7.457e-09	1.2459
C100015971	cortolone glucuronide (1)	LI	4:69540119	rs6825148	C/T	0.1941	7.478e-13	0.1558	1.207e-08	1.24583
C100015971	cortolone glucuronide (1)	LI	4:69502682	rs1594588	T/C	-0.1945	7.421e-13	-0.1562	1.19e-08	1.2452
C100015971	cortolone glucuronide (1)	LI	4:69537163	rs60493652	G/T	-0.1945	7.005e-13	-0.1562	1.152e-08	1.2452
C100015971	cortolone glucuronide (1)	LI	4:69501384	rs6600772	G/C	-0.1953	6.001e-13	-0.157	1.001e-08	1.24395
C100015971	cortolone glucuronide (1)	LI	4:69505837	rs7657880	A/G	-0.195	6.058e-13	-0.1568	1.01e-08	1.24362
C100015971	cortolone glucuronide (1)	LI	4:69517907	rs9991882	T/C	-0.195	6.498e-13	-0.1568	1.044e-08	1.24362
C100015971	cortolone glucuronide (1)	LI	4:69521995	rs7683404	T/C	-0.195	6.565e-13	-0.1568	1.057e-08	1.24362
C100015971	cortolone glucuronide (1)	LI	4:69527672	rs17671762	A/C	-0.195	6.568e-13	-0.1568	1.059e-08	1.24362
C100015971	cortolone glucuronide (1)	LI	4:69505086	rs9996012	G/A	-0.1953	5.816e-13	-0.1571	9.666e-09	1.24316
C100015971	cortolone glucuronide (1)	LI	4:69506923	rs2331749	T/C	-0.1953	5.812e-13	-0.1571	9.671e-09	1.24316
C100015971	cortolone glucuronide (1)	LI	4:69530314	rs9790347	C/G	-0.195	7.05e-13	-0.1569	1.075e-08	1.24283
C100015971	cortolone glucuronide (1)	LI	4:69516359	rs72848481	T/C	-0.1951	6.672e-13	-0.157	1.037e-08	1.24268
C100015971	cortolone glucuronide (1)	LI	4:69539735	rs28444366	T/C	-0.1954	5.828e-13	-0.1573	9.358e-09	1.24221
C100015971	cortolone glucuronide (1)	LI	4:69532931	rs10022707	T/C	-0.1936	9.11e-13	-0.1559	1.231e-08	1.24182
C100015971	cortolone glucuronide (1)	LI	4:69521684	rs7665255	A/T	-0.1958	5.917e-13	-0.1578	9.192e-09	1.24081
C100015971	cortolone glucuronide (1)	LI	4:69506328	rs1835827	C/T	-0.1954	5.663e-13	-0.1575	8.761e-09	1.24063
C100015971	cortolone glucuronide (1)	LI	4:69509317	rs113905681	A/G	-0.1954	5.508e-13	-0.1575	8.729e-09	1.24063
C100015971	cortolone glucuronide (1)	LI	4:69502484	rs7655968	G/T	-0.1946	7.217e-13	-0.1569	1.027e-08	1.24028
C100015971	cortolone glucuronide (1)	LI	4:69562934	rs11930267	G/T	-0.191	2.058e-12	-0.154	2.003e-08	1.24026
C100015971	cortolone glucuronide (1)	LI	10:5007460	rs11252880	A/G	0.2098	6.135e-14	0.1692	1.867e-09	1.23995
C100015971	cortolone glucuronide (1)	LI	4:69566063	rs28514712	A/T	-0.1904	2.272e-12	-0.1536	2.09e-08	1.23958
C100015971	cortolone glucuronide (1)	LI	4:69544206	rs11937649	G/A	-0.1953	6.275e-13	-0.1576	9.118e-09	1.23921
C100015971	cortolone glucuronide (1)	LI	4:69554290	rs28832682	T/C	-0.196	5.062e-13	-0.1584	7.465e-09	1.23737
C100015971	cortolone glucuronide (1)	LI	4:69549261	rs6824079	C/G	-0.1962	4.424e-13	-0.1587	6.684e-09	1.23629
C100015971	cortolone glucuronide (1)	LI	4:69545819	rs6847823	T/C	-0.195	6.078e-13	-0.1578	8.171e-09	1.23574
C100001395	1-linoleoyl-GPC (18:2)	LI	11:61858251	rs34212714	C/CA	-0.1305	4.696e-12	-0.1057	1.784e-08	1.23463
C100001395	1-linoleoyl-GPC (18:2)	LI	11:61858798	rs174604	G/C	0.129	8.375e-12	0.1045	2.649e-08	1.23445
C100015971	cortolone glucuronide (1)	LI	4:69502847	rs7673043	T/G	-0.1973	4.472e-13	-0.1601	6.015e-09	1.23235
C100015971	cortolone glucuronide (1)	LI	4:69534890	rs10005953	A/G	-0.1965	4.301e-13	-0.1595	5.723e-09	1.23197
C100015971	cortolone glucuronide (1)	LI	10:5061138	rs149447514	T/C	0.2221	1.609e-12	0.1805	1.178e-08	1.23047
C100009051	1-stearoyl-2-dihomo-linolenoyl-GPC (18:0/20:3n3 or 6)*	LI	11:61841055	rs200202925	AT/A	-0.1437	4.595e-12	-0.1169	1.567e-08	1.22926
C100009051	1-stearoyl-2-dihomo-linolenoyl-GPC (18:0/20:3n3 or 6)*	LI	11:61835886	rs2727271	T/A	-0.1376	1.067e-11	-0.1127	2.266e-08	1.22094
C100009051	1-stearoyl-2-dihomo-linolenoyl-GPC (18:0/20:3n3 or 6)*	LI	11:61835765	rs2727270	T/C	-0.1379	9.076e-12	-0.1133	1.838e-08	1.21712
C100009051	1-stearoyl-2-dihomo-linolenoyl-GPC (18:0/20:3n3 or 6)*	LI	11:61837495	rs2072113	T/C	-0.1386	7.431e-12	-0.1139	1.601e-08	1.21686
C100021331	metabolonic lactone sulfate	PC	7:98728330	rs184643855	T/C	-0.3616	2.178e-12	-0.2972	8.564e-09	1.21669
C100015971	cortolone glucuronide (1)	LI	4:68870250	rs113967678	G/A	-0.2575	1.278e-14	-0.2118	2.915e-10	1.21577
C100009051	1-stearoyl-2-dihomo-linolenoyl-GPC (18:0/20:3n3 or 6)*	LI	11:61837310	rs2524299	T/A	-0.1387	7.49e-12	-0.1142	1.476e-08	1.21454
C100021331	metabolonic lactone sulfate	PC	7:98632624	rs190894632	C/T	-0.3873	8.345e-14	-0.3193	8.373e-10	1.21297
C100021331	metabolonic lactone sulfate	PC	12:21344958	rs7301895	T/C	0.1916	1.303e-11	0.158	2.607e-08	1.21266
C100015971	cortolone glucuronide (1)	LI	4:69510981	rs113017497	C/T	-0.2081	3.848e-13	-0.1718	2.882e-09	1.21129
C100015971	cortolone glucuronide (1)	LI	4:68855528	rs77170754	A/G	-0.2591	5.137e-15	-0.214	1.338e-10	1.21075
C100015971	cortolone glucuronide (1)	LI	4:68870944	rs201149244	G/A	-0.2656	1.792e-15	-0.2196	6.196e-11	1.20947
C100009051	1-stearoyl-2-dihomo-linolenoyl-GPC (18:0/20:3n3 or 6)*	LI	11:61837743	rs2072114	G/A	-0.1436	1.119e-12	-0.1188	3.357e-09	1.20875
C100015971	cortolone glucuronide (1)	LI	4:68868441	rs77829136	A/C	-0.2888	1.498e-16	-0.239	1.109e-11	1.20837
C100015971	cortolone glucuronide (1)	LI	4:68825803	rs11726322	C/G	-0.2596	4.223e-15	-0.215	1.033e-10	1.20744
C100015971	cortolone glucuronide (1)	LI	4:68828294	rs115455627	T/C	-0.2596	4.223e-15	-0.215	1.033e-10	1.20744
C100015971	cortolone glucuronide (1)	LI	4:68832537	rs112901040	T/A	-0.2584	6.041e-15	-0.2141	1.291e-10	1.20691
C100015971	cortolone glucuronide (1)	LI	4:69542718	rs59975217	A/C	-0.161	4.691e-13	-0.1334	3.594e-09	1.2069
C100015971	cortolone glucuronide (1)	LI	4:68840555	rs6843220	C/T	-0.2596	4.132e-15	-0.2151	1.009e-10	1.20688
C100015971	cortolone glucuronide (1)	LI	4:68852301	rs7682469	G/T	-0.2595	4.288e-15	-0.2151	1.009e-10	1.20642
C100015971	cortolone glucuronide (1)	LI	4:68853416	rs6831537	T/C	-0.2595	4.288e-15	-0.2151	1.009e-10	1.20642
C100015971	cortolone glucuronide (1)	LI	4:68854593	rs1458247	G/A	0.2612	3.254e-15	0.2166	8.226e-11	1.20591
C100015971	cortolone glucuronide (1)	LI	4:68823727	rs115329518	A/G	-0.259	4.714e-15	-0.2148	1.067e-10	1.20577
C100015971	cortolone glucuronide (1)	LI	4:68839619	rs79195961	G/A	-0.259	4.694e-15	-0.2148	1.063e-10	1.20577
C100015971	cortolone glucuronide (1)	LI	4:68843354	rs6857353	C/A	-0.259	4.697e-15	-0.2148	1.069e-10	1.20577
C100015971	cortolone glucuronide (1)	LI	10:4805319	rs12245911	C/T	0.1314	4.36e-12	0.109	1.044e-08	1.2055
C100015971	cortolone glucuronide (1)	LI	4:68863840	rs7668868	G/A	-0.2589	4.793e-15	-0.2148	1.051e-10	1.20531
C100015971	cortolone glucuronide (1)	LI	4:68871318	rs11726946	G/A	-0.2589	4.965e-15	-0.2148	1.082e-10	1.20531
C100015971	cortolone glucuronide (1)	LI	4:68857229	rs7665417	T/C	-0.2576	7.039e-15	-0.2138	1.352e-10	1.20486
C100015971	cortolone glucuronide (1)	LI	4:68871046	rs77677017	G/C	-0.2588	4.855e-15	-0.2148	1.047e-10	1.20484
C100015971	cortolone glucuronide (1)	LI	4:68858366	rs144497684	AT/A	-0.2589	4.792e-15	-0.2149	1.046e-10	1.20475
C100015971	cortolone glucuronide (1)	LI	4:68863326	rs138319937	CTTAT/C	-0.2589	6.017e-15	-0.2149	1.214e-10	1.20475
C100015971	cortolone glucuronide (1)	LI	4:68864548	rs77168292	G/A	-0.2589	4.795e-15	-0.2149	1.047e-10	1.20475
C100015971	cortolone glucuronide (1)	LI	4:68864659	rs78069315	A/G	-0.2589	4.791e-15	-0.2149	1.046e-10	1.20475
C100015971	cortolone glucuronide (1)	LI	4:68867316	rs76177150	A/G	-0.2589	4.833e-15	-0.2149	1.05e-10	1.20475
C100015971	cortolone glucuronide (1)	LI	4:68835349	rs11737566	G/T	-0.2586	4.865e-15	-0.2148	1.025e-10	1.20391
C100001395	1-linoleoyl-GPC (18:2)	LI	11:61841055	rs200202925	AT/A	0.1914	1.775e-20	0.1591	1.021e-14	1.20302
C100015971	cortolone glucuronide (1)	LI	4:69542698	rs60474650	G/A	-0.1632	2.607e-13	-0.1357	2.115e-09	1.20265
C100021331	metabolonic lactone sulfate	PC	7:99507515	rs867302481	A/G	-1.443	2.309e-11	-1.2	3.198e-08	1.2025
C100015971	cortolone glucuronide (1)	LI	10:5023555	rs2895059	T/C	0.1663	9.613e-15	0.1383	1.462e-10	1.20246
C100015971	cortolone glucuronide (1)	LI	4:69167747	rs4515232	G/T	0.136	5.458e-11	0.1133	7.33e-08	1.20035
C100015971	cortolone glucuronide (1)	LI	4:69127463	rs4694647	A/T	0.1438	4.393e-12	0.1198	1.321e-08	1.20033
