# Supplementary material for: Genome-wide association studies of metabolites in Finnish men identify disease-relevant loci
Source: Nat Commun. 2022 Mar 28;13:1644. doi: 10.1038/s41467-022-29143-5 (PMC8960770; doi:10.1038/s41467-022-29143-5)
Supplement: Supplementary file 6 — Supplementary Data 3 [file 41467_2022_29143_MOESM6_ESM.xlsx]

## Sheet: Sheet1
Supplementary Data 3: All 2,030 significant single-variant association results identified in stepwise conditional analysis at P<7.2×10-11
Metabolite ID: Metabolon metabolite chemical ID.
Biochemical name: biochemical name of the metabolite.
Class: biochemical class of the metabolite.
Year: year when the metabolite was identified in the Metabolon DiscoveryHD4 platform.
Chr:Pos: chromosome and base pair position in genome build 38.
rsID: dbSNP variant ID.
EA and NEA: effect and non-effect allele.
N: number of METSIM participants assayed and passing quality control for this metabolite.
MAF, MAFNFE, and RMAF: minor allele frequency in METSIM, in gnomAD v3.1 non-Finnish Europeans, and their ratio. When the index variant is monomorphic in gnomAD v3.1 non-Finnish Europeans (n=34,029), the ratio is labeled as infinite, ∞.
β: effect size estimate of metabolite-specific stepwise conditional association test.
P: p-value of metabolite-specific stepwise conditional association test.
r2: genotype imputation quality info score. "." indicates genotyped variant.
Novel: indicator of novel association signal: novel (Y) or not (N).
Putative causal gene: the putative causal gene(s) nominated in the knowledge-based approach. For unnamed metabolites, the putative causal gene results are represented by "-". If no putative causal gene is nominated, it is labeled as “unknown”. If multiple putative causal genes are nominated, they are separated by a vertical bar.
Metabolite ID	Biochemical name	Class	Year	Chr:Pos	rsID	EA/NEA	N	MAF(%)	MAFNFE(%)	RMAF	β	P	r2	Novel	Putative causal gene
C1442	beta-hydroxyisovalerate	AA	2013	1:6287738	rs561463382	TA/T	6136	5.971	2.42518	2.46209	-0.4942	6.853e-37	0.99303	N	unknown
C999924337	X - 24337	UN	2015	1:11796321	rs1801133	A/G	5922	22.844	33.522	0.681463	-0.2966	9.093e-43	.	N	-
C100000096	4-guanidinobutanoate	AA	2014	1:15500132	rs4646080	T/A	6103	27.545	23.0387	1.1956	0.3023	7.368e-47	0.99425	N	AGMAT
C100000096	4-guanidinobutanoate	AA	2014	1:15549419	rs3980014	T/C	6103	32.518	43.4335	0.748685	-0.5806	1.837e-201	0.99836	N	AGMAT
C100002769	argininate*	AA	2016	1:15580859	rs113177297	T/C	6101	29.841	25.6665	1.16264	0.1609	1.285e-15	0.99754	N	AGMAT
C35	S-1-pyrroline-5-carboxylate	AA	2015	1:18872954	rs61757683	T/G	6073	4.436	2.51185	1.76603	0.5553	9.2e-36	0.97718	Y	ALDH4A1
C999917676	X - 17676	UN	2014	1:18872954	rs61757683	T/G	4817	4.523	2.51185	1.80066	0.8936	3.092e-73	0.97718	Y	-
C999917676	X - 17676	UN	2014	1:18874480	rs200711248	G/C	4817	0.321	0.0092931	34.5418	1.181	5.398e-11	0.92692	Y	-
C999924462	X - 24462	UN	2015	1:19303285	rs75708060	C/T	3244	9.847	9.14613	1.07663	1.481	4.13E-426	0.99958	N	-
C100010895	2'-O-methylcytidine	NU	2016	1:20589042	rs602946	A/G	5778	1.97	1.37525	1.43247	0.5336	2.47e-15	0.99897	Y	CDA
C100010895	2'-O-methylcytidine	NU	2016	1:20589096	rs3215400	T/TC	5778	46.677	45.196	1.03277	-0.1358	5.066e-13	0.99937	N	CDA
C267	choline phosphate	LI	2014	1:21564139	rs121918007	A/G	6136	1.861	0.14095	13.2033	0.5255	3.865e-15	0.99409	N	ALPL
C100015835	cerotoylcarnitine (C26)*	LI	2016	1:43908740	rs546162892	C/T	6021	0.258	0.461958	0.558492	-1.889	1.138e-24	0.93482	Y	unknown
C100015836	ximenoylcarnitine (C26:1)*	LI	2016	1:43991375	rs545845176	C/G	5826	0.256	0.45846	0.558391	-1.491	1.166e-15	0.93827	Y	unknown
C100000846	erythritol	XE	2013	1:45559808	rs148563337	T/C	6128	1.717	0.674073	2.5472	-0.5648	8.183e-17	0.96545	Y	AKR1A1
C100000406	ribitol	CA	2013	1:45566639	rs2229540	G/A	5194	13.43	5.55194	2.41897	-0.6883	1.716e-123	.	N	AKR1A1
C100000406	ribitol	CA	2013	1:45569207	rs61757676	T/G	5194	1.641	0.272581	6.02023	-0.8416	1.634e-30	0.96567	Y	AKR1A1
C100001740	mannitol/sorbitol	CA	2013	1:45585381	rs72688441	A/G	6124	13.871	5.56382	2.49307	-0.204	1.865e-14	0.99864	N	AKR1A1
C100000846	erythritol	XE	2013	1:45780448	rs72690839	T/G	6128	13.878	5.5981	2.47906	-0.5438	2.403e-91	0.99835	N	AKR1A1
C100001197	10-undecenoate (11:1n1)	LI	2013	1:45954759	rs1196113701	G/A	6136	0.323	0	∞	1.103	2.587e-12	0.9533	N	unknown
C999917325	X - 17325	UN	2013	1:46336936	rs3991796	T/C	5356	32.389	32.6347	0.992471	-0.1388	3.514e-11	0.99795	N	-
C100003239	N-palmitoyltaurine	LI	2013	1:46394339	rs200388505	G/T	4206	0.544	0.487994	1.11477	1.02	1.019e-11	0.98506	Y	FAAH
C100003686	N-palmitoylglycine	LI	2013	1:46405089	rs324420	A/C	6123	28.369	20.7364	1.36808	0.4974	2.344e-131	.	N	FAAH
C100005814	N-linoleoyltaurine*	LI	2017	1:46405089	rs324420	A/C	3008	32.165	20.7364	1.55114	0.4989	1.24e-74	.	N	FAAH
C999916570	X - 16570	UN	2014	1:46405089	rs324420	A/C	5894	28.487	20.7364	1.37377	0.1643	9.194e-15	.	N	-
C100003119	N-oleoyltaurine	LI	2013	1:46429969	rs1571138	G/A	5321	28.728	20.7018	1.38771	-0.3408	9.559e-55	.	N	FAAH
C100006726	linoleoyl ethanolamide	LI	2015	1:46429969	rs1571138	G/A	4905	29.237	20.7018	1.41229	-0.352	3.998e-56	.	N	FAAH
C100015641	N-oleoylserine	LI	2016	1:46429969	rs1571138	G/A	5745	28.601	20.7018	1.38157	-0.2595	1.47e-34	.	N	FAAH
C1137	oleoyl ethanolamide	LI	2013	1:46429969	rs1571138	G/A	3230	28.283	20.7018	1.36621	-0.3984	1.327e-46	.	N	FAAH
C100001999	21-hydroxypregnenolone disulfate	LI	2013	1:46845206	rs11583922	C/G	6113	15.478	13.1652	1.17568	-0.2631	1.239e-23	0.99857	N	CYP4A11
C100021131	undecenoylcarnitine (C11:1)	LI	2018	1:46845206	rs11583922	C/G	6129	15.527	13.1652	1.1794	0.2981	4.451e-31	0.99857	N	CYP4A11
C100006614	adipoylcarnitine (C6-DC)	LI	2015	1:46857650	rs11211387	C/G	6083	14.967	12.1566	1.23118	-0.2463	1.556e-21	0.97944	N	CYP4A11
C100001145	3-hydroxysebacate	LI	2013	1:46899554	rs6683138	C/G	4299	23.103	21.3704	1.08107	0.2236	4.587e-18	0.98909	N	CYP4A11
C999918888	X - 18888	UN	2014	1:46899554	rs6683138	C/G	4840	23.462	21.3704	1.09787	0.1617	1.959e-11	0.98909	N	-
C100019972	dodecenedioate (C12:1-DC)*	LI	2017	1:46899620	rs28597732	A/G	5534	14.416	12.8835	1.11895	-0.2721	3.011e-23	0.9994	N	CYP4A11
C999914939	X - 14939	UN	2013	1:46917369	rs4507958	T/A	6106	15.597	13.3114	1.1717	0.3185	3.625e-36	0.99949	N	-
C999921607	X - 21607	UN	2013	1:46920877	rs111790575	G/A	6134	15.039	13.0359	1.15366	-0.2048	1.862e-15	0.99279	N	-
C100001102	dodecanedioate (C12-DC)	LI	2013	1:46923941	rs12132488	C/T	6130	15.584	13.3919	1.16369	0.3025	4.808e-32	0.99354	N	CYP4A11
C100001197	10-undecenoate (11:1n1)	LI	2013	1:46923941	rs12132488	C/T	6136	15.602	13.3919	1.16503	-0.5197	2.408e-92	0.99354	N	CYP4A11
C100001613	tetradecanedioate (C14-DC)	LI	2013	1:46923941	rs12132488	C/T	6133	15.585	13.3919	1.16376	0.3033	6.984e-32	0.99354	N	CYP4A11
C999924949	X - 24949	UN	2016	1:46923941	rs12132488	C/T	3211	17.399	13.3919	1.29922	-0.2969	5.318e-19	0.99354	N	-
C100004396	3-hydroxyadipate*	LI	2017	1:46926382	rs11211402	T/C	4812	14.464	13.005	1.11219	0.2466	5.866e-17	.	N	CYP4A11
C999918922	X - 18922	UN	2013	1:46927091	rs11585982	C/T	5328	25.82	21.5756	1.19672	-0.1632	9.001e-13	0.98555	N	-
C999918899	X - 18899	UN	2014	1:46927183	rs11211403	T/G	5632	14.9	13.0116	1.14513	-0.2207	1.528e-16	0.99289	N	-
C100020254	glycine conjugate of C10H14O2 (1)*	PC	2017	1:46948114	rs11211406	A/C	5688	25.589	21.6533	1.18176	-0.1742	1.158e-15	.	N	CYP4A11
C100001197	10-undecenoate (11:1n1)	LI	2013	1:47067839	rs35562865	A/G	6136	2.167	0.515895	4.20047	0.4786	3.607e-15	0.98617	N	CYP4A11
C100001593	glutarylcarnitine (C5-DC)	AA	2014	1:53213557	rs1799822	G/A	6136	12.956	21.666	0.597988	-0.2682	2.035e-23	.	N	CPT2
C100005850	3-methylglutarylcarnitine (2)	AA	2014	1:53213557	rs1799822	G/A	6050	12.893	21.666	0.59508	-0.1982	3.126e-13	.	N	CPT2
C100006614	adipoylcarnitine (C6-DC)	LI	2015	1:53230210	rs13375749	C/T	6083	12.995	22.0296	0.589888	0.2901	5.548e-27	0.99914	N	CPT2
C100015834	lignoceroylcarnitine (C24)*	LI	2016	1:53239502	rs17785370	T/A	5779	39.302	32.1796	1.22133	-0.126	6.807e-11	0.99818	N	CPT2
C100015835	cerotoylcarnitine (C26)*	LI	2016	1:53239502	rs17785370	T/A	6021	39.357	32.1796	1.22304	-0.1395	1.195e-13	0.99818	N	CPT2
C100015836	ximenoylcarnitine (C26:1)*	LI	2016	1:53239502	rs17785370	T/A	5826	39.182	32.1796	1.2176	-0.2332	3.883e-34	0.99818	N	CPT2
C100015846	nervonoylcarnitine (C24:1)*	LI	2016	1:53239502	rs17785370	T/A	4896	39.304	32.1796	1.22139	-0.1366	5.352e-11	0.99818	N	CPT2
C999915469	X - 15469	UN	2014	1:54607053	rs1616691	C/T	5736	44.032	38.7737	1.13562	-0.1265	2.93e-11	0.99674	N	-
C100002107	palmitoyl sphingomyelin (d18:1/16:0)	LI	2015	1:55039974	rs11591147	T/G	6126	4.269	1.62554	2.6262	-0.3709	1.383e-16	.	N	PCSK9
C100005986	sphingomyelin (d18:1/24:1, d18:2/24:0)*	LI	2015	1:55039974	rs11591147	T/G	6023	4.275	1.62554	2.6299	-0.3292	3.453e-13	.	N	unknown
C100008954	palmitoyl dihydrosphingomyelin (d18:0/16:0)*	LI	2015	1:55039974	rs11591147	T/G	6114	4.261	1.62554	2.62128	-0.3953	1.525e-18	.	N	PCSK9
C100009162	1-(1-enyl-palmitoyl)-2-palmitoyl-GPC (P-16:0/16:0)*	LI	2015	1:55039974	rs11591147	T/G	6114	4.253	1.62554	2.61636	-0.301	3.06e-11	.	N	PCSK9
C100009272	glycosyl-N-palmitoyl-sphingosine (d18:1/16:0)	LI	2015	1:55039974	rs11591147	T/G	6136	4.27	1.62554	2.62682	-0.3002	3.109e-11	.	N	PCSK9
C100015882	glycosyl ceramide (d18:1/20:0, d16:1/22:0)*	LI	2016	1:55039974	rs11591147	T/G	3930	4.033	1.62554	2.48102	-0.4011	3.516e-12	.	N	PCSK9
C100021000	hydroxypalmitoyl sphingomyelin (d18:1/16:0(OH))**	LI	2018	1:55039974	rs11591147	T/G	6114	4.261	1.62554	2.62128	-0.3531	4.325e-15	.	N	unknown
C100021162	palmitoyl-sphingosine-phosphoethanolamine (d18:1/16:0)	LI	2018	1:55039974	rs11591147	T/G	5943	4.181	1.62554	2.57207	-0.3781	3.076e-16	.	N	PCSK9
C266	cholesterol	LI	2015	1:55039974	rs11591147	T/G	6136	4.27	1.62554	2.62682	-0.3371	4.846e-14	.	N	PCSK9
C100009066	1-palmitoyl-2-oleoyl-GPI (16:0/18:1)*	LI	2015	1:62453356	rs10714295	G/GT	5990	23.905	33.6046	0.711361	-0.1714	4.26e-15	0.99391	N	ANGPTL3
C100008994	1-stearoyl-2-linoleoyl-GPI (18:0/18:2)	LI	2015	1:62456989	rs4350231	A/G	6126	26.4	33.768	0.781805	-0.1908	2.966e-19	0.99599	N	ANGPTL3
C1528	1-palmitoyl-2-linoleoyl-GPI (16:0/18:2)	LI	2015	1:62506471	rs11311703	C/CT	5845	26.642	34.0161	0.783217	0.165	1.286e-14	0.98727	N	ANGPTL3
C100000616	1-stearoyl-2-arachidonoyl-GPI (18:0/20:4)	LI	2015	1:62532065	rs35664253	C/CAG	6133	24.146	33.2982	0.725144	-0.2024	9.729e-21	0.99853	N	ANGPTL3
C100008993	1-palmitoyl-2-arachidonoyl-GPI (16:0/20:4)*	LI	2015	1:62611990	rs11361002	C/CA	5707	23.857	37.2071	0.641195	-0.1467	7.193e-11	0.99459	N	ANGPTL3
C100001251	decanoylcarnitine (C10)	LI	2014	1:75696204	rs4949874	C/T	6135	26.888	30.3451	0.886074	-0.312	1.283e-47	0.99838	N	ACADM
C926	caproate (6:0)	LI	2013	1:75701161	rs7550949	G/C	5896	26.818	30.3767	0.882848	-0.1513	7.637e-13	0.99841	N	ACADM
C100009271	(S)-3-hydroxybutyrylcarnitine	LI	2015	1:75702239	rs76963882	C/T	5991	25.585	30.0251	0.85212	0.1963	6.488e-20	0.99866	N	ACADM
C932	caprylate (8:0)	LI	2013	1:75702239	rs76963882	C/T	6047	25.216	30.0251	0.839831	-0.1878	1.157e-18	0.99866	N	ACADM
C100020261	glutamine conjugate of C6H10O2 (1)*	PC	2018	1:75726897	rs11161468	T/C	5916	27.075	30.4282	0.8898	0.1983	3.399e-20	0.99818	N	unknown
C100020262	glutamine conjugate of C6H10O2 (2)*	PC	2018	1:75726897	rs11161468	T/C	6006	27.093	30.4282	0.890391	0.1571	1.894e-13	0.99818	N	unknown
C999912101	X - 12101	UN	2014	1:75726897	rs11161468	T/C	6119	26.928	30.4282	0.884969	0.1894	2.107e-19	0.99818	N	-
C100001527	hexanoylglycine	LI	2013	1:75729356	rs1303169	C/T	4444	26.179	33.2824	0.786572	-0.3265	5.405e-39	0.9812	N	ACADM
C100020631	4-methylhexanoylglutamine	LI	2017	1:75734124	rs7554984	C/T	4189	26.544	33.366	0.79554	-0.2795	4.177e-29	0.99478	N	ACADM
C100000781	hexanoylcarnitine (C6)	LI	2014	1:75734330	rs537665883	A/AT	6136	49.375	48.1807	1.02479	-0.167	1.366e-13	0.94772	N	ACADM
C100001247	octanoylcarnitine (C8)	LI	2014	1:75734330	rs537665883	A/AT	6136	49.375	48.1807	1.02479	-0.1719	5.804e-14	0.94772	N	ACADM
C100002796	cis-4-decenoate (10:1n6)*	LI	2018	1:75734330	rs537665883	A/AT	6121	49.366	48.1807	1.0246	-0.1572	8.89e-14	0.94772	N	ACADM
C100000781	hexanoylcarnitine (C6)	LI	2014	1:75735983	rs4949877	G/C	6136	26.959	30.4791	0.884508	-0.4797	2.047e-113	0.99859	N	ACADM
C100001733	hexanoylglutamine	LI	2016	1:75740569	rs11161493	A/T	5911	28.852	33.4604	0.862273	-0.2844	2.818e-41	0.99809	N	ACADM
C999918921	X - 18921	UN	2014	1:75742917	rs1491109833	G/GCA	6134	26.025	29.8503	0.871851	-0.1723	4.959e-17	0.98917	N	-
C100002259	cis-4-decenoylcarnitine (C10:1)	LI	2014	1:75744069	rs12123977	A/G	6136	26.984	30.4809	0.885276	-0.4128	4.755e-86	0.99845	N	ACADM
C100002796	cis-4-decenoate (10:1n6)*	LI	2018	1:75744069	rs12123977	A/G	6121	26.944	30.4809	0.883963	-0.4059	2.59e-95	0.99845	N	ACADM
C999921607	X - 21607	UN	2013	1:75750964	rs61799967	A/G	6134	26.331	30.0439	0.876418	-0.1663	4.616e-15	0.99724	N	-
C999923680	X - 23680	UN	2014	1:75750964	rs61799967	A/G	5762	26.299	30.0439	0.875352	-0.139	6.48e-11	0.99724	N	-
C100001247	octanoylcarnitine (C8)	LI	2014	1:75759063	rs61622554	T/C	6136	26.969	30.4628	0.885309	-0.4115	3.665e-81	0.9987	N	ACADM
C100006620	nonanoylcarnitine (C9)	LI	2017	1:75759063	rs61622554	T/C	5552	26.42	30.4628	0.867287	-0.3686	6.958e-60	0.9987	N	ACADM
C100002259	cis-4-decenoylcarnitine (C10:1)	LI	2014	1:76000418	rs112401426	A/T	6136	12.911	10.5581	1.22285	0.2134	2.784e-15	0.99621	N	ACADM
C999924518	X - 24518	UN	2015	1:85364552	rs34633935	C/CT	3076	41.898	36.351	1.1526	0.4289	1.005e-61	0.99685	N	-
C100001810	dimethylarginine (SDMA + ADMA)	AA	2014	1:85397036	rs34296620	T/TA	6136	38.852	36.3062	1.07012	-0.2195	4.852e-30	0.98738	N	DDAH1
C100021372	2-hydroxy-4-(methylthio)butanoic acid	AA	2018	1:88937277	rs12729558	G/C	5885	46.01	49.5937	0.927739	0.4571	4.937e-130	0.99818	N	unknown
C100000263	imidazole lactate	AA	2014	1:88969840	rs2810876	A/T	6127	45.468	49.7132	0.914606	-0.4416	1.671e-122	0.99719	N	KYAT3
C825	uracil	NU	2013	1:97291353	rs1254152519	T/C	5730	0.613	0.00155096	395.239	1.325	5.394e-28	0.84236	Y	DPYD
C825	uracil	NU	2013	1:97450058	rs3918290	T/C	5730	2.872	0.506411	5.67128	1.432	5.857e-148	.	Y	DPYD
C825	uracil	NU	2013	1:97736605	rs4970728	C/G	5730	20.076	11.9676	1.67753	-0.24	2.978e-27	0.99509	Y	DPYD
C100001398	3,7-dimethylurate	XE	2013	1:109711834	rs28461755	G/A	5169	43.77	39.3697	1.11177	-0.1332	3.111e-11	0.95759	N	AMPD2
C100001300	alpha-hydroxyisovalerate	AA	2013	1:119392884	rs10802092	T/A	6136	38.393	40.3797	0.9508	0.1272	2.292e-11	0.99791	N	HAO2
C503	serine	AA	2014	1:119706705	rs10923889	A/G	6134	2.468	2.72691	0.905054	0.4144	8.008e-13	0.99785	N	PHGDH
C503	serine	AA	2014	1:119712503	rs478093	G/A	6134	31.708	30.7685	1.03053	0.2859	3.427e-48	0.99772	N	PHGDH
C999918922	X - 18922	UN	2013	1:119785876	rs2582781	G/T	5328	23.509	27.9387	0.841449	-0.1832	1.257e-15	0.99457	N	-
C1442	beta-hydroxyisovalerate	AA	2013	1:151886574	rs6698740	A/G	6136	37.064	40.0629	0.925145	0.1435	9.807e-14	0.99468	N	unknown
C100002796	cis-4-decenoate (10:1n6)*	LI	2018	1:151888360	rs200293623	C/G	6121	0.414	0	∞	-0.8137	5.65e-11	0.98846	N	THEM4|THEM5
C100002796	cis-4-decenoate (10:1n6)*	LI	2018	1:151893304	rs12067594	A/G	6121	37.168	40.1577	0.925551	0.2242	9.31e-15	0.99256	N	THEM4|THEM5
C999918921	X - 18921	UN	2014	1:151907285	rs28415528	A/G	6134	27.821	31.6015	0.88037	-0.4397	1.078e-100	0.99734	N	-
C999923680	X - 23680	UN	2014	1:151907285	rs28415528	A/G	5762	28.177	31.6015	0.891635	0.32	8.364e-52	0.99734	N	-
C100020478	dodecadienoate (12:2)*	LI	2017	1:151945688	rs16833668	A/C	6136	27.736	31.3387	0.88504	-0.2053	5.235e-23	0.99764	N	THEM4|THEM5
C999921353	X - 21353	UN	2013	1:151945688	rs16833668	A/C	6136	27.736	31.3387	0.88504	-0.3609	8.742e-67	0.99764	N	-
C100000773	3-hydroxyoctanoate	LI	2013	1:151948635	rs61817724	C/A	6132	27.722	31.3372	0.884636	-0.2916	1.132e-44	0.99681	N	THEM4|THEM5
C100006367	3-hydroxyhexanoate	LI	2015	1:151948635	rs61817724	C/A	6136	27.736	31.3372	0.885082	-0.1536	2.208e-13	0.99681	N	THEM4|THEM5
C999918888	X - 18888	UN	2014	1:151948635	rs61817724	C/A	4840	26.479	31.3372	0.84497	-0.2055	4.944e-18	0.99681	N	-
C999923641	X - 23641	UN	2014	1:151948635	rs61817724	C/A	4451	28.155	31.3372	0.898453	0.1782	6.083e-13	0.99681	N	-
C100001145	3-hydroxysebacate	LI	2013	1:151949214	rs112126840	CTTCT/C	4299	26.428	31.2954	0.844469	-0.1772	1.33e-12	0.99252	N	THEM4|THEM5
C999913431	X - 13431	UN	2014	1:151951443	rs2337685	T/C	6075	27.913	31.3559	0.890199	0.2602	1.893e-34	0.99872	N	-
C100000997	3-hydroxydecanoate	LI	2013	1:151952277	rs6675930	T/C	6136	27.789	31.3735	0.885748	-0.3716	2.692e-70	0.99885	N	THEM4|THEM5
C100001112	3-hydroxylaurate	LI	2014	1:151952277	rs6675930	T/C	6134	27.798	31.3735	0.886034	-0.2138	1.913e-24	0.99885	N	THEM4|THEM5
C100002796	cis-4-decenoate (10:1n6)*	LI	2018	1:151952277	rs6675930	T/C	6121	27.71	31.3735	0.883229	-0.5718	2.539e-166	0.99885	N	THEM4|THEM5
C100020343	tetradecadienoate (14:2)*	LI	2018	1:151953981	rs6682605	T/C	6136	27.22	31.3478	0.868322	-0.2178	1.745e-25	0.99816	N	THEM4|THEM5
C999921607	X - 21607	UN	2013	1:151953981	rs6682605	T/C	6134	27.229	31.3478	0.86861	-0.1958	3.684e-20	0.99816	N	-
C100021131	undecenoylcarnitine (C11:1)	LI	2018	1:151965019	rs10675058	GAAAAA/G	6129	27.029	32.7447	0.825447	0.164	8.327e-15	0.98789	N	THEM4|THEM5
C100009407	pimeloylcarnitine/3-methyladipoylcarnitine (C7-DC)	LI	2015	1:151965022	rs143665098	TTC/T	5330	27.447	32.7442	0.838225	0.2166	1.983e-21	0.98817	N	THEM4|THEM5
C100001731	indoleacetylglutamine	AA	2014	1:151973303	rs16833728	C/G	4932	28.584	32.9005	0.868801	0.23	3.686e-23	0.99611	N	unknown
C100006115	arabonate/xylonate	CA	2014	1:154331500	rs6702754	C/T	6119	37.298	30.4922	1.2232	-0.1369	5.68e-13	.	N	AQP10
C100006430	arabitol/xylitol	CA	2014	1:154331500	rs6702754	C/T	6129	37.318	30.4922	1.22385	-0.1288	1.258e-11	.	N	AQP10
C100021329	(S)-a-amino-omega-caprolactam	XE	2018	1:156344361	rs72710225	G/A	6069	11.024	9.94827	1.10813	0.1956	2.097e-11	0.99697	N	unknown
C100002927	S-methylcysteine sulfoxide	AA	2016	1:171089110	rs3754487	T/C	6135	22.593	18.3036	1.23435	-0.1482	2.104e-11	0.99378	N	FMO1|FMO2|FMO3|FMO4
C100002749	S-methylcysteine	AA	2013	1:171115572	rs2236873	T/A	6135	28.18	24.9054	1.13148	0.3283	7.886e-59	0.99909	N	FMO1|FMO2|FMO3|FMO4
C999911381	X - 11381	UN	2013	1:171352260	rs12736204	A/T	6114	28.552	31.4753	0.907124	-0.1524	7.751e-14	0.99629	N	-
C1162	N-acetylneuraminate	CA	2014	1:182816785	rs146355388	A/C	6128	0.104	0.0944945	1.10059	2.251	2.336e-15	0.96057	N	NPL
C1162	N-acetylneuraminate	CA	2014	1:182817212	rs77688064	T/C	6128	0.073	0.653635	0.111683	2.444	1.402e-13	0.99409	N	NPL
C2054	ethylmalonate	AA	2013	1:219285577	rs6676688	A/G	6133	9.552	11.7113	0.815623	0.2581	4.815e-16	0.99942	Y	unknown
C100008954	palmitoyl dihydrosphingomyelin (d18:0/16:0)*	LI	2015	1:224189697	rs752521494	C/G	6114	0.19	0	∞	1.91	2.528e-14	0.64761	Y	DEGS1
C100006378	N-acetylkynurenine (2)	AA	2014	1:241550102	rs61825638	T/C	5284	22.527	24.7827	0.908981	0.1918	1.061e-16	0.98785	N	KMO
C182	quinolinate	CV	2014	1:241550102	rs61825638	T/C	5903	21.774	24.7827	0.878597	-0.186	9.622e-17	0.98785	N	KMO
C98	kynurenate	AA	2013	1:241550102	rs61825638	T/C	6136	21.896	24.7827	0.88352	0.4177	4.398e-83	0.98785	N	KMO
C999915503	X - 15503	UN	2014	1:241550102	rs61825638	T/C	6059	22.026	24.7827	0.888765	0.2608	1.354e-32	0.98785	N	-
C999912127	X - 12127	UN	2014	2:6887157	rs189344406	A/G	3352	0.302	0.00619502	48.7488	-1.747	3.272e-14	0.88416	Y	-
C100019966	3-hydroxyoleate*	LI	2017	2:26436678	rs559004574	C/G	6076	0.276	0.0170389	16.1982	1.245	1.055e-12	0.96631	N	HADHA|HADHB
C100001112	3-hydroxylaurate	LI	2014	2:26562026	rs116654420	G/A	6134	0.265	0.0139401	19.0099	1.438	4.689e-16	0.98234	N	HADHA|HADHB
C1024	pantothenate	CV	2013	2:27201768	rs1395	A/G	6136	26.732	30.2034	0.885066	0.1752	2.35e-17	.	N	SLC5A6
C100001383	1-myristoyl-GPC (14:0)	LI	2014	2:27508073	rs1260326	C/T	6133	37.319	40.8338	0.913924	-0.1449	2.288e-14	.	N	GCKR
C100001461	1-stearoyl-GPE (18:0)	LI	2014	2:27508073	rs1260326	C/T	6112	37.333	40.8338	0.914267	-0.1437	6.15e-14	.	N	GCKR
C100001563	2-myristoyl-GPC (14:0)*	LI	2014	2:27508073	rs1260326	C/T	6074	37.336	40.8338	0.914341	-0.1443	3.017e-14	.	N	GCKR
C100001567	1-palmitoyl-GPE (16:0)	LI	2014	2:27508073	rs1260326	C/T	6118	37.321	40.8338	0.913973	-0.1341	2.054e-12	.	N	GCKR
C100001618	1-myristoylglycerol (14:0)	LI	2013	2:27508073	rs1260326	C/T	5754	37.579	40.8338	0.920292	-0.1262	6.449e-11	.	N	GCKR
C100001856	1-stearoyl-2-oleoyl-GPE (18:0/18:1)	LI	2015	2:27508073	rs1260326	C/T	6024	37.372	40.8338	0.915222	-0.1268	5.233e-11	.	N	GCKR
C100003695	mannonate*	XE	2018	2:27508073	rs1260326	C/T	6132	37.309	40.8338	0.913679	0.3081	3.396e-59	.	N	GCKR
C100008952	1-palmitoleoylglycerol (16:1)*	LI	2015	2:27508073	rs1260326	C/T	5891	37.316	40.8338	0.913851	-0.1306	9.473e-12	.	N	GCKR
C100008992	1-stearoyl-2-docosahexaenoyl-GPE (18:0/22:6)*	LI	2015	2:27508073	rs1260326	C/T	6071	37.346	40.8338	0.914585	-0.1457	6.6e-14	.	N	GCKR
C100009138	1-myristoyl-2-linoleoyl-GPC (14:0/18:2)*	LI	2015	2:27508073	rs1260326	C/T	6116	37.333	40.8338	0.914267	-0.1309	1.104e-11	.	N	GCKR
C100009139	1-myristoyl-2-arachidonoyl-GPC (14:0/20:4)*	LI	2015	2:27508073	rs1260326	C/T	6111	37.339	40.8338	0.914414	-0.1301	1.847e-11	.	N	GCKR
C100009140	1-myristoyl-2-docosahexaenoyl-GPC (14:0/22:6)*	LI	2015	2:27508073	rs1260326	C/T	6113	37.343	40.8338	0.914512	-0.1327	3.028e-12	.	N	GCKR
C100010930	palmitoleoyl-linoleoyl-glycerol (16:1/18:2) [1]*	LI	2016	2:27508073	rs1260326	C/T	5410	37.732	40.8338	0.924038	-0.1386	9.864e-12	.	N	unknown
C100010936	oleoyl-arachidonoyl-glycerol (18:1/20:4) [1]*	LI	2016	2:27508073	rs1260326	C/T	5993	37.423	40.8338	0.916471	-0.139	8.618e-13	.	N	unknown
C100015683	myristoyl-linoleoyl-glycerol (14:0/18:2) [1]*	LI	2016	2:27508073	rs1260326	C/T	4645	37.98	40.8338	0.930112	-0.1589	2.07e-13	.	N	GCKR
C100020419	1-carboxyethylphenylalanine	AA	2017	2:27508073	rs1260326	C/T	6086	37.303	40.8338	0.913532	-0.1402	1.86e-13	.	N	GCKR
C100020423	1-carboxyethylvaline	AA	2017	2:27508073	rs1260326	C/T	5845	37.317	40.8338	0.913875	-0.1732	3.58e-19	.	N	GCKR
C100020425	1-carboxyethylleucine	AA	2017	2:27508073	rs1260326	C/T	5053	37.981	40.8338	0.930136	-0.1847	1.824e-19	.	N	GCKR
C100020427	1-carboxyethylisoleucine	AA	2017	2:27508073	rs1260326	C/T	4615	38.388	40.8338	0.940104	-0.1669	1.165e-14	.	N	GCKR
C1526	1-palmitoyl-2-oleoyl-GPE (16:0/18:1)	LI	2015	2:27508073	rs1260326	C/T	6040	37.364	40.8338	0.915026	-0.1473	2.963e-14	.	N	GCKR
C482	lactate	CA	2013	2:27508073	rs1260326	C/T	6133	37.311	40.8338	0.913728	-0.1359	4.419e-13	.	N	GCKR
C503	serine	AA	2014	2:27508073	rs1260326	C/T	6134	37.329	40.8338	0.914169	0.1258	4.214e-11	.	N	GCKR
C803	mannose	CA	2014	2:27508073	rs1260326	C/T	6133	37.311	40.8338	0.913728	0.4869	6.098e-149	.	N	GCKR
C811	alanine	AA	2014	2:27508073	rs1260326	C/T	6136	37.317	40.8338	0.913875	-0.1392	3.611e-13	.	N	GCKR
C823	pyruvate	CA	2014	2:27508073	rs1260326	C/T	6132	37.309	40.8338	0.913679	-0.1402	8.798e-14	.	N	GCKR
C999919438	X - 19438	UN	2013	2:27508073	rs1260326	C/T	5731	37.467	40.8338	0.917549	-0.1512	1.497e-14	.	N	-
C999924295	X - 24295	UN	2015	2:27508073	rs1260326	C/T	6117	37.351	40.8338	0.914708	-0.1448	2.541e-14	.	N	-
C100009141	1-stearoyl-2-docosapentaenoyl-GPC (18:0/22:5n3)*	LI	2015	2:27526125	rs11336847	A/AT	6128	37.76	39.7609	0.949677	-0.1461	2.56e-14	0.99491	N	unknown
C564	threonine	AA	2014	2:27526125	rs11336847	A/AT	6136	37.776	39.7609	0.950079	0.1401	3.584e-13	0.99491	N	unknown
C1114	3-aminoisobutyrate	NU	2014	2:27529596	rs11127048	A/G	6133	40.322	40.5985	0.993189	0.1304	1.236e-11	0.9887	N	unknown
C100005403	etiocholanolone glucuronide	LI	2014	2:31387425	rs113923480	T/G	6026	1.927	3.33468	0.577867	0.7158	1.725e-27	0.98037	N	SRD5A2
C999924494	X - 24494	UN	2015	2:31387425	rs113923480	T/G	4485	2.043	3.33468	0.612652	0.6926	7.134e-21	0.98037	N	-
C100005403	etiocholanolone glucuronide	LI	2014	2:31585905	rs559555	A/T	6026	39.634	43.66	0.907787	-0.1957	4.495e-24	0.997	N	SRD5A2
C999911444	X - 11444	UN	2013	2:31585905	rs559555	A/T	6121	39.459	43.66	0.903779	0.2587	4.076e-41	0.997	N	-
C999911470	X - 11470	UN	2014	2:31585905	rs559555	A/T	5964	39.297	43.66	0.900069	0.206	3.212e-26	0.997	N	-
C999924494	X - 24494	UN	2015	2:31585905	rs559555	A/T	4485	40.774	43.66	0.933898	-0.1715	6.012e-15	0.997	N	-
C999911444	X - 11444	UN	2013	2:31757742	rs112881196	G/C	6121	1.813	3.28751	0.551481	-0.9377	1.162e-45	0.99319	N	-
C100020541	11beta-hydroxyandrosterone glucuronide	LI	2018	2:31953454	rs148325193	AT/A	6007	47.256	45.1927	1.04566	0.159	4.917e-17	0.98537	N	SRD5A2
C100002761	androsterone glucuronide	LI	2017	2:31980960	rs3754835	G/T	6026	33.991	39.3621	0.863546	0.1736	1.806e-17	.	N	SRD5A2
C100020541	11beta-hydroxyandrosterone glucuronide	LI	2018	2:32235279	rs212714	G/A	6007	31.958	37.0591	0.862352	-0.1838	2.873e-11	0.99311	N	unknown
C100002761	androsterone glucuronide	LI	2017	2:32290268	rs72798731	T/C	6026	1.74	2.88527	0.603063	-0.4915	8.025e-13	0.99358	N	unknown
C999911470	X - 11470	UN	2014	2:32290268	rs72798731	T/C	5964	1.707	2.88527	0.591626	-0.6777	3.541e-22	0.99358	N	-
C100000966	pyroglutamylglutamine	PE	2013	2:37352016	rs77684493	C/G	3764	6.246	0.915943	6.8192	-0.5495	8.953e-31	0.99524	Y	QPCT
C100001269	campesterol	LI	2015	2:43846742	rs6544713	C/T	4698	20.059	31.662	0.633535	-0.3308	2.703e-37	0.99511	N	ABCG5|ABCG8
C100001269	campesterol	LI	2015	2:43859885	rs4614977	G/C	4698	8.793	5.98871	1.46826	-0.3845	5.086e-26	0.99863	N	ABCG5|ABCG8
C100001269	campesterol	LI	2015	2:44319310	rs1247627279	A/G	4698	0.362	0.00309818	116.843	1.105	5.255e-11	0.99573	Y	ABCG5|ABCG8
C100001502	gamma-glutamyl-2-aminobutyrate	PE	2014	2:64997954	rs72538440	GC/G	6031	41.734	42.1481	0.990175	0.1318	1.297e-12	0.98923	N	SLC1A4
C1128	2-aminobutyrate	AA	2014	2:64997954	rs72538440	GC/G	6135	41.674	42.1481	0.988752	0.1908	3.802e-25	0.98923	N	SLC1A4
C327	flavin adenine dinucleotide (FAD)	CV	2013	2:70261338	rs2706762	T/C	3580	5.561	14.962	0.371675	-0.4963	1.011e-21	.	Y	unknown
C100006378	N-acetylkynurenine (2)	AA	2014	2:73178859	rs12475062	T/C	5284	2.079	0.887904	2.34147	-0.6862	9.291e-28	0.95471	N	NAT8
C100001104	N-acetyltyrosine	AA	2013	2:73189995	rs146995896	C/T	5986	2.486	0.461858	5.38261	-0.8232	6e-59	0.95542	N	NAT8
C100001104	N-acetyltyrosine	AA	2013	2:73272000	rs55778379	T/C	5986	1.492	0.453771	3.288	-0.4472	5.528e-12	0.99376	N	NAT8
C100004299	N-acetyl-1-methylhistidine*	AA	2014	2:73305505	rs746932999	T/C	5767	1.44	0.00619502	232.445	0.4999	8.752e-17	0.99197	N	NAT8
C100020414	6-bromotryptophan	AA	2017	2:73319561	rs190742254	G/A	6135	1.893	0.109934	17.2194	0.605	9.469e-19	0.9277	N	unknown
C100001253	N-acetylglutamine	AA	2013	2:73353825	rs187674121	G/A	5830	0.443	0.263248	1.68282	-0.7882	6.186e-12	0.96939	N	NAT8
C100001266	N-acetylarginine	AA	2014	2:73353825	rs187674121	G/A	6120	0.43	0.263248	1.63344	-1.088	3.04e-25	0.96939	N	NAT8
C100004523	N-delta-acetylornithine	AA	2013	2:73353825	rs187674121	G/A	6132	0.429	0.263248	1.62964	0.9743	7.695e-19	0.96939	N	NAT8
C100001276	N-acetylisoleucine	AA	2013	2:73400393	rs558831636	C/CTGT	4946	1.709	0.108403	15.7652	-0.598	1.237e-13	0.9251	N	NAT8
C100001266	N-acetylarginine	AA	2014	2:73406793	rs1852647	C/T	6120	17.221	13.9717	1.23256	-0.1885	1.182e-23	0.98845	N	NAT8
C100001254	N-acetyltryptophan	AA	2013	2:73590686	rs199716536	TG/T	6016	2.094	0.654421	3.19978	0.6024	1.918e-22	0.99063	N	NAT8
C100001256	N-acetylphenylalanine	AA	2013	2:73620774	rs34760583	G/T	5967	20.073	22.8178	0.879708	0.3665	2.142e-11	0.99387	N	NAT8
C100001293	N-acetylhistidine	AA	2013	2:73623693	rs6711001	G/C	5984	20.315	22.9585	0.884857	0.447	1.042e-80	0.99801	N	NAT8
C100006378	N-acetylkynurenine (2)	AA	2014	2:73623693	rs6711001	G/C	5284	22.419	22.9585	0.976501	0.7337	1.135e-203	0.99801	N	NAT8
C100001104	N-acetyltyrosine	AA	2013	2:73624077	rs112833082	G/GTCC	5986	20.391	22.7287	0.897148	0.9109	9.91E-398	0.9967	N	NAT8
C100020546	N2-acetyl,N6-methyllysine	AA	2018	2:73627267	rs111540621	G/C	5650	19.452	22.2554	0.874035	0.9219	3.336e-305	0.99489	N	NAT8
C999911787	X - 11787	UN	2014	2:73627267	rs111540621	G/C	6136	18.01	22.2554	0.809242	-0.533	2.748e-105	0.99489	N	-
C100000743	2-hydroxyoctanoate	LI	2013	2:73628380	rs10178409	T/G	6041	17.854	22.0248	0.810632	-0.3088	1.741e-36	0.99635	N	unknown
C100002204	N-acetyl-3-methylhistidine*	AA	2014	2:73628380	rs10178409	T/G	3923	20.667	22.0248	0.938351	0.4966	8.188e-67	0.99635	N	NAT8
C100004227	2-aminooctanoate	LI	2013	2:73628380	rs10178409	T/G	6080	17.723	22.0248	0.804684	-0.6564	8.211e-153	0.99635	N	unknown
C100020833	2-ketocaprylate	AA	2018	2:73628380	rs10178409	T/G	6033	17.753	22.0248	0.806046	-0.3653	1.426e-48	0.99635	N	unknown
C100001253	N-acetylglutamine	AA	2013	2:73631838	rs10201159	C/T	5830	18.798	22.2565	0.844607	1.065	2.34E-533	0.99857	N	NAT8
C100001266	N-acetylarginine	AA	2014	2:73631838	rs10201159	C/T	6120	18.038	22.2565	0.81046	1.114	7.80E-604	0.99857	N	NAT8
C100001577	N-acetylcitrulline	AA	2014	2:73631838	rs10201159	C/T	4467	23.616	22.2565	1.06108	1.073	3.68E-477	0.99857	N	NAT8
C100004299	N-acetyl-1-methylhistidine*	AA	2014	2:73631838	rs10201159	C/T	5767	18.882	22.2565	0.848381	1.127	5.49E-597	0.99857	N	NAT8
C100004575	N2,N5-diacetylornithine	AA	2014	2:73631838	rs10201159	C/T	5532	19.052	22.2565	0.85602	0.5951	3.496e-124	0.99857	N	NAT8
C100020204	N-acetyl-2-aminooctanoate*	LI	2017	2:73631838	rs10201159	C/T	6109	18.086	22.2565	0.812617	0.6248	2.386e-147	0.99857	N	NAT8
C999912125	X - 12125	UN	2014	2:73631838	rs10201159	C/T	1693	35.234	22.2565	1.58309	0.9221	1.519e-140	0.99857	N	-
C999923590	X - 23590	UN	2014	2:73631838	rs10201159	C/T	4959	18.351	22.2565	0.824523	0.5153	5.908e-85	0.99857	N	-
C100000282	N-acetylglutamate	AA	2015	2:73640735	rs4547554	C/G	5864	17.995	22.3322	0.805787	0.249	2.423e-24	0.99888	N	NAT8
C100001256	N-acetylphenylalanine	AA	2013	2:73640735	rs4547554	C/G	5967	18.195	22.3322	0.814743	0.8803	1.877e-283	0.99888	N	NAT8
C100004523	N-delta-acetylornithine	AA	2013	2:73640735	rs4547554	C/G	6132	18.04	22.3322	0.807802	-1.132	6.19E-630	0.99888	N	NAT8
C100004635	methionine sulfone	AA	2014	2:73640735	rs4547554	C/G	6109	18.043	22.3322	0.807937	-0.452	4.47e-76	0.99888	N	unknown
C1082	N-acetylleucine	AA	2013	2:73640735	rs4547554	C/G	5645	18.799	22.3322	0.841789	0.8313	4.439e-254	0.99888	N	NAT8
C100001104	N-acetyltyrosine	AA	2013	2:73641267	rs62000430	C/A	5986	0.085	0.00309799	27.4371	-1.92	3.326e-12	0.88198	N	NAT8
C100001266	N-acetylarginine	AA	2014	2:73641267	rs62000430	C/A	6120	0.1	0.00309799	32.279	-2.494	8.292e-29	0.88198	N	NAT8
C100001266	N-acetylarginine	AA	2014	2:73641267	rs62000430	C/A	6120	0.1	0.00309799	32.279	-2.494	8.292e-29	0.88198	N	unknown
C100001266	N-acetylarginine	AA	2014	2:73641267		G/A	6120	0.416	0.89377	0.465444	-0.9327	2.189e-18	0.87985	N	unknown
C100001266	N-acetylarginine	AA	2014	2:73641267		G/A	6120	0.416	0.89377	0.465444	-0.9327	2.189e-18	0.87985	N	NAT8
C100004299	N-acetyl-1-methylhistidine*	AA	2014	2:73641267	rs62000430	C/A	5767	0.106	0.00309799	34.2157	-1.855	3.392e-16	0.88198	N	NAT8
C100004523	N-delta-acetylornithine	AA	2013	2:73641267	rs62000430	C/A	6132	0.099	0.00309799	31.9562	2.004	5.408e-18	0.88198	N	NAT8
C100001253	N-acetylglutamine	AA	2013	2:73641609	rs190944121	T/C	5830	1.783	0.111493	15.992	-0.5566	3.735e-21	0.92211	N	NAT8
C100001254	N-acetyltryptophan	AA	2013	2:73641609	rs190944121	T/C	6016	1.724	0.111493	15.4629	-1.424	4.806e-87	0.92211	N	NAT8
C100001256	N-acetylphenylalanine	AA	2013	2:73641609	rs190944121	T/C	5967	1.817	0.111493	16.297	-0.9015	1.787e-47	0.92211	N	NAT8
C100001266	N-acetylarginine	AA	2014	2:73641609	rs190944121	T/C	6120	1.868	0.111493	16.7544	-1.419	4.425e-153	0.92211	N	NAT8
C100001293	N-acetylhistidine	AA	2013	2:73641609	rs190944121	T/C	5984	1.844	0.111493	16.5392	-0.6283	5.805e-20	0.92211	N	NAT8
C100004299	N-acetyl-1-methylhistidine*	AA	2014	2:73641609	rs190944121	T/C	5767	1.592	0.111493	14.2789	-0.9923	2.384e-61	0.92211	N	NAT8
C100020204	N-acetyl-2-aminooctanoate*	LI	2017	2:73641609	rs190944121	T/C	6109	1.848	0.111493	16.575	-0.8255	5.527e-36	0.92211	N	NAT8
C1082	N-acetylleucine	AA	2013	2:73641609	rs190944121	T/C	5645	1.818	0.111493	16.306	-0.4945	3.038e-14	0.92211	N	NAT8
C100001266	N-acetylarginine	AA	2014	2:73641729	rs75374924	T/A	6120	0.351	0.349954	1.00299	-0.8823	2.721e-15	0.99536	N	NAT8
C100001256	N-acetylphenylalanine	AA	2013	2:73783733	rs192300980	T/C	5967	0.446	0.30892	1.44374	-0.9081	6.374e-14	0.96534	N	NAT8
C100004227	2-aminooctanoate	LI	2013	2:73836437	rs185033300	A/G	6080	1.891	0.113052	16.7268	0.4475	4.65e-12	0.93109	N	NAT8
C100004523	N-delta-acetylornithine	AA	2013	2:73836437	rs185033300	A/G	6132	1.876	0.113052	16.5941	0.6474	7.479e-33	0.93109	N	NAT8
C100015623	lactosyl-N-behenoyl-sphingosine (d18:1/22:0)*	LI	2016	2:85951343	rs7603766	T/C	3404	45.973	40.7386	1.12849	0.1639	3.628e-11	0.99786	N	ST3GAL5
C999912844	X - 12844	UN	2013	2:102722213	rs113247979	C/T	6131	2.488	0.645731	3.853	-0.7567	5.137e-38	0.98542	Y	-
C999917340	X - 17340	UN	2014	2:102722213	rs113247979	C/T	5632	2.453	0.645731	3.7988	-0.4233	8.351e-12	0.98542	Y	-
C999917357	X - 17357	UN	2014	2:102750159	rs111250767	T/A	4894	2.344	0.27441	8.54196	-0.6452	9.294e-22	0.99157	Y	-
C100001468	N1-Methyl-2-pyridone-5-carboxamide	CV	2013	2:134841343	rs17322446	A/G	6136	26.13	21.913	1.19244	-0.2036	3.704e-22	0.99593	N	ACMSD
C55	1-methylnicotinamide	CV	2014	2:134841343	rs17322446	A/G	6134	26.122	21.913	1.19208	-0.1851	9.123e-19	0.99593	N	ACMSD
C182	quinolinate	CV	2014	2:134875411	rs4954192	T/C	5903	43.847	43.1815	1.01541	-0.1487	1.345e-14	0.997	N	ACMSD
C999925790	X - 25790	UN	2018	2:134968093	rs113529902	T/C	6069	24.323	20.3193	1.19704	0.1571	1.073e-12	0.99142	N	-
C100021324	3,5-dichloro-2,6-dihydroxybenzoic acid	XE	2018	2:135381057	rs3940549	G/A	6130	43.585	37.614	1.15874	-0.1634	2.094e-17	0.99264	N	unknown
C100000580	1,5-anhydroglucitol (1,5-AG)	CA	2013	2:135851076	rs4988235	A/G	6136	43.108	36.1327	1.19305	0.2663	4.936e-44	.	N	LCT
C100001083	indolepropionate	AA	2013	2:135851076	rs4988235	A/G	6076	43.015	36.1327	1.19047	-0.1391	1.809e-13	.	N	unknown
C999911795	X - 11795	UN	2014	2:135851076	rs4988235	A/G	6136	43.108	36.1327	1.19305	-0.138	2.147e-13	.	N	-
C100001026	galactonate	CA	2014	2:135950412	rs6754311	C/T	4707	41.267	35.9588	1.14762	-0.1596	5.333e-14	0.99379	N	LCT
C100015962	N,N,N-trimethyl-5-aminovalerate	AA	2016	2:136138471	rs115224560	A/T	6136	32.78	32.7892	0.999719	-0.1602	1.414e-15	0.99247	N	unknown
C999915503	X - 15503	UN	2014	2:142874098	rs139354053	G/GGAGA	6059	4.526	4.69132	0.96476	0.3881	4.885e-19	0.99701	Y	-
C999915503	X - 15503	UN	2014	2:142991224	rs1371516	G/A	6059	23.078	21.1455	1.09139	0.1542	7.276e-12	0.99854	Y	-
C100004561	N-formylanthranilic acid	AA	2016	2:143030653	rs11678380	A/C	5910	34.844	28.3524	1.22896	-0.1593	4.947e-16	0.97597	Y	KYNU
C100000015	xanthurenate	AA	2014	2:143042078	rs199546957	C/T	5976	0.151	0	∞	2.07	4.962e-18	0.93616	Y	KYNU
C100000015	xanthurenate	AA	2014	2:143097724	rs354680	A/G	5976	25.404	21.997	1.15488	0.1607	2.165e-14	0.99347	Y	KYNU
C100006367	3-hydroxyhexanoate	LI	2015	2:190273707	rs777286544	ATT/A	6136	37.104	40.6432	0.91292	0.1258	6.642e-11	0.99166	N	HIBCH
C418	methylmalonate (MMA)	LI	2013	2:190316801	rs291459	C/T	5102	36.676	40.1184	0.914194	0.5717	8.943e-168	0.99639	Y	HIBCH
C100020487	N-acetyl-isoputreanine	AA	2017	2:200328343	rs189228944	A/T	6134	1.225	0.747933	1.63785	0.5438	5.12e-11	0.99542	Y	unknown
C100002514	hydantoin-5-propionate	AA	2014	2:200592700	rs199925256	T/TAAAC	5148	5.687	2.34731	2.42277	-0.2794	6.723e-11	0.99336	N	unknown
C999912026	X - 12026	UN	2014	2:200617666	rs55663630	CCATTA/C	6118	39.699	32.7413	1.21251	-0.1609	1.931e-17	0.98424	Y	-
C100002514	hydantoin-5-propionate	AA	2014	2:200637007	rs144419430	A/G	5148	0.928	0.0154866	59.9228	-0.7565	2.163e-13	0.99357	Y	unknown
C100002514	hydantoin-5-propionate	AA	2014	2:200658461	rs7562507	G/C	5148	8.607	13.6074	0.632523	0.3023	1.416e-17	0.99843	Y	unknown
C100001456	7-methylguanine	NU	2014	2:200666471	rs77225800	C/A	6136	8.096	13.039	0.620907	-0.2514	4.373e-14	0.9992	Y	AOX1
C999913431	X - 13431	UN	2014	2:210238721	rs7558218	T/G	6075	33.446	34.0445	0.98242	0.5634	1.885e-185	0.99593	N	-
C100000961	homoarginine	AA	2014	2:210675783	rs1047891	A/C	6136	34.941	31.7146	1.10173	-0.184	7.328e-21	0.98623	N	CPS1
C100001006	N-acetylglycine	AA	2014	2:210675783	rs1047891	A/C	6136	34.941	31.7146	1.10173	0.2032	1.768e-25	0.98623	N	CPS1
C100001294	gamma-glutamylglycine	PE	2014	2:210675783	rs1047891	A/C	6135	34.938	31.7146	1.10164	0.1839	8.805e-22	0.98623	N	CPS1
C100001527	hexanoylglycine	LI	2013	2:210675783	rs1047891	A/C	4444	36.356	31.7146	1.14635	0.1621	9.983e-13	0.98623	N	CPS1
C100002458	3-methylglutaconate	AA	2016	2:210675783	rs1047891	A/C	6132	34.939	31.7146	1.10167	0.2256	4.749e-31	0.98623	N	CPS1
C100003686	N-palmitoylglycine	LI	2013	2:210675783	rs1047891	A/C	6123	34.95	31.7146	1.10202	0.1296	3.132e-11	0.98623	N	CPS1
C100005850	3-methylglutarylcarnitine (2)	AA	2014	2:210675783	rs1047891	A/C	6050	35.049	31.7146	1.10514	0.1585	6.461e-16	0.98623	N	CPS1
C100020211	3-hydroxybutyroylglycine**	LI	2017	2:210675783	rs1047891	A/C	4749	35.234	31.7146	1.11097	0.1595	2.459e-13	0.98623	N	CPS1
C340	glycine	AA	2014	2:210675783	rs1047891	A/C	6136	34.941	31.7146	1.10173	0.3878	8.139e-90	0.98623	N	CPS1
C100001150	propionylglycine	LI	2013	2:210678331	rs715	C/T	3151	34.43	31.4263	1.09558	0.2134	9.606e-16	0.99325	N	CPS1
C999916570	X - 16570	UN	2014	2:210678331	rs715	C/T	5894	34.396	31.4263	1.0945	0.1688	2.219e-17	0.99325	N	-
C503	serine	AA	2014	2:210700968	rs4673546	T/C	6134	30.584	19.3016	1.58453	0.1335	5.166e-11	.	N	CPS1
C999924337	X - 24337	UN	2015	2:215312057	rs28366034	T/C	5922	14.577	14.2676	1.02169	-0.4148	4.742e-56	0.99578	Y	-
C999917654	X - 17654	UN	2013	2:216020025	rs2372683	A/G	5929	7.046	9.4284	0.747317	0.5359	1.469e-50	0.99742	N	-
C100019968	ribulonate/xylulonate/lyxonate*	CA	2017	2:219104701	rs748135368	AC/A	5996	3.386	0.725774	4.66536	-0.4374	4.374e-17	0.95913	Y	unknown
C999921733	X - 21733	UN	2014	2:219104701	rs748135368	AC/A	4529	2.863	0.725774	3.94475	-0.5393	1.073e-16	0.95913	Y	-
C999924431	X - 24431	UN	2015	2:219104701	rs748135368	AC/A	4066	3.022	0.725774	4.16383	-0.6132	4.55e-20	0.95913	Y	-
C100000039	methionine sulfoxide	AA	2014	2:219163470	rs192756070	T/A	6136	2.915	0.0216812	134.448	-0.7201	1.768e-39	0.96458	Y	SLC23A3
C100000295	tartarate	XE	2013	2:219163470	rs192756070	T/A	6020	2.929	0.0216812	135.094	-0.3832	4.105e-12	0.96458	Y	SLC23A3
C100000808	cysteine s-sulfate	AA	2015	2:219163470	rs192756070	T/A	5774	3.032	0.0216812	139.845	0.622	2.389e-29	0.96458	Y	SLC23A3
C100000840	tartronate (hydroxymalonate)	XE	2013	2:219163470	rs192756070	T/A	6126	2.912	0.0216812	134.31	-0.9713	7.571e-71	0.96458	Y	SLC23A3
C100000841	oxalate (ethanedioate)	CV	2013	2:219163470	rs192756070	T/A	6136	2.915	0.0216812	134.448	-1.053	1.773e-83	0.96458	Y	SLC23A3
C100001022	threonate	CV	2013	2:219163470	rs192756070	T/A	6132	2.917	0.0216812	134.541	-0.6778	1.431e-35	0.96458	Y	SLC23A3
C100002466	cysteinylglycine disulfide*	AA	2017	2:219163470	rs192756070	T/A	6136	2.915	0.0216812	134.448	0.4488	2.511e-16	0.96458	Y	SLC23A3
C100002537	4-hydroxy-2-oxoglutaric acid	LI	2015	2:219163470	rs192756070	T/A	5865	2.937	0.0216812	135.463	-0.4591	2.226e-16	0.96458	Y	SLC23A3
C100003258	2-O-methylascorbic acid	CV	2019	2:219163470	rs192756070	T/A	6136	2.915	0.0216812	134.448	-0.467	3.937e-17	0.96458	Y	SLC23A3
C100009232	thioproline	XE	2015	2:219163470	rs192756070	T/A	6136	2.915	0.0216812	134.448	0.4379	1.621e-15	0.96458	Y	SLC23A3
C100009329	ascorbic acid 2-sulfate	CV	2018	2:219163470	rs192756070	T/A	6079	2.917	0.0216812	134.541	-0.3942	1.272e-12	0.96458	Y	SLC23A3
C100020409	ascorbic acid 3-sulfate*	CV	2018	2:219163470	rs192756070	T/A	6133	2.916	0.0216812	134.494	-0.4182	4.611e-14	0.96458	Y	SLC23A3
C1052	glycerate	CA	2013	2:219163470	rs192756070	T/A	6132	2.917	0.0216812	134.541	-1.066	8.042e-85	0.96458	Y	SLC23A3
C279	cystine	AA	2014	2:219163470	rs192756070	T/A	6136	2.915	0.0216812	134.448	0.5255	8.817e-22	0.96458	Y	SLC23A3
C999914056	X - 14056	UN	2014	2:219163470	rs192756070	T/A	6136	2.915	0.0216812	134.448	0.601	9.086e-28	0.96458	Y	-
C999915674	X - 15674	UN	2013	2:219163470	rs192756070	T/A	3632	2.662	0.0216812	122.779	-0.5821	8.371e-15	0.96458	Y	-
C999916964	X - 16964	UN	2013	2:219163470	rs192756070	T/A	6104	2.93	0.0216812	135.14	0.4542	1.02e-16	0.96458	Y	-
C999922771	X - 22771	UN	2014	2:219163470	rs192756070	T/A	6132	2.916	0.0216812	134.494	0.4394	9.694e-16	0.96458	Y	-
C999924432	X - 24432	UN	2015	2:219163470	rs192756070	T/A	3826	2.322	0.0216812	107.097	-0.6381	2.789e-16	0.96458	Y	-
C100000787	N-acetylaspartate (NAA)	AA	2013	2:219176932	rs140819668	G/C	6134	3.166	1.83263	1.72757	-0.3577	1.19e-11	0.95675	Y	unknown
C999915666	X - 15666	UN	2014	2:219314517	rs140758280	G/A	6123	4.073	0.376312	10.8235	-0.4191	1.404e-19	0.98271	Y	-
C100000015	xanthurenate	AA	2014	2:233693319	rs1105880	G/A	5976	49.816	34.1624	1.45821	0.1925	1.747e-25	.	N	unknown
C100020502	sulfate of piperine metabolite C18H21NO3 (1)*	XE	2017	2:233693319	rs1105880	G/A	4386	49.407	34.1624	1.44624	0.1445	1.65e-11	.	N	unknown
C100021787	N-acetyl-4-chlorophenylalanine	XE	2019	2:233693319	rs1105880	G/A	5927	49.73	34.1624	1.45569	0.2261	7.405e-35	.	N	unknown
C100021103	pregnenetriol sulfate*	LI	2018	2:233718962	rs2011425	G/T	6136	4.884	8.66347	0.563746	-0.3421	1.654e-16	0.99479	N	unknown
C100021104	pregnenetriol disulfate*	LI	2018	2:233718962	rs2011425	G/T	6136	4.884	8.66347	0.563746	-0.3017	2.986e-13	0.99479	N	unknown
C999921441	X - 21441	UN	2013	2:233718962	rs2011425	G/T	5974	4.926	8.66347	0.568594	0.2909	4.049e-12	0.99479	N	-
C999916946	X - 16946	UN	2013	2:233731434	rs17862872	A/C	6132	4.598	5.70287	0.806261	0.2673	5.405e-12	0.9985	N	-
C999921448	X - 21448	UN	2013	2:233731434	rs17862872	A/C	6097	4.624	5.70287	0.81082	0.257	4.144e-11	0.9985	N	-
C1090	bilirubin (Z,Z)	CV	2014	2:233732755	rs1180833270	G/GT	6135	4.199	6.56004	0.640088	0.2765	1.043e-12	0.97227	N	UGT1A1
C999910458	X - 10458	UN	2014	2:233755940	rs35754645	A/ATC	3444	40.301	32.072	1.25658	-0.1956	4.479e-15	0.99848	N	-
C999923974	X - 23974	UN	2015	2:233755940	rs35754645	A/ATC	5617	42.522	32.072	1.32583	0.1626	1.212e-17	0.99848	N	-
C100001950	bilirubin (E,E)*	CV	2013	2:233759924	rs887829	T/C	6136	42.194	32.0642	1.31592	0.6508	2.915e-295	.	N	UGT1A1
C100001951	bilirubin (E,Z or Z,E)*	CV	2014	2:233759924	rs887829	T/C	4926	41.88	32.0642	1.30613	0.7085	7.253e-290	.	N	UGT1A1
C1090	bilirubin (Z,Z)	CV	2014	2:233759924	rs887829	T/C	6135	42.192	32.0642	1.31586	0.7404	2.71E-462	.	N	UGT1A1
C250	biliverdin	CV	2014	2:233759924	rs887829	T/C	6136	42.194	32.0642	1.31592	0.702	2.96E-403	.	N	UGT1A1
C999911441	X - 11441	UN	2013	2:233759924	rs887829	T/C	6135	42.2	32.0642	1.31611	0.4285	4.823e-124	.	N	-
C999911442	X - 11442	UN	2013	2:233759924	rs887829	T/C	6136	42.194	32.0642	1.31592	0.4401	4.11e-131	.	N	-
C999911522	X - 11522	UN	2014	2:233759924	rs887829	T/C	6136	42.194	32.0642	1.31592	0.6521	7.807e-295	.	N	-
C999911530	X - 11530	UN	2013	2:233759924	rs887829	T/C	6136	42.194	32.0642	1.31592	0.6501	3.412e-298	.	N	-
C999916946	X - 16946	UN	2013	2:233759924	rs887829	T/C	6132	42.213	32.0642	1.31651	0.6465	2.772e-294	.	N	-
C999921448	X - 21448	UN	2013	2:233759924	rs887829	T/C	6097	42.332	32.0642	1.32023	0.6408	2.235e-287	.	N	-
C999921796	X - 21796	UN	2014	2:233759924	rs887829	T/C	6125	42.22	32.0642	1.31673	0.3548	2.755e-84	.	N	-
C999924849	X - 24849	UN	2015	2:233759924	rs887829	T/C	6136	42.194	32.0642	1.31592	0.6572	8.044e-300	.	N	-
C100001950	bilirubin (E,E)*	CV	2013	2:233760498	rs4148323	A/G	6136	4.971	0.126959	39.1544	0.534	1.173e-45	.	N	UGT1A1
C100001951	bilirubin (E,Z or Z,E)*	CV	2014	2:233760498	rs4148323	A/G	4926	4.964	0.126959	39.0992	0.5323	5.262e-39	.	N	UGT1A1
C1090	bilirubin (Z,Z)	CV	2014	2:233760498	rs4148323	A/G	6135	4.972	0.126959	39.1622	0.5349	9.825e-50	.	N	UGT1A1
C250	biliverdin	CV	2014	2:233760498	rs4148323	A/G	6136	4.971	0.126959	39.1544	0.5425	2.268e-49	.	N	UGT1A1
C999911441	X - 11441	UN	2013	2:233760498	rs4148323	A/G	6135	4.972	0.126959	39.1622	0.3022	7.72e-14	.	N	-
C999911442	X - 11442	UN	2013	2:233760498	rs4148323	A/G	6136	4.971	0.126959	39.1544	0.3075	2.105e-14	.	N	-
C999911522	X - 11522	UN	2014	2:233760498	rs4148323	A/G	6136	4.971	0.126959	39.1544	0.5106	3.571e-42	.	N	-
C999911530	X - 11530	UN	2013	2:233760498	rs4148323	A/G	6136	4.971	0.126959	39.1544	0.5036	5.74e-41	.	N	-
C999916946	X - 16946	UN	2013	2:233760498	rs4148323	A/G	6132	4.966	0.126959	39.115	0.4901	1.01e-38	.	N	-
C999921448	X - 21448	UN	2013	2:233760498	rs4148323	A/G	6097	4.97	0.126959	39.1465	0.49	3.155e-38	.	N	-
C999921796	X - 21796	UN	2014	2:233760498	rs4148323	A/G	6125	4.955	0.126959	39.0283	0.2975	4.567e-13	.	N	-
C999924849	X - 24849	UN	2015	2:233760498	rs4148323	A/G	6136	4.971	0.126959	39.1544	0.5167	2.57e-43	.	N	-
C999911522	X - 11522	UN	2014	2:233764942	rs12479045	C/G	6136	4.734	5.99665	0.789441	0.2584	9.406e-12	.	N	-
C999911530	X - 11530	UN	2013	2:233764942	rs12479045	C/G	6136	4.734	5.99665	0.789441	0.2497	4.888e-11	.	N	-
C999924849	X - 24849	UN	2015	2:233764942	rs12479045	C/G	6136	4.734	5.99665	0.789441	0.2644	2.745e-12	.	N	-
C250	biliverdin	CV	2014	2:233767472	rs1018124	G/A	6136	4.429	5.65176	0.78365	0.2503	5.453e-11	0.99774	N	UGT1A1
C100002367	2R,3R-dihydroxybutyrate	LI	2018	2:240854128	rs55649245	A/G	6133	33.48	29.5372	1.13349	-0.3187	1.629e-61	0.99807	N	unknown
C999923639	X - 23639	UN	2014	2:240854128	rs55649245	A/G	6131	33.483	29.5372	1.13359	0.1488	1.157e-14	0.99807	N	-
C100002367	2R,3R-dihydroxybutyrate	LI	2018	2:240903358	rs10933521	T/C	6133	47.138	41.9042	1.1249	-0.1565	6.218e-16	0.99489	N	unknown
C100002070	2-hydroxyglutarate	LI	2015	2:241734689	rs7370843	G/A	5958	28.651	40.1541	0.713526	0.1386	2.93e-11	0.94611	N	D2HGDH
C100002070	2-hydroxyglutarate	LI	2015	2:241755984	rs146578303	A/G	5958	3.443	0.678271	5.07614	0.8571	1.117e-65	0.98051	Y	D2HGDH
C100002070	2-hydroxyglutarate	LI	2015	2:241769948	rs6707874	G/A	5958	35.444	37.5783	0.943204	0.2092	1.137e-27	0.99324	N	D2HGDH
C1025	pipecolate	AA	2014	3:11002663	rs34389160	C/T	6107	4.022	1.88805	2.13024	0.4388	3.43e-21	0.98399	Y	unknown
C999924328	X - 24328	UN	2015	3:12148468	rs3773364	G/A	6105	25.095	15.6059	1.60805	0.1422	2.643e-11	0.99731	N	-
C999918913	X - 18913	UN	2013	3:15643959	rs2470528	G/T	6107	8.547	5.63195	1.51759	0.3566	5.818e-27	0.98859	N	-
C244	beta-alanine	NU	2014	3:30717464	rs6800284	T/C	5857	47.862	43.5858	1.09811	-0.2476	1.396e-39	0.99709	N	GADL1
C100004046	N-acetylcarnosine	AA	2014	3:30727175	rs147693330	TTTCCCAAATTTG/T	6116	48.761	43.2722	1.12684	-0.2375	4.213e-37	0.98619	N	GADL1
C999913844	X - 13844	UN	2014	3:45734412	rs571706177	CA/C	5438	10.346	10.1033	1.02402	0.3044	1.691e-21	0.9914	N	-
C999924475	X - 24475	UN	2015	3:45771022	rs9818982	A/G	5309	10.592	10.9128	0.970603	-0.2466	6.726e-15	0.99902	N	-
C100001092	trigonelline (N'-methylnicotinate)	CV	2014	3:45772602	rs17279437	A/G	6136	10.765	9.75058	1.10404	0.4058	6.015e-44	.	N	SLC6A20
C100001540	pyroglutamine*	AA	2014	3:45772602	rs17279437	A/G	6114	10.738	9.75058	1.10127	0.2731	3.021e-20	.	N	SLC6A20
C100005383	N-methylpipecolate	XE	2014	3:45772602	rs17279437	A/G	6069	10.727	9.75058	1.10014	0.2036	9.578e-12	.	N	SLC6A20
C999923644	X - 23644	UN	2014	3:45772602	rs17279437	A/G	5744	11.073	9.75058	1.13562	0.2391	1.41e-15	.	N	-
C999923780	X - 23780	UN	2014	3:45772602	rs17279437	A/G	4114	12.276	9.75058	1.259	0.3582	1.537e-26	.	N	-
C999911315	X - 11315	UN	2014	3:45773700	rs3051635	TCC/T	6092	16.301	15.3369	1.06286	0.2308	3.404e-20	0.99053	N	-
C999924475	X - 24475	UN	2015	3:45796383	rs202158371	A/G	5309	0.814	0.0124146	65.568	-0.9089	9.613e-17	0.98345	Y	-
C100020371	N,N-dimethylalanine	AA	2018	3:45965111	rs200010750	G/C	5888	0.86	0.0123904	69.4086	-0.6589	7.066e-11	0.98274	N	SLC6A20
C1083	N-acetylmethionine	AA	2013	3:50694546	rs544108035	T/C	6135	0.248	0.224569	1.10434	2.558	1.297e-44	0.98148	Y	unknown
C100001274	N-acetylthreonine	AA	2013	3:50741962	rs879887838	T/C	6134	0.247	0.215324	1.14711	1.588	6.022e-18	0.97995	Y	unknown
C100001851	N-acetylserine	AA	2013	3:50741962	rs879887838	T/C	6133	0.247	0.215324	1.14711	2.235	4.798e-34	0.97995	Y	unknown
C1084	N-acetylvaline	AA	2013	3:51085227	rs138144932	C/T	6136	0.247	0.162619	1.51889	2.208	3.649e-33	0.97774	Y	unknown
C100000282	N-acetylglutamate	AA	2015	3:51988821	rs121912698	T/C	5864	0.255	0.40415	0.630954	1.764	5.769e-21	0.94462	Y	ACY1
C100001253	N-acetylglutamine	AA	2013	3:51988821	rs121912698	T/C	5830	0.256	0.40415	0.633428	1.456	2.195e-15	0.94462	Y	ACY1
C1082	N-acetylleucine	AA	2013	3:51988821	rs121912698	T/C	5645	0.256	0.40415	0.633428	1.39	2.449e-13	0.94462	Y	ACY1
C1110	N-acetylalanine	AA	2013	3:51988821	rs121912698	T/C	6136	0.252	0.40415	0.623531	2.267	1e-34	0.94462	Y	ACY1
C194	N-formylmethionine	AA	2013	3:51988821	rs121912698	T/C	6136	0.252	0.40415	0.623531	2.263	9.611e-35	0.94462	Y	ACY1
C100000846	erythritol	XE	2013	3:53242469	rs968702	C/G	6128	23.471	18.8825	1.243	-0.1573	8.594e-12	0.99836	N	TKT
C100001320	erythronate*	CA	2014	3:53248172	rs4687717	C/T	6133	38.496	41.9676	0.917279	-0.1569	5.222e-15	.	N	TKT
C100001320	erythronate*	CA	2014	3:53248287	rs4687718	G/A	6133	20.047	12.7265	1.57522	0.2943	7.523e-38	.	N	TKT
C100000846	erythritol	XE	2013	3:53301690	rs79648456	T/C	6128	3.002	6.34916	0.472818	0.4113	1.6e-14	0.99962	N	TKT
C100015643	sphingadienine	LI	2016	3:56815721	rs1354034	C/T	4216	27.815	38.9916	0.713359	0.1787	2.309e-13	.	N	unknown
C234	aspartate	AA	2014	3:56815721	rs1354034	C/T	6135	28.644	38.9916	0.73462	0.1786	7.426e-19	.	N	unknown
C297	sphingosine	LI	2014	3:56815721	rs1354034	C/T	5989	28.582	38.9916	0.73303	0.158	8.208e-15	.	N	unknown
C50	spermidine	AA	2014	3:56815721	rs1354034	C/T	5046	28.173	38.9916	0.72254	0.1554	3.326e-12	.	N	unknown
C100020893	2,3-dihydroxy-5-methylthio-4-pentenoate (DMTPA)*	AA	2018	3:66369532	rs13874	T/C	6136	48.266	44.9831	1.07298	0.1732	2.257e-21	.	N	SLC25A26
C100002397	alpha-ketoglutaramate*	AA	2017	3:100334840	rs3830303	CG/C	6125	35.123	32.5834	1.07794	0.2506	1.815e-39	0.99422	Y	NIT2
C445	orotate	NU	2013	3:124730559	rs17843776	G/A	6053	1.093	0.0139427	78.3923	1.701	1.524e-97	0.97417	N	UMPS
C445	orotate	NU	2013	3:124755032	rs34740224	A/AG	6053	20.903	17.0582	1.22539	-0.6005	1.464e-153	0.99851	N	UMPS
C340	glycine	AA	2014	3:126190826	rs1992855	C/T	6136	40.787	43.2376	0.943322	0.1553	1.419e-16	0.99842	N	ALDH1L1
C999924309	X - 24309	UN	2015	3:132535169	rs115031146	T/C	2121	2.127	0.532821	3.99196	-1.112	3.25e-25	0.97138	Y	-
C999918899	X - 18899	UN	2014	3:132612461	rs1397725961	T/A	5632	1.884	0.494666	3.80863	-0.6266	2.011e-18	0.94984	Y	-
C100001856	1-stearoyl-2-oleoyl-GPE (18:0/18:1)	LI	2015	3:142941180	rs146815563	A/ATTCAGTAG	6024	32.451	33.1014	0.980351	0.1324	3.35e-11	0.98941	N	unknown
C100000299	xanthosine	NU	2013	3:155999026	rs183728597	G/T	2403	3.406	1.07164	3.17831	0.644	4.527e-16	0.98258	N	GMPS
C100001594	beta-hydroxyisovaleroylcarnitine	AA	2014	3:183045228	rs13088830	T/C	1959	18.52	21.0691	0.879012	-0.369	1.843e-19	0.99526	N	MCCC1
C1442	beta-hydroxyisovalerate	AA	2013	3:183072854	rs7624867	T/C	6136	23.554	23.8246	0.988642	-0.2101	4.846e-22	0.99429	Y	MCCC1
C100003271	beta-citrylglutamate	AA	2016	3:184027875	rs939335	G/A	6133	39.014	49.302	0.791327	0.231	8.206e-34	.	Y	unknown
C100001073	androsterone sulfate	LI	2013	3:196215209	rs5855544	TG/T	6134	43.284	42.036	1.02969	-0.1886	3.151e-25	0.98897	N	unknown
C100001287	epiandrosterone sulfate	LI	2013	3:196215209	rs5855544	TG/T	6132	43.273	42.036	1.02943	-0.2165	1.525e-32	0.98897	N	SLC51A
C100001987	5alpha-androstan-3beta,17beta-diol disulfate	LI	2013	3:196215209	rs5855544	TG/T	6135	43.277	42.036	1.02952	-0.1256	5.534e-12	0.98897	N	SLC51A
C100002008	5alpha-androstan-3alpha,17alpha-diol monosulfate	LI	2013	3:196215209	rs5855544	TG/T	4350	44.269	42.036	1.05312	-0.1535	1.072e-12	0.98897	N	SLC51A
C100002018	5alpha-androstan-3alpha,17beta-diol monosulfate (1)	LI	2013	3:196215209	rs5855544	TG/T	5858	43.511	42.036	1.03509	-0.1741	9.522e-21	0.98897	N	SLC51A
C100002024	5alpha-androstan-3beta,17beta-diol monosulfate (2)	LI	2013	3:196215209	rs5855544	TG/T	5501	43.891	42.036	1.04413	-0.1929	1.047e-23	0.98897	N	SLC51A
C100002029	androstenediol (3beta,17beta) monosulfate (2)	LI	2013	3:196215209	rs5855544	TG/T	5977	43.336	42.036	1.03093	-0.1362	1.82e-13	0.98897	N	SLC51A
C100002126	16a-hydroxy DHEA 3-sulfate	LI	2013	3:196215209	rs5855544	TG/T	6133	43.274	42.036	1.02945	-0.1975	1.346e-27	0.98897	N	SLC51A
C100002152	andro steroid monosulfate C19H28O6S (1)*	LI	2014	3:196215209	rs5855544	TG/T	5740	43.705	42.036	1.0397	-0.1899	4.655e-24	0.98897	N	unknown
C100020837	2,6-dihydroxybenzoic acid	XE	2018	3:196215209	rs5855544	TG/T	6136	43.278	42.036	1.02955	-0.3004	5.858e-62	0.98897	N	unknown
C999921285	X - 21285	UN	2013	3:196215209	rs5855544	TG/T	4690	45.212	42.036	1.07555	-0.2486	4.034e-33	0.98897	N	-
C999921410	X - 21410	UN	2013	3:196215209	rs5855544	TG/T	4626	43.926	42.036	1.04496	-0.2336	1.003e-28	0.98897	N	-
C999921470	X - 21470	UN	2013	3:196215209	rs5855544	TG/T	5984	43.474	42.036	1.03421	-0.1434	8.683e-15	0.98897	N	-
C999924947	X - 24947	UN	2016	3:196215209	rs5855544	TG/T	5755	43.471	42.036	1.03414	-0.1437	1.004e-14	0.98897	N	-
C999925937	X - 25937	UN	2018	3:196215209	rs5855544	TG/T	2776	47.551	42.036	1.1312	-0.2234	1.051e-16	0.98897	N	-
C100004112	3-methyl catechol sulfate (1)	XE	2013	3:196215616	rs2342307	G/A	6121	37.351	37.7252	0.990081	-0.1293	4.737e-12	0.99175	N	unknown
C999924544	X - 24544	UN	2015	3:196238444	rs111517721	TG/T	5798	21.543	22.3712	0.962979	0.1574	3.968e-12	0.99201	N	-
C100020851	3-ethylcatechol sulfate (1)	XE	2018	3:196240444	rs6795511	A/G	5442	15.858	13.9399	1.1376	0.1774	1.252e-11	0.99809	N	unknown
C999921285	X - 21285	UN	2013	3:196278573	rs12637288	A/G	4690	44.346	48.5793	0.912858	0.139	1.447e-11	.	N	-
C1134	urate	NU	2013	4:9996816	rs10939650	T/C	6136	26.663	24.4648	1.08985	0.2343	7.515e-29	.	N	SLC2A9
C100001466	3-methylcytidine	NU	2014	4:15645451	rs7683000	G/A	5225	15.835	15.4703	1.02357	0.5271	3.965e-46	0.99974	N	unknown
C100001466	3-methylcytidine	NU	2014	4:15698170	rs73224656	A/G	5225	18.875	13.0269	1.44892	1.066	1.23E-553	0.99722	N	unknown
C100001466	3-methylcytidine	NU	2014	4:15722897	rs144197373	A/G	5225	1.235	0.130099	9.49277	1.267	6.214e-72	0.98579	Y	unknown
C100020377	ethyl beta-glucopyranoside	XE	2019	4:22815619	rs181558	G/A	6070	16.691	14.6746	1.13741	-0.599	3.406e-135	0.99003	N	GBA3
C100005864	methyl glucopyranoside (alpha + beta)	XE	2013	4:22823432	rs358226	G/A	5823	17.131	14.9274	1.14762	-0.6278	1.491e-147	0.99144	N	GBA3
C100005864	methyl glucopyranoside (alpha + beta)	XE	2013	4:23134756	rs186284085	C/G	5823	1.37	0.00775194	176.73	0.6938	9.409e-20	0.96951	Y	GBA3
C100020377	ethyl beta-glucopyranoside	XE	2019	4:23134756	rs186284085	C/G	6070	1.358	0.00775194	175.182	0.6214	1.986e-16	0.96951	Y	GBA3
C100009272	glycosyl-N-palmitoyl-sphingosine (d18:1/16:0)	LI	2015	4:47419634	rs10155173	A/C	6136	41.263	38.7719	1.06425	0.1556	1.059e-17	0.9978	Y	ATP10D
C100009272	glycosyl-N-palmitoyl-sphingosine (d18:1/16:0)	LI	2015	4:47543111	rs4391005	G/A	6136	37.894	34.7583	1.09021	0.1656	4.077e-14	0.99597	N	ATP10D
C100015625	glycosyl-N-behenoyl-sphingadienine (d18:2/22:0)*	LI	2016	4:47543124	rs35818294	A/C	3871	17.912	17.6182	1.01668	0.3486	1.843e-31	0.9947	N	ATP10D
C100015745	glycosyl ceramide (d18:2/24:1, d18:1/24:2)*	LI	2016	4:47543124	rs35818294	A/C	3927	17.817	17.6182	1.01128	0.3744	1.299e-36	0.9947	N	ATP10D
C100009272	glycosyl-N-palmitoyl-sphingosine (d18:1/16:0)	LI	2015	4:47549846	rs13106975	G/T	6136	20.525	23.0598	0.890077	0.4017	4.043e-71	0.99844	N	ATP10D
C100001882	glycosyl-N-stearoyl-sphingosine (d18:1/18:0)	LI	2015	4:47552471	rs9790720	A/T	5348	20.688	23.0294	0.89833	0.2465	2.931e-24	0.99843	N	ATP10D
C100015882	glycosyl ceramide (d18:1/20:0, d16:1/22:0)*	LI	2016	4:47552471	rs9790720	A/T	3930	20.825	23.0294	0.904279	0.3616	2.252e-38	0.99843	N	ATP10D
C100015730	glycosyl ceramide (d16:1/24:1, d18:1/22:1)*	LI	2016	4:47555437	rs9790830	A/T	2375	20.967	23.0464	0.909773	0.3126	2.35e-18	0.99749	N	ATP10D
C100009272	glycosyl-N-palmitoyl-sphingosine (d18:1/16:0)	LI	2015	4:48042844	rs4695332	T/C	6136	38.873	48.8697	0.795442	0.1321	1.101e-12	0.99902	N	unknown
C100015752	glycosyl-N-(2-hydroxynervonoyl)-sphingosine (d18:1/24:1(2OH))*	LI	2016	4:48045574	rs6812991	C/T	3791	19.494	21.8356	0.892762	0.4491	3.314e-54	.	Y	unknown
C100001987	5alpha-androstan-3beta,17beta-diol disulfate	LI	2013	4:68438331	rs7694370	A/G	6135	30.669	26.8612	1.14176	-0.1679	1.389e-16	0.97507	N	UGT2B15|UGT2B17
C999919141	X - 19141	UN	2013	4:68505652	rs28862079	A/G	6078	29.475	43.0556	0.68458	0.2708	2.518e-38	0.98379	N	-
C100001073	androsterone sulfate	LI	2013	4:68625465	rs13121671	T/G	6134	47.242	32.2151	1.46646	0.3991	3.449e-100	0.98035	N	UGT2B15|UGT2B17
C100002008	5alpha-androstan-3alpha,17alpha-diol monosulfate	LI	2013	4:68625465	rs13121671	T/G	4350	49.477	32.2151	1.53583	0.4628	8.391e-100	0.98035	N	UGT2B15|UGT2B17
C100002018	5alpha-androstan-3alpha,17beta-diol monosulfate (1)	LI	2013	4:68625465	rs13121671	T/G	5858	47.521	32.2151	1.47512	0.1498	3.259e-11	0.98035	N	UGT2B15|UGT2B17
C100002027	androstenediol (3alpha, 17alpha) monosulfate (3)	LI	2013	4:68625465	rs13121671	T/G	6132	47.257	32.2151	1.46692	0.4865	1.446e-146	0.98035	N	UGT2B15|UGT2B17
C100005396	5alpha-androstan-3alpha,17beta-diol 17-glucuronide	LI	2014	4:68625465	rs13121671	T/G	3844	43.658	32.2151	1.3552	-0.343	3.318e-46	0.98035	N	UGT2B15|UGT2B17
C100020549	cholic acid glucuronide	LI	2017	4:68625465	rs13121671	T/G	3389	31.998	32.2151	0.993261	-0.5617	3.465e-74	0.98035	N	UGT2B15|UGT2B17
C100020550	deoxycholic acid glucuronide	LI	2018	4:68625465	rs13121671	T/G	5638	43.489	32.2151	1.34996	-0.9246	8.32E-666	0.98035	N	UGT2B15|UGT2B17
C999919141	X - 19141	UN	2013	4:68625465	rs13121671	T/G	6078	46.815	32.2151	1.4532	-0.8684	7.29E-662	0.98035	N	-
C999924947	X - 24947	UN	2016	4:68625465	rs13121671	T/G	5755	48.945	32.2151	1.51932	0.2837	1.798e-58	0.98035	N	-
C999925937	X - 25937	UN	2018	4:68625465	rs13121671	T/G	2776	49.887	32.2151	1.54856	0.2259	2.297e-16	0.98035	N	-
C100002027	androstenediol (3alpha, 17alpha) monosulfate (3)	LI	2013	4:68625566	rs4860987	T/A	6132	25.346	25.4149	0.997289	-0.3041	8.165e-35	0.97556	N	UGT2B15|UGT2B17
C100002761	androsterone glucuronide	LI	2017	4:68625566	rs4860987	T/A	6026	25.413	25.4149	0.999925	0.2833	8.368e-39	0.97556	N	UGT2B15|UGT2B17
C100005403	etiocholanolone glucuronide	LI	2014	4:68625566	rs4860987	T/A	6026	25.425	25.4149	1.0004	0.1833	2.255e-17	0.97556	N	UGT2B15|UGT2B17
C100001073	androsterone sulfate	LI	2013	4:68625738	rs34707604	C/T	6134	25.33	25.4925	0.993626	-0.2914	1.94e-31	0.97552	N	UGT2B15|UGT2B17
C100001287	epiandrosterone sulfate	LI	2013	4:68625738	rs34707604	C/T	6132	25.329	25.4925	0.993586	-0.2794	6.239e-38	0.97552	N	UGT2B15|UGT2B17
C100002008	5alpha-androstan-3alpha,17alpha-diol monosulfate	LI	2013	4:68625738	rs34707604	C/T	4350	22.16	25.4925	0.869275	-0.3232	1.414e-27	0.97552	N	UGT2B15|UGT2B17
C100002018	5alpha-androstan-3alpha,17beta-diol monosulfate (1)	LI	2013	4:68625738	rs34707604	C/T	5858	25.123	25.4925	0.985506	-0.4421	4.005e-90	0.97552	N	UGT2B15|UGT2B17
C100002024	5alpha-androstan-3beta,17beta-diol monosulfate (2)	LI	2013	4:68625738	rs34707604	C/T	5501	24.922	25.4925	0.977621	-0.285	2.384e-36	0.97552	N	UGT2B15|UGT2B17
C999924574	X - 24574	UN	2015	4:68625738	rs34707604	C/T	4510	24.899	25.4925	0.976719	-0.1767	1.329e-12	0.97552	N	-
C999924947	X - 24947	UN	2016	4:68625738	rs34707604	C/T	5755	23.914	25.4925	0.93808	-0.96	6.94E-557	0.97552	N	-
C100001073	androsterone sulfate	LI	2013	4:68626040	rs76594480	G/A	6134	3.252	0.7067	4.60167	0.7735	9.85e-44	0.85076	N	UGT2B15|UGT2B17
C100001287	epiandrosterone sulfate	LI	2013	4:68626040	rs76594480	G/A	6132	3.244	0.7067	4.59035	0.4893	1.484e-18	0.85076	N	UGT2B15|UGT2B17
C100002008	5alpha-androstan-3alpha,17alpha-diol monosulfate	LI	2013	4:68626040	rs76594480	G/A	4350	2.618	0.7067	3.70454	0.6045	4.334e-17	0.85076	N	UGT2B15|UGT2B17
C100002018	5alpha-androstan-3alpha,17beta-diol monosulfate (1)	LI	2013	4:68626040	rs76594480	G/A	5858	3.134	0.7067	4.4347	0.9545	3.672e-64	0.85076	N	UGT2B15|UGT2B17
C100002027	androstenediol (3alpha, 17alpha) monosulfate (3)	LI	2013	4:68626040	rs76594480	G/A	6132	3.245	0.7067	4.59176	0.7901	4.481e-47	0.85076	N	UGT2B15|UGT2B17
C999924947	X - 24947	UN	2016	4:68626040	rs76594480	G/A	5755	2.453	0.7067	3.47106	1.83	2.13e-262	0.85076	N	-
C999924947	X - 24947	UN	2016	4:68626831	rs138199685	T/G	5755	0.277	0.697631	0.397058	-1.065	4.51e-16	0.9226	N	-
C100002024	5alpha-androstan-3beta,17beta-diol monosulfate (2)	LI	2013	4:68631899	rs62319290	G/A	5501	3.037	1.919	1.5826	0.5458	4.224e-19	0.84919	N	UGT2B15|UGT2B17
C999924947	X - 24947	UN	2016	4:68645514	rs144949715	T/G	5755	0.639	0.62593	1.02088	-1.171	1.359e-41	0.95931	N	-
C100015971	cortolone glucuronide (1)	LI	2016	4:68647219	rs199547744	A/T	5696	1.566	0.0728118	21.5075	-0.5987	3.326e-15	0.96922	N	UGT2B15|UGT2B17
C100019988	glucuronide of C19H28O4 (2)*	PC	2017	4:68647219	rs199547744	A/T	4031	1.932	0.0728118	26.5342	0.5376	1.939e-11	0.96922	N	UGT2B15|UGT2B17
C999915492	X - 15492	UN	2013	4:68647219	rs199547744	A/T	6062	1.641	0.0728118	22.5376	-0.6321	2.667e-18	0.96922	N	-
C999917340	X - 17340	UN	2014	4:68647219	rs199547744	A/T	5632	1.437	0.0728118	19.7358	-1.079	1.302e-43	0.96922	N	-
C100015971	cortolone glucuronide (1)	LI	2016	4:68654157	rs138762595	A/G	5696	2.938	1.93446	1.51877	-0.5133	7.634e-19	0.96732	N	UGT2B15|UGT2B17
C100019988	glucuronide of C19H28O4 (2)*	PC	2017	4:68654157	rs138762595	A/G	4031	3.232	1.93446	1.67075	0.4627	3.26e-13	0.96732	N	UGT2B15|UGT2B17
C999911444	X - 11444	UN	2013	4:68654157	rs138762595	A/G	6121	3.115	1.93446	1.61027	0.4072	3.613e-14	0.96732	N	-
C999912816	X - 12816	UN	2013	4:68654157	rs138762595	A/G	5255	2.95	1.93446	1.52497	-0.4004	2.079e-11	0.96732	N	-
C999915492	X - 15492	UN	2013	4:68654157	rs138762595	A/G	6062	2.925	1.93446	1.51205	-0.6915	1.223e-34	0.96732	N	-
C999916576	X - 16576	UN	2013	4:68654157	rs138762595	A/G	1164	3.07	1.93446	1.58701	0.8044	3.628e-12	0.96732	N	-
C999917340	X - 17340	UN	2014	4:68654157	rs138762595	A/G	5632	2.702	1.93446	1.39677	-1.134	1.378e-79	0.96732	N	-
C999924418	X - 24418	UN	2015	4:68666410	rs1531022	A/G	3600	48.268	47.7558	1.01073	-0.2235	1.205e-20	0.96056	N	-
C100005396	5alpha-androstan-3alpha,17beta-diol 17-glucuronide	LI	2014	4:68667503	rs989075	T/A	3844	42.696	47.6594	0.895857	0.3574	1.841e-52	0.95029	N	UGT2B15|UGT2B17
C999912844	X - 12844	UN	2013	4:68667503	rs989075	T/A	6131	46.164	47.6594	0.968623	-0.1414	8.161e-14	0.95029	N	-
C999915492	X - 15492	UN	2013	4:68671436	rs1960773	C/A	6062	43.719	49.1208	0.89003	0.1273	2.538e-11	0.94578	N	-
C999916576	X - 16576	UN	2013	4:68671436	rs1960773	C/A	1164	45.107	49.1208	0.918287	-0.5033	2.546e-34	0.94578	N	-
C999917340	X - 17340	UN	2014	4:68671436	rs1960773	C/A	5632	43.366	49.1208	0.882844	0.2632	5.448e-44	0.94578	N	-
C999912007	X - 12007	UN	2013	4:68672197	rs7686914	C/T	5770	46.017	47.7979	0.962741	-0.152	2.073e-15	0.95936	N	-
C1111	vanillylmandelate (VMA)	AA	2013	4:68672462	rs7696472	A/G	5173	46.471	47.7839	0.972524	-0.2175	1.986e-26	0.95884	N	unknown
C999917340	X - 17340	UN	2014	4:68718552	rs1010937849	T/C	5632	0.362	0.0495863	7.3004	-1.013	1.834e-11	0.95074	N	-
C1111	vanillylmandelate (VMA)	AA	2013	4:69444268	rs78685563	C/G	5173	8.472	7.42789	1.14057	0.2524	2.416e-12	0.99608	N	unknown
C999912844	X - 12844	UN	2013	4:69444268	rs78685563	C/G	6131	8.265	7.42789	1.1127	0.3391	1.997e-24	0.99608	N	-
C999924418	X - 24418	UN	2015	4:69444268	rs78685563	C/G	3600	9.027	7.42789	1.21528	0.4391	2.856e-26	0.99608	N	-
C999924947	X - 24947	UN	2016	4:69448467	rs1215891369	A/C	5755	0.262	0	∞	-0.9154	1.257e-12	0.95111	N	-
C999912844	X - 12844	UN	2013	4:69480762	rs200280202	A/G	6131	1.436	0.0340737	42.1439	-0.8273	5.208e-26	0.9951	Y	-
C999912844	X - 12844	UN	2013	4:69493442	rs10518061	C/T	6131	21.627	24.6133	0.878671	-0.1508	4.018e-11	0.99766	N	-
C100002761	androsterone glucuronide	LI	2017	4:69507315	rs150935891	C/T	6026	2.641	0.368775	7.16155	0.4524	1.505e-14	0.97177	N	unknown
C498	retinol (Vitamin A)	CV	2015	4:72803111	rs77645768	A/G	6136	2.131	2.54306	0.837967	0.4256	1.485e-11	0.97979	N	unknown
C100009232	thioproline	XE	2015	4:72882942	rs546498715	A/G	6136	1.699	0.131656	12.9048	-0.6007	6.888e-18	0.98036	N	unknown
C999922771	X - 22771	UN	2014	4:72882942	rs546498715	A/G	6132	1.7	0.131656	12.9124	-0.5125	1.729e-13	0.98036	N	-
C241	phenylpyruvate	AA	2013	4:72902905	rs181948526	T/G	6057	1.672	0.0495694	33.7305	-0.5326	7.709e-14	0.96841	N	unknown
C999916964	X - 16964	UN	2013	4:72902905	rs181948526	T/G	6104	1.659	0.0495694	33.4682	-0.5311	7.383e-14	0.96841	N	-
C100000463	indolelactate	AA	2013	4:73522447	rs113759232	T/G	6136	1.851	0.238551	7.75935	-0.5439	2.07e-15	0.93419	N	unknown
C100004112	3-methyl catechol sulfate (1)	XE	2013	4:73522447	rs113759232	T/G	6121	1.847	0.238551	7.74258	-0.4959	4.702e-13	0.93419	N	unknown
C565	tryptophan	AA	2014	4:73522447	rs113759232	T/G	6136	1.851	0.238551	7.75935	-0.4565	2.817e-11	0.93419	N	unknown
C100003240	N-stearoyltaurine	LI	2013	4:75932965	rs112197434	T/A	4558	29.811	24.1536	1.23423	0.1618	2.531e-12	0.99883	Y	NAAA
C100015832	behenoylcarnitine (C22)*	LI	2016	4:82568184	rs34615991	T/TGA	4186	30.634	37.9211	0.807835	-0.1688	1.757e-12	0.99122	Y	SCD5
C100015834	lignoceroylcarnitine (C24)*	LI	2016	4:82623750	rs141560958	A/AAAG	5779	23.605	19.0382	1.23988	0.3172	4.351e-45	0.99569	Y	SCD5
C100015846	nervonoylcarnitine (C24:1)*	LI	2016	4:82631211	rs72658996	T/C	4896	23.558	19.1623	1.22939	0.2822	6.827e-32	0.99783	Y	SCD5
C100015832	behenoylcarnitine (C22)*	LI	2016	4:82632723	rs7665702	A/G	4186	24.444	19.075	1.28147	0.3068	7.533e-33	0.99859	Y	SCD5
C100021324	3,5-dichloro-2,6-dihydroxybenzoic acid	XE	2018	4:88111527	rs1481013	C/T	6130	47.875	41.3298	1.15837	0.1309	5.26e-12	0.99619	N	ABCG2
C100021324	3,5-dichloro-2,6-dihydroxybenzoic acid	XE	2018	4:88117930	rs1481012	G/A	6130	6.934	10.8216	0.640756	0.4827	3.171e-42	0.9979	N	ABCG2
C100006082	4-hydroxychlorothalonil	XE	2014	4:88125050	rs141471965	T/C	5407	7.393	10.9823	0.673174	0.3883	2.619e-26	0.99486	N	ABCG2
C100021707	3-bromo-5-chloro-2,6-dihydroxybenzoic acid*	XE	2018	4:88125050	rs141471965	T/C	3180	8.021	10.9823	0.730357	0.5364	1.316e-32	0.99486	N	ABCG2
C100000551	4-methyl-2-oxopentanoate	AA	2013	4:88278245	rs116564150	A/G	6136	1.99	1.08416	1.83552	0.4398	2.317e-11	0.99185	N	PPM1K
C100001597	tiglylcarnitine (C5:1-DC)	AA	2014	4:88303936	rs9995984	G/C	6095	44.224	46.6722	0.947545	-0.1235	2.026e-11	0.99496	N	PPM1K
C100000036	3-methyl-2-oxovalerate	AA	2013	4:88308185	rs1899132	A/G	6136	47.149	47.0046	1.00307	0.1545	2.694e-17	0.99721	N	PPM1K
C100000551	4-methyl-2-oxopentanoate	AA	2013	4:88308185	rs1899132	A/G	6136	47.149	47.0046	1.00307	0.1719	4.366e-21	0.99721	N	PPM1K
C100000936	3-methyl-2-oxobutyrate	AA	2013	4:88308185	rs1899132	A/G	6136	47.149	47.0046	1.00307	0.1887	2.003e-25	0.99721	N	PPM1K
C566	valine	AA	2013	4:88308185	rs1899132	A/G	6135	47.148	47.0046	1.00305	0.1351	9.863e-14	0.99721	N	PPM1K
C376	isoleucine	AA	2014	4:88313557	rs1808860	C/T	6136	44.208	46.4706	0.951311	0.1218	3.288e-11	0.99169	N	PPM1K
C397	leucine	AA	2014	4:88315642	rs5860125	G/GA	6136	45.693	45.0972	1.01321	0.1373	6.52e-14	0.99145	N	PPM1K
C999924699	X - 24699	UN	2015	4:94583161	rs3805263	C/T	6048	49.475	42.5028	1.16404	-0.1779	7.267e-22	0.9967	Y	-
C338	gluconate	XE	2013	4:99185386	rs77326813	T/C	6114	0.313	1.58782	0.197126	-1.262	7.963e-15	0.97818	N	ADH1A|ADH1B|ADH1C|ADH4|ADH5|ADH6|ADH7
C338	gluconate	XE	2013	4:99280228	rs138883026	A/C	6114	0.603	0.0248008	24.3137	-1.275	2.823e-27	0.99468	N	ADH1A|ADH1B|ADH1C|ADH4|ADH5|ADH6|ADH7
C999926054	X - 26054	UN	2019	4:129115817	rs144923811	T/TATATATATATATAA	3104	27.702	20.2771	1.36617	0.2351	1.077e-13	0.99543	N	-
C100006435	N-acetylglucosamine/N-acetylgalactosamine	CA	2015	4:129143723	rs1709422	A/C	6041	37.776	32.8531	1.14985	-0.1719	4.637e-19	0.99576	N	unknown
C999926054	X - 26054	UN	2019	4:129143723	rs1709422	A/C	3104	38.083	32.8531	1.15919	-0.6066	1.457e-125	0.99576	N	-
C100002259	cis-4-decenoylcarnitine (C10:1)	LI	2014	4:158701758	rs67481496	T/A	6136	21.291	26.3789	0.807122	-0.1917	6.964e-18	0.99763	N	ETFDH
C100016069	5-dodecenoylcarnitine (C12:1)	LI	2017	4:158708662	rs17843966	C/A	6135	21.312	26.408	0.807028	-0.1684	2.774e-14	.	N	ETFDH
C100001247	octanoylcarnitine (C8)	LI	2014	4:158715961	rs17843929	T/C	6136	21.265	26.3797	0.806112	-0.2844	6.515e-37	0.99703	N	ETFDH
C100001251	decanoylcarnitine (C10)	LI	2014	4:158715961	rs17843929	T/C	6135	21.269	26.3797	0.806264	-0.276	5.436e-35	0.99703	N	ETFDH
C100001392	laurylcarnitine (C12)	LI	2014	4:158715961	rs17843929	T/C	6136	21.265	26.3797	0.806112	-0.1951	1.412e-18	0.99703	N	ETFDH
C100006620	nonanoylcarnitine (C9)	LI	2017	4:158715961	rs17843929	T/C	5552	21.046	26.3797	0.79781	-0.2595	3.994e-28	0.99703	N	ETFDH
C1215	N-acetylglucosaminylasparagine	CA	2014	4:177436152	rs561604250	G/C	4697	0.668	0.00774234	86.2788	0.9738	1.162e-14	0.9821	Y	AGA
C234	aspartate	AA	2014	4:177439657	rs76491548	T/G	6135	3.833	1.10255	3.47649	-0.3281	2.131e-12	0.99691	Y	AGA
C1215	N-acetylglucosaminylasparagine	CA	2014	4:177442224	rs11131799	A/G	4697	41.413	34.3837	1.20444	-0.2117	9.911e-24	0.99734	N	AGA
C234	aspartate	AA	2014	4:177442224	rs11131799	A/G	6135	40.946	34.3837	1.19085	0.124	3.957e-11	0.99734	N	AGA
C1215	N-acetylglucosaminylasparagine	CA	2014	4:177502080	rs539815185	C/T	4697	3.878	1.09231	3.55027	0.4081	3.012e-14	0.99061	Y	AGA
C100005998	octadecanedioylcarnitine (C18-DC)*	LI	2017	4:186202630	rs6552962	C/T	4922	23.587	18.7065	1.2609	0.1748	1.073e-13	0.9939	N	unknown
C100001051	1-methylhistidine	AA	2013	5:1188170	rs11133665	A/G	6119	22.382	28.5874	0.782932	0.1878	1.786e-17	0.99844	N	SLC6A19
C100004635	methionine sulfone	AA	2014	5:1188170	rs11133665	A/G	6109	22.378	28.5874	0.782792	0.2746	1.106e-35	0.99844	N	SLC6A19
C100004635	methionine sulfone	AA	2014	5:1216947	rs142979576	G/T	6109	0.094	0.0278784	3.37179	-1.93	4.985e-11	0.93256	N	unknown
C1124	citrate	EN	2013	5:14875759	rs835155	A/G	6136	43.631	46.8582	0.931128	-0.1228	2.107e-11	0.99423	N	unknown
C1114	3-aminoisobutyrate	NU	2014	5:34997284	rs4518366	A/G	6133	23.557	22.968	1.02564	0.1834	2.713e-17	0.99907	N	AGXT2
C999912117	X - 12117	UN	2014	5:34997284	rs4518366	A/G	4586	21.311	22.968	0.927856	-0.3067	7.76e-28	0.99907	N	-
C1114	3-aminoisobutyrate	NU	2014	5:35019942	rs1049416985	G/C	6133	0.98	0.45218	2.16728	1.445	3.938e-73	0.99888	Y	AGXT2
C1114	3-aminoisobutyrate	NU	2014	5:35026132	rs344514	C/T	6133	0.17	0.1688	1.00711	1.917	5.858e-18	0.63464	N	AGXT2
C100001810	dimethylarginine (SDMA + ADMA)	AA	2014	5:35037010	rs37369	T/C	6136	10.58	8.48922	1.24629	0.3081	2.218e-25	.	N	AGXT2
C1114	3-aminoisobutyrate	NU	2014	5:35037010	rs37369	T/C	6133	10.577	8.48922	1.24593	1.043	2.648e-299	.	N	AGXT2
C999912117	X - 12117	UN	2014	5:35037010	rs37369	T/C	4586	8.659	8.48922	1.02	-0.673	4.482e-71	.	N	-
C999924518	X - 24518	UN	2015	5:35037010	rs37369	T/C	3076	7.483	8.48922	0.881471	-0.6092	5.139e-36	.	N	-
C100000961	homoarginine	AA	2014	5:35037576	rs40199	A/G	6136	10.121	10.0174	1.01034	-0.1997	2.286e-11	0.98569	N	AGXT2
C999924518	X - 24518	UN	2015	5:35040008	rs11950974	C/T	3076	36.666	31.2353	1.17386	0.2025	3.743e-14	0.99391	N	-
C1114	3-aminoisobutyrate	NU	2014	5:35043577	rs142596002	T/G	6133	1.362	1.28575	1.0593	0.5475	1.169e-17	0.99581	Y	AGXT2
C1114	3-aminoisobutyrate	NU	2014	5:35044060	rs13172279	T/G	6133	33.297	30.5645	1.0894	-0.3103	1.672e-68	0.99549	N	AGXT2
C100002009	5alpha-pregnan-3beta,20beta-diol monosulfate (1)	LI	2013	5:35957220	rs141884785	G/A	5483	1.374	0.0727892	18.8764	0.538	1.039e-11	0.97062	Y	UGT3A1
C999924544	X - 24544	UN	2015	5:35957220	rs141884785	G/A	5798	1.32	0.0727892	18.1346	0.756	1.742e-22	0.97062	Y	-
C100021726	GlcNAc sulfate conjugate of C21H34O2 steroid**	PC	2018	5:35970113	rs12659258	A/G	4148	7.628	14.4047	0.529549	-0.7816	2.159e-76	0.99921	N	UGT3A1
C100002009	5alpha-pregnan-3beta,20beta-diol monosulfate (1)	LI	2013	5:35977878	rs6873506	T/C	5483	12.952	14.4212	0.898122	0.6433	4.386e-116	0.99884	N	UGT3A1
C100002015	5alpha-pregnan-diol disulfate	LI	2013	5:35977878	rs6873506	T/C	3195	15.904	14.4212	1.10282	0.5147	1.372e-51	0.99884	N	UGT3A1
C100002067	pregnenediol sulfate (C21H34O5S)*	LI	2014	5:35977878	rs6873506	T/C	6136	12.348	14.4212	0.856239	0.3862	7.707e-45	0.99884	N	UGT3A1
C100002129	pregnenolone sulfate	LI	2013	5:35977878	rs6873506	T/C	5966	12.515	14.4212	0.86782	0.2315	1.27e-16	0.99884	N	UGT3A1
C100003470	pregnanediol-3-glucuronide	LI	2013	5:35977878	rs6873506	T/C	5594	12.568	14.4212	0.871495	0.2818	7.838e-23	0.99884	N	UGT3A1
C999924544	X - 24544	UN	2015	5:35977878	rs6873506	T/C	5798	12.671	14.4212	0.878637	0.7232	9.082e-154	0.99884	N	-
C100001988	5alpha-pregnan-3beta,20alpha-diol disulfate	LI	2013	5:35977975	rs6895188	C/T	6077	12.372	14.5749	0.848857	0.41	1.003e-49	0.99743	N	UGT3A1
C100001993	pregnenediol disulfate (C21H34O8S2)*	LI	2014	5:35977975	rs6895188	C/T	6136	12.326	14.5749	0.8457	0.3193	5.586e-31	0.99743	N	UGT3A1
C100002014	5alpha-pregnan-3beta,20alpha-diol monosulfate (2)	LI	2013	5:35979443	rs113590482	T/G	5628	12.623	14.3846	0.877536	0.3911	2.718e-43	0.99905	N	UGT3A1
C100006173	pregnanolone/allopregnanolone sulfate	LI	2014	5:35979443	rs113590482	T/G	2743	15.434	14.3846	1.07295	0.4048	2.588e-27	0.99905	N	UGT3A1
C407	lysine	AA	2014	5:36225144	rs16902835	T/C	6136	43.356	39.9063	1.08644	0.1243	3.518e-11	0.99841	N	NADK2
C533	urea	AA	2014	5:40641849	rs111310950	T/G	6136	13.763	7.46758	1.84303	-0.196	1.485e-12	0.99605	N	unknown
C999924328	X - 24328	UN	2015	5:46356317	rs28874955	A/T	6105	29.427	35.5109	0.828675	0.1993	9.421e-12	0.94912	Y	-
C100002528	sulfate*	XE	2014	5:73173611	rs199655211	T/C	6136	0.732	0.00154842	472.74	1.358	1.315e-35	0.96301	N	unknown
C806	dimethylglycine	AA	2014	5:79014879	rs59984527	C/CA	6133	27.803	29.1438	0.953994	-0.3046	3.385e-55	0.99916	N	BHMT|DMGDH
C799	betaine	AA	2014	5:79034807	rs2431951	T/C	6133	47.378	49.7859	0.951635	-0.2601	2.142e-45	0.99802	N	BHMT|DMGDH
C806	dimethylglycine	AA	2014	5:79041402	rs248381	A/G	6133	47.876	49.4561	0.96805	-0.4839	9.183e-36	0.99719	N	BHMT|DMGDH
C799	betaine	AA	2014	5:79049759	rs6453425	G/A	6133	31.671	35.8002	0.88466	-0.2417	8.733e-19	0.9949	N	BHMT|DMGDH
C100001956	N-methylproline	AA	2014	5:79071354	rs397798543	CTACA/C	6134	19.915	21.0921	0.944192	-0.155	6.801e-12	0.98953	N	BHMT|DMGDH
C806	dimethylglycine	AA	2014	5:79076691	rs10679800	GTC/G	6133	19.208	18.3097	1.04906	-0.6132	1.027e-160	0.99183	N	BHMT|DMGDH
C806	dimethylglycine	AA	2014	5:79163606	rs183561004	A/G	6133	1.167	0.429831	2.71502	1.714	2.519e-99	0.97093	N	BHMT|DMGDH
C999923636	X - 23636	UN	2014	5:79163606	rs183561004	A/G	6133	1.167	0.429831	2.71502	-0.6667	3.795e-15	0.97093	N	-
C358	hypotaurine	AA	2014	5:115735959	rs10038137	C/T	6126	27.028	24.9465	1.08344	0.1433	6.579e-12	0.99205	Y	CDO1
C999917654	X - 17654	UN	2013	5:119490095	rs7723390	C/T	5929	8.027	6.94673	1.15551	-0.2382	5.832e-12	0.99729	N	-
C100004499	6-oxopiperidine-2-carboxylate	AA	2013	5:126584126	rs79449010	C/T	5029	7.46	4.53433	1.64523	0.6728	2.227e-72	0.96883	Y	ALDH7A1
C100001743	tryptophan betaine	AA	2014	5:132279288	rs7737937	A/G	5716	12.321	14.4633	0.85188	-0.2254	4.807e-15	0.99891	N	SLC22A5
C100015833	arachidoylcarnitine (C20)*	LI	2016	5:132356449	rs55737227	GA/G	4637	43.717	30.9655	1.4118	-0.1699	2.382e-15	0.98319	N	SLC22A5
C100015839	dihomo-linoleoylcarnitine (C20:2)*	LI	2016	5:132356449	rs55737227	GA/G	4892	43.549	30.9655	1.40637	-0.1864	3.092e-19	0.98319	N	SLC22A5
C100001054	butyrylcarnitine (C4)	LI	2014	5:132360482	rs273898	T/A	6112	43.99	31.8641	1.38055	-0.1579	6.294e-16	0.99661	N	SLC22A5
C100015831	linolenoylcarnitine (C18:3)*	LI	2016	5:132360482	rs273898	T/A	5759	44.12	31.8641	1.38463	-0.1247	5.176e-11	0.99661	N	SLC22A5
C100015837	arachidonoylcarnitine (C20:4)	LI	2016	5:132360482	rs273898	T/A	5504	44.187	31.8641	1.38673	-0.2715	2.355e-43	0.99661	N	SLC22A5
C100001550	homostachydrine*	XE	2014	5:132366428	rs441969	A/G	6043	49.005	39.2248	1.24934	-0.1835	4.794e-23	0.99861	N	SLC22A5
C100015962	N,N,N-trimethyl-5-aminovalerate	AA	2016	5:132369824	rs57262206	A/G	6136	0.183	0.243237	0.752353	-1.88	8.831e-19	0.94966	Y	SLC22A5
C100000802	acetylcarnitine (C2)	LI	2014	5:132374510	rs581968	A/G	6134	42.892	31.1971	1.37487	0.1485	1.014e-15	0.99915	N	SLC22A5
C100001597	tiglylcarnitine (C5:1-DC)	AA	2014	5:132374510	rs581968	A/G	6095	42.871	31.1971	1.3742	0.1246	4.549e-11	0.99915	N	SLC22A5
C100000776	palmitoylcarnitine (C16)	LI	2014	5:132374758	rs34965096	C/CAAA	6098	42.61	33.3177	1.2789	0.1513	3.359e-16	0.99548	N	SLC22A5
C100001391	stearoylcarnitine (C18)	LI	2014	5:132374758	rs34965096	C/CAAA	6136	42.671	33.3177	1.28073	0.1563	5.306e-17	0.99548	N	SLC22A5
C100001393	isovalerylcarnitine (C5)	AA	2014	5:132374758	rs34965096	C/CAAA	6135	42.67	33.3177	1.2807	0.296	2.838e-56	0.99548	N	SLC22A5
C100001501	oleoylcarnitine (C18:1)	LI	2014	5:132374758	rs34965096	C/CAAA	6132	42.658	33.3177	1.28034	0.1274	7.025e-12	0.99548	N	SLC22A5
C100003151	linoleoylcarnitine (C18:2)*	LI	2014	5:132374758	rs34965096	C/CAAA	6136	42.671	33.3177	1.28073	0.1418	2.203e-14	0.99548	N	SLC22A5
C100015834	lignoceroylcarnitine (C24)*	LI	2016	5:132374758	rs34965096	C/CAAA	5779	42.808	33.3177	1.28484	0.149	3.994e-14	0.99548	N	SLC22A5
C100015835	cerotoylcarnitine (C26)*	LI	2016	5:132374758	rs34965096	C/CAAA	6021	42.705	33.3177	1.28175	0.1804	1.741e-20	0.99548	N	SLC22A5
C100015836	ximenoylcarnitine (C26:1)*	LI	2016	5:132374758	rs34965096	C/CAAA	5826	42.771	33.3177	1.28373	0.1648	4.214e-17	0.99548	N	SLC22A5
C100015845	docosahexaenoylcarnitine (C22:6)*	LI	2016	5:132374758	rs34965096	C/CAAA	4856	42.5	33.3177	1.2756	0.1355	7.144e-11	0.99548	N	SLC22A5
C100015846	nervonoylcarnitine (C24:1)*	LI	2016	5:132374758	rs34965096	C/CAAA	4896	42.571	33.3177	1.27773	0.1633	6.968e-15	0.99548	N	SLC22A5
C100015851	docosapentaenoylcarnitine (C22:5n3)*	LI	2016	5:132374758	rs34965096	C/CAAA	4484	43.242	33.3177	1.29787	0.2109	6.193e-22	0.99548	N	SLC22A5
C100015840	dihomo-linolenoylcarnitine (C20:3n3 or 6)*	LI	2016	5:132386217	rs143811719	T/TTTTTC	5589	42.36	30.8262	1.37416	0.2477	2.281e-36	0.98771	N	SLC22A5
C100001162	propionylcarnitine (C3)	LI	2014	5:132387259	rs274555	T/C	6136	47.389	42.0671	1.12651	0.1703	1.491e-19	.	N	SLC22A5
C100000007	carnitine	LI	2014	5:132387596	rs2073643	C/T	6128	41.129	46.2134	0.88998	-0.1389	2.445e-13	.	N	SLC22A5
C100000007	carnitine	LI	2014	5:132391654	rs274552	C/G	6128	13.733	15.7609	0.871333	0.2407	8.445e-20	0.99869	N	SLC22A5
C100015962	N,N,N-trimethyl-5-aminovalerate	AA	2016	5:132401338	rs4705857	T/C	6136	45.262	33.3995	1.35517	0.2582	8.072e-45	0.99829	N	SLC22A5
C100002154	ergothioneine	XE	2014	5:132451445	rs6866614	G/A	6110	30.452	40.329	0.755089	-0.1422	2.823e-12	0.99795	N	SLC22A5|SLC22A4
C100000781	hexanoylcarnitine (C6)	LI	2014	5:132459618	rs10477741	G/T	6136	21.169	12.7441	1.66108	0.1772	1.184e-14	0.99392	N	SLC22A5
C1256	choline	LI	2014	5:135851642	rs56382048	T/C	6135	19.219	19.8379	0.968802	-0.1688	4.145e-13	0.99759	Y	unknown
C1256	choline	LI	2014	5:135871459	rs200164783	G/A	6135	2.634	0.136303	19.3246	0.7042	2.316e-33	0.96311	Y	unknown
C1052	glycerate	CA	2013	5:139373758	rs77454515	G/GCA	6132	2.762	3.19818	0.863616	-0.485	3.789e-18	0.99294	Y	SLC23A1
C100000840	tartronate (hydroxymalonate)	XE	2013	5:139376232	rs62385280	T/C	6126	2.717	3.18409	0.853305	-0.4088	3.539e-13	0.99873	Y	SLC23A1
C100000841	oxalate (ethanedioate)	CV	2013	5:139376232	rs62385280	T/C	6136	2.721	3.18409	0.854561	-0.4366	7.213e-15	0.99873	Y	SLC23A1
C100020409	ascorbic acid 3-sulfate*	CV	2018	5:139379813	rs33972313	T/C	6133	2.715	2.97226	0.913446	-0.4257	4.513e-14	.	Y	SLC23A1
C100002528	sulfate*	XE	2014	5:177398068	rs34225933	T/C	6136	3.524	3.42856	1.02784	0.3553	3.84e-13	0.99648	N	SLC34A1
C100003678	prolylproline	PE	2014	5:177414338	rs2545801	C/T	3322	24.164	25.303	0.954986	0.228	3.364e-15	0.99307	N	F12
C999917676	X - 17676	UN	2014	6:3138265	rs7765391	G/A	4817	20.371	14.8415	1.37257	-0.3189	5.208e-36	0.9564	Y	-
C999917676	X - 17676	UN	2014	6:3143926	rs13204642	C/T	4817	6.944	5.06164	1.37189	-0.5871	2.406e-49	0.9993	Y	-
C100021136	3-decenoylcarnitine	LI	2018	6:4106136	rs6597031	A/G	4668	28.54	30.1392	0.94694	0.2713	2.749e-32	0.9974	N	ECI2
C100021502	(2 or 3)-decenoate (10:1n7 or n8)	LI	2018	6:4109359	rs649725	A/C	6073	26.624	30.604	0.869952	0.1726	5.047e-17	0.9989	N	ECI2
C100009360	1-oleoyl-2-docosapentaenoyl-GPC (18:1/22:5n3)*	LI	2015	6:10974799	rs9368512	G/C	6024	49.523	45.5743	1.08664	0.1606	9.376e-18	0.99689	N	ELOVL2
C100015785	nisinate (24:6n3)	LI	2017	6:10991434	rs58988487	CT/C	5823	48.408	43.6023	1.11022	-0.1735	1.085e-19	0.99738	N	ELOVL2
C100000007	carnitine	LI	2014	6:14131013	rs853358	T/A	6128	30.421	20.9524	1.45191	0.1432	4.301e-13	0.99884	N	unknown
C100015962	N,N,N-trimethyl-5-aminovalerate	AA	2016	6:14131013	rs853358	T/A	6136	30.43	20.9524	1.45234	0.174	1.246e-18	0.99884	N	unknown
C100000299	xanthosine	NU	2013	6:16243259	rs9370881	A/G	2403	30.636	23.8652	1.28371	-0.2444	4.92e-11	0.9975	N	GMPR
C100000299	xanthosine	NU	2013	6:16287961	rs6459467	A/G	2403	46.213	39.6651	1.16508	0.2566	1.029e-18	.	N	GMPR
C171	hypoxanthine	NU	2013	6:16289677	rs71535075	GTC/G	6122	49.767	39.6574	1.25492	0.1301	7.491e-13	0.99794	N	GMPR
C100001256	N-acetylphenylalanine	AA	2013	6:25758838	rs12212049	T/G	5967	32.732	42.3749	0.772438	-0.208	3.185e-22	0.99808	N	unknown
C100001293	N-acetylhistidine	AA	2013	6:25758838	rs12212049	T/G	5984	32.656	42.3749	0.770645	-0.1371	2.987e-11	0.99808	N	unknown
C100006378	N-acetylkynurenine (2)	AA	2014	6:25758838	rs12212049	T/G	5284	31.678	42.3749	0.747565	-0.2116	3.352e-21	0.99808	N	unknown
C999912798	X - 12798	UN	2014	6:25758838	rs12212049	T/G	5675	32.911	42.3749	0.776663	0.1643	4.977e-17	0.99808	N	-
C100001994	androstenediol (3beta,17beta) disulfate (2)	LI	2013	6:25784572	rs35720558	C/A	6136	33.183	43.5583	0.761807	0.2066	6.143e-23	0.99821	N	unknown
C100001992	androstenediol (3beta,17beta) disulfate (1)	LI	2013	6:25785707	rs13197601	A/G	6136	33.063	43.4828	0.76037	0.1391	8.855e-12	0.99664	N	unknown
C100002029	androstenediol (3beta,17beta) monosulfate (2)	LI	2013	6:25785707	rs13197601	A/G	5977	33.14	43.4828	0.76214	0.1566	3.349e-14	0.99664	N	unknown
C100021711	decadienedioic acid (C10:2-DC)**	LI	2018	6:25785707	rs13197601	A/G	5941	33.256	43.4828	0.764808	0.1907	5.39e-19	0.99664	N	unknown
C100001254	N-acetyltryptophan	AA	2013	6:25801091	rs1165209	A/G	6016	34.76	45.2216	0.768659	0.3288	9.294e-61	0.99885	N	unknown
C100001999	21-hydroxypregnenolone disulfate	LI	2013	6:25807375	rs2817188	G/A	6113	35.006	45.2176	0.774168	-0.2396	7.217e-31	0.99702	N	unknown
C100009045	phenylacetylglutamate	PE	2015	6:25807375	rs2817188	G/A	4266	36.407	45.2176	0.805151	-0.1757	1.155e-14	0.99702	N	unknown
C999913866	X - 13866	UN	2013	6:25808859	rs1165199	T/C	6131	34.95	45.1776	0.773613	0.2947	9.426e-50	0.99837	N	-
C100001733	hexanoylglutamine	LI	2016	6:25814852	rs1165195	G/T	5911	34.53	45.2298	0.763435	0.3597	2.967e-69	0.99114	N	unknown
C999912822	X - 12822	UN	2014	6:25814852	rs1165195	G/T	4902	33.693	45.2298	0.744929	0.2677	1.776e-33	0.99114	N	-
C999916087	X - 16087	UN	2014	6:25814852	rs1165195	G/T	4791	36.085	45.2298	0.797815	-0.2348	2.806e-26	0.99114	N	-
C999919141	X - 19141	UN	2013	6:25814852	rs1165195	G/T	6078	35.402	45.2298	0.782714	-0.3624	9.499e-69	0.99114	N	-
C999921364	X - 21364	UN	2013	6:25814852	rs1165195	G/T	6132	35.247	45.2298	0.779287	-0.1961	4.068e-22	0.99114	N	-
C999924556	X - 24556	UN	2015	6:25814852	rs1165195	G/T	5976	35.32	45.2298	0.780901	-0.2139	3.438e-27	0.99114	N	-
C999925371	X - 25371	UN	2017	6:25814852	rs1165195	G/T	6105	35.238	45.2298	0.779088	-0.2368	6.656e-33	0.99114	N	-
C100006627	suberoylcarnitine (C8-DC)	LI	2015	6:25816988	rs1165154	C/T	5291	34.577	45.233	0.76442	0.1752	2.256e-16	0.99833	N	unknown
C999915486	X - 15486	UN	2013	6:25818360	rs1185567	G/A	6082	34.826	45.2487	0.769657	0.1865	1.12e-21	0.9987	N	-
C100001868	4-allylphenol sulfate	XE	2013	6:25818527	rs9461218	A/G	6125	21.569	22.921	0.941015	0.1519	1.379e-11	0.99808	N	unknown
C100020414	6-bromotryptophan	AA	2017	6:25828600	rs9467619	A/G	6135	40.214	27.9898	1.43674	-0.1605	7.5e-16	0.99478	N	unknown
C999921285	X - 21285	UN	2013	6:25828826	rs1185977	G/A	4690	38.928	28.7092	1.35594	-0.2331	4.814e-26	0.99798	N	-
C999923787	X - 23787	UN	2014	6:25828826	rs1185977	G/A	2841	37.656	28.7092	1.31164	-0.2233	9.567e-16	0.99798	N	-
C100001756	4-ethylphenylsulfate	XE	2013	6:25829405	rs13200784	T/A	6136	21.919	24.4079	0.898029	0.2084	4.139e-20	0.99699	N	unknown
C999921470	X - 21470	UN	2013	6:25830984	rs2070642	A/G	5984	40.202	28.368	1.41716	-0.1712	7.386e-17	0.99771	N	-
C999907765	X - 07765	UN	2013	6:25832463	rs3757132	T/C	4901	23.21	24.4051	0.951031	0.1669	4.474e-12	0.99623	N	-
C100002126	16a-hydroxy DHEA 3-sulfate	LI	2013	6:25837826	rs9366633	G/A	6133	40.281	27.7702	1.45051	-0.133	5.121e-11	0.99817	N	unknown
C100002152	andro steroid monosulfate C19H28O6S (1)*	LI	2014	6:25837826	rs9366633	G/A	5740	39.965	27.7702	1.43913	-0.1799	5.094e-18	0.99817	N	unknown
C100020851	3-ethylcatechol sulfate (1)	XE	2018	6:25856653	rs1186313	C/T	5442	21.671	22.6603	0.956342	0.1594	5.094e-11	0.99933	N	unknown
C100001073	androsterone sulfate	LI	2013	6:25858199	rs145294790	A/AAACAC	6134	21.777	24.0684	0.904796	0.1611	9.487e-12	0.99496	N	unknown
C999921410	X - 21410	UN	2013	6:25864134	rs1165161	T/C	4626	22.512	24.1128	0.933612	0.2711	3.2e-25	0.99761	N	-
C100000015	xanthurenate	AA	2014	6:25878133	rs566530	C/T	5976	41.179	49.6944	0.828645	0.1496	1.586e-14	0.99502	N	unknown
C1342	3-methoxytyrosine	AA	2013	6:25884436	rs1165170	C/A	6130	22.079	28.3875	0.777772	-0.1681	6.787e-14	0.99819	N	unknown
C327	flavin adenine dinucleotide (FAD)	CV	2013	6:31365326	rs140949683	G/A	3580	6.179	5.77078	1.07074	0.3392	9.768e-12	0.99434	N	unknown
C100000657	1,2-dipalmitoyl-GPC (16:0/16:0)	LI	2015	6:32177930	rs2269423	C/A	6125	43.393	37.9494	1.14344	0.154	9.442e-14	.	N	AGPAT1
C999924328	X - 24328	UN	2015	6:36749100	rs560623757	CTT/C	6105	10.901	11.4578	0.951404	0.2	1.458e-11	0.99639	Y	-
C799	betaine	AA	2014	6:42947257	rs35558895	TA/T	6133	46.612	46.3624	1.00538	0.1502	2.05e-16	0.9865	N	GNMT
C100008916	1-stearoyl-2-docosahexaenoyl-GPC (18:0/22:6)	LI	2015	6:42972787	rs202042577	A/AAG	6124	40.418	47.2058	0.856208	0.1277	1.41e-11	0.94858	N	unknown
C100009130	1-oleoyl-2-docosahexaenoyl-GPC (18:1/22:6)*	LI	2015	6:42972787	rs202042577	A/AAG	6118	40.433	47.2058	0.856526	0.1377	3.529e-13	0.94858	N	unknown
C999924811	X - 24811	UN	2015	6:43228161	rs144016180	GA/G	4429	9.042	10.1094	0.894415	0.3003	7.428e-16	0.9979	N	-
C100001397	1,3,7-trimethylurate	XE	2013	6:52785385	rs2608666	A/C	5248	45.575	44.1468	1.03235	0.1541	1.009e-14	0.9856	N	unknown
C100004046	N-acetylcarnosine	AA	2014	6:89169449	rs7775554	C/A	6116	46.558	46.6441	0.998154	-0.1864	9.725e-24	.	N	PM20D2
C100004046	N-acetylcarnosine	AA	2014	6:89224273	rs186369071	T/G	6116	1.988	3.4827	0.570821	0.5144	2.72e-15	0.98816	N	PM20D2
C100000776	palmitoylcarnitine (C16)	LI	2014	6:110438805	rs12210538	G/A	6098	14.235	23.4829	0.606186	-0.186	8.799e-13	.	N	SLC22A16
C100001501	oleoylcarnitine (C18:1)	LI	2014	6:110438805	rs12210538	G/A	6132	14.27	23.4829	0.607676	-0.2427	7.898e-21	.	N	SLC22A16
C100002154	ergothioneine	XE	2014	6:110438805	rs12210538	G/A	6110	14.297	23.4829	0.608826	0.2077	1.404e-15	.	N	SLC22A16
C100015837	arachidonoylcarnitine (C20:4)	LI	2016	6:110438805	rs12210538	G/A	5504	14.145	23.4829	0.602353	-0.4418	9.257e-59	.	N	SLC22A16
C100015838	eicosenoylcarnitine (C20:1)*	LI	2016	6:110438805	rs12210538	G/A	5239	14.173	23.4829	0.603546	-0.2154	1.642e-14	.	N	SLC22A16
C100015839	dihomo-linoleoylcarnitine (C20:2)*	LI	2016	6:110438805	rs12210538	G/A	4892	14.443	23.4829	0.615043	-0.3507	3.019e-34	.	N	SLC22A16
C100015840	dihomo-linolenoylcarnitine (C20:3n3 or 6)*	LI	2016	6:110438805	rs12210538	G/A	5589	14.207	23.4829	0.604993	-0.3758	1.153e-43	.	N	SLC22A16
C100015851	docosapentaenoylcarnitine (C22:5n3)*	LI	2016	6:110438805	rs12210538	G/A	4484	13.604	23.4829	0.579315	-0.3821	1.72e-34	.	N	SLC22A16
C100003151	linoleoylcarnitine (C18:2)*	LI	2014	6:110441250	rs72939920	T/A	6136	14.285	23.4278	0.609746	-0.3075	1.373e-32	0.9978	N	SLC22A16
C100015831	linolenoylcarnitine (C18:3)*	LI	2016	6:110441250	rs72939920	T/A	5759	14.153	23.4278	0.604111	-0.2069	1.558e-14	0.9978	N	SLC22A16
C100015835	cerotoylcarnitine (C26)*	LI	2016	6:110441250	rs72939920	T/A	6021	14.217	23.4278	0.606843	-0.2082	3.493e-15	0.9978	N	SLC22A16
C100015836	ximenoylcarnitine (C26:1)*	LI	2016	6:110441250	rs72939920	T/A	5826	14.161	23.4278	0.604453	-0.1856	5.811e-12	0.9978	N	SLC22A16
C815	tyrosine	AA	2014	6:111124356	rs541492469	AT/A	6136	9.702	15.086	0.643113	0.2069	2.588e-11	0.9793	N	SLC16A10
C2054	ethylmalonate	AA	2013	6:127494624	rs79919786	T/G	6133	0.263	0.531157	0.495146	1.132	3.337e-11	0.98464	N	ECHDC1
C100002017	5alpha-androstan-3alpha,17beta-diol disulfate	LI	2013	6:130827242	rs9402288	T/A	5719	42.942	29.2298	1.46912	0.173	1.253e-18	0.9979	Y	unknown
C100002026	androstenediol (3alpha, 17alpha) monosulfate (2)	LI	2013	6:130827242	rs9402288	T/A	5936	42.75	29.2298	1.46255	0.1266	4.654e-11	0.9979	Y	unknown
C100006005	5alpha-androstan-3alpha,17beta-diol monosulfate (2)	LI	2013	6:130828276	rs1360756	T/C	5459	43.458	29.23	1.48676	0.1764	1.115e-18	0.99876	Y	unknown
C100002769	argininate*	AA	2016	6:131508815	rs10223601	T/C	6101	8.07	4.32652	1.86524	0.2738	4.485e-16	0.99512	N	ARG1
C100002784	2-oxoarginine*	AA	2016	6:131550721	rs397693024	GA/G	5503	29.577	21.4864	1.37655	0.1488	3.832e-12	0.99661	N	ARG1
C100000961	homoarginine	AA	2014	6:131550816	rs2608917	G/A	6136	29.728	21.36	1.39176	0.1368	3.647e-11	0.99816	N	ARG1
C231	arginine	AA	2014	6:131576138	rs2781668	T/C	6136	23.362	16.1354	1.44787	0.1791	5.486e-17	.	N	ARG1
C444	ornithine	AA	2014	6:131577068	rs2246012	C/T	6136	23.37	16.1807	1.44431	-0.1417	4.932e-11	.	N	ARG1
C880	adenine	NU	2014	6:149576319	rs4039600	G/A	6099	40.068	36.2193	1.10626	-0.1304	1.378e-11	0.99593	N	PCMT1
C197	S-adenosylhomocysteine (SAH)	AA	2013	6:149618465	rs9505982	A/G	4694	39.132	35.3823	1.10598	0.1984	1.104e-19	0.997	N	PCMT1
C212	5-methylthioadenosine (MTA)	AA	2014	6:149836834	rs869109015	GAAAA/G	6130	38.184	35.3072	1.08148	-0.1672	2.709e-18	0.99484	N	PCMT1
C100004541	acisoga	AA	2013	6:160047351	rs998074	C/T	6057	39.705	48.2046	0.823677	0.1389	1.565e-13	0.9988	N	unknown
C100001055	isobutyrylcarnitine (C4)	AA	2014	6:160122116	rs12208357	T/C	6120	5.64	7.59523	0.742571	-0.6656	1.631e-68	0.99853	N	SLC22A1
C100006627	suberoylcarnitine (C8-DC)	LI	2015	6:160122116	rs12208357	T/C	5291	5.946	7.59523	0.78286	0.2917	1.06e-12	0.99853	N	SLC22A1
C999911261	X - 11261	UN	2014	6:160122116	rs12208357	T/C	6135	5.65	7.59523	0.743888	-0.3122	1.587e-15	0.99853	N	-
C999911381	X - 11381	UN	2013	6:160122116	rs12208357	T/C	6114	5.637	7.59523	0.742176	-0.4281	6.299e-28	0.99853	N	-
C100005850	3-methylglutarylcarnitine (2)	AA	2014	6:160130454	rs112201728	T/C	6050	5.672	7.5289	0.753364	0.3159	9.593e-16	0.99914	N	SLC22A1
C100009407	pimeloylcarnitine/3-methyladipoylcarnitine (C7-DC)	LI	2015	6:160130454	rs112201728	T/C	5330	5.852	7.5289	0.777272	0.325	2.299e-15	0.99914	N	unknown
C999924422	X - 24422	UN	2015	6:160130454	rs112201728	T/C	5929	5.561	7.5289	0.738621	-0.3369	4.981e-17	0.99914	N	-
C100001162	propionylcarnitine (C3)	LI	2014	6:160134722	rs594709	A/G	6136	44.336	40.3869	1.09778	0.1547	8.047e-15	0.99907	N	SLC22A1
C100001055	isobutyrylcarnitine (C4)	AA	2014	6:160139792	rs34130495	A/G	6120	1.814	2.75711	0.657935	-0.4369	7.904e-12	0.99193	N	SLC22A1
C100001162	propionylcarnitine (C3)	LI	2014	6:160139848	rs202220802	C/CATG	6136	15.883	18.3014	0.867857	-0.1898	2.532e-14	0.99882	N	SLC22A1
C999911261	X - 11261	UN	2014	6:160139848	rs202220802	C/CATG	6135	15.877	18.3014	0.867529	-0.1992	9.715e-16	0.99882	N	-
C100005850	3-methylglutarylcarnitine (2)	AA	2014	6:160151525	rs9347388	A/T	6050	32.897	39.1446	0.840397	-0.1815	1.776e-18	0.99904	N	SLC22A1
C100001948	succinylcarnitine (C4-DC)	EN	2014	6:160153503	rs650284	A/C	6117	33.694	36.9881	0.910942	-0.1256	6.351e-11	.	N	SLC22A1
C100005850	3-methylglutarylcarnitine (2)	AA	2014	6:160154334	rs11753995	A/G	6050	15.884	16.3568	0.971095	0.1712	5.505e-11	.	N	SLC22A1
C100006614	adipoylcarnitine (C6-DC)	LI	2015	6:160154334	rs11753995	A/G	6083	15.889	16.3568	0.9714	0.1664	3.028e-11	.	N	SLC22A1
C100006627	suberoylcarnitine (C8-DC)	LI	2015	6:160154953	rs2297374	T/C	5291	31.988	38.3465	0.834183	-0.1523	3.616e-13	.	N	SLC22A1
C100001055	isobutyrylcarnitine (C4)	AA	2014	6:160156467	rs3818678	C/G	6120	35.449	40.7704	0.869479	0.173	4.305e-18	.	N	SLC22A1
C100001055	isobutyrylcarnitine (C4)	AA	2014	6:160157828	rs1564348	C/T	6120	15.785	16.2101	0.973776	-0.4568	6.425e-76	.	N	SLC22A1
C100009407	pimeloylcarnitine/3-methyladipoylcarnitine (C7-DC)	LI	2015	6:160157828	rs1564348	C/T	5330	16.079	16.2101	0.991912	0.2774	1.42e-25	.	N	unknown
C999911381	X - 11381	UN	2013	6:160157828	rs1564348	C/T	6114	15.792	16.2101	0.974207	-0.207	7.258e-17	.	N	-
C999924422	X - 24422	UN	2015	6:160157828	rs1564348	C/T	5929	15.635	16.2101	0.964522	-0.2228	2.132e-18	.	N	-
C999912798	X - 12798	UN	2014	6:160247009	rs316021	T/C	5675	14.06	22.5183	0.624381	0.2547	9.377e-17	.	N	-
C999912798	X - 12798	UN	2014	6:160248049	rs316020	G/A	5675	4.52	9.8278	0.45992	1.227	3.162e-168	.	N	-
C999913844	X - 13844	UN	2014	6:160349520	rs541091	A/G	5438	49.162	48.811	1.00719	-0.1584	1.266e-15	0.99472	N	-
C1215	N-acetylglucosaminylasparagine	CA	2014	6:167215617	rs66584441	A/G	4697	27.427	22.8553	1.20003	0.1619	1.831e-13	0.99674	N	unknown
C100006435	N-acetylglucosamine/N-acetylgalactosamine	CA	2015	6:167294271	rs2076007	T/C	6041	17.016	10.6447	1.59854	0.3372	4.528e-44	0.99875	N	unknown
C1215	N-acetylglucosaminylasparagine	CA	2014	6:167294271	rs2076007	T/C	4697	15.79	10.6447	1.48337	-0.6172	3.289e-108	0.99875	N	unknown
C999926054	X - 26054	UN	2019	6:167294271	rs2076007	T/C	3104	16.872	10.6447	1.58501	0.3337	7.109e-23	0.99875	N	-
C1215	N-acetylglucosaminylasparagine	CA	2014	6:167305403	rs13202254	A/G	4697	26.425	20.3282	1.29992	0.2286	7.49e-24	0.99557	N	unknown
C100009000	1-(1-enyl-palmitoyl)-2-docosahexaenoyl-GPE (P-16:0/22:6)*	LI	2015	7:15748996	rs148945887	A/G	6115	1.546	0.930752	1.66102	0.5152	1.998e-12	0.98941	Y	unknown
C849	caffeine	XE	2014	7:17244953	rs4410790	C/T	6029	30.225	37.419	0.807745	-0.1725	1.549e-17	0.99394	N	AHR
C445	orotate	NU	2013	7:33041902	rs4316067	G/A	6053	29.237	28.8495	1.01343	-0.3022	2.928e-49	0.9967	N	NT5C3A
C535	uridine	NU	2013	7:48089774	rs3752889	G/C	6136	44.66	44.7882	0.997138	-0.1752	4.99e-21	0.99513	Y	UPP1
C100001446	5-methyluridine (ribothymidine)	NU	2013	7:48091983	rs13227958	C/T	6136	45.573	46.0505	0.989631	-0.1727	1.871e-20	0.99832	Y	UPP1
C503	serine	AA	2014	7:56012051	rs11238389	G/A	6134	17.529	24.0394	0.729178	0.2662	1.895e-27	0.99565	N	PSPH
C100001993	pregnenediol disulfate (C21H34O8S2)*	LI	2014	7:64576997	rs62461553	A/C	6136	43.571	42.5294	1.02449	-0.1386	2.188e-11	0.98424	N	unknown
C503	serine	AA	2014	7:66770240	rs1297328831	G/T	6134	0.162	0.00154856	104.613	-1.641	6.823e-13	0.91952	Y	unknown
C999924328	X - 24328	UN	2015	7:73602069	rs1394775796	C/CACCT	6105	14.097	17.3905	0.810615	-0.1828	9.763e-12	0.98508	N	-
C999921467	X - 21467	UN	2013	7:91785304	rs145085496	C/T	5641	3.627	0.749644	4.8383	-0.4635	4.406e-19	0.96488	Y	-
C999921471	X - 21471	UN	2013	7:91785304	rs145085496	C/T	4860	3.569	0.749644	4.76093	-0.5119	8.146e-20	0.96488	Y	-
C100021467	pentose acid*	PC	2018	7:95324583	rs705379	A/G	5827	33.916	47.9057	0.707974	0.1305	2.953e-11	0.99772	N	unknown
C999925422	X - 25422	UN	2017	7:97860251	rs12704947	T/A	6085	25.99	33.7047	0.771109	0.1519	1.38e-12	0.99794	N	-
C999925422	X - 25422	UN	2017	7:97875076	rs35767990	TA/T	6085	15.758	19.64	0.802342	0.3711	5.182e-51	0.99704	Y	-
C999925422	X - 25422	UN	2017	7:97966958	rs150299895	C/T	6085	0.567	0.16882	3.35861	1.005	3.939e-17	0.98669	N	-
C999925422	X - 25422	UN	2017	7:97979344	rs6974666	C/A	6085	24.08	24.8377	0.969494	-0.1929	4.353e-18	0.98964	N	-
C999925422	X - 25422	UN	2017	7:97983938	rs28693815	A/T	6085	15.76	21.3358	0.738665	0.2782	1.969e-29	0.99674	N	-
C100021331	metabolonic lactone sulfate	PC	2018	7:99622460	rs7808022	C/A	6074	5.713	6.84974	0.834046	-1.079	1.615e-174	0.99791	N	unknown
C100001987	5alpha-androstan-3beta,17beta-diol disulfate	LI	2013	7:99660737	rs28365087	T/C	6135	1.515	0.6335	2.39148	-0.7391	1.956e-23	0.96656	N	CYP3A5|CYP3A7|CYP3A43|CYP3A4
C100002008	5alpha-androstan-3alpha,17alpha-diol monosulfate	LI	2013	7:99660737	rs28365087	T/C	4350	1.243	0.6335	1.96212	-0.872	1.012e-19	0.96656	N	CYP3A5|CYP3A7|CYP3A43|CYP3A4
C100021331	metabolonic lactone sulfate	PC	2018	7:99660737	rs28365087	T/C	6074	1.522	0.6335	2.40253	-0.632	1.278e-19	0.96656	N	unknown
C999924574	X - 24574	UN	2015	7:99660737	rs28365087	T/C	4510	1.42	0.6335	2.24152	-0.6501	3.659e-13	0.96656	N	-
C100002008	5alpha-androstan-3alpha,17alpha-diol monosulfate	LI	2013	7:99693521	rs118168183	A/G	4350	3.617	2.70526	1.33702	-0.8489	2.552e-52	0.99725	N	CYP3A5|CYP3A7|CYP3A43|CYP3A4
C100001073	androsterone sulfate	LI	2013	7:99735325	rs45446698	G/T	6134	5.632	3.55557	1.58399	-1.416	1.11E-308	0.98788	N	unknown
C100001287	epiandrosterone sulfate	LI	2013	7:99735325	rs45446698	G/T	6132	5.641	3.55557	1.58652	-1.356	7.868e-285	0.98788	N	CYP3A5|CYP3A7|CYP3A43|CYP3A4
C100001992	androstenediol (3beta,17beta) disulfate (1)	LI	2013	7:99735325	rs45446698	G/T	6136	5.638	3.55557	1.58568	-0.3345	1.984e-17	0.98788	N	CYP3A5|CYP3A7|CYP3A43|CYP3A4
C100002018	5alpha-androstan-3alpha,17beta-diol monosulfate (1)	LI	2013	7:99735325	rs45446698	G/T	5858	4.649	3.55557	1.30753	-1.411	5.209e-243	0.98788	N	CYP3A5|CYP3A7|CYP3A43|CYP3A4
C100002021	5alpha-androstan-3beta,17alpha-diol disulfate	LI	2013	7:99735325	rs45446698	G/T	5675	5.01	3.55557	1.40906	-0.5578	2.093e-38	0.98788	N	CYP3A5|CYP3A7|CYP3A43|CYP3A4
C100002024	5alpha-androstan-3beta,17beta-diol monosulfate (2)	LI	2013	7:99735325	rs45446698	G/T	5501	4.001	3.55557	1.12528	-1.288	1.644e-160	0.98788	N	CYP3A5|CYP3A7|CYP3A43|CYP3A4
C100002027	androstenediol (3alpha, 17alpha) monosulfate (3)	LI	2013	7:99735325	rs45446698	G/T	6132	5.633	3.55557	1.58427	-0.972	2.515e-141	0.98788	N	CYP3A5|CYP3A7|CYP3A43|CYP3A4
C100002029	androstenediol (3beta,17beta) monosulfate (2)	LI	2013	7:99735325	rs45446698	G/T	5977	5.632	3.55557	1.58399	-0.4056	2.605e-24	0.98788	N	CYP3A5|CYP3A7|CYP3A43|CYP3A4
C100002126	16a-hydroxy DHEA 3-sulfate	LI	2013	7:99735325	rs45446698	G/T	6133	5.64	3.55557	1.58624	1.205	2.04e-222	0.98788	N	CYP3A5|CYP3A7|CYP3A43|CYP3A4
C100002152	andro steroid monosulfate C19H28O6S (1)*	LI	2014	7:99735325	rs45446698	G/T	5740	5.888	3.55557	1.65599	0.915	2.015e-121	0.98788	N	unknown
C100021331	metabolonic lactone sulfate	PC	2018	7:99735325	rs45446698	G/T	6074	5.58	3.55557	1.56937	-0.5751	3.871e-54	0.98788	N	unknown
C999921410	X - 21410	UN	2013	7:99735325	rs45446698	G/T	4626	6.246	3.55557	1.75668	0.8785	1.466e-94	0.98788	N	-
C999921470	X - 21470	UN	2013	7:99735325	rs45446698	G/T	5984	5.685	3.55557	1.5989	0.325	3.379e-16	0.98788	N	-
C999924574	X - 24574	UN	2015	7:99735325	rs45446698	G/T	4510	4.885	3.55557	1.3739	-0.625	1.04e-37	0.98788	N	-
C999924947	X - 24947	UN	2016	7:99735325	rs45446698	G/T	5755	5.387	3.55557	1.51509	-0.5516	1.496e-41	0.98788	N	-
C100000792	dehydroepiandrosterone sulfate (DHEA-S)	LI	2013	7:99735355	rs11568826	T/A	6136	5.518	3.4093	1.61851	-0.6025	4.743e-52	0.98233	N	CYP3A5|CYP3A7|CYP3A43|CYP3A4
C100001250	tauro-beta-muricholate	LI	2013	7:99735355	rs11568826	T/A	1149	13.655	3.4093	4.00522	0.4879	1.121e-14	0.98233	N	CYP3A5|CYP3A7|CYP3A43|CYP3A4
C100002009	5alpha-pregnan-3beta,20beta-diol monosulfate (1)	LI	2013	7:99735355	rs11568826	T/A	5483	5.284	3.4093	1.54988	-0.3348	8.883e-15	0.98233	N	CYP3A5|CYP3A7|CYP3A43|CYP3A4
C100002028	androstenediol (3beta,17beta) monosulfate (1)	LI	2013	7:99735355	rs11568826	T/A	6133	5.52	3.4093	1.6191	-0.5432	1.656e-42	0.98233	N	CYP3A5|CYP3A7|CYP3A43|CYP3A4
C100005403	etiocholanolone glucuronide	LI	2014	7:99735355	rs11568826	T/A	6026	5.419	3.4093	1.58948	-0.4083	5.308e-24	0.98233	N	CYP3A5|CYP3A7|CYP3A43|CYP3A4
C100020214	glyco-beta-muricholate**	LI	2017	7:99735355	rs11568826	T/A	3548	7.686	3.4093	2.25442	0.7198	1.25e-58	0.98233	N	CYP3A5|CYP3A7|CYP3A43|CYP3A4
C100001987	5alpha-androstan-3beta,17beta-diol disulfate	LI	2013	7:99735384	rs11568824	A/C	6135	5.5	3.35941	1.63719	-0.6702	2.34e-64	0.98203	N	CYP3A5|CYP3A7|CYP3A43|CYP3A4
C100001073	androsterone sulfate	LI	2013	7:99735407	rs45465393	A/G	6134	1.495	0.43842	3.40997	-1.303	7.975e-85	0.96672	N	unknown
C100001287	epiandrosterone sulfate	LI	2013	7:99735407	rs45465393	A/G	6132	1.496	0.43842	3.41225	-1.276	3.252e-79	0.96672	N	CYP3A5|CYP3A7|CYP3A43|CYP3A4
C100002018	5alpha-androstan-3alpha,17beta-diol monosulfate (1)	LI	2013	7:99735407	rs45465393	A/G	5858	1.318	0.43842	3.00625	-1.313	1.622e-70	0.96672	N	CYP3A5|CYP3A7|CYP3A43|CYP3A4
C100002024	5alpha-androstan-3beta,17beta-diol monosulfate (2)	LI	2013	7:99735407	rs45465393	A/G	5501	1.206	0.43842	2.75079	-1.25	6.964e-52	0.96672	N	CYP3A5|CYP3A7|CYP3A43|CYP3A4
C100002027	androstenediol (3alpha, 17alpha) monosulfate (3)	LI	2013	7:99735407	rs45465393	A/G	6132	1.504	0.43842	3.4305	-0.9227	3.629e-38	0.96672	N	CYP3A5|CYP3A7|CYP3A43|CYP3A4
C100002126	16a-hydroxy DHEA 3-sulfate	LI	2013	7:99735407	rs45465393	A/G	6133	1.504	0.43842	3.4305	1.055	2.342e-52	0.96672	N	CYP3A5|CYP3A7|CYP3A43|CYP3A4
C100002152	andro steroid monosulfate C19H28O6S (1)*	LI	2014	7:99735407	rs45465393	A/G	5740	1.58	0.43842	3.60385	0.7444	1.521e-24	0.96672	N	unknown
C100020214	glyco-beta-muricholate**	LI	2017	7:99735407	rs45465393	A/G	3548	2.042	0.43842	4.65763	0.6807	1.441e-16	0.96672	N	CYP3A5|CYP3A7|CYP3A43|CYP3A4
C999921410	X - 21410	UN	2013	7:99735407	rs45465393	A/G	4626	1.68	0.43842	3.83194	0.7144	1.4e-19	0.96672	N	-
C999917612	X - 17612	UN	2014	7:99760901	rs4986910	G/A	4284	2.008	0.647319	3.10203	-0.5154	6.154e-11	0.96996	N	-
C100000792	dehydroepiandrosterone sulfate (DHEA-S)	LI	2013	7:99812494	rs1305536436	T/A	6136	1.535	0.999831	1.53526	-0.6781	8.627e-20	0.95162	N	CYP3A5|CYP3A7|CYP3A43|CYP3A4
C100002028	androstenediol (3beta,17beta) monosulfate (1)	LI	2013	7:99812494	rs1305536436	T/A	6133	1.536	0.999831	1.53626	-0.6813	7.998e-20	0.95162	N	CYP3A5|CYP3A7|CYP3A43|CYP3A4
C100004635	methionine sulfone	AA	2014	7:99823462	rs62471956	A/G	6109	4.935	4.93119	1.00077	-0.3402	6.818e-16	0.9744	N	unknown
C100001293	N-acetylhistidine	AA	2013	7:101159880	rs4729666	T/C	5984	26.488	20.038	1.32189	-0.1949	5.051e-21	0.9861	Y	NAT16
C100001293	N-acetylhistidine	AA	2013	7:101173434	rs146438324	T/C	5984	0.946	0.057288	16.5131	1.506	1.707e-61	0.98563	Y	NAT16
C100001293	N-acetylhistidine	AA	2013	7:101200730	rs12674140	T/C	5984	7.78	8.18021	0.951076	-0.8205	1.406e-132	0.99673	N	NAT16
C100001293	N-acetylhistidine	AA	2013	7:101342134	rs150214947	G/T	5984	3.093	4.13358	0.748262	0.4049	4.164e-16	0.986	N	NAT16
C100002528	sulfate*	XE	2014	7:123128887	rs138989506	T/C	6136	1.91	0.02944	64.8777	-1.405	1.548e-99	0.98805	Y	SLC13A1
C100002528	sulfate*	XE	2014	7:123141755	rs201641900	A/T	6136	5.641	8.79536	0.641361	-0.3094	3.781e-16	0.99268	Y	SLC13A1
C999926054	X - 26054	UN	2019	7:134566237	rs976212663	A/G	3104	0.231	0.0185805	12.4324	-2.081	3.517e-15	0.90887	Y	-
C100005403	etiocholanolone glucuronide	LI	2014	7:138106136	rs10274304	A/G	6026	19.804	21.8949	0.904503	0.1626	2.33e-12	0.99443	N	AKR1D1
C999915492	X - 15492	UN	2013	7:138106136	rs10274304	A/G	6062	19.703	21.8949	0.89989	0.1734	1.321e-13	0.99443	N	-
C999917357	X - 17357	UN	2014	7:138114542	rs9642091	C/T	4894	19.179	20.6064	0.93073	0.2303	9.604e-19	0.99461	N	-
C999912844	X - 12844	UN	2013	7:138116698	rs1872930	T/C	6131	19.532	20.5874	0.948736	0.2778	6.423e-33	.	N	-
C999917340	X - 17340	UN	2014	7:138116698	rs1872930	T/C	5632	19.292	20.5874	0.937078	0.2112	4.993e-18	.	N	-
C100000580	1,5-anhydroglucitol (1,5-AG)	CA	2013	7:142097713	rs7801101	C/T	6136	19.102	16.9549	1.12664	0.2355	2.356e-23	0.96907	N	MGAM
C100020487	N-acetyl-isoputreanine	AA	2017	7:150805818	rs62490434	G/C	6134	11.97	17.6523	0.678099	-0.2299	4.647e-14	0.99467	N	AOC1
C100020487	N-acetyl-isoputreanine	AA	2017	7:150827593	rs10952289	C/T	6134	43.463	35.161	1.23611	0.2348	5.738e-38	0.99824	N	AOC1
C100003260	carboxyethyl-GABA	AA	2014	7:150836677	rs10952291	A/C	5938	36.022	47.0355	0.765847	-0.2093	2.321e-27	.	N	unknown
C100016038	(N(1) + N(8))-acetylspermidine	AA	2017	7:150843108	rs7794796	T/C	6121	37.13	33.9697	1.09303	-0.2796	1.036e-50	0.99848	N	AOC1
C100020487	N-acetyl-isoputreanine	AA	2017	7:150851510	rs2052130	A/G	6134	17.669	14.7819	1.19531	0.2616	2.33e-27	0.99774	N	AOC1
C100016038	(N(1) + N(8))-acetylspermidine	AA	2017	7:150856517	rs10156191	T/C	6121	27.868	25.9709	1.07305	-0.1593	2.114e-11	.	N	AOC1
C100003260	carboxyethyl-GABA	AA	2014	7:150864409	rs80116301	T/C	5938	6.624	8.20937	0.806883	-0.3999	1.049e-27	0.99915	N	AOC1
C100004541	acisoga	AA	2013	7:150864409	rs80116301	T/C	6057	6.717	8.20937	0.818211	-0.3297	6.385e-20	0.99915	N	AOC1
C100020487	N-acetyl-isoputreanine	AA	2017	7:150864409	rs80116301	T/C	6134	6.738	8.20937	0.820769	-0.2968	2.964e-16	0.99915	N	AOC1
C100016038	(N(1) + N(8))-acetylspermidine	AA	2017	7:150866216	rs111292377	C/T	6121	10.676	11.4948	0.928768	0.2542	1.009e-18	0.99698	N	AOC1
C100000276	maltotriose	CA	2013	8:9088653	rs4841097	A/G	4697	41.955	23.1399	1.8131	0.1504	5.754e-12	.	N	unknown
C913	maltose	CA	2013	8:9175136	rs13260471	G/A	5511	35.884	18.8145	1.90725	-0.1423	5.023e-12	0.98448	N	unknown
C999912844	X - 12844	UN	2013	8:9320758	rs6984305	T/A	6131	19.272	10.7589	1.79126	-0.1662	4.473e-12	0.99771	N	-
C100000015	xanthurenate	AA	2014	8:9323885	rs2169387	G/A	5976	17.279	9.6302	1.79425	0.1798	3.54e-13	0.99652	N	unknown
C100001733	hexanoylglutamine	LI	2016	8:9325592	rs111675407	AAGAAGAAAGGG/A	5911	17.31	8.9202	1.94054	0.2126	3.39e-17	0.99003	N	unknown
C100002514	hydantoin-5-propionate	AA	2014	8:9325592	rs111675407	AAGAAGAAAGGG/A	5148	17.005	8.9202	1.90635	0.1912	1.384e-12	0.99003	N	unknown
C340	glycine	AA	2014	8:9326721	rs4240624	A/G	6136	17.103	8.8199	1.93914	-0.2513	4.209e-24	0.99777	N	unknown
C254	3-hydroxybutyrate (BHBA)	LI	2013	8:9327181	rs6601299	C/T	6133	18.496	9.8693	1.87409	0.1869	5.385e-15	0.998	N	unknown
C100001579	2-hydroxypalmitate	LI	2013	8:9329732	rs1461729	G/A	6136	18.507	9.8764	1.87386	0.1724	3.156e-13	0.99742	N	unknown
C100021000	hydroxypalmitoyl sphingomyelin (d18:1/16:0(OH))**	LI	2018	8:9329732	rs1461729	G/A	6114	18.467	9.8764	1.86981	0.1623	1.813e-11	0.99742	N	unknown
C100005466	N-acetyltaurine	AA	2014	8:18222607	rs4986782	A/G	6099	5.035	1.88817	2.6666	-0.4016	4.341e-22	0.99686	Y	NAT2
C999915461	X - 15461	UN	2014	8:18222607	rs4986782	A/G	6039	5.06	1.88817	2.67984	-0.4355	5.305e-26	0.99686	Y	-
C100001402	5-acetylamino-6-formylamino-3-methyluracil	XE	2015	8:18400285	rs1041983	T/C	5694	26.44	31.7649	0.832365	-0.1748	2.597e-22	.	Y	NAT2
C100001402	5-acetylamino-6-formylamino-3-methyluracil	XE	2015	8:18400344	rs1801280	C/T	5694	46.804	44.7469	1.04597	-1.061	4.186e-26	.	Y	NAT2
C100001402	5-acetylamino-6-formylamino-3-methyluracil	XE	2015	8:18414867	rs4921913	T/C	5694	26.124	22.5741	1.15726	-0.9674	2.29E-640	.	N	NAT2
C100001403	5-acetylamino-6-amino-3-methyluracil	XE	2015	8:18414867	rs4921913	T/C	6063	25.202	22.5741	1.11641	-0.597	5.772e-186	.	N	NAT2
C100001405	1-methylxanthine	XE	2013	8:18414867	rs4921913	T/C	6004	25.017	22.5741	1.10822	0.5163	5.577e-135	.	N	NAT2
C1113	4-acetamidobutanoate	AA	2014	8:18415025	rs35246381	T/C	6128	25.284	22.6281	1.11737	-0.4764	4.273e-116	0.9976	N	NAT2
C192	N-acetylputrescine	AA	2014	8:18415025	rs35246381	T/C	6128	25.26	22.6281	1.11631	-0.6641	1.29e-230	0.9976	N	NAT2
C100001400	1-methylurate	XE	2014	8:18415125	rs35570672	C/T	5672	24.753	22.527	1.09881	0.3916	4.979e-73	0.99596	N	unknown
C999912410	X - 12410	UN	2014	8:18415125	rs35570672	C/T	3060	27.812	22.527	1.23461	-0.2022	3.453e-12	0.99596	N	-
C100001253	N-acetylglutamine	AA	2013	8:18415790	rs1495743	C/G	5830	25.578	22.5422	1.13467	-0.1535	1.125e-12	0.99763	N	NAT2
C100001402	5-acetylamino-6-formylamino-3-methyluracil	XE	2015	8:18420993	rs76700131	C/G	5694	1.22	2.43865	0.500277	0.8335	1.868e-33	0.99397	Y	NAT2
C100001403	5-acetylamino-6-amino-3-methyluracil	XE	2015	8:18420993	rs76700131	C/G	6063	1.163	2.43865	0.476903	0.6612	1.042e-16	0.99397	Y	NAT2
C192	N-acetylputrescine	AA	2014	8:18420993	rs76700131	C/G	6128	1.175	2.43865	0.481824	0.6144	1.713e-15	0.99397	Y	NAT2
C999924309	X - 24309	UN	2015	8:27517169	rs34181437	T/A	2121	8.203	10.1507	0.808122	-0.573	6.203e-25	0.99967	N	-
C999918913	X - 18913	UN	2013	8:27536817	rs71553864	AGTC/A	6107	8.718	6.09597	1.43013	0.2689	4.391e-17	0.985	Y	-
C100001593	glutarylcarnitine (C5-DC)	AA	2014	8:48988464	rs1511363	T/C	6136	35.026	42.5982	0.822241	-0.1664	3.152e-17	0.99349	N	unknown
C302	deoxycholate	LI	2013	8:58485902	rs10504255	A/G	5596	39.507	34.3798	1.14913	0.1451	3.66e-13	.	N	CYP7A1
C100015620	lactosyl-N-nervonoyl-sphingosine (d18:1/24:1)*	LI	2016	8:60738272	rs7846314	T/A	3935	19.513	18.4512	1.05755	0.1936	5.01e-11	0.99833	N	unknown
C100009030	lactosyl-N-palmitoyl-sphingosine (d18:1/16:0)	LI	2015	8:60747604	rs11775560	G/A	6136	18.719	18.5054	1.01154	0.1798	1.206e-13	0.99944	Y	unknown
C100001126	gamma-glutamylvaline	PE	2014	8:63059231	rs200592548	ACCGTTTTAG/A	6122	8.802	6.91519	1.27285	0.2245	3.693e-12	0.9979	Y	GGH
C100001294	gamma-glutamylglycine	PE	2014	8:63059231	rs200592548	ACCGTTTTAG/A	6135	8.824	6.91519	1.27603	0.2637	1.947e-16	0.9979	Y	GGH
C100010901	gamma-glutamyl-alpha-lysine	PE	2016	8:63059231	rs200592548	ACCGTTTTAG/A	6123	8.842	6.91519	1.27863	0.2221	7.113e-12	0.9979	Y	GGH
C100001313	gamma-glutamylmethionine	PE	2013	8:63063327	rs75420013	G/T	6136	8.85	6.9894	1.2662	0.2186	1.173e-11	0.99667	Y	GGH
C999916397	X - 16397	UN	2014	8:70696936	rs76156096	C/T	5673	47.812	49.5469	0.964985	0.1608	2.543e-16	0.9741	Y	-
C100001314	gamma-glutamylthreonine	PE	2014	8:73956674	rs72661850	G/A	6062	29.514	28.6026	1.03186	0.1328	5.364e-11	0.99739	N	unknown
C100002367	2R,3R-dihydroxybutyrate	LI	2018	8:73965385	rs147183463	A/AGTCCATCATAAT	6133	29.349	28.5338	1.02857	0.1695	5.551e-17	0.99683	N	unknown
C564	threonine	AA	2014	8:73965385	rs147183463	A/AGTCCATCATAAT	6136	29.343	28.5338	1.02836	0.17	6.456e-17	0.99683	N	unknown
C100015835	cerotoylcarnitine (C26)*	LI	2016	8:86401549	rs11329718	T/TA	6021	25.551	26.3337	0.970278	-0.1818	3.697e-16	0.98606	N	unknown
C100015832	behenoylcarnitine (C22)*	LI	2016	8:86471379	rs1135451	C/T	4186	26.045	26.0769	0.998777	0.1977	2.028e-14	0.99734	N	unknown
C100015834	lignoceroylcarnitine (C24)*	LI	2016	8:86471379	rs1135451	C/T	5779	25.748	26.0769	0.987387	0.3419	2.789e-53	0.99734	N	unknown
C100015836	ximenoylcarnitine (C26:1)*	LI	2016	8:86522641	rs11992656	A/T	5826	26.737	24.9376	1.07216	-0.147	3.149e-11	0.99242	N	unknown
C100015846	nervonoylcarnitine (C24:1)*	LI	2016	8:86522641	rs11992656	A/T	4896	26.564	24.9376	1.06522	-0.2097	8.251e-19	0.99242	N	unknown
C100001426	3-(3-amino-3-carboxypropyl)uridine*	NU	2018	8:123302741	rs149926554	C/T	5446	2.898	0.174988	16.5611	0.4277	7.967e-14	0.98385	Y	unknown
C100008952	1-palmitoleoylglycerol (16:1)*	LI	2015	8:125468125	rs4871603	T/C	5891	35.09	34.8853	1.00587	-0.135	3.501e-12	0.99669	N	TRIB1
C100015786	sphingomyelin (d18:0/20:0, d16:0/22:0)*	LI	2016	8:125468270	rs138962052	T/TTTTTGAGATGCACCCATGTTTTTGTGTATACTAGCATC	6021	46.143	46.8504	0.984901	-0.1245	2.553e-11	0.98272	N	TRIB1
C100008984	1-palmitoyl-2-palmitoleoyl-GPC (16:0/16:1)*	LI	2015	8:125472034	rs4336630	G/T	6133	35.137	34.7732	1.01046	-0.1256	4.565e-11	0.99643	N	TRIB1
C100015684	myristoyl-linoleoyl-glycerol (14:0/18:2) [2]*	LI	2016	8:125472284	rs2954026	G/T	3986	27.026	30.3064	0.891759	-0.1669	4.505e-11	0.99735	N	TRIB1
C100001511	1-palmitoleoyl-GPC (16:1)*	LI	2014	8:125475993	rs2980868	T/C	6132	46.776	47.4683	0.985416	-0.1254	5.892e-12	0.98918	N	TRIB1
C100001461	1-stearoyl-GPE (18:0)	LI	2014	8:125476008	rs2980869	T/C	6112	46.703	47.4589	0.984073	-0.1246	1.008e-11	0.98908	N	TRIB1
C999911444	X - 11444	UN	2013	8:125478730	rs2954029	T/A	6121	46.603	46.5598	1.00093	-0.1658	7.312e-20	0.99597	N	-
C100015683	myristoyl-linoleoyl-glycerol (14:0/18:2) [1]*	LI	2016	8:125495066	rs2980888	C/T	4645	25.926	29.9981	0.864255	-0.1631	9.465e-12	0.98852	N	TRIB1
C999924418	X - 24418	UN	2015	8:142910442	rs7463212	A/T	3600	46.299	45.3504	1.02092	-0.2568	3.548e-27	0.9972	N	-
C100001609	7-alpha-hydroxy-3-oxo-4-cholestenoate (7-Hoca)	LI	2013	8:143162786	rs577684444	G/T	6136	0.234	0.00154957	151.01	1.445	1.857e-14	0.97809	N	unknown
C999911315	X - 11315	UN	2014	8:143428466	rs561690810	T/A	6092	0.493	0.0759737	6.48909	-0.861	2.543e-11	0.98117	N	-
C999923639	X - 23639	UN	2014	8:143527944	rs1218082882	CGCCCACACCA/C	6131	0.537	0.157939	3.40005	0.8958	3.442e-13	0.99234	N	-
C35	S-1-pyrroline-5-carboxylate	AA	2015	8:143556240	rs889758003	C/T	6073	0.542	0.0574142	9.44017	1.2	1.016e-23	0.98987	N	PYCR3
C999911315	X - 11315	UN	2014	8:143573145	rs10866912	C/A	6092	48.256	45.5421	1.05959	0.188	2.378e-24	0.99618	N	-
C999923639	X - 23639	UN	2014	8:143576200	rs896955	T/C	6131	17.012	13.6971	1.24201	0.1756	2.797e-13	0.99856	N	-
C999924811	X - 24811	UN	2015	8:143601764	rs10112966	T/C	4429	21.979	20.8832	1.05247	0.182	1.301e-12	0.9967	N	-
C35	S-1-pyrroline-5-carboxylate	AA	2015	8:143606566	rs2242090	G/C	6073	48.722	46.3142	1.05199	-0.3244	4.173e-71	0.99634	N	PYCR3
C35	S-1-pyrroline-5-carboxylate	AA	2015	8:143608094	rs34121654	T/C	6073	1.558	0.28029	5.55853	0.9744	1.196e-41	0.98367	N	PYCR3
C999911315	X - 11315	UN	2014	8:143608094	rs34121654	T/C	6092	1.528	0.28029	5.4515	-0.7338	5.677e-23	0.98367	N	-
C999923639	X - 23639	UN	2014	8:143608094	rs34121654	T/C	6131	1.543	0.28029	5.50501	0.7343	2.598e-23	0.98367	N	-
C1021	5-oxoproline	AA	2013	8:144051778	rs782359519	A/C	6136	0.854	0.0186538	45.7816	0.9244	1.429e-24	0.98447	Y	OPLAH
C100004499	6-oxopiperidine-2-carboxylate	AA	2013	8:144058338	rs3935209	G/T	5029	8.033	7.9747	1.00731	0.6406	1.57e-68	0.99392	N	OPLAH
C1021	5-oxoproline	AA	2013	8:144062998	rs7823319	T/C	6136	6.806	7.43849	0.914971	-0.9773	4.385e-169	0.99734	N	OPLAH
C1021	5-oxoproline	AA	2013	8:144064032	rs10113441	A/G	6136	3.158	2.20092	1.43485	0.5014	1.007e-24	0.99475	Y	OPLAH
C93	alpha-ketoglutarate	EN	2013	8:144349144	rs191616586	A/C	6133	3.113	0.195185	15.949	-0.445	7.651e-17	0.96943	Y	unknown
C1021	5-oxoproline	AA	2013	8:144352727	rs558946866	A/G	6136	0.442	0.0340863	12.9671	0.9916	4.542e-15	0.97849	Y	OPLAH
C100001989	glycocholenate sulfate*	LI	2013	8:144392777	rs552968665	A/G	6135	0.245	0.00309693	79.1106	1.313	3.586e-12	0.88303	Y	unknown
C100004182	3b-hydroxy-5-cholenoic acid	LI	2013	8:144392777	rs552968665	A/G	4671	0.297	0.00309693	95.9014	1.497	9.434e-14	0.88303	Y	unknown
C100006370	3beta-hydroxy-5-cholestenoate	LI	2015	8:144392777	rs552968665	A/G	6135	0.245	0.00309693	79.1106	1.547	8.616e-16	0.88303	Y	unknown
C999912906	X - 12906	UN	2014	8:144709949	rs113966857	CA/C	5412	2.822	0.412562	6.84018	-0.5751	2.912e-22	0.98162	Y	-
C100001150	propionylglycine	LI	2013	9:6341599	rs563277687	A/C	3151	1.073	0.285006	3.76483	0.9635	4.372e-15	0.98829	N	GLDC
C100001294	gamma-glutamylglycine	PE	2014	9:6392047	rs187662038	C/G	6135	1.011	0.266559	3.79278	0.6489	1.028e-12	0.9909	N	GLDC
C340	glycine	AA	2014	9:6392047	rs187662038	C/G	6136	1.011	0.266559	3.79278	1.343	6.07e-50	0.9909	N	GLDC
C999916570	X - 16570	UN	2014	9:6392047	rs187662038	C/G	5894	1.027	0.266559	3.85281	0.6593	9.44e-13	0.9909	N	-
C100000961	homoarginine	AA	2014	9:6469713	rs575426893	C/CACAT	6136	1.038	0.30079	3.45091	-0.6732	3.423e-14	0.9852	N	GLDC
C100001006	N-acetylglycine	AA	2014	9:6469713	rs575426893	C/CACAT	6136	1.038	0.30079	3.45091	0.6404	8.12e-13	0.9852	N	GLDC
C100002458	3-methylglutaconate	AA	2016	9:6532544	rs1061407	A/G	6132	26.473	36.2897	0.729491	-0.1456	5.652e-13	0.99599	N	unknown
C100001527	hexanoylglycine	LI	2013	9:6533092	rs138640017	G/C	4444	1.238	0.0588454	21.0382	0.6464	2.161e-11	0.99792	N	GLDC
C100005850	3-methylglutarylcarnitine (2)	AA	2014	9:6533092	rs138640017	G/C	6050	0.992	0.0588454	16.8577	0.6053	2.749e-11	0.99792	N	unknown
C340	glycine	AA	2014	9:6554781	rs143119940	A/C	6136	4.305	0.527962	8.154	0.3778	2.123e-17	0.98729	N	GLDC
C100002458	3-methylglutaconate	AA	2016	9:6666398	rs2773514	T/C	6132	16.249	14.1546	1.14797	-0.4087	3.247e-62	0.99833	N	GLDC
C100005850	3-methylglutarylcarnitine (2)	AA	2014	9:6666753	rs34932926	C/CA	6050	16.113	14.0798	1.14441	-0.3406	1.784e-42	0.99566	N	GLDC
C100002458	3-methylglutaconate	AA	2016	9:6675178	rs34003786	A/G	6132	20.123	13.5469	1.48543	0.1868	1.249e-16	0.99891	N	GLDC
C100002017	5alpha-androstan-3alpha,17beta-diol disulfate	LI	2013	9:107780813	rs869222673	TA/T	5719	29.65	24.1276	1.22888	0.1471	1.536e-12	0.99706	N	unknown
C100009272	glycosyl-N-palmitoyl-sphingosine (d18:1/16:0)	LI	2015	9:114632135	rs76945317	A/G	6136	7.65	3.64737	2.0974	-0.2525	1.636e-13	0.99566	Y	unknown
C100015625	glycosyl-N-behenoyl-sphingadienine (d18:2/22:0)*	LI	2016	9:114640908	rs116382069	T/C	3871	7.523	3.77543	1.99262	-0.2864	4.199e-11	0.99474	Y	unknown
C100002067	pregnenediol sulfate (C21H34O5S)*	LI	2014	9:124488038	rs4838190	C/A	6136	45.344	47.0029	0.964706	0.1257	3.809e-11	0.97943	Y	NR5A1
C194	N-formylmethionine	AA	2013	9:127715489	rs504434	A/G	6136	38.364	47.4793	0.808015	-0.2249	3.657e-33	.	Y	PTRH1
C100000463	indolelactate	AA	2013	9:128492968	rs118186951	T/C	6136	0.052	0.460137	0.11301	2.853	1.284e-11	0.78547	N	unknown
C100020219	3-formylindole	XE	2018	9:128823529	rs2280842	G/C	6135	22.475	28.7003	0.783093	0.2284	5.339e-25	0.98474	N	KYAT1
C100020372	3-indoleglyoxylic acid	XE	2018	9:128836234	rs760643879	TTTCC/T	5753	22.98	28.9892	0.792709	0.2192	3.119e-22	0.97361	N	KYAT1
C100000463	indolelactate	AA	2013	9:128865175	rs1029625062	C/T	6136	2.665	0.0397431	67.0557	-0.4276	2.295e-14	0.96693	N	KYAT1
C235	2-hydroxyphenylacetate	AA	2013	9:128889687	rs9409309	A/G	5659	25.78	33.3085	0.773977	0.1676	2.83e-14	0.98653	N	KYAT1
C100010895	2'-O-methylcytidine	NU	2016	9:128941510	rs200167011	T/C	5778	0.397	0.00309751	128.167	0.949	6.379e-12	0.89422	N	unknown
C100010896	2'-O-methyluridine	NU	2016	9:128975468	rs4291366	T/C	5529	39.67	38.7455	1.02386	0.6533	2.895e-262	0.99694	N	unknown
C100010895	2'-O-methylcytidine	NU	2016	9:128977239	rs17455384	A/C	5778	38.866	38.5783	1.00746	0.5539	4.269e-192	0.99288	N	unknown
C100010895	2'-O-methylcytidine	NU	2016	9:129030039	rs187903567	C/T	5778	0.665	0.190609	3.48882	1.672	4.483e-56	0.98744	N	unknown
C100010896	2'-O-methyluridine	NU	2016	9:129030039	rs187903567	C/T	5529	0.673	0.190609	3.53079	1.939	9.809e-79	0.98744	N	unknown
C100001596	2-methylmalonylcarnitine (C4-DC)	LI	2014	9:129110977	rs3118625	C/A	5076	20.282	29.2104	0.694342	-0.3158	4.687e-37	.	N	CRAT
C100001948	succinylcarnitine (C4-DC)	EN	2014	9:129110977	rs3118625	C/A	6117	20.909	29.2104	0.715807	-0.2276	1.954e-23	.	N	CRAT
C100001948	succinylcarnitine (C4-DC)	EN	2014	9:129130169	rs142220556	C/G	6117	0.262	0.43516	0.602077	-1.401	8.637e-15	0.92198	N	CRAT
C100010896	2'-O-methyluridine	NU	2016	9:129134259	rs991062205	T/C	5529	0.449	0.0015759	284.917	1.241	8.083e-22	0.89234	N	unknown
C391	citrulline	AA	2014	9:130416055	rs7850549	A/G	6136	41.599	45.2947	0.918408	0.1302	2.741e-12	0.99786	N	ASS1
C391	citrulline	AA	2014	9:130461544	rs146905076	T/C	6136	1.991	0.963325	2.0668	-0.4429	8.106e-12	0.98953	N	ASS1
C100001269	campesterol	LI	2015	9:133263362	rs1381383189	G/GCGCCCACCACTA	4698	20.305	19.4605	1.0434	0.1775	1.012e-11	0.99469	N	unknown
C999926054	X - 26054	UN	2019	9:133266456	rs977371848	C/T	3104	20.94	19.6998	1.06295	-0.3189	1.099e-24	0.99725	N	-
C1111	vanillylmandelate (VMA)	AA	2013	9:133636606	rs77273740	T/C	5173	4.511	0.39342	11.4661	-0.3829	1.791e-15	0.98833	N	DBH
C999912707	X - 12707	UN	2014	9:133636606	rs77273740	T/C	5355	4.413	0.39342	11.217	-0.348	3.268e-13	0.98833	N	-
C999913553	X - 13553	UN	2014	9:133636606	rs77273740	T/C	5576	4.475	0.39342	11.3746	-0.3918	2.28e-17	0.98833	N	-
C1023	sarcosine	AA	2014	9:133670195	rs2519125	G/A	6136	49.472	49.9317	0.990793	0.1505	9.673e-17	0.99517	N	SARDH
C1023	sarcosine	AA	2014	9:133702971	rs766921026	TC/T	6136	0.229	0	∞	1.441	2.013e-14	0.98986	N	SARDH
C100015971	cortolone glucuronide (1)	LI	2016	10:4991822	rs199669245	A/ATTAC	5696	1.719	0.977724	1.75816	-1.117	3.403e-55	0.99295	Y	AKR1C4
C100015971	cortolone glucuronide (1)	LI	2016	10:5022112	rs71477895	G/C	5696	26.359	29.6581	0.888762	-0.2591	1.614e-34	0.99361	Y	AKR1C4
C999912112	X - 12112	UN	2014	10:5203233	rs74827952	A/G	5397	11.914	14.6979	0.810592	0.1898	5.197e-19	0.99656	N	-
C100002008	5alpha-androstan-3alpha,17alpha-diol monosulfate	LI	2013	10:5219866	rs117849125	T/C	4350	11.096	14.7478	0.752383	-0.3017	1.411e-17	0.99911	N	AKR1C4
C100005383	N-methylpipecolate	XE	2014	10:5242594	rs7897822	A/G	6069	11.608	14.7154	0.788833	-0.1342	5.533e-11	0.9963	N	unknown
C999924494	X - 24494	UN	2015	10:5255358	rs151227875	G/C	4485	12.6	15.5788	0.808791	-0.2192	1.035e-11	0.9969	N	-
C100002128	17alpha-hydroxypregnenolone 3-sulfate	LI	2014	10:5263928	rs77714023	A/G	4112	13.507	15.6477	0.863194	0.2546	3.692e-15	0.99827	N	AKR1C4
C100001994	androstenediol (3beta,17beta) disulfate (2)	LI	2013	10:5278987	rs79618354	A/G	6136	11.809	14.7624	0.799938	-0.2126	7.639e-13	0.99767	N	AKR1C4
C100001668	1-ribosyl-imidazoleacetate*	AA	2017	10:12091253	rs7094385	G/A	6123	28.045	22.0235	1.27341	0.2855	3.376e-46	0.99627	N	DHTKD1
C100002910	1-methyl-5-imidazoleacetate	AA	2018	10:12091253	rs7094385	G/A	6101	28.064	22.0235	1.27428	0.2123	4.533e-26	0.99627	N	DHTKD1
C100002102	N-acetyl-beta-alanine	NU	2013	10:16372851	rs562368962	T/TTTTTTA	6130	0.633	0.477327	1.32613	2.045	4.388e-67	0.91558	Y	unknown
C100005466	N-acetyltaurine	AA	2014	10:16372851	rs562368962	T/TTTTTTA	6099	0.636	0.477327	1.33242	1.683	1.039e-45	0.91558	Y	unknown
C100005466	N-acetyltaurine	AA	2014	10:16456890	rs142238737	A/G	6099	17.623	15.5637	1.13231	-0.2573	1.827e-27	0.9971	Y	unknown
C100002102	N-acetyl-beta-alanine	NU	2013	10:16468976	rs56959068	T/TA	6130	17.951	16.0396	1.11917	-0.244	1.583e-25	0.99761	N	unknown
C100002102	N-acetyl-beta-alanine	NU	2013	10:16511719	rs1331255	T/G	6130	24.516	38.8587	0.630901	0.2155	1.802e-11	0.98381	Y	unknown
C100005466	N-acetyltaurine	AA	2014	10:16512060	rs201684714	C/CA	6099	6.91	8.05364	0.857997	-0.2764	1.636e-15	0.99734	Y	unknown
C100002102	N-acetyl-beta-alanine	NU	2013	10:16512255	rs7075357	C/T	6130	34.977	44.9533	0.778074	-0.1815	3.996e-23	0.98643	Y	unknown
C100015840	dihomo-linolenoylcarnitine (C20:3n3 or 6)*	LI	2016	10:45469637	rs12761399	A/G	5589	7.385	6.70989	1.10061	0.2513	6.6e-12	0.99049	N	ALOX5
C100015837	arachidonoylcarnitine (C20:4)	LI	2016	10:45577640	rs71515366	CTTGATT/C	5504	7.166	6.62277	1.08202	0.2663	9.151e-13	0.99319	N	ALOX5
C100000007	carnitine	LI	2014	10:59649711	rs10826337	A/G	6128	38.285	40.9525	0.934864	0.2051	5.726e-29	0.9974	N	SLC16A9
C100001162	propionylcarnitine (C3)	LI	2014	10:59679664	rs1171600	A/C	6136	30.254	43.5136	0.695277	0.1625	6.292e-16	0.9987	N	SLC16A9
C100000007	carnitine	LI	2014	10:59707424	rs1171617	T/G	6128	14.483	22.5989	0.640872	0.5064	2.969e-86	.	N	SLC16A9
C100001055	isobutyrylcarnitine (C4)	AA	2014	10:59707424	rs1171617	T/G	6120	14.518	22.5989	0.642421	0.1818	3.469e-12	.	N	SLC16A9
C100015837	arachidonoylcarnitine (C20:4)	LI	2016	10:59707424	rs1171617	T/G	5504	14.48	22.5989	0.640739	0.2037	1.198e-13	.	N	SLC16A9
C100020371	N,N-dimethylalanine	AA	2018	10:59707424	rs1171617	T/G	5888	14.343	22.5989	0.634677	0.1818	9.661e-12	.	N	SLC16A9
C999911381	X - 11381	UN	2013	10:59708831	rs1171616	T/G	6114	14.516	22.5956	0.642426	0.2539	1.988e-22	.	N	-
C100000802	acetylcarnitine (C2)	LI	2014	10:59709332	rs1171615	T/C	6134	14.472	22.4861	0.643598	0.2906	4.892e-29	0.99596	N	SLC16A9
C100001662	deoxycarnitine	LI	2014	10:59709332	rs1171615	T/C	6134	14.472	22.4861	0.643598	0.2226	1.724e-17	0.99596	N	SLC16A9
C100001956	N-methylproline	AA	2014	10:59709332	rs1171615	T/C	6134	14.472	22.4861	0.643598	0.1713	4.368e-11	0.99596	N	SLC16A9
C100009271	(S)-3-hydroxybutyrylcarnitine	LI	2015	10:59709332	rs1171615	T/C	5991	14.425	22.4861	0.641507	0.1983	6.101e-14	0.99596	N	SLC16A9
C999911261	X - 11261	UN	2014	10:59709332	rs1171615	T/C	6135	14.47	22.4861	0.643509	0.2157	1.376e-16	0.99596	N	-
C100000781	hexanoylcarnitine (C6)	LI	2014	10:59709780	rs1171614	C/T	6136	14.608	22.462	0.650343	0.2318	4.412e-19	0.99576	N	SLC16A9
C100001054	butyrylcarnitine (C4)	LI	2014	10:59709780	rs1171614	C/T	6112	14.565	22.462	0.648428	0.2224	5.859e-18	0.99576	N	SLC16A9
C100001162	propionylcarnitine (C3)	LI	2014	10:59709780	rs1171614	C/T	6136	14.608	22.462	0.650343	0.3345	4.087e-38	0.99576	N	SLC16A9
C100001266	N-acetylarginine	AA	2014	10:59709780	rs1171614	C/T	6120	14.638	22.462	0.651678	0.185	3.051e-13	0.99576	N	SLC16A9
C100003926	(R)-3-hydroxybutyrylcarnitine	LI	2014	10:59709780	rs1171614	C/T	5756	14.414	22.462	0.641706	0.1877	3.268e-12	0.99576	N	SLC16A9
C999912798	X - 12798	UN	2014	10:59709780	rs1171614	C/T	5675	14.84	22.462	0.660671	-0.3491	3.647e-39	0.99576	N	-
C100003271	beta-citrylglutamate	AA	2016	10:63292782	rs7084707	T/C	6133	36.69	42.5671	0.861933	0.1325	2.35e-11	0.99496	N	unknown
C50	spermidine	AA	2014	10:63292782	rs7084707	T/C	5046	37.413	42.5671	0.878918	0.1466	1.478e-12	0.99496	N	unknown
C498	retinol (Vitamin A)	CV	2015	10:93601207	rs10882283	C/A	6136	34.785	38.6481	0.900044	-0.1327	5.931e-12	0.9773	N	RBP4
C100001925	cyclo(leu-pro)	PE	2014	10:94748243	rs58335703	A/G	5063	17.98	14.6984	1.22326	0.2636	2.252e-23	0.99666	N	CYP2C8|CYP2C9|CYP2C18|CYP2C19
C999911308	X - 11308	UN	2013	10:94936798	rs9332093	G/C	6135	5.345	6.59044	0.811023	0.3478	6.883e-18	0.99925	N	-
C999917654	X - 17654	UN	2013	10:94936798	rs9332093	G/C	5929	5.337	6.59044	0.809809	0.5763	3.021e-45	0.99925	N	-
C100020254	glycine conjugate of C10H14O2 (1)*	PC	2017	10:94937146	rs61604699	A/G	5688	5.412	6.59223	0.820967	0.4749	1.49e-30	0.99725	N	unknown
C999911787	X - 11787	UN	2014	10:94960088	rs74494115	T/G	6136	17.848	19.3357	0.923059	-0.4142	4.928e-64	0.99851	N	-
C100001757	thymol sulfate	XE	2013	10:94970329	rs370247558	A/G	5245	5.68	6.58847	0.862112	0.3207	3.23e-14	0.99944	N	unknown
C100021331	metabolonic lactone sulfate	PC	2018	10:94971838	rs199850072	CA/C	6074	5.377	6.74463	0.797227	0.453	1.956e-29	0.99918	N	unknown
C100002126	16a-hydroxy DHEA 3-sulfate	LI	2013	10:95001432	rs570534055	G/A	6133	12.105	11.4188	1.06009	0.2536	3.358e-17	0.98924	N	CYP2C8|CYP2C9|CYP2C18|CYP2C19
C100002152	andro steroid monosulfate C19H28O6S (1)*	LI	2014	10:95001432	rs570534055	G/A	5740	12.297	11.4188	1.07691	0.2977	4.623e-22	0.98924	N	CYP2C8|CYP2C9|CYP2C18|CYP2C19
C100019794	hydroxy-CMPF*	LI	2017	10:95059420	rs11188161	C/T	6136	25.654	30.517	0.840646	-0.1458	3.535e-11	0.99776	N	unknown
C100020004	3-carboxy-4-methyl-5-pentyl-2-furanpropionate (3-CMPFP)**	LI	2017	10:95059456	rs11188162	T/G	6136	25.611	28.8291	0.888373	0.1934	4.926e-19	0.997	N	unknown
C999916087	X - 16087	UN	2014	10:95059456	rs11188162	T/G	4791	26.375	28.8291	0.914874	0.2032	5.377e-17	0.997	N	-
C100002027	androstenediol (3alpha, 17alpha) monosulfate (3)	LI	2013	10:95064055	rs111328885	A/C	6132	12.078	11.4225	1.05739	-0.2819	5.18e-20	0.99933	N	CYP2C8|CYP2C9|CYP2C18|CYP2C19
C999924546	X - 24546	UN	2015	10:95070035	rs372775254	A/AAT	5680	12.183	11.3965	1.06901	0.3711	3.132e-33	0.99745	N	-
C100001170	3-hydroxy-2-ethylpropionate	AA	2013	10:95214388	rs140162222	TTA/T	6125	46.752	43.1566	1.08331	0.1493	2.66e-15	0.99659	N	ACSM6
C999924947	X - 24947	UN	2016	10:95217502	rs111446054	TAGAC/T	5755	16.42	17.5712	0.934484	0.1931	1.999e-12	0.99593	N	-
C100020417	N6,N6-dimethyllysine	AA	2018	10:98346858	rs146747549	C/T	6134	0.294	0.407209	0.721988	0.7495	1.589e-13	0.99555	N	PYROXD2
C100003415	N6-methyllysine	AA	2018	10:98355696	rs1229611876	G/C	6136	0.269	0.0015489	173.672	0.8151	1.108e-19	0.99856	N	PYROXD2
C999912112	X - 12112	UN	2014	10:98355696	rs1229611876	G/C	5397	0.297	0.0015489	191.749	0.8301	3.458e-12	0.99856	N	-
C100020546	N2-acetyl,N6-methyllysine	AA	2018	10:98382311	rs7075655	G/A	5650	27.981	28.8029	0.971465	0.378	1.585e-60	0.99855	N	PYROXD2
C999912112	X - 12112	UN	2014	10:98382311	rs7075655	G/A	5397	27.957	28.8029	0.970631	0.3647	6.52e-64	0.99855	N	-
C100003415	N6-methyllysine	AA	2018	10:98382920	rs5787279	G/GT	6136	28.717	28.8471	0.99549	0.6034	7.785e-300	0.99805	N	PYROXD2
C100005383	N-methylpipecolate	XE	2014	10:98382920	rs5787279	G/GT	6069	28.656	28.8471	0.993375	0.3751	3.654e-72	0.99805	N	PYROXD2
C100020417	N6,N6-dimethyllysine	AA	2018	10:98385025	rs2296441	T/C	6134	28.945	29.7425	0.973187	0.3014	5.805e-58	.	N	PYROXD2
C100020546	N2-acetyl,N6-methyllysine	AA	2018	10:98386156	rs10883083	G/A	5650	41.989	35.1001	1.19626	-0.9289	2.59E-844	0.99853	N	PYROXD2
C231	arginine	AA	2014	10:98386156	rs10883083	G/A	6136	44.495	35.1001	1.26766	0.1529	1.481e-16	0.99853	N	PYROXD2
C999912112	X - 12112	UN	2014	10:98386156	rs10883083	G/A	5397	41.771	35.1001	1.19005	-1.035	4.60E-1181	0.99853	N	-
C100003415	N6-methyllysine	AA	2018	10:98388419	rs2147896	G/A	6136	44.48	35.1545	1.26527	-1.156	7.86E-2182	.	N	PYROXD2
C100005383	N-methylpipecolate	XE	2014	10:98391509	rs10786415	G/A	6069	44.306	35.1262	1.26134	-0.9864	2.22E-1088	0.99883	N	PYROXD2
C100020417	N6,N6-dimethyllysine	AA	2018	10:98391509	rs10786415	G/A	6134	44.439	35.1262	1.26512	-1.097	3.39E-1667	0.99883	N	PYROXD2
C100003415	N6-methyllysine	AA	2018	10:98397945	rs141128996	T/C	6136	4.946	0.3813	12.9714	0.3748	3.295e-48	0.99717	N	PYROXD2
C100020417	N6,N6-dimethyllysine	AA	2018	10:98408103	rs942810	C/G	6134	34.227	33.0029	1.03709	-0.4434	5.841e-124	0.99901	N	PYROXD2
C100003415	N6-methyllysine	AA	2018	10:98409256	rs10628383	ACTG/A	6136	17.948	23.5298	0.762777	-0.3059	1.144e-68	0.99847	N	PYROXD2
C100005383	N-methylpipecolate	XE	2014	10:98409256	rs10628383	ACTG/A	6069	17.883	23.5298	0.760015	-0.1913	2.686e-16	0.99847	N	unknown
C999912112	X - 12112	UN	2014	10:98409256	rs10628383	ACTG/A	5397	17.279	23.5298	0.734345	-0.1689	8.673e-13	0.99847	N	-
C100020546	N2-acetyl,N6-methyllysine	AA	2018	10:98417292	rs1061115	A/G	5650	25.885	32.8353	0.788328	-0.1492	6.098e-13	.	N	PYROXD2
C100001989	glycocholenate sulfate*	LI	2013	10:99700394	rs67261814	G/GTGTGTGTGTGTGTGTGTGTA	6135	43.066	45.6999	0.942365	0.161	1.056e-17	0.98879	Y	ABCC2
C999921441	X - 21441	UN	2013	10:99700394	rs67261814	G/GTGTGTGTGTGTGTGTGTGTA	5974	42.881	45.6999	0.938317	0.2004	6.33e-27	0.98879	Y	-
C100001989	glycocholenate sulfate*	LI	2013	10:99811603	rs146405172	A/G	6135	0.858	0.0201326	42.6174	1.183	2.412e-32	0.96663	N	ABCC2
C100009264	glycochenodeoxycholate glucuronide (1)	LI	2015	10:99811603	rs146405172	A/G	5961	0.883	0.0201326	43.8592	0.7505	2.941e-14	0.96663	N	ABCC2
C999921441	X - 21441	UN	2013	10:99811603	rs146405172	A/G	5974	0.881	0.0201326	43.7599	1.602	1.298e-57	0.96663	N	-
C999921467	X - 21467	UN	2013	10:99811603	rs146405172	A/G	5641	0.918	0.0201326	45.5977	1.327	3.205e-39	0.96663	N	-
C999921471	X - 21471	UN	2013	10:99811603	rs146405172	A/G	4860	1.045	0.0201326	51.9059	1.383	8.176e-42	0.96663	N	-
C999924588	X - 24588	UN	2015	10:99811603	rs146405172	A/G	6066	0.868	0.0201326	43.1142	0.6702	2.845e-11	0.96663	N	-
C999924588	X - 24588	UN	2015	10:99814073	rs72838113	G/A	6066	0.861	3.56042	0.241825	-0.6952	7.908e-12	0.92188	N	-
C999921471	X - 21471	UN	2013	10:99819413	rs5787360	C/CTG	4860	37.66	26.1251	1.44153	0.1405	1.817e-11	0.99804	N	-
C999921441	X - 21441	UN	2013	10:99847918	rs762389797	AAAAC/A	5974	1.909	5.59327	0.341303	-0.6203	4.268e-21	0.98782	N	-
C999921471	X - 21471	UN	2013	10:99847918	rs762389797	AAAAC/A	4860	1.917	5.59327	0.342733	-0.5624	1.277e-14	0.98782	N	-
C999921441	X - 21441	UN	2013	10:99885306	rs144888449	T/C	5974	4.563	1.70203	2.68092	0.3373	7.548e-14	0.98717	Y	-
C999921441	X - 21441	UN	2013	10:99920364	rs150615661	T/C	5974	1.521	0.439928	3.45738	0.5118	5.471e-12	0.99476	N	-
C999921471	X - 21471	UN	2013	10:99920364	rs150615661	T/C	4860	1.571	0.439928	3.57104	0.653	8.356e-16	0.99476	N	-
C100001198	myristoleate (14:1n5)	LI	2013	10:100315722	rs603424	A/G	6136	11.351	18.5156	0.613051	-0.236	1.502e-16	.	N	SCD
C100001232	5-dodecenoate (12:1n7)	LI	2013	10:100315722	rs603424	A/G	6136	11.351	18.5156	0.613051	-0.2429	2.395e-17	.	N	SCD
C100001511	1-palmitoleoyl-GPC (16:1)*	LI	2014	10:100315722	rs603424	A/G	6132	11.35	18.5156	0.612997	-0.2164	3.759e-14	.	N	SCD
C100009160	1-(1-enyl-palmitoyl)-2-palmitoleoyl-GPC (P-16:0/16:1)*	LI	2015	10:100315722	rs603424	A/G	6083	11.318	18.5156	0.611268	-0.2195	2.852e-14	.	N	SCD
C100016069	5-dodecenoylcarnitine (C12:1)	LI	2017	10:100315722	rs603424	A/G	6135	11.353	18.5156	0.613159	-0.2002	2.669e-12	.	N	SCD
C452	palmitoleate (16:1n7)	LI	2013	10:100315722	rs603424	A/G	6136	11.351	18.5156	0.613051	-0.2128	9.901e-14	.	N	SCD
C806	dimethylglycine	AA	2014	10:102727625	rs2902548	T/C	6133	21.773	16.3713	1.32995	0.1706	1.209e-14	.	N	unknown
C100001988	5alpha-pregnan-3beta,20alpha-diol disulfate	LI	2013	10:102877098	rs3740392	C/T	6077	21.906	26.3133	0.832507	0.1514	5.941e-11	0.99681	N	CYP17A1
C999923641	X - 23641	UN	2014	10:123012013	rs115327348	G/C	4451	45.195	39.3833	1.14757	-0.2718	3.527e-36	0.99838	Y	-
C100020361	3-amino-2-piperidone	AA	2018	10:124398057	rs121965043	G/A	6128	0.346	0.00309674	111.73	1.912	3.731e-35	0.97037	Y	OAT
C444	ornithine	AA	2014	10:124398057	rs121965043	G/A	6136	0.346	0.00309674	111.73	1.68	1.632e-27	0.97037	Y	OAT
C100020361	3-amino-2-piperidone	AA	2018	10:124419792	rs2807074	A/C	6128	12.166	4.71216	2.58183	0.221	6.277e-16	0.9931	Y	OAT
C100004541	acisoga	AA	2013	10:133339612	rs139016727	G/A	6057	2.766	1.14601	2.41359	0.6078	3.191e-28	0.9846	Y	PAOX
C100016038	(N(1) + N(8))-acetylspermidine	AA	2017	10:133339612	rs139016727	G/A	6121	2.761	1.14601	2.40923	0.5913	6.887e-27	0.9846	Y	PAOX
C100020487	N-acetyl-isoputreanine	AA	2017	10:133339612	rs139016727	G/A	6134	2.755	1.14601	2.40399	0.5065	5.74e-19	0.9846	Y	PAOX
C100004541	acisoga	AA	2013	10:133382836	rs149892378	GT/G	6057	9.367	8.58575	1.09099	0.4354	4.075e-45	0.99111	N	PAOX
C100020487	N-acetyl-isoputreanine	AA	2017	10:133382836	rs149892378	GT/G	6134	9.314	8.58575	1.08482	0.3295	2.869e-23	0.99111	N	PAOX
C100016038	(N(1) + N(8))-acetylspermidine	AA	2017	10:133383832	rs11101730	T/A	6121	9.371	8.52192	1.09963	0.3922	2.461e-37	0.99533	N	PAOX
C100020487	N-acetyl-isoputreanine	AA	2017	10:133404452	rs2265908	A/G	6134	32.69	32.9477	0.992179	-0.2931	1.805e-52	0.99138	Y	PAOX
C999925371	X - 25371	UN	2017	10:133503485	rs4838765	A/T	6105	0.848	2.4439	0.346986	-0.7376	1.504e-11	0.76006	Y	-
C100006129	vanillactate	AA	2016	11:2085273	rs75659883	T/C	5233	1.347	2.81817	0.47797	0.7014	1.549e-16	0.98406	N	TH
C100004634	3-methoxytyramine sulfate	AA	2013	11:2182822	rs183101996	A/G	3046	0.843	0.0201301	41.8776	0.9896	4.849e-12	0.95911	N	TH
C100006361	dopamine 3-O-sulfate	AA	2014	11:2182822	rs183101996	A/G	5991	0.727	0.0201301	36.1151	1.14	9.564e-27	0.95911	N	TH
C1342	3-methoxytyrosine	AA	2013	11:2183496	rs7108915	C/T	6130	20.273	24.0691	0.842283	0.1988	3.92e-19	0.99746	N	TH
C100006361	dopamine 3-O-sulfate	AA	2014	11:2187218	rs200180914	T/TACACACC	5991	19.968	24.3883	0.818753	0.3402	1.247e-49	0.99124	N	TH
C1342	3-methoxytyrosine	AA	2013	11:2202429	rs35840390	A/C	6130	0.755	0.807652	0.934809	1.215	1.217e-30	0.95165	N	TH
C100021372	2-hydroxy-4-(methylthio)butanoic acid	AA	2018	11:18291090	rs12294486	T/C	5885	49.5	46.1572	1.07242	-0.2403	1.113e-37	0.99679	N	unknown
C100001541	2-hydroxy-3-methylvalerate	AA	2013	11:18301769	rs10766469	C/G	6135	49.996	46.1217	1.084	-0.2067	1.054e-29	0.99663	N	LDHA
C100000263	imidazole lactate	AA	2014	11:18362623	rs4150678	G/C	6127	49.901	46.0628	1.08333	0.163	1.819e-18	0.98605	N	LDHA
C100001300	alpha-hydroxyisovalerate	AA	2013	11:18366581	rs4596	C/G	6136	50	46.1509	1.0834	-0.3288	3.189e-73	0.98676	N	LDHA
C100001662	deoxycarnitine	LI	2014	11:24918496	rs1268699195	C/T	6134	0.577	0.00154971	372.328	0.8972	1.249e-12	0.83882	Y	unknown
C999918886	X - 18886	UN	2014	11:43675609	rs35176357	T/TA	5069	34.25	30.6698	1.11673	0.1401	2.849e-11	0.99147	N	-
C999917357	X - 17357	UN	2014	11:43828334	rs9651613	G/A	4894	32.996	30.8382	1.06997	0.2668	3.804e-34	0.98659	N	-
C100001612	N-acetyl-aspartyl-glutamate (NAAG)	AA	2014	11:49163972	rs10839234	T/C	3760	36.648	40.4305	0.906444	0.4854	1.499e-57	0.9851	N	FOLH1
C100001612	N-acetyl-aspartyl-glutamate (NAAG)	AA	2014	11:49231030	rs61886539	A/G	3760	1.448	5.16007	0.280616	-0.7559	5.403e-16	0.99746	N	FOLH1
C100001433	1-arachidonylglycerol (20:4)	LI	2013	11:61776027	rs174528	C/T	5983	42.424	37.1449	1.14212	-0.2459	6.76e-40	0.99799	N	FADS1|FADS2
C100009364	phosphatidylcholine (18:0/20:2, 20:0/18:2)*	LI	2015	11:61776489	rs174529	C/T	5604	43.6	36.7439	1.18659	0.3625	3.852e-79	0.99811	N	FADS1|FADS2
C100021000	hydroxypalmitoyl sphingomyelin (d18:1/16:0(OH))**	LI	2018	11:61776489	rs174529	C/T	6114	42.71	36.7439	1.16237	0.1471	2.835e-15	0.99811	N	FADS1|FADS2
C100001571	1-arachidonoyl-GPE (20:4n6)*	LI	2014	11:61779120	rs174530	G/A	6130	42.893	36.3449	1.18017	-0.2685	5.507e-48	0.99649	N	FADS1|FADS2
C100015840	dihomo-linolenoylcarnitine (C20:3n3 or 6)*	LI	2016	11:61779596	rs7943728	A/G	5589	10.501	17.1721	0.611515	0.2055	4.221e-11	0.99458	N	FADS1|FADS2
C100002865	1-meadoyl-GPC (20:3n9)*	LI	2015	11:61783884	rs174535	C/T	5138	41.006	34.2878	1.19594	-0.3405	3.416e-64	.	N	FADS1|FADS2
C100009405	1-myristoyl-2-eicosapentaenoyl-GPC (14:0/20:5)*	LI	2017	11:61785208	rs174537	T/G	5633	41.799	33.6088	1.24369	-0.2209	2.829e-30	0.99739	N	FADS1|FADS2
C100010923	linoleoyl-arachidonoyl-glycerol (18:2/20:4) [2]*	LI	2016	11:61785208	rs174537	T/G	5870	41.607	33.6088	1.23798	-0.3547	9.26e-79	0.99739	N	FADS1|FADS2
C100010937	oleoyl-arachidonoyl-glycerol (18:1/20:4) [2]*	LI	2016	11:61785208	rs174537	T/G	5623	41.348	33.6088	1.23027	-0.3322	2.922e-66	0.99739	N	FADS1|FADS2
C100001551	1-arachidonoyl-GPC (20:4n6)*	LI	2014	11:61790331	rs102275	C/T	6134	42.452	34.4912	1.23081	-0.5227	1.928e-181	.	N	FADS1|FADS2
C100001554	2-arachidonoyl-GPC (20:4)*	LI	2013	11:61790331	rs102275	C/T	5923	41.837	34.4912	1.21298	-0.525	2.953e-178	.	N	FADS1|FADS2
C100008914	1-palmitoyl-2-arachidonoyl-GPC (16:0/20:4n6)	LI	2015	11:61790331	rs102275	C/T	6132	42.458	34.4912	1.23098	-0.5324	1.253e-188	.	N	unknown
C100009014	1-(1-enyl-palmitoyl)-2-arachidonoyl-GPC (P-16:0/20:4)*	LI	2015	11:61790331	rs102275	C/T	6124	42.48	34.4912	1.23162	-0.4202	2.05e-115	.	N	unknown
C100009139	1-myristoyl-2-arachidonoyl-GPC (14:0/20:4)*	LI	2015	11:61790331	rs102275	C/T	6111	42.522	34.4912	1.23284	-0.3082	8.516e-62	.	N	FADS1|FADS2
C100010922	linoleoyl-arachidonoyl-glycerol (18:2/20:4) [1]*	LI	2016	11:61790331	rs102275	C/T	5449	41.292	34.4912	1.19717	-0.2724	4.374e-43	.	N	FADS1|FADS2
C100010949	stearoyl-arachidonoyl-glycerol (18:0/20:4) [1]*	LI	2016	11:61790331	rs102275	C/T	2943	41.369	34.4912	1.19941	-0.3796	3.123e-47	.	N	FADS1|FADS2
C100002989	oleoyl-linoleoyl-glycerol (18:1/18:2) [1]	LI	2015	11:61796827	rs4246215	T/G	6124	45.137	34.9329	1.29211	0.1395	3.296e-14	0.9984	N	unknown
C100002990	oleoyl-linoleoyl-glycerol (18:1/18:2) [2]	LI	2015	11:61796827	rs4246215	T/G	6101	45.184	34.9329	1.29345	0.1362	1.123e-13	0.9984	N	unknown
C100000584	2-arachidonoylglycerol (20:4)	LI	2013	11:61801882	rs781624780	AT/A	4257	39.86	33.0121	1.20744	-0.1733	6.369e-15	0.97455	N	FADS1|FADS2
C100000616	1-stearoyl-2-arachidonoyl-GPI (18:0/20:4)	LI	2015	11:61801882	rs781624780	AT/A	6133	40.562	33.0121	1.2287	-0.1754	5.789e-21	0.97455	N	FADS1|FADS2
C100001395	1-linoleoyl-GPC (18:2)	LI	2014	11:61801882	rs781624780	AT/A	6135	40.548	33.0121	1.22828	0.1747	5.224e-21	0.97455	N	FADS1|FADS2
C100001557	2-linoleoyl-GPC (18:2)*	LI	2013	11:61801882	rs781624780	AT/A	6095	40.541	33.0121	1.22806	0.1569	3.214e-17	0.97455	N	FADS1|FADS2
C100001674	2-arachidonoyl-GPE (20:4)*	LI	2013	11:61801882	rs781624780	AT/A	5035	40.549	33.0121	1.22831	-0.1946	1.934e-21	0.97455	N	FADS1|FADS2
C100002877	1-(1-enyl-stearoyl)-GPC (P-18:0)*	LI	2015	11:61801882	rs781624780	AT/A	5473	40.629	33.0121	1.23073	-0.1405	1.069e-12	0.97455	N	FADS1|FADS2
C100008916	1-stearoyl-2-docosahexaenoyl-GPC (18:0/22:6)	LI	2015	11:61801882	rs781624780	AT/A	6124	40.572	33.0121	1.229	-0.1357	4.614e-13	0.97455	N	FADS1|FADS2
C100008977	1-stearoyl-2-arachidonoyl-GPE (18:0/20:4)	LI	2015	11:61801882	rs781624780	AT/A	6104	40.606	33.0121	1.23003	-0.1315	3.485e-12	0.97455	N	FADS1|FADS2
C100009076	1-palmitoyl-2-alpha-linolenoyl-GPC (16:0/18:3n3)*	LI	2015	11:61801882	rs781624780	AT/A	2191	40.228	33.0121	1.21858	0.3281	2.132e-28	0.97455	N	FADS1|FADS2
C100009141	1-stearoyl-2-docosapentaenoyl-GPC (18:0/22:5n3)*	LI	2015	11:61801882	rs781624780	AT/A	6128	40.553	33.0121	1.22843	-0.1951	1.644e-25	0.97455	N	FADS1|FADS2
C100002106	sphingomyelin (d18:1/18:1, d18:2/18:0)	LI	2015	11:61803876	rs174548	G/C	6128	40.339	30.504	1.32242	-0.1824	2.338e-22	.	N	FADS1|FADS2
C100002871	1-adrenoyl-GPC (22:4)*	LI	2015	11:61803876	rs174548	G/C	6103	40.349	30.504	1.32274	-0.1917	1.705e-24	.	N	FADS1|FADS2
C100009122	1-pentadecanoyl-2-arachidonoyl-GPC (15:0/20:4)*	LI	2015	11:61803876	rs174548	G/C	6031	40.3	30.504	1.32114	-0.4656	3.638e-141	.	N	FADS1|FADS2
C100009220	1-oleoyl-2-docosahexaenoyl-GPE (18:1/22:6)*	LI	2015	11:61803876	rs174548	G/C	4687	41.807	30.504	1.37054	0.2007	2.821e-21	.	N	FADS1|FADS2
C100009345	1-palmitoleoyl-2-linolenoyl-GPC (16:1/18:3)*	LI	2015	11:61803876	rs174548	G/C	5626	40.811	30.504	1.33789	0.3547	5.879e-75	.	N	FADS1|FADS2
C229	arachidonate (20:4n6)	LI	2013	11:61803876	rs174548	G/C	6136	40.319	30.504	1.32176	-0.3736	1.18e-92	.	N	FADS1|FADS2
C100001870	1-palmitoyl-2-linoleoyl-GPE (16:0/18:2)	LI	2015	11:61803910	rs174549	A/G	6102	40.296	30.0344	1.34166	0.4296	1.761e-119	0.99834	N	FADS1|FADS2
C100008994	1-stearoyl-2-linoleoyl-GPI (18:0/18:2)	LI	2015	11:61803910	rs174549	A/G	6126	40.237	30.0344	1.3397	0.2825	1.913e-51	0.99834	N	FADS1|FADS2
C100009066	1-palmitoyl-2-oleoyl-GPI (16:0/18:1)*	LI	2015	11:61803910	rs174549	A/G	5990	40.232	30.0344	1.33953	0.1685	4.338e-19	0.99834	N	FADS1|FADS2
C100009078	1-oleoyl-2-linoleoyl-GPE (18:1/18:2)*	LI	2015	11:61803910	rs174549	A/G	5772	40.564	30.0344	1.35058	0.4272	9.329e-112	0.99834	N	FADS1|FADS2
C1528	1-palmitoyl-2-linoleoyl-GPI (16:0/18:2)	LI	2015	11:61803910	rs174549	A/G	5845	40.393	30.0344	1.34489	0.2502	1.534e-39	0.99834	N	FADS1|FADS2
C100001181	docosapentaenoate (n3 DPA; 22:5n3)	LI	2013	11:61806212	rs174551	C/T	6136	42.187	33.555	1.25725	-0.1738	8.216e-21	0.99779	N	FADS1|FADS2
C100001229	stearidonate (18:4n3)	LI	2013	11:61806212	rs174551	C/T	6135	42.177	33.555	1.25695	-0.2502	1.272e-41	0.99779	N	FADS1|FADS2
C100002063	1-docosapentaenoyl-GPC (22:5n3)*	LI	2014	11:61806212	rs174551	C/T	6134	42.176	33.555	1.25692	-0.2854	2.738e-53	0.99779	N	FADS1|FADS2
C100004552	1-eicosapentaenoyl-GPE (20:5)*	LI	2015	11:61806212	rs174551	C/T	6095	42.118	33.555	1.25519	-0.1607	5.294e-18	0.99779	N	FADS1|FADS2
C100005351	1-eicosapentaenoyl-GPC (20:5)*	LI	2014	11:61806212	rs174551	C/T	6135	42.186	33.555	1.25722	-0.328	1.399e-70	0.99779	N	FADS1|FADS2
C100008921	1-palmitoyl-2-stearoyl-GPC (16:0/18:0)	LI	2015	11:61806212	rs174551	C/T	6110	42.244	33.555	1.25895	-0.1685	1.35e-19	0.99779	N	FADS1|FADS2
C100008989	1-palmitoyl-2-eicosapentaenoyl-GPC (16:0/20:5)*	LI	2015	11:61806212	rs174551	C/T	6122	42.202	33.555	1.2577	-0.3246	3.203e-70	0.99779	N	FADS1|FADS2
C100009146	1-stearoyl-2-adrenoyl-GPC (18:0/22:4)*	LI	2016	11:61806212	rs174551	C/T	6114	42.241	33.555	1.25886	-0.1735	1.49e-20	0.99779	N	FADS1|FADS2
C100009166	phosphatidylcholine (16:0/22:5n3, 18:1/20:4)*	LI	2015	11:61806212	rs174551	C/T	6129	42.202	33.555	1.2577	-0.3732	7.508e-92	0.99779	N	FADS1|FADS2
C100009167	phosphatidylcholine (18:0/20:5, 16:0/22:5n6)*	LI	2015	11:61806212	rs174551	C/T	6098	42.033	33.555	1.25266	-0.3482	5.227e-80	0.99779	N	FADS1|FADS2
C100009336	eicosapentaenoylcholine	LI	2015	11:61806212	rs174551	C/T	5231	40.682	33.555	1.2124	-0.1784	1.445e-18	0.99779	N	FADS1|FADS2
C2050	eicosapentaenoate (EPA; 20:5n3)	LI	2013	11:61806212	rs174551	C/T	6136	42.187	33.555	1.25725	-0.2679	3.889e-48	0.99779	N	FADS1|FADS2
C100001570	1-linoleoyl-GPE (18:2)*	LI	2014	11:61807686	rs174553	G/A	6131	42.37	33.724	1.25638	0.3732	1.474e-92	0.9983	N	FADS1|FADS2
C100009145	1-palmitoyl-2-meadoyl-GPC (16:0/20:3n9)*	LI	2015	11:61811991	rs174554	G/A	4445	40.585	33.5611	1.20929	-0.3323	4.359e-53	0.99752	N	FADS1|FADS2
C100001193	adrenate (22:4n6)	LI	2013	11:61812288	rs174555	C/T	6096	40.041	29.9265	1.33798	-0.1849	2.383e-23	0.99789	N	FADS1|FADS2
C100008903	1,2-dilinoleoyl-GPC (18:2/18:2)	LI	2015	11:61812288	rs174555	C/T	6066	40.239	29.9265	1.34459	0.3064	2.866e-60	0.99789	N	FADS1|FADS2
C100009343	1-linoleoyl-2-linolenoyl-GPC (18:2/18:3)*	LI	2015	11:61812288	rs174555	C/T	6094	40.276	29.9265	1.34583	0.2912	2.952e-55	0.99789	N	FADS1|FADS2
C100001778	1-linoleoyl-GPI (18:2)*	LI	2013	11:61813896	rs174557	G/A	6127	39.521	30.0522	1.31508	0.2057	4.594e-28	0.98843	N	FADS1|FADS2
C100001856	1-stearoyl-2-oleoyl-GPE (18:0/18:1)	LI	2015	11:61813896	rs174557	G/A	6024	39.591	30.0522	1.31741	0.1457	2.048e-14	0.98843	N	FADS1|FADS2
C100005714	1-linolenoyl-GPE (18:3)*	LI	2016	11:61813896	rs174557	G/A	5318	40.405	30.0522	1.34449	0.1694	3.025e-17	0.98843	N	FADS1|FADS2
C100009079	1-palmitoyl-2-dihomo-linolenoyl-GPE (16:0/20:3)*	LI	2015	11:61813896	rs174557	G/A	2730	39.775	30.0522	1.32353	0.2634	3.394e-21	0.98843	N	FADS1|FADS2
C100006292	sphingomyelin (d18:1/20:1, d18:2/20:0)*	LI	2015	11:61814292	rs174560	C/T	6122	40.21	30.4003	1.32268	-0.1971	5.593e-26	0.99799	N	FADS1|FADS2
C100001869	1-stearoyl-2-arachidonoyl-GPC (18:0/20:4)	LI	2015	11:61820833	rs174564	G/A	6130	42.406	34.0832	1.24419	-0.5841	1.526e-228	0.99842	N	FADS1|FADS2
C100008918	1-(1-enyl-stearoyl)-2-arachidonoyl-GPC (P-18:0/20:4)	LI	2015	11:61820833	rs174564	G/A	6112	42.416	34.0832	1.24448	-0.4088	1.91e-109	0.99842	N	FADS1|FADS2
C100009021	1-palmityl-2-arachidonoyl-GPC (O-16:0/20:4)*	LI	2015	11:61820833	rs174564	G/A	6124	42.423	34.0832	1.24469	-0.3745	9.883e-93	0.99842	N	FADS1|FADS2
C100010936	oleoyl-arachidonoyl-glycerol (18:1/20:4) [1]*	LI	2016	11:61820833	rs174564	G/A	5993	42.132	34.0832	1.23615	-0.3439	2.438e-75	0.99842	N	FADS1|FADS2
C100016007	phosphatidylcholine (O-18:1/20:4, O-16:0/22:5n3)*	LI	2016	11:61820833	rs174564	G/A	6127	42.426	34.0832	1.24478	-0.3701	3.781e-89	0.99842	N	FADS1|FADS2
C100001654	1-arachidonoyl-GPI (20:4)*	LI	2013	11:61822009	rs28456	G/A	6136	40.256	30.525	1.31879	-0.1643	9.395e-19	0.99665	N	FADS1|FADS2
C100008957	sphingomyelin (d18:2/24:1, d18:1/24:2)*	LI	2015	11:61822009	rs28456	G/A	6117	40.291	30.525	1.31993	-0.1304	4.511e-12	0.99665	N	FADS1|FADS2
C100009181	1-stearoyl-2-oleoyl-GPI (18:0/18:1)*	LI	2016	11:61822009	rs28456	G/A	3834	40.638	30.525	1.3313	0.2025	4.824e-18	0.99665	N	FADS1|FADS2
C100006293	sphingomyelin (d18:1/20:2, d18:2/20:1, d16:1/22:2)*	LI	2016	11:61824164	rs174565	G/C	5688	22.693	13.5803	1.67102	0.1672	1.386e-13	0.99647	N	FADS1|FADS2
C100009153	1-stearoyl-2-meadoyl-GPC (18:0/20:3n9)*	LI	2015	11:61824890	rs174566	G/A	5834	41.616	34.1126	1.21996	-0.3623	4.243e-81	0.99754	N	FADS1|FADS2
C100009131	1-linoleoyl-2-arachidonoyl-GPC (18:2/20:4n6)*	LI	2015	11:61825533	rs174567	G/A	4685	42.139	34.2896	1.22891	-0.2407	8.927e-30	0.99514	N	FADS1|FADS2
C100001553	1-dihomo-linoleoyl-GPC (20:2)*	LI	2014	11:61826344	rs174568	T/C	6128	42.329	33.4971	1.26366	0.2497	3.606e-41	0.99826	N	FADS1|FADS2
C100001776	2-linoleoyl-GPE (18:2)*	LI	2013	11:61830500	rs1535	G/A	5833	42.688	33.9517	1.25732	0.3171	3.474e-65	.	N	FADS1|FADS2
C100001552	1-dihomo-linolenoyl-GPC (20:3n3 or 6)*	LI	2014	11:61831875	rs61897793	A/G	6134	10.541	16.9916	0.620365	0.2303	1.21e-14	0.998	N	FADS1|FADS2
C100009075	1-palmitoleoyl-2-linoleoyl-GPC (16:1/18:2)*	LI	2015	11:61835886	rs2727271	T/A	2162	28.929	12.4485	2.32389	0.3439	2.487e-24	0.99853	N	FADS1|FADS2
C100009360	1-oleoyl-2-docosapentaenoyl-GPC (18:1/22:5n3)*	LI	2015	11:61835886	rs2727271	T/A	6024	28.859	12.4485	2.31827	0.1458	6.281e-13	0.99853	N	FADS1|FADS2
C100008981	1-oleoyl-2-linoleoyl-GPC (18:1/18:2)*	LI	2015	11:61837310	rs2524299	T/A	2182	28.888	12.8262	2.25226	0.3723	9.455e-29	0.99848	N	FADS1|FADS2
C100009069	1-(1-enyl-palmitoyl)-2-linoleoyl-GPE (P-16:0/18:2)*	LI	2015	11:61837743	rs2072114	G/A	6087	28.973	13.2033	2.19438	0.2098	1.164e-25	0.99893	N	FADS1|FADS2
C100009225	1-(1-enyl-stearoyl)-2-linoleoyl-GPE (P-18:0/18:2)*	LI	2015	11:61837743	rs2072114	G/A	6075	28.948	13.2033	2.19248	0.2262	1.157e-29	0.99893	N	FADS1|FADS2
C100015837	arachidonoylcarnitine (C20:4)	LI	2016	11:61837743	rs2072114	G/A	5504	28.636	13.2033	2.16885	-0.2105	2.49e-23	0.99893	N	FADS1|FADS2
C100008980	1-stearoyl-2-linoleoyl-GPC (18:0/18:2)*	LI	2015	11:61839211	rs174581	A/G	6125	42.477	34.7356	1.22287	0.2964	3.801e-58	0.99721	N	FADS1|FADS2
C100009035	1-pentadecanoyl-2-linoleoyl-GPC (15:0/18:2)*	LI	2015	11:61839211	rs174581	A/G	6120	42.487	34.7356	1.22315	0.2892	9.471e-56	0.99721	N	FADS1|FADS2
C100009037	1-margaroyl-2-linoleoyl-GPC (17:0/18:2)*	LI	2015	11:61839211	rs174581	A/G	6125	42.468	34.7356	1.22261	0.2822	3.212e-52	0.99721	N	FADS1|FADS2
C100009149	1-oleoyl-2-eicosapentaenoyl-GPC (18:1/20:5)*	LI	2015	11:61839211	rs174581	A/G	2076	41.143	34.7356	1.18446	-0.3118	3.069e-23	0.99721	N	FADS1|FADS2
C100009332	arachidonoylcholine	LI	2015	11:61839211	rs174581	A/G	6130	42.442	34.7356	1.22186	-0.2668	1.233e-47	0.99721	N	FADS1|FADS2
C1537	1-palmitoyl-2-linoleoyl-GPC (16:0/18:2)	LI	2015	11:61839211	rs174581	A/G	6124	42.484	34.7356	1.22307	0.3745	8.341e-92	0.99721	N	FADS1|FADS2
C100001580	docosapentaenoate (n6 DPA; 22:5n6)	LI	2013	11:61841055	rs200202925	AT/A	5553	26.896	13.555	1.98421	-0.1619	5.941e-14	0.97564	N	FADS1|FADS2
C100009142	1-stearoyl-2-docosapentaenoyl-GPC (18:0/22:5n6)*	LI	2015	11:61841055	rs200202925	AT/A	6081	26.924	13.555	1.98628	-0.1645	1.769e-15	0.97564	N	FADS1|FADS2
C100015785	nisinate (24:6n3)	LI	2017	11:61843278	rs174584	A/G	5823	41.851	34.8529	1.20079	-0.2424	5.217e-37	0.99855	N	FADS1|FADS2
C100008976	1-stearoyl-2-linoleoyl-GPE (18:0/18:2)*	LI	2015	11:61846954	rs5792239	C/CT	6079	42.328	35.2804	1.19976	0.3574	5.51e-82	0.99473	N	FADS1|FADS2
C100009138	1-myristoyl-2-linoleoyl-GPC (14:0/18:2)*	LI	2015	11:61846954	rs5792239	C/CT	6116	42.326	35.2804	1.1997	0.2608	1.092e-44	0.99473	N	FADS1|FADS2
C1526	1-palmitoyl-2-oleoyl-GPE (16:0/18:1)	LI	2015	11:61846954	rs5792239	C/CT	6040	42.323	35.2804	1.19962	0.1549	1.766e-16	0.99473	N	FADS1|FADS2
C100009051	1-stearoyl-2-dihomo-linolenoyl-GPC (18:0/20:3n3 or 6)*	LI	2015	11:61850697	rs61897795	G/A	6121	9.397	14.9032	0.630536	0.2091	2.308e-11	0.99613	N	FADS1|FADS2
C100000657	1,2-dipalmitoyl-GPC (16:0/16:0)	LI	2015	11:61851136	rs174592	G/A	6125	43.266	36.6765	1.17967	-0.2394	1.368e-38	0.99686	N	FADS1|FADS2
C100008999	1-(1-enyl-stearoyl)-2-arachidonoyl-GPE (P-18:0/20:4)*	LI	2015	11:61852357	rs174594	A/C	6136	43.402	36.9765	1.17377	0.2069	1.563e-29	0.99361	N	FADS1|FADS2
C100009002	1-(1-enyl-palmitoyl)-2-arachidonoyl-GPE (P-16:0/20:4)*	LI	2015	11:61852357	rs174594	A/C	6111	43.44	36.9765	1.1748	0.1254	9.627e-12	0.99361	N	FADS1|FADS2
C100009148	1-oleoyl-2-dihomo-linolenoyl-GPC (18:1/20:3)*	LI	2015	11:61853722	rs174598	A/G	5968	33.794	31.9921	1.05632	0.1894	2.916e-22	0.99315	N	FADS1|FADS2
C100010918	oleoyl-oleoyl-glycerol (18:1/18:1) [1]*	LI	2016	11:61854084	rs174599	C/G	3534	43.82	36.9558	1.18574	0.1692	2.23e-12	0.99377	N	unknown
C100015727	ceramide (d16:1/24:1, d18:1/22:1)*	LI	2016	11:61854084	rs174599	C/G	3817	43.553	36.9558	1.17852	0.201	9.969e-18	0.99377	N	FADS1|FADS2
C100015755	ceramide (d18:1/20:0, d16:1/22:0, d20:1/18:0)*	LI	2016	11:61854084	rs174599	C/G	3690	43.378	36.9558	1.17378	0.1652	3.762e-12	0.99377	N	FADS1|FADS2
C100005371	1-dihomo-linolenoyl-GPE (20:3n3 or 6)*	LI	2016	11:61854755	rs174600	C/T	6109	33.596	32.1471	1.04507	0.1559	6.385e-16	0.99277	N	FADS1|FADS2
C100002875	1-(1-enyl-palmitoyl)-GPC (P-16:0)*	LI	2015	11:61855668	rs174601	T/C	6127	43.274	36.9073	1.17251	-0.1302	2.226e-12	0.99315	N	FADS1|FADS2
C917	asparagine	AA	2014	11:62317199	rs138510246	A/AAAAC	6136	6.732	12.0588	0.558265	0.2899	1.809e-15	0.98251	N	ASRGL1
C100002761	androsterone glucuronide	LI	2017	11:63068512	rs1939746	C/G	6026	1.704	0.1177	14.4775	-0.5844	1.776e-16	0.8903	N	SLC22A24|SLC22A25|SLC22A10|SLC22A9
C100005418	17alpha-hydroxypregnanolone glucuronide	LI	2014	11:63071635	rs78014292	A/G	2076	2.827	6.31664	0.447548	1.115	5.552e-33	0.99289	N	SLC22A24|SLC22A25|SLC22A10|SLC22A9
C100002761	androsterone glucuronide	LI	2017	11:63101192	rs111327720	A/C	6026	1.726	6.3213	0.273045	1.711	1.706e-137	0.99369	N	SLC22A24|SLC22A25|SLC22A10|SLC22A9
C100005403	etiocholanolone glucuronide	LI	2014	11:63111131	rs374672720	G/T	6026	1.669	5.67454	0.294121	1.05	3.878e-49	0.98676	N	SLC22A24|SLC22A25|SLC22A10|SLC22A9
C999924418	X - 24418	UN	2015	11:63111131	rs374672720	G/T	3600	1.943	5.67454	0.342407	0.7841	1.316e-19	0.98676	N	-
C100020541	11beta-hydroxyandrosterone glucuronide	LI	2018	11:63147237	rs1939768	G/T	6007	1.864	6.3534	0.293386	-0.4851	1.109e-11	0.87486	N	SLC22A24|SLC22A25|SLC22A10|SLC22A9
C100003470	pregnanediol-3-glucuronide	LI	2013	11:63147874	rs112295236	G/C	5594	1.983	6.11856	0.324096	0.5178	2.85e-14	0.99899	N	SLC22A24|SLC22A25|SLC22A10|SLC22A9
C100002026	androstenediol (3alpha, 17alpha) monosulfate (2)	LI	2013	11:63408715	rs146027075	G/A	5936	2.429	0.887217	2.73777	0.5942	2.103e-22	0.97053	N	unknown
C100001662	deoxycarnitine	LI	2014	11:65376421	rs34400381	A/G	6134	6.395	3.4699	1.84299	-0.2979	1.333e-15	0.99329	N	SLC25A45
C100020417	N6,N6-dimethyllysine	AA	2018	11:65376421	rs34400381	A/G	6134	6.387	3.4699	1.84069	0.2594	2.91e-12	0.99329	N	SLC25A45
C189	N6,N6,N6-trimethyllysine	AA	2014	11:65376421	rs34400381	A/G	6136	6.393	3.4699	1.84242	0.6959	1.866e-80	0.99329	N	SLC25A45
C344	guanidinoacetate	AA	2013	11:65376421	rs34400381	A/G	6130	6.393	3.4699	1.84242	-0.4212	8.112e-30	0.99329	N	SLC25A45
C999912117	X - 12117	UN	2014	11:65376421	rs34400381	A/G	4586	5.773	3.4699	1.66374	-0.4586	2.178e-24	0.99329	N	-
C100001104	N-acetyltyrosine	AA	2013	11:67647021	rs948445	T/C	5986	8.169	17.4961	0.466904	0.4262	2.171e-38	.	N	ACY3
C100001254	N-acetyltryptophan	AA	2013	11:67647021	rs948445	T/C	6016	8.162	17.4961	0.466504	0.5018	1.092e-51	.	N	ACY3
C100006378	N-acetylkynurenine (2)	AA	2014	11:67647021	rs948445	T/C	5284	7.485	17.4961	0.42781	0.2833	1.467e-14	.	N	ACY3
C100001256	N-acetylphenylalanine	AA	2013	11:67647174	rs7108759	C/A	5967	8.397	17.4518	0.481154	0.4348	9.315e-40	0.98063	N	ACY3
C100020414	6-bromotryptophan	AA	2017	11:67647174	rs7108759	C/A	6135	8.413	17.4518	0.482071	-0.2365	6.412e-13	0.98063	N	unknown
C267	choline phosphate	LI	2014	11:68128850	rs7940113	T/A	6136	46.123	47.5824	0.969329	-0.146	9.662e-16	0.9973	N	CHKA
C100015836	ximenoylcarnitine (C26:1)*	LI	2016	11:68442250	rs3781579	C/T	5826	9.003	10.9438	0.822658	0.3036	4.984e-21	.	N	unknown
C100015835	cerotoylcarnitine (C26)*	LI	2016	11:68633485	rs2510375	C/T	6021	9.018	12.0376	0.749153	0.3357	1.017e-25	0.99648	N	CPT1A
C100015835	cerotoylcarnitine (C26)*	LI	2016	11:68780734	rs189174414	G/T	6021	0.329	0.00154832	212.488	-2.215	6.365e-43	0.95175	N	CPT1A
C100015836	ximenoylcarnitine (C26:1)*	LI	2016	11:68780734	rs189174414	G/T	5826	0.332	0.00154832	214.426	-2.234	1.773e-42	0.95175	N	CPT1A
C100009166	phosphatidylcholine (16:0/22:5n3, 18:1/20:4)*	LI	2015	11:68794860	rs2229738	T/C	6129	16.043	7.58045	2.11637	-0.1761	2.695e-13	.	N	unknown
C100015834	lignoceroylcarnitine (C24)*	LI	2016	11:68794860	rs2229738	T/C	5779	16.288	7.58045	2.14869	0.2283	1.797e-19	.	N	CPT1A
C100015835	cerotoylcarnitine (C26)*	LI	2016	11:68794860	rs2229738	T/C	6021	16.115	7.58045	2.12586	0.313	2.549e-20	.	N	CPT1A
C100015837	arachidonoylcarnitine (C20:4)	LI	2016	11:68794860	rs2229738	T/C	5504	16.375	7.58045	2.16016	0.2314	3.124e-19	.	N	CPT1A
C100015840	dihomo-linolenoylcarnitine (C20:3n3 or 6)*	LI	2016	11:68794860	rs2229738	T/C	5589	16.197	7.58045	2.13668	0.1883	4.451e-13	.	N	CPT1A
C100015846	nervonoylcarnitine (C24:1)*	LI	2016	11:68794860	rs2229738	T/C	4896	16.386	7.58045	2.16161	0.2927	2.212e-26	.	N	CPT1A
C100015835	cerotoylcarnitine (C26)*	LI	2016	11:68929505	rs79051613	G/A	6021	15.036	6.99944	2.14817	0.339	3.043e-40	0.98919	N	CPT1A
C100015836	ximenoylcarnitine (C26:1)*	LI	2016	11:68929505	rs79051613	G/A	5826	15.282	6.99944	2.18332	0.3078	9.554e-33	0.98919	N	CPT1A
C100015833	arachidoylcarnitine (C20)*	LI	2016	11:69075696	rs575833336	T/C	4637	0.353	0.00154861	227.946	-1.242	5.771e-12	0.93013	N	CPT1A
C100015834	lignoceroylcarnitine (C24)*	LI	2016	11:69075696	rs575833336	T/C	5779	0.318	0.00154861	205.345	-1.824	4.529e-27	0.93013	N	CPT1A
C100015846	nervonoylcarnitine (C24:1)*	LI	2016	11:69075696	rs575833336	T/C	4896	0.365	0.00154861	235.695	-1.644	4.585e-22	0.93013	N	CPT1A
C100001391	stearoylcarnitine (C18)	LI	2014	11:69264060	rs546734813	A/G	6136	0.308	0.00309732	99.4408	-1.113	2.681e-11	0.93163	N	unknown
C100003271	beta-citrylglutamate	AA	2016	11:90114743	rs7940029	T/G	6133	31.842	29.0861	1.09475	-0.3442	3.501e-59	0.9952	Y	NAALAD2
C100003271	beta-citrylglutamate	AA	2016	11:90163369	rs80078229	G/A	6133	0.62	1.59062	0.389785	1.38	8.266e-35	0.94634	N	NAALAD2
C100003271	beta-citrylglutamate	AA	2016	11:90194008	rs9804695	C/T	6133	37.604	33.2562	1.13074	0.1391	3.405e-12	0.99758	N	NAALAD2
C100003271	beta-citrylglutamate	AA	2016	11:90808240	rs182295429	A/G	6133	4.615	0.0635757	72.5906	0.517	3.73e-28	0.97112	Y	NAALAD2
C572	glucose	CA	2014	11:92975544	rs10830963	G/C	6133	36.021	27.945	1.289	0.1234	6.644e-11	.	N	MTNR1B
C100006370	3beta-hydroxy-5-cholestenoate	LI	2015	11:110368248	rs2846730	A/G	6135	44.91	43.8784	1.02351	-0.3424	2.342e-40	0.9989	N	FDX1
C100001611	3beta,7alpha-dihydroxy-5-cholestenoate	LI	2013	11:110368834	rs2724411	G/A	6111	44.97	44.1851	1.01776	-0.1847	2.29e-12	.	N	FDX1
C100001990	taurocholenate sulfate*	LI	2013	11:110376121	rs2724417	A/T	6134	34.096	31.0917	1.09663	0.1833	2.32e-21	0.99676	N	FDX1
C100006370	3beta-hydroxy-5-cholestenoate	LI	2015	11:110376121	rs2724417	A/T	6135	34.074	31.0917	1.09592	0.4189	3.48e-107	0.99676	N	FDX1
C100001611	3beta,7alpha-dihydroxy-5-cholestenoate	LI	2013	11:110377073	rs1573558	T/C	6111	34.034	31.0856	1.09485	0.2606	3.007e-42	0.99715	N	FDX1
C100001989	glycocholenate sulfate*	LI	2013	11:110377073	rs1573558	T/C	6135	34.015	31.0856	1.09424	0.2395	3.051e-35	0.99715	N	FDX1
C100004182	3b-hydroxy-5-cholenoic acid	LI	2013	11:110377073	rs1573558	T/C	4671	35.361	31.0856	1.13754	0.1464	1.904e-11	0.99715	N	FDX1
C100000616	1-stearoyl-2-arachidonoyl-GPI (18:0/20:4)	LI	2015	11:116752497	rs66505542	T/TA	6133	17.34	14.9594	1.15914	-0.168	2.797e-12	0.99756	N	APOA1|APOA4|APOA5|APOC3
C100001040	1-linoleoylglycerol (18:2)	LI	2013	11:116752497	rs66505542	T/TA	6135	17.343	14.9594	1.15934	-0.1602	3.431e-11	0.99756	N	APOA1|APOA4|APOA5|APOC3
C100001856	1-stearoyl-2-oleoyl-GPE (18:0/18:1)	LI	2015	11:116752497	rs66505542	T/TA	6024	17.264	14.9594	1.15406	-0.1719	1.59e-12	0.99756	N	APOA1|APOA4|APOA5|APOC3
C100002989	oleoyl-linoleoyl-glycerol (18:1/18:2) [1]	LI	2015	11:116752497	rs66505542	T/TA	6124	17.357	14.9594	1.16027	-0.2814	3.42e-31	0.99756	N	APOA1|APOA4|APOA5|APOC3
C100008976	1-stearoyl-2-linoleoyl-GPE (18:0/18:2)*	LI	2015	11:116752497	rs66505542	T/TA	6079	17.297	14.9594	1.15626	-0.1792	3.177e-14	0.99756	N	APOA1|APOA4|APOA5|APOC3
C100008994	1-stearoyl-2-linoleoyl-GPI (18:0/18:2)	LI	2015	11:116752497	rs66505542	T/TA	6126	17.319	14.9594	1.15773	-0.1884	2.599e-15	0.99756	N	APOA1|APOA4|APOA5|APOC3
C100009078	1-oleoyl-2-linoleoyl-GPE (18:1/18:2)*	LI	2015	11:116752497	rs66505542	T/TA	5772	17.462	14.9594	1.16729	-0.1627	7.204e-12	0.99756	N	APOA1|APOA4|APOA5|APOC3
C100010918	oleoyl-oleoyl-glycerol (18:1/18:1) [1]*	LI	2016	11:116752497	rs66505542	T/TA	3534	17.435	14.9594	1.16549	-0.2298	5.921e-13	0.99756	N	unknown
C100010919	oleoyl-oleoyl-glycerol (18:1/18:1) [2]*	LI	2016	11:116752497	rs66505542	T/TA	3873	17.41	14.9594	1.16382	-0.2141	2.618e-12	0.99756	N	unknown
C100010940	diacylglycerol (16:1/18:2 [2], 16:0/18:3 [1])*	LI	2016	11:116752497	rs66505542	T/TA	4355	17.602	14.9594	1.17665	-0.2197	1.198e-14	0.99756	N	unknown
C100010941	linoleoyl-linoleoyl-glycerol (18:2/18:2) [1]*	LI	2016	11:116752497	rs66505542	T/TA	5984	17.395	14.9594	1.16281	-0.2763	7.495e-30	0.99756	N	APOA1|APOA4|APOA5|APOC3
C100002990	oleoyl-linoleoyl-glycerol (18:1/18:2) [2]	LI	2015	11:116778201	rs964184	C/G	6101	13.368	13.7714	0.970707	-0.3026	1.876e-29	0.99654	N	APOA1|APOA4|APOA5|APOC3
C100008921	1-palmitoyl-2-stearoyl-GPC (16:0/18:0)	LI	2015	11:116778201	rs964184	C/G	6110	13.356	13.7714	0.969836	-0.2	6.842e-14	0.99654	N	APOA1|APOA4|APOA5|APOC3
C100008977	1-stearoyl-2-arachidonoyl-GPE (18:0/20:4)	LI	2015	11:116778201	rs964184	C/G	6104	13.336	13.7714	0.968384	-0.1774	4.611e-11	0.99654	N	APOA1|APOA4|APOA5|APOC3
C100008980	1-stearoyl-2-linoleoyl-GPC (18:0/18:2)*	LI	2015	11:116778201	rs964184	C/G	6125	13.348	13.7714	0.969255	-0.1744	3.796e-11	0.99654	N	APOA1|APOA4|APOA5|APOC3
C100009052	palmitoyl-linoleoyl-glycerol (16:0/18:2) [1]*	LI	2015	11:116778201	rs964184	C/G	5339	13.662	13.7714	0.992056	-0.2184	1.709e-14	0.99654	N	unknown
C100009055	palmitoyl-linoleoyl-glycerol (16:0/18:2) [2]*	LI	2015	11:116778201	rs964184	C/G	5456	13.589	13.7714	0.986755	-0.2376	3.308e-17	0.99654	N	unknown
C100010927	linoleoyl-linolenoyl-glycerol (18:2/18:3) [2]*	LI	2016	11:116778201	rs964184	C/G	4920	13.888	13.7714	1.00847	-0.2371	5.891e-16	0.99654	N	APOA1|APOA4|APOA5|APOC3
C1537	1-palmitoyl-2-linoleoyl-GPC (16:0/18:2)	LI	2015	11:116778201	rs964184	C/G	6124	13.366	13.7714	0.970562	-0.1806	3.012e-12	0.99654	N	APOA1|APOA4|APOA5|APOC3
C100009037	1-margaroyl-2-linoleoyl-GPC (17:0/18:2)*	LI	2015	11:116786845	rs3741298	T/C	6125	22.37	20.2509	1.10464	-0.1519	1.155e-12	0.99657	N	APOA1|APOA4|APOA5|APOC3
C100006005	5alpha-androstan-3alpha,17beta-diol monosulfate (2)	LI	2013	11:125207025	rs11314422	C/CG	5459	39.919	25.2746	1.57941	-0.1703	2.641e-18	0.98318	Y	unknown
C100002017	5alpha-androstan-3alpha,17beta-diol disulfate	LI	2013	11:125211625	rs618888	G/T	5719	38.813	28.705	1.35213	-0.1465	2.348e-14	0.99561	Y	unknown
C100015752	glycosyl-N-(2-hydroxynervonoyl)-sphingosine (d18:1/24:1(2OH))*	LI	2016	11:129853211	rs2562249	G/A	3791	14.559	17.7302	0.821141	0.2363	6.346e-13	0.99694	Y	unknown
C100001055	isobutyrylcarnitine (C4)	AA	2014	11:134259029	rs113488591	G/C	6120	1.304	2.3303	0.559585	0.985	2.193e-34	0.96421	N	ACAD8
C799	betaine	AA	2014	12:181038	rs10848481	A/T	6133	30.801	33.7964	0.911369	-0.141	1.969e-11	0.99508	N	SLC6A12
C799	betaine	AA	2014	12:181476	rs768912369	G/C	6133	1.08	0.261748	4.12611	-0.9992	3.464e-30	0.98801	Y	SLC6A12
C799	betaine	AA	2014	12:211029	rs34265203	A/AC	6133	46.609	48.2335	0.96632	-0.198	1.155e-27	0.99344	N	SLC6A12
C100001208	1-methyl-4-imidazoleacetate	AA	2014	12:226268	rs3782867	G/C	6125	18.472	16.7111	1.10537	0.2177	1.978e-21	0.9978	N	SLC6A13
C100001662	deoxycarnitine	LI	2014	12:226756	rs555044	A/C	6134	29.586	25.779	1.14768	0.1736	3.842e-14	.	N	SLC6A13
C100001668	1-ribosyl-imidazoleacetate*	AA	2017	12:236009	rs2080402	C/T	6123	41.949	43.955	0.954362	0.1562	3.046e-17	0.99402	N	SLC6A13
C100001208	1-methyl-4-imidazoleacetate	AA	2014	12:239619	rs11062102	C/T	6125	30.107	34.3708	0.875947	0.4893	3.989e-140	0.9963	N	SLC6A13
C100001662	deoxycarnitine	LI	2014	12:239619	rs11062102	C/T	6134	30.136	34.3708	0.876791	0.4464	1.512e-116	0.9963	N	SLC6A13
C1114	3-aminoisobutyrate	NU	2014	12:239710	rs10774020	C/T	6133	29.304	33.8387	0.865991	0.2444	1.766e-34	0.99429	N	SLC6A13
C999925419	X - 25419	UN	2017	12:240132	rs10774021	T/C	5978	30.228	34.847	0.867449	0.1915	5.413e-22	.	N	-
C100001540	pyroglutamine*	AA	2014	12:242301	rs11613331	A/G	6114	43.812	45.1716	0.969901	0.1412	2.109e-14	0.99547	N	SLC6A13
C100000263	imidazole lactate	AA	2014	12:246676	rs7969761	T/C	6127	43.769	45.0017	0.972608	0.2036	5.109e-28	0.99514	N	SLC6A13
C100001208	1-methyl-4-imidazoleacetate	AA	2014	12:246676	rs7969761	T/C	6125	43.775	45.0017	0.972741	0.18	1.064e-11	0.99514	N	SLC6A12
C100001662	deoxycarnitine	LI	2014	12:246676	rs7969761	T/C	6134	43.809	45.0017	0.973497	0.2067	7.138e-15	0.99514	N	SLC6A13
C100003434	imidazole propionate	AA	2014	12:246676	rs7969761	T/C	5941	43.454	45.0017	0.965608	0.1605	7.277e-18	0.99514	N	SLC6A13
C344	guanidinoacetate	AA	2013	12:246676	rs7969761	T/C	6130	43.821	45.0017	0.973763	0.1941	5.56e-26	0.99514	N	SLC6A13
C799	betaine	AA	2014	12:300510	rs1358634021	G/A	6133	0.093	0.00464569	20.0186	2.434	1.557e-16	0.94015	Y	SLC6A12
C100002284	2S,3R-dihydroxybutyrate	LI	2018	12:4321174	rs143427116	A/AGCCGGCCGGCT	6131	10.157	9.00059	1.12848	0.4986	4.3e-62	0.97673	Y	unknown
C999921441	X - 21441	UN	2013	12:20799098	rs4762786	A/C	5974	39.184	35.025	1.11874	-0.1366	2.8e-11	0.98959	N	-
C999921467	X - 21467	UN	2013	12:20855146	rs558592800	TAATTG/T	5641	1.767	0.475394	3.71692	0.4741	1.162e-11	0.9619	N	-
C999921441	X - 21441	UN	2013	12:20856964	rs11333408	A/AT	5974	35.567	30.0884	1.18208	0.1914	2.929e-21	0.99623	N	-
C999924588	X - 24588	UN	2015	12:20859496	rs7313981	C/T	6066	27.799	15.1638	1.83325	0.1915	4.423e-18	0.96789	N	-
C999921441	X - 21441	UN	2013	12:20908187	rs112836316	T/TTAAA	5974	0.418	0.165691	2.52277	0.9627	6.622e-12	0.99623	N	-
C100005396	5alpha-androstan-3alpha,17beta-diol 17-glucuronide	LI	2014	12:20970115	rs148956395	G/A	3844	2.056	0.872148	2.3574	0.6189	4.619e-14	0.97483	N	unknown
C100006641	glycochenodeoxycholate 3-sulfate	LI	2015	12:21042439	rs189206203	G/C	5999	1.833	0.48204	3.80259	0.458	2.805e-11	0.97668	N	SLCO1A2|SLCO1B1|SLCO1B3
C999921441	X - 21441	UN	2013	12:21042439	rs189206203	G/C	5974	1.826	0.48204	3.78807	0.7161	2.289e-25	0.97668	N	-
C999924546	X - 24546	UN	2015	12:21169122	rs11045813	A/G	5680	9.77	16.1991	0.60312	-0.2542	1.065e-15	0.99981	N	-
C999916935	X - 16935	UN	2013	12:21170338	rs11045816	G/A	4374	9.248	16.2101	0.570509	-0.2731	3.661e-13	.	N	-
C999918922	X - 18922	UN	2013	12:21177057	rs11045820	T/C	5328	9.879	15.9071	0.621043	-0.2357	1.091e-12	0.99861	N	-
C100001462	1-stearoyl-GPG (18:0)	LI	2013	12:21178615	rs4149056	C/T	4255	22.35	15.9006	1.40561	0.2354	7.663e-19	.	N	SLCO1A2|SLCO1B1|SLCO1B3
C100001571	1-arachidonoyl-GPE (20:4n6)*	LI	2014	12:21178615	rs4149056	C/T	6130	22.178	15.9006	1.39479	0.238	6.784e-26	.	N	SLCO1A2|SLCO1B1|SLCO1B3
C100001613	tetradecanedioate (C14-DC)	LI	2013	12:21178615	rs4149056	C/T	6133	22.191	15.9006	1.39561	0.5691	5.841e-141	.	N	SLCO1A2|SLCO1B1|SLCO1B3
C100001614	hexadecanedioate (C16-DC)	LI	2013	12:21178615	rs4149056	C/T	6136	22.181	15.9006	1.39498	0.5709	5.558e-139	.	N	SLCO1A2|SLCO1B1|SLCO1B3
C100001615	octadecanedioate (C18-DC)	LI	2013	12:21178615	rs4149056	C/T	6109	22.221	15.9006	1.39749	0.2439	1.211e-26	.	N	SLCO1A2|SLCO1B1|SLCO1B3
C100001654	1-arachidonoyl-GPI (20:4)*	LI	2013	12:21178615	rs4149056	C/T	6136	22.181	15.9006	1.39498	0.1998	3.413e-19	.	N	SLCO1A2|SLCO1B1|SLCO1B3
C100001674	2-arachidonoyl-GPE (20:4)*	LI	2013	12:21178615	rs4149056	C/T	5035	22.185	15.9006	1.39523	0.1877	2.182e-14	.	N	SLCO1A2|SLCO1B1|SLCO1B3
C100001951	bilirubin (E,Z or Z,E)*	CV	2014	12:21178615	rs4149056	C/T	4926	22.107	15.9006	1.39032	0.2211	6.347e-18	.	N	SLCO1A2|SLCO1B1|SLCO1B3
C100001987	5alpha-androstan-3beta,17beta-diol disulfate	LI	2013	12:21178615	rs4149056	C/T	6135	22.184	15.9006	1.39517	0.154	2.009e-11	.	N	SLCO1A2|SLCO1B1|SLCO1B3
C100001989	glycocholenate sulfate*	LI	2013	12:21178615	rs4149056	C/T	6135	22.184	15.9006	1.39517	0.658	1.374e-187	.	N	SLCO1A2|SLCO1B1|SLCO1B3
C100001990	taurocholenate sulfate*	LI	2013	12:21178615	rs4149056	C/T	6134	22.18	15.9006	1.39492	0.388	2.607e-66	.	N	SLCO1A2|SLCO1B1|SLCO1B3
C100001994	androstenediol (3beta,17beta) disulfate (2)	LI	2013	12:21178615	rs4149056	C/T	6136	22.181	15.9006	1.39498	0.2225	1.841e-21	.	N	SLCO1A2|SLCO1B1|SLCO1B3
C100002017	5alpha-androstan-3alpha,17beta-diol disulfate	LI	2013	12:21178615	rs4149056	C/T	5719	22.539	15.9006	1.41749	0.2711	4.79e-30	.	N	SLCO1A2|SLCO1B1|SLCO1B3
C100002060	1-docosahexaenoyl-GPE (22:6)*	LI	2014	12:21178615	rs4149056	C/T	6136	22.181	15.9006	1.39498	0.1965	1.428e-18	.	N	SLCO1A2|SLCO1B1|SLCO1B3
C100002061	2-docosahexaenoyl-GPE (22:6)*	LI	2013	12:21178615	rs4149056	C/T	5316	22.272	15.9006	1.4007	0.1786	5.89e-14	.	N	SLCO1A2|SLCO1B1|SLCO1B3
C100002129	pregnenolone sulfate	LI	2013	12:21178615	rs4149056	C/T	5966	22.36	15.9006	1.40624	0.2715	1.056e-30	.	N	SLCO1A2|SLCO1B1|SLCO1B3
C100003594	phenylalanyltryptophan	PE	2014	12:21178615	rs4149056	C/T	5801	22.281	15.9006	1.40127	0.1551	1.697e-11	.	N	SLCO1A2|SLCO1B1|SLCO1B3
C100004552	1-eicosapentaenoyl-GPE (20:5)*	LI	2015	12:21178615	rs4149056	C/T	6095	22.231	15.9006	1.39812	0.1811	8.52e-16	.	N	SLCO1A2|SLCO1B1|SLCO1B3
C100005716	1-oleoyl-GPG (18:1)*	LI	2013	12:21178615	rs4149056	C/T	4857	22.329	15.9006	1.40429	0.3783	9.996e-54	.	N	SLCO1A2|SLCO1B1|SLCO1B3
C100005996	octadecenedioylcarnitine (C18:1-DC)*	LI	2017	12:21178615	rs4149056	C/T	4926	22.107	15.9006	1.39032	0.6294	9.107e-139	.	N	SLCO1A2|SLCO1B1|SLCO1B3
C100005998	octadecanedioylcarnitine (C18-DC)*	LI	2017	12:21178615	rs4149056	C/T	4922	22.115	15.9006	1.39083	0.5367	7.928e-102	.	N	SLCO1A2|SLCO1B1|SLCO1B3
C100006642	glycodeoxycholate 3-sulfate	LI	2015	12:21178615	rs4149056	C/T	5736	22.734	15.9006	1.42976	0.4556	1.498e-85	.	N	SLCO1A2|SLCO1B1|SLCO1B3
C100006644	taurodeoxycholic acid 3-sulfate	LI	2018	12:21178615	rs4149056	C/T	3950	24.987	15.9006	1.57145	0.3586	1.659e-42	.	N	SLCO1A2|SLCO1B1|SLCO1B3
C100009264	glycochenodeoxycholate glucuronide (1)	LI	2015	12:21178615	rs4149056	C/T	5961	22.714	15.9006	1.4285	1.011	4.49E-559	.	N	SLCO1A2|SLCO1B1|SLCO1B3
C100019975	hexadecenedioate (C16:1-DC)*	LI	2017	12:21178615	rs4149056	C/T	6104	22.264	15.9006	1.4002	0.6678	6.112e-193	.	N	SLCO1A2|SLCO1B1|SLCO1B3
C100019978	octadecenedioate (C18:1-DC)	LI	2017	12:21178615	rs4149056	C/T	6136	22.181	15.9006	1.39498	0.6431	3.823e-177	.	N	SLCO1A2|SLCO1B1|SLCO1B3
C100019982	octadecadienedioate (C18:2-DC)*	LI	2017	12:21178615	rs4149056	C/T	6125	22.212	15.9006	1.39693	0.6447	4.29e-183	.	N	SLCO1A2|SLCO1B1|SLCO1B3
C100021331	metabolonic lactone sulfate	PC	2018	12:21178615	rs4149056	C/T	6074	22.275	15.9006	1.40089	0.436	4.593e-80	.	N	SLCO1A2|SLCO1B1|SLCO1B3
C100021712	deoxycholic acid (12 or 24)-sulfate*	LI	2018	12:21178615	rs4149056	C/T	4416	24.502	15.9006	1.54095	0.3941	1.246e-53	.	N	SLCO1A2|SLCO1B1|SLCO1B3
C100021726	GlcNAc sulfate conjugate of C21H34O2 steroid**	PC	2018	12:21178615	rs4149056	C/T	4148	25.145	15.9006	1.58139	0.5193	4.839e-87	.	N	SLCO1A2|SLCO1B1|SLCO1B3
C1090	bilirubin (Z,Z)	CV	2014	12:21178615	rs4149056	C/T	6135	22.184	15.9006	1.39517	0.1603	4.882e-12	.	N	SLCO1A2|SLCO1B1|SLCO1B3
C1230	estrone 3-sulfate	LI	2013	12:21178615	rs4149056	C/T	1590	33.805	15.9006	2.12602	0.5361	5.388e-47	.	N	SLCO1A2|SLCO1B1|SLCO1B3
C250	biliverdin	CV	2014	12:21178615	rs4149056	C/T	6136	22.181	15.9006	1.39498	0.1714	1.068e-13	.	N	SLCO1A2|SLCO1B1|SLCO1B3
C999911308	X - 11308	UN	2013	12:21178615	rs4149056	C/T	6135	22.184	15.9006	1.39517	0.2474	1.973e-27	.	N	-
C999911880	X - 11880	UN	2013	12:21178615	rs4149056	C/T	6103	22.202	15.9006	1.3963	0.1846	3.386e-16	.	N	-
C999918922	X - 18922	UN	2013	12:21178615	rs4149056	C/T	5328	22.645	15.9006	1.42416	0.2337	4.922e-22	.	N	-
C999921467	X - 21467	UN	2013	12:21178615	rs4149056	C/T	5641	22.78	15.9006	1.43265	0.4578	1.031e-83	.	N	-
C999921470	X - 21470	UN	2013	12:21178615	rs4149056	C/T	5984	22.343	15.9006	1.40517	0.2486	2.678e-26	.	N	-
C999921471	X - 21471	UN	2013	12:21178615	rs4149056	C/T	4860	22.901	15.9006	1.44026	0.3555	3.136e-45	.	N	-
C999924546	X - 24546	UN	2015	12:21178615	rs4149056	C/T	5680	22.79	15.9006	1.43328	0.5001	2.038e-101	.	N	-
C999925433	X - 25433	UN	2017	12:21178615	rs4149056	C/T	3349	23.768	15.9006	1.49479	0.2547	5.813e-18	.	N	-
C100001569	1-oleoyl-GPE (18:1)	LI	2014	12:21190899	rs73079476	C/A	6112	22.271	15.9045	1.4003	0.1621	1.038e-12	0.99938	N	SLCO1A2|SLCO1B1|SLCO1B3
C100002029	androstenediol (3beta,17beta) monosulfate (2)	LI	2013	12:21190899	rs73079476	C/A	5977	22.189	15.9045	1.39514	-0.2062	5.456e-19	0.99938	N	SLCO1A2|SLCO1B1|SLCO1B3
C100002951	eicosanedioate (C20-DC)	LI	2013	12:21190899	rs73079476	C/A	6136	22.258	15.9045	1.39948	0.2002	1.674e-19	0.99938	N	SLCO1A2|SLCO1B1|SLCO1B3
C100005714	1-linolenoyl-GPE (18:3)*	LI	2016	12:21190899	rs73079476	C/A	5318	22.597	15.9045	1.42079	0.1599	2.196e-11	0.99938	N	SLCO1A2|SLCO1B1|SLCO1B3
C100009227	1-linoleoyl-GPG (18:2)*	LI	2015	12:21190899	rs73079476	C/A	4587	22.568	15.9045	1.41897	0.3915	4.592e-52	0.99938	N	SLCO1A2|SLCO1B1|SLCO1B3
C100015640	N-palmitoylserine	LI	2016	12:21190899	rs73079476	C/A	5413	22.384	15.9045	1.4074	0.1527	5.362e-11	0.99938	N	SLCO1A2|SLCO1B1|SLCO1B3
C100020550	deoxycholic acid glucuronide	LI	2018	12:21190899	rs73079476	C/A	5638	22.815	15.9045	1.4345	0.3389	9.416e-45	0.99938	N	SLCO1A2|SLCO1B1|SLCO1B3
C179	9,10-DiHOME	LI	2013	12:21190899	rs73079476	C/A	3841	22.213	15.9045	1.39665	0.2253	8.556e-16	0.99938	N	SLCO1A2|SLCO1B1|SLCO1B3
C999916935	X - 16935	UN	2013	12:21190899	rs73079476	C/A	4374	23.667	15.9045	1.48807	0.2341	8.101e-19	0.99938	N	-
C999917653	X - 17653	UN	2013	12:21190899	rs73079476	C/A	5870	22.474	15.9045	1.41306	0.316	5.763e-43	0.99938	N	-
C999917654	X - 17654	UN	2013	12:21190899	rs73079476	C/A	5929	22.082	15.9045	1.38841	0.2026	2.993e-18	0.99938	N	-
C999924669	X - 24669	UN	2015	12:21190899	rs73079476	C/A	2492	26.619	15.9045	1.67368	0.2358	2.133e-13	0.99938	N	-
C100001657	glycolithocholate sulfate*	LI	2013	12:21190952	rs67981690	G/A	6116	20.861	13.737	1.5186	0.2191	7.903e-21	0.9984	N	SLCO1A2|SLCO1B1|SLCO1B3
C100001988	5alpha-pregnan-3beta,20alpha-diol disulfate	LI	2013	12:21190952	rs67981690	G/A	6077	20.872	13.737	1.5194	0.2052	6.128e-18	0.9984	N	SLCO1A2|SLCO1B1|SLCO1B3
C100001999	21-hydroxypregnenolone disulfate	LI	2013	12:21190952	rs67981690	G/A	6113	20.839	13.737	1.517	0.191	4.136e-15	0.9984	N	SLCO1A2|SLCO1B1|SLCO1B3
C100002003	21-hydroxypregnenolone monosulfate (1)	LI	2013	12:21190952	rs67981690	G/A	3147	22.491	13.737	1.63726	0.2109	2.12e-11	0.9984	N	SLCO1A2|SLCO1B1|SLCO1B3
C100002009	5alpha-pregnan-3beta,20beta-diol monosulfate (1)	LI	2013	12:21190952	rs67981690	G/A	5483	21.173	13.737	1.54131	0.1749	3.569e-12	0.9984	N	SLCO1A2|SLCO1B1|SLCO1B3
C100002027	androstenediol (3alpha, 17alpha) monosulfate (3)	LI	2013	12:21190952	rs67981690	G/A	6132	20.823	13.737	1.51583	0.2206	2.249e-19	0.9984	N	SLCO1A2|SLCO1B1|SLCO1B3
C100002568	L-urobilin	CV	2014	12:21190952	rs67981690	G/A	2886	22.14	13.737	1.61171	0.2261	1.724e-12	0.9984	N	SLCO1A2|SLCO1B1|SLCO1B3
C100003470	pregnanediol-3-glucuronide	LI	2013	12:21190952	rs67981690	G/A	5594	21.173	13.737	1.54131	0.2559	2.928e-25	0.9984	N	SLCO1A2|SLCO1B1|SLCO1B3
C100021100	tetradecadienedioate (C14:2-DC)*	LI	2018	12:21190952	rs67981690	G/A	6004	20.934	13.737	1.52391	0.175	1.625e-13	0.9984	N	SLCO1A2|SLCO1B1|SLCO1B3
C999921796	X - 21796	UN	2014	12:21190952	rs67981690	G/A	6125	20.823	13.737	1.51583	0.1854	1.732e-15	0.9984	N	-
C100001613	tetradecanedioate (C14-DC)	LI	2013	12:21191379	rs35380692	G/GA	6133	15.249	23.6742	0.644119	-0.3276	3.527e-40	0.99937	N	SLCO1A2|SLCO1B1|SLCO1B3
C100001615	octadecanedioate (C18-DC)	LI	2013	12:21191379	rs35380692	G/GA	6109	15.227	23.6742	0.64319	-0.2223	1.801e-17	0.99937	N	SLCO1A2|SLCO1B1|SLCO1B3
C100001989	glycocholenate sulfate*	LI	2013	12:21191379	rs35380692	G/GA	6135	15.244	23.6742	0.643908	-0.3825	1.011e-54	0.99937	N	SLCO1A2|SLCO1B1|SLCO1B3
C100005996	octadecenedioylcarnitine (C18:1-DC)*	LI	2017	12:21191379	rs35380692	G/GA	4926	15.484	23.6742	0.654045	-0.3567	1.754e-40	0.99937	N	SLCO1A2|SLCO1B1|SLCO1B3
C100005998	octadecanedioylcarnitine (C18-DC)*	LI	2017	12:21191379	rs35380692	G/GA	4922	15.476	23.6742	0.653707	-0.3371	8.672e-35	0.99937	N	SLCO1A2|SLCO1B1|SLCO1B3
C100006642	glycodeoxycholate 3-sulfate	LI	2015	12:21191379	rs35380692	G/GA	5736	14.884	23.6742	0.628701	-0.2888	4.009e-28	0.99937	N	SLCO1A2|SLCO1B1|SLCO1B3
C100009227	1-linoleoyl-GPG (18:2)*	LI	2015	12:21191379	rs35380692	G/GA	4587	15.364	23.6742	0.648977	-0.2002	5.993e-12	0.99937	N	SLCO1A2|SLCO1B1|SLCO1B3
C100009264	glycochenodeoxycholate glucuronide (1)	LI	2015	12:21191379	rs35380692	G/GA	5961	14.8	23.6742	0.625153	-0.4726	4.347e-107	0.99937	N	SLCO1A2|SLCO1B1|SLCO1B3
C100019978	octadecenedioate (C18:1-DC)	LI	2017	12:21191379	rs35380692	G/GA	6136	15.25	23.6742	0.644161	-0.4623	1.028e-80	0.99937	N	SLCO1A2|SLCO1B1|SLCO1B3
C100020550	deoxycholic acid glucuronide	LI	2018	12:21191379	rs35380692	G/GA	5638	14.619	23.6742	0.617508	-0.238	6.603e-18	0.99937	N	SLCO1A2|SLCO1B1|SLCO1B3
C100020823	lithocholate sulfate (1)	LI	2017	12:21191379	rs35380692	G/GA	5498	14.992	23.6742	0.633263	-0.231	2.34e-17	0.99937	N	SLCO1A2|SLCO1B1|SLCO1B3
C100021331	metabolonic lactone sulfate	PC	2018	12:21191379	rs35380692	G/GA	6074	15.2	23.6742	0.642049	-0.2709	6.186e-26	0.99937	N	SLCO1A2|SLCO1B1|SLCO1B3
C100021712	deoxycholic acid (12 or 24)-sulfate*	LI	2018	12:21191379	rs35380692	G/GA	4416	13.425	23.6742	0.567073	-0.2829	1.48e-19	0.99937	N	SLCO1A2|SLCO1B1|SLCO1B3
C100001614	hexadecanedioate (C16-DC)	LI	2013	12:21197755	rs11045856	G/T	6136	15.227	23.7364	0.641504	-0.3746	5.552e-52	0.99869	N	SLCO1A2|SLCO1B1|SLCO1B3
C100002017	5alpha-androstan-3alpha,17beta-diol disulfate	LI	2013	12:21197755	rs11045856	G/T	5719	14.992	23.7364	0.631604	-0.1944	1.346e-12	0.99869	N	SLCO1A2|SLCO1B1|SLCO1B3
C100005716	1-oleoyl-GPG (18:1)*	LI	2013	12:21197755	rs11045856	G/T	4857	15.285	23.7364	0.643948	-0.2661	3.571e-21	0.99869	N	SLCO1A2|SLCO1B1|SLCO1B3
C100019975	hexadecenedioate (C16:1-DC)*	LI	2017	12:21197755	rs11045856	G/T	6104	15.135	23.7364	0.637628	-0.3927	1.396e-59	0.99869	N	SLCO1A2|SLCO1B1|SLCO1B3
C100019982	octadecadienedioate (C18:2-DC)*	LI	2017	12:21197755	rs11045856	G/T	6125	15.198	23.7364	0.640282	-0.4136	2.714e-65	0.99869	N	SLCO1A2|SLCO1B1|SLCO1B3
C100021726	GlcNAc sulfate conjugate of C21H34O2 steroid**	PC	2018	12:21197755	rs11045856	G/T	4148	13.171	23.7364	0.554886	-0.301	1.015e-20	0.99869	N	SLCO1A2|SLCO1B1|SLCO1B3
C999921467	X - 21467	UN	2013	12:21197755	rs11045856	G/T	5641	14.942	23.7364	0.629497	-0.2797	1.462e-25	0.99869	N	-
C999921471	X - 21471	UN	2013	12:21197755	rs11045856	G/T	4860	15.018	23.7364	0.632699	-0.2513	4.809e-18	0.99869	N	-
C100009264	glycochenodeoxycholate glucuronide (1)	LI	2015	12:21203084	rs530831645	T/A	5961	1.777	1.1634	1.52742	0.5564	1.204e-22	0.99858	N	SLCO1A2|SLCO1B1|SLCO1B3
C100001570	1-linoleoyl-GPE (18:2)*	LI	2014	12:21215863	rs2900478	A/T	6131	23.824	16.8531	1.41363	0.1809	1.639e-16	0.99816	N	SLCO1A2|SLCO1B1|SLCO1B3
C100001776	2-linoleoyl-GPE (18:2)*	LI	2013	12:21215863	rs2900478	A/T	5833	23.918	16.8531	1.4192	0.149	1.61e-11	0.99816	N	SLCO1A2|SLCO1B1|SLCO1B3
C100001778	1-linoleoyl-GPI (18:2)*	LI	2013	12:21215863	rs2900478	A/T	6127	23.848	16.8531	1.41505	0.1605	2.076e-13	0.99816	N	SLCO1A2|SLCO1B1|SLCO1B3
C100005717	1-palmitoyl-GPG (16:0)*	LI	2013	12:21215863	rs2900478	A/T	5145	23.97	16.8531	1.42229	0.2225	1.176e-21	0.99816	N	SLCO1A2|SLCO1B1|SLCO1B3
C100015641	N-oleoylserine	LI	2016	12:21215863	rs2900478	A/T	5745	23.867	16.8531	1.41618	0.186	1.131e-16	0.99816	N	SLCO1A2|SLCO1B1|SLCO1B3
C999912456	X - 12456	UN	2014	12:21215863	rs2900478	A/T	2589	28.729	16.8531	1.70467	0.3585	6.638e-30	0.99816	N	-
C100006173	pregnanolone/allopregnanolone sulfate	LI	2014	12:21227696	rs4149083	T/A	2743	27.164	16.8347	1.61357	0.261	4.92e-17	0.99848	N	SLCO1A2|SLCO1B1|SLCO1B3
C100001993	pregnenediol disulfate (C21H34O8S2)*	LI	2014	12:21247021	rs73069021	A/G	6136	23.76	16.8435	1.41063	0.166	1.834e-13	0.99945	N	SLCO1A2|SLCO1B1|SLCO1B3
C999911372	X - 11372	UN	2013	12:21247021	rs73069021	A/G	6132	23.76	16.8435	1.41063	0.1623	1.456e-13	0.99945	N	-
C999921339	X - 21339	UN	2013	12:21247021	rs73069021	A/G	5739	23.792	16.8435	1.41253	0.216	1.882e-21	0.99945	N	-
C1140	gamma-glutamylglutamine	PE	2014	12:56473178	rs2657878	T/C	6136	19.597	17.8824	1.09588	-0.1903	1.159e-16	0.99888	N	GLS2
C563	glutamine	AA	2014	12:56473178	rs2657878	T/C	6136	19.597	17.8824	1.09588	-0.2942	7.329e-38	0.99888	N	GLS2
C537	trans-urocanate	AA	2014	12:95980603	rs141635447	A/C	6136	0.369	0.0913794	4.03811	-1.002	7.067e-12	0.97566	N	HAL
C537	trans-urocanate	AA	2014	12:95984993	rs3819817	T/C	6136	36.62	43.0593	0.850455	0.3484	8.78e-76	0.99826	N	HAL
C537	trans-urocanate	AA	2014	12:95992360	rs11108368	G/A	6136	43.648	40.7449	1.07125	-0.1515	1.745e-16	.	N	HAL
C1215	N-acetylglucosaminylasparagine	CA	2014	12:101766121	rs1209353188	A/AG	4697	0.524	0	∞	-0.9793	2.773e-11	0.92869	Y	GNPTAB
C234	aspartate	AA	2014	12:101766121	rs1209353188	A/AG	6135	0.578	0	∞	0.913	9.921e-14	0.92869	Y	GNPTAB
C100000491	gamma-glutamylphenylalanine	PE	2013	12:102851033	rs1718292	A/G	6135	39.534	39.7525	0.994503	-0.1475	2.459e-15	0.99567	N	PAH
C460	phenylalanine	AA	2014	12:102860504	rs368784545	CA/C	6136	39.782	39.8224	0.998985	-0.1721	2.299e-20	0.99147	N	PAH
C999912100	X - 12100	UN	2014	12:111469627	rs35350651	AC/A	6136	42.577	49.7784	0.855331	-0.1275	5.031e-12	0.99584	N	-
C2051	methylsuccinate	AA	2013	12:120674008	rs141106010	T/C	5987	4.903	2.87711	1.70414	0.3361	1.13e-16	0.99375	N	unknown
C100001054	butyrylcarnitine (C4)	LI	2014	12:120734088	rs34673751	A/G	6112	27.591	25.9805	1.06199	1.032	7.62E-835	0.99847	N	ACADS
C100001151	butyrylglycine	LI	2013	12:120734088	rs34673751	A/G	3059	32.255	25.9805	1.24151	0.5681	2.297e-101	0.99847	N	ACADS
C100001054	butyrylcarnitine (C4)	LI	2014	12:120737875	rs1800556	T/C	6112	6.456	4.41582	1.46202	0.6734	1.127e-124	.	N	ACADS
C100001151	butyrylglycine	LI	2013	12:120737875	rs1800556	T/C	3059	6.587	4.41582	1.49168	0.3818	3.002e-15	.	N	ACADS
C2054	ethylmalonate	AA	2013	12:120737875	rs1800556	T/C	6133	6.442	4.41582	1.45885	0.8114	4.558e-202	.	N	ACADS
C2051	methylsuccinate	AA	2013	12:120738280	rs1799958	A/G	5987	27.583	25.9645	1.06234	0.5443	1.747e-158	0.99859	N	ACADS
C2054	ethylmalonate	AA	2013	12:120738280	rs1799958	A/G	6133	27.496	25.9645	1.05898	1.105	2.81E-1024	0.99859	N	ACADS
C100002528	sulfate*	XE	2014	12:120978847	rs1169288	C/A	6136	40.813	32.7091	1.24776	0.1501	2.726e-15	0.99677	N	unknown
C344	guanidinoacetate	AA	2013	12:120979185	rs2244608	G/A	6130	41.251	33.0784	1.24707	-0.1241	3.855e-11	0.9972	N	unknown
C100002106	sphingomyelin (d18:1/18:1, d18:2/18:0)	LI	2015	12:120984647	rs58367757	T/TGACTGGCACTCAGCA	6128	46.449	39.2519	1.18336	0.1372	3.329e-13	0.98354	N	unknown
C1141	4-hydroxyphenylpyruvate	AA	2013	12:121848830	rs1154515	T/C	5727	23.568	13.1237	1.79584	-0.2372	5.231e-27	0.99519	N	HPD
C235	2-hydroxyphenylacetate	AA	2013	12:121869183	rs11502392	C/G	5659	22.743	13.2224	1.72004	0.2495	1.278e-27	0.99439	N	HPD
C1442	beta-hydroxyisovalerate	AA	2013	12:121869674	rs10840627	G/A	6136	23.269	13.1936	1.76366	0.2669	1.301e-34	0.99427	N	HPD
C100015966	carotene diol (1)	CV	2016	12:124827879	rs10846744	C/G	6136	16.074	15.4061	1.04335	0.2007	5.454e-16	0.99467	N	SCARB1
C100015967	carotene diol (2)	CV	2016	12:124827879	rs10846744	C/G	6124	16.065	15.4061	1.04277	0.1843	1.163e-13	0.99467	N	SCARB1
C100003695	mannonate*	XE	2018	13:20463079	rs9552189	G/C	6132	36.514	42.5166	0.858817	-0.1376	4.197e-13	0.99627	Y	CRYL1
C100004046	N-acetylcarnosine	AA	2014	13:95261421	rs9524869	G/C	6116	16.506	20.8505	0.791636	0.3319	1.264e-42	0.99939	N	unknown
C999925422	X - 25422	UN	2017	13:95323161	rs9516563	A/G	6085	28.985	17.4145	1.66442	0.137	3.384e-11	0.99035	N	-
C100001162	propionylcarnitine (C3)	LI	2014	13:100381667	rs145025874	A/G	6136	2.737	1.10127	2.48531	0.38	1.069e-11	0.98828	Y	PCCA
C999923593	X - 23593	UN	2014	13:100536833	rs9554701	A/T	6114	3.435	0.632009	5.43505	-0.3872	6.207e-15	0.99828	Y	-
C100006642	glycodeoxycholate 3-sulfate	LI	2015	13:103065958	rs55971546	T/C	5736	3.957	4.18719	0.945025	0.3193	5.113e-11	0.97559	N	SLC10A2
C100001467	N2-methylguanosine	NU	2013	14:20486851	rs1760930	G/A	3985	25.455	19.0932	1.3332	0.2255	1.047e-18	.	N	PNP
C355	histidine	AA	2013	14:21024070	rs1998848	A/G	6136	8.243	1.14323	7.21027	0.2261	8.251e-12	0.9945	N	unknown
C100002070	2-hydroxyglutarate	LI	2015	14:50287109	rs12886516	T/G	5958	25.279	29.1461	0.86732	0.141	2.54e-11	0.99654	N	L2HGDH
C100020414	6-bromotryptophan	AA	2017	14:52457102	rs61744423	C/T	6135	4.749	2.89114	1.6426	-0.5113	1.577e-34	0.9475	N	unknown
C100020414	6-bromotryptophan	AA	2017	14:52514929	rs141268117	G/T	6135	0.411	0.271049	1.51633	-1.176	2.418e-18	0.98293	N	unknown
C100020414	6-bromotryptophan	AA	2017	14:52514946	rs117463339	C/G	6135	3.41	3.16373	1.07784	-1.049	6.813e-100	0.98915	N	unknown
C100020414	6-bromotryptophan	AA	2017	14:52515626	rs141092521	T/TTCTTC	6135	4.168	6.78815	0.614011	-0.312	3.193e-13	0.99159	N	unknown
C100006361	dopamine 3-O-sulfate	AA	2014	14:54877161	rs17128050	C/T	5991	10.85	11.7271	0.925207	-0.5977	1.212e-89	.	N	GCH1
C1342	3-methoxytyrosine	AA	2013	14:54892935	rs113585929	T/C	6130	11.029	11.0523	0.997892	-0.2849	2.834e-22	0.99852	N	GCH1
C100015735	ceramide (d18:1/14:0, d16:1/16:0)*	LI	2016	14:63765502	rs7160525	A/G	4895	12.538	16.4216	0.763507	0.3159	7.841e-25	0.99249	N	SGPP1
C100004328	sphingomyelin (d18:1/14:0, d16:1/16:0)*	LI	2015	14:63765668	rs17101394	A/G	6136	12.185	16.3714	0.744286	0.5381	3.278e-85	0.99434	N	SGPP1
C100006295	sphingomyelin (d18:1/22:1, d18:2/22:0, d16:1/24:1)*	LI	2015	14:63765668	rs17101394	A/G	6111	12.185	16.3714	0.744286	0.3712	1.222e-40	0.99434	N	SGPP1
C100006314	sphingomyelin (d17:1/16:0, d18:1/15:0, d16:1/17:0)*	LI	2015	14:63765668	rs17101394	A/G	6126	12.188	16.3714	0.744469	0.3909	3.123e-45	0.99434	N	SGPP1
C100015723	hexadecasphingosine (d16:1)*	LI	2016	14:63765668	rs17101394	A/G	4350	12.263	16.3714	0.74905	0.3344	1.635e-24	0.99434	N	SGPP1
C100015727	ceramide (d16:1/24:1, d18:1/22:1)*	LI	2016	14:63765668	rs17101394	A/G	3817	12.199	16.3714	0.745141	0.4416	2.304e-36	0.99434	N	SGPP1
C100015731	N-palmitoyl-heptadecasphingosine (d17:1/16:0)*	LI	2016	14:63765668	rs17101394	A/G	4446	12.186	16.3714	0.744347	0.2813	4.081e-18	0.99434	N	SGPP1
C100015730	glycosyl ceramide (d16:1/24:1, d18:1/22:1)*	LI	2016	14:63766999	rs8008068	G/A	2375	13.357	16.4838	0.810311	0.3665	1.554e-17	0.99476	N	SGPP1
C100015882	glycosyl ceramide (d18:1/20:0, d16:1/22:0)*	LI	2016	14:63766999	rs8008068	G/A	3930	12.15	16.4838	0.737087	0.231	3.877e-11	0.99476	N	SGPP1
C100008920	sphingomyelin (d18:1/17:0, d17:1/18:0, d19:1/16:0)	LI	2015	14:63767111	rs11374988	CT/C	6123	11.718	16.7777	0.698427	0.2014	1.825e-12	0.97451	N	SGPP1
C100008956	sphingomyelin (d18:2/23:0, d18:1/23:1, d17:1/24:1)*	LI	2015	14:63767111	rs11374988	CT/C	6110	11.718	16.7777	0.698427	0.1908	2.916e-11	0.97451	N	SGPP1
C100009025	sphingomyelin (d18:1/21:0, d17:1/22:0, d16:1/23:0)*	LI	2015	14:63767111	rs11374988	CT/C	6099	11.725	16.7777	0.698844	0.3929	9.226e-43	0.97451	N	SGPP1
C100015787	sphingomyelin (d18:1/19:0, d19:1/18:0)*	LI	2016	14:63767111	rs11374988	CT/C	6097	11.729	16.7777	0.699083	0.2791	1.553e-22	0.97451	N	SGPP1
C100015791	sphingomyelin (d18:2/23:1)*	LI	2016	14:63767111	rs11374988	CT/C	6080	11.73	16.7777	0.699142	0.1993	4.187e-12	0.97451	N	SGPP1
C100015793	sphingomyelin (d17:2/16:0, d18:2/15:0)*	LI	2016	14:63767111	rs11374988	CT/C	5846	11.765	16.7777	0.701228	0.2414	1.667e-16	0.97451	N	SGPP1
C100020276	sphingomyelin (d17:1/14:0, d16:1/15:0)*	LI	2017	14:63767111	rs11374988	CT/C	6017	11.754	16.7777	0.700573	0.2319	9.243e-16	0.97451	N	SGPP1
C100006290	sphingomyelin (d18:1/20:0, d16:1/22:0)*	LI	2015	14:63769285	rs34817779	T/C	6113	12.236	16.5008	0.74154	0.3644	2.456e-39	0.9953	N	SGPP1
C100008954	palmitoyl dihydrosphingomyelin (d18:0/16:0)*	LI	2015	14:63772633	rs12897637	C/T	6114	11.989	16.4389	0.729307	-0.281	1.59e-23	0.9961	N	SGPP1
C100006293	sphingomyelin (d18:1/20:2, d18:2/20:1, d16:1/22:2)*	LI	2016	14:63772911	rs12878001	G/T	5688	12.12	16.4688	0.735937	0.2741	3.228e-21	0.99419	N	SGPP1
C100006296	sphingomyelin (d18:1/22:2, d18:2/22:1, d16:1/24:2)*	LI	2016	14:63772911	rs12878001	G/T	6120	12.021	16.4688	0.729926	0.3508	8.115e-36	0.99419	N	SGPP1
C100015755	ceramide (d18:1/20:0, d16:1/22:0, d20:1/18:0)*	LI	2016	14:63772911	rs12878001	G/T	3690	12.049	16.4688	0.731626	0.2804	8.252e-15	0.99419	N	SGPP1
C100015790	sphingomyelin (d18:2/21:0, d16:2/23:0)*	LI	2016	14:63772911	rs12878001	G/T	6083	12.028	16.4688	0.730351	0.2776	1.075e-22	0.99419	N	SGPP1
C100015786	sphingomyelin (d18:0/20:0, d16:0/22:0)*	LI	2016	14:63914322	rs7157314	A/C	6021	30.697	30.4783	1.00718	-0.1463	7.943e-13	.	N	SGPP1
C100008918	1-(1-enyl-stearoyl)-2-arachidonoyl-GPC (P-18:0/20:4)	LI	2015	14:67497971	rs12878807	A/T	6112	44.96	47.8529	0.939546	-0.1431	1.248e-14	0.9957	N	unknown
C100009014	1-(1-enyl-palmitoyl)-2-arachidonoyl-GPC (P-16:0/20:4)*	LI	2015	14:67497971	rs12878807	A/T	6124	44.978	47.8529	0.939922	-0.2616	1.515e-45	0.9957	N	unknown
C100009160	1-(1-enyl-palmitoyl)-2-palmitoleoyl-GPC (P-16:0/16:1)*	LI	2015	14:67497971	rs12878807	A/T	6083	44.87	47.8529	0.937665	-0.3605	2.699e-85	0.9957	N	unknown
C100009161	1-(1-enyl-palmitoyl)-2-myristoyl-GPC (P-16:0/14:0)*	LI	2015	14:67497971	rs12878807	A/T	5970	44.783	47.8529	0.935847	-0.2299	5.822e-35	0.9957	N	unknown
C100009162	1-(1-enyl-palmitoyl)-2-palmitoyl-GPC (P-16:0/16:0)*	LI	2015	14:67497971	rs12878807	A/T	6114	44.97	47.8529	0.939755	-0.4424	1.626e-130	0.9957	N	unknown
C100009008	1-(1-enyl-palmitoyl)-2-docosahexaenoyl-GPC (P-16:0/22:6)*	LI	2015	14:67498735	rs11158671	A/G	6120	45.037	47.8871	0.940483	-0.1538	9.762e-17	0.99725	N	unknown
C100002875	1-(1-enyl-palmitoyl)-GPC (P-16:0)*	LI	2015	14:67499882	rs10873201	T/C	6127	44.478	46.6926	0.952571	-0.1207	7.128e-11	0.99477	N	unknown
C100009007	1-(1-enyl-palmitoyl)-2-oleoyl-GPC (P-16:0/18:1)*	LI	2015	14:67499882	rs10873201	T/C	6115	44.483	46.6926	0.952678	-0.1277	6.259e-12	0.99477	N	unknown
C100021711	decadienedioic acid (C10:2-DC)**	LI	2018	14:72949868	rs72734407	G/C	5941	2.5	0.690531	3.6204	0.3954	6.555e-12	0.99311	Y	unknown
C100021711	decadienedioic acid (C10:2-DC)**	LI	2018	14:73280395	rs35066653	GT/G	5941	9.02	3.8054	2.37032	-0.2817	2.526e-22	0.99071	Y	unknown
C999924588	X - 24588	UN	2015	14:73454222	rs4899466	T/A	6066	3.594	1.21894	2.94846	-0.3353	1.64e-11	0.99893	N	-
C100021711	decadienedioic acid (C10:2-DC)**	LI	2018	14:73505585	rs8014023	G/A	5941	41.96	48.051	0.873239	-0.4643	1.789e-143	0.99729	N	unknown
C999921607	X - 21607	UN	2013	14:73505585	rs8014023	G/A	6134	40.781	48.051	0.848702	-0.5182	4.676e-180	0.99729	N	-
C999924588	X - 24588	UN	2015	14:73505585	rs8014023	G/A	6066	40.628	48.051	0.845518	0.2041	1.429e-27	0.99729	N	-
C100020833	2-ketocaprylate	AA	2018	14:73505831	rs2041073	C/T	6033	40.707	48.0109	0.84787	0.1349	8.318e-13	.	N	ACOT1|ACOT2|ACOT4|ACOT6
C100021100	tetradecadienedioate (C14:2-DC)*	LI	2018	14:73505831	rs2041073	C/T	6004	41.179	48.0109	0.857701	-0.47	6.13e-145	.	N	ACOT1|ACOT2|ACOT4|ACOT6
C999921607	X - 21607	UN	2013	14:73525953	rs59834256	T/TAA	6134	22.525	30.3549	0.742055	-0.1685	2.471e-11	0.98123	N	-
C100021711	decadienedioic acid (C10:2-DC)**	LI	2018	14:73526665	rs11621061	T/C	5941	27.532	22.3695	1.23078	-0.2613	3.641e-36	0.99447	N	ACOT1|ACOT2|ACOT4|ACOT6
C999921607	X - 21607	UN	2013	14:73528024	rs36059280	A/C	6134	21.108	24.1036	0.87572	0.4004	3.128e-25	0.99433	Y	-
C999917653	X - 17653	UN	2013	14:73559864	rs11624911	A/C	5870	26.529	20.9567	1.2659	0.2442	3.416e-30	0.99145	N	-
C100019972	dodecenedioate (C12:1-DC)*	LI	2017	14:73566890	rs11626972	G/A	5534	49.474	42.9684	1.1514	-0.1964	1.405e-24	0.99414	N	ACOT1|ACOT2|ACOT4|ACOT6
C100021100	tetradecadienedioate (C14:2-DC)*	LI	2018	14:73566890	rs11626972	G/A	6004	49.496	42.9684	1.15192	-0.2845	1.263e-45	0.99414	N	ACOT1|ACOT2|ACOT4|ACOT6
C100021131	undecenoylcarnitine (C11:1)	LI	2018	14:73566890	rs11626972	G/A	6129	49.018	42.9684	1.14079	0.2779	3.046e-52	0.99414	N	ACOT1|ACOT2|ACOT4|ACOT6
C100021711	decadienedioic acid (C10:2-DC)**	LI	2018	14:73566890	rs11626972	G/A	5941	49.783	42.9684	1.1586	-0.7096	1.19E-401	0.99414	N	ACOT1|ACOT2|ACOT4|ACOT6
C999921607	X - 21607	UN	2013	14:73566890	rs11626972	G/A	6134	49.019	42.9684	1.14082	-0.2919	9.073e-51	0.99414	N	-
C100020478	dodecadienoate (12:2)*	LI	2017	14:73573432	rs151154986	A/G	6136	0.787	3.23876	0.242994	-1.055	1.043e-24	0.94972	N	ACOT1|ACOT2|ACOT4|ACOT6
C100021502	(2 or 3)-decenoate (10:1n7 or n8)	LI	2018	14:73573432	rs151154986	A/G	6073	0.787	3.23876	0.242994	-0.6787	5.884e-11	0.94972	N	ACOT1|ACOT2|ACOT4|ACOT6
C100021709	branched-chain, straight-chain, or cyclopropyl 12:1 fatty acid*	PC	2018	14:73573432	rs151154986	A/G	6128	0.78	3.23876	0.240833	-0.8801	1.954e-17	0.94972	N	ACOT1|ACOT2|ACOT4|ACOT6
C100021131	undecenoylcarnitine (C11:1)	LI	2018	14:73573637	rs34585397	C/T	6129	27.901	28.5916	0.975846	0.141	5.48e-11	0.99708	N	ACOT1|ACOT2|ACOT4|ACOT6
C999924309	X - 24309	UN	2015	14:73573942	rs111626984	T/G	2121	4.243	2.29612	1.8479	-0.548	7.019e-16	0.9938	Y	-
C999916935	X - 16935	UN	2013	14:73577044	rs138127491	T/C	4374	22.957	21.6767	1.05906	-0.3589	6.257e-41	0.98618	N	-
C100020478	dodecadienoate (12:2)*	LI	2017	14:73585423	rs35220415	A/AC	6136	5.924	4.7853	1.23796	-0.3083	5.03e-16	0.99526	Y	ACOT1|ACOT2|ACOT4|ACOT6
C100021709	branched-chain, straight-chain, or cyclopropyl 12:1 fatty acid*	PC	2018	14:73585423	rs35220415	A/AC	6128	5.932	4.7853	1.23963	-0.2969	6.824e-15	0.99526	Y	ACOT1|ACOT2|ACOT4|ACOT6
C100021711	decadienedioic acid (C10:2-DC)**	LI	2018	14:73587140	rs68081208	A/AAC	5941	43.952	48.6961	0.902577	-0.1891	1.5e-23	0.98463	N	ACOT1|ACOT2|ACOT4|ACOT6
C999924309	X - 24309	UN	2015	14:73629344	rs72719670	C/T	2121	26.139	21.6476	1.20748	-0.782	2.188e-116	0.99108	N	-
C999911308	X - 11308	UN	2013	14:73629648	rs771345153	AT/A	6135	26.634	22.5466	1.18129	0.1519	8.273e-13	0.9805	N	-
C999917654	X - 17654	UN	2013	14:73629648	rs771345153	AT/A	5929	26.744	22.5466	1.18617	0.2601	8.618e-34	0.9805	N	-
C100021100	tetradecadienedioate (C14:2-DC)*	LI	2018	14:73705861	rs9707306	G/C	6004	49.381	33.558	1.47151	-0.1368	2.483e-13	0.99731	Y	ACOT1|ACOT2|ACOT4|ACOT6
C999921607	X - 21607	UN	2013	14:73717489	rs7156893	G/A	6134	41.572	23.7579	1.74982	-0.1181	1.171e-11	.	Y	-
C100021711	decadienedioic acid (C10:2-DC)**	LI	2018	14:73769913	rs57653729	T/TG	5941	14.286	13.8898	1.02852	0.1679	5.033e-14	0.96832	Y	ACOT1|ACOT2|ACOT4|ACOT6
C999921607	X - 21607	UN	2013	14:73769916	rs59862836	G/T	6134	13.184	11.8432	1.11321	0.222	4.558e-19	0.9759	Y	-
C100000707	maleate	LI	2013	14:77326894	rs7972	A/G	6102	21.19	9.51496	2.22702	0.1967	1.83e-18	.	Y	GSTZ1
C100009239	isocitric lactone	EN	2015	14:91156239	rs28548905	A/G	2101	36.812	32.8117	1.12192	-0.3012	3.79e-19	0.99659	N	unknown
C356	cortisol	LI	2013	14:94325264	rs6575415	A/T	6132	21.128	21.1995	0.996627	0.1889	3.016e-17	0.99757	N	SERPINA6
C1215	N-acetylglucosaminylasparagine	CA	2014	14:94378610	rs28929474	T/C	4697	2.31	2.10037	1.09981	0.5594	4.866e-16	0.99516	N	unknown
C917	asparagine	AA	2014	14:104104717	rs8012505	G/C	6136	12.515	12.6886	0.986318	0.7545	6.889e-180	0.99861	N	ASPG
C999925422	X - 25422	UN	2017	14:104104717	rs8012505	G/C	6085	12.513	12.6886	0.986161	-0.1816	3.049e-11	0.99861	N	-
C999923739	X - 23739	UN	2014	14:104108989	rs2298000	A/C	6019	12.577	12.7874	0.983546	0.4816	1.082e-70	.	N	-
C917	asparagine	AA	2014	14:104118658	rs1771007	C/T	6136	5.342	11.2996	0.47276	-0.3984	4.38e-25	0.96183	N	ASPG
C999923739	X - 23739	UN	2014	14:104118658	rs1771007	C/T	6019	5.328	11.2996	0.471521	-0.3199	2.952e-15	0.96183	N	-
C100001393	isovalerylcarnitine (C5)	AA	2014	15:40407823	rs10518693	T/C	6135	46.226	39.6543	1.16572	-0.2189	1.022e-32	.	N	IVD
C100000406	ribitol	CA	2013	15:45069018	rs55901542	C/CG	5194	1.004	0.500016	2.00794	1.79	8.956e-70	0.92685	N	SORD
C100006430	arabitol/xylitol	CA	2014	15:45069018	rs55901542	C/CG	6129	0.918	0.500016	1.83594	0.7371	1.036e-13	0.92685	N	SORD
C100000961	homoarginine	AA	2014	15:45328787	rs1719247	T/C	6136	30.711	25.2955	1.21409	0.3896	8.616e-84	0.99544	N	GATM
C1221	creatine	AA	2014	15:45359856	rs1145089	C/G	6136	41.16	37.5484	1.09619	0.1289	1.532e-11	0.996	N	GATM
C999916935	X - 16935	UN	2013	15:50191539	rs933856	C/T	4374	21.952	32.135	0.683118	0.1849	2.973e-12	0.99581	N	-
C100001570	1-linoleoyl-GPE (18:2)*	LI	2014	15:58379566	rs1601935	T/G	6131	37.122	34.0684	1.08963	-0.1367	3.208e-13	0.99635	N	unknown
C100001776	2-linoleoyl-GPE (18:2)*	LI	2013	15:58379566	rs1601935	T/G	5833	37.038	34.0684	1.08717	-0.1282	1.98e-11	0.99635	N	LIPC
C100001461	1-stearoyl-GPE (18:0)	LI	2014	15:58386313	rs10468017	T/C	6112	33.128	28.5823	1.15904	0.2717	1.123e-45	0.99877	N	LIPC
C100001569	1-oleoyl-GPE (18:1)	LI	2014	15:58386313	rs10468017	T/C	6112	33.136	28.5823	1.15932	0.1655	9.462e-18	0.99877	N	LIPC
C100001652	2-palmitoyl-GPE (16:0)*	LI	2013	15:58386313	rs10468017	T/C	6108	33.15	28.5823	1.15981	0.2358	6.202e-35	0.99877	N	LIPC
C100001856	1-stearoyl-2-oleoyl-GPE (18:0/18:1)	LI	2015	15:58386313	rs10468017	T/C	6024	33.172	28.5823	1.16058	0.2955	3.68e-53	0.99877	N	LIPC
C100001870	1-palmitoyl-2-linoleoyl-GPE (16:0/18:2)	LI	2015	15:58386313	rs10468017	T/C	6102	33.142	28.5823	1.15953	0.4091	9.725e-103	0.99877	N	LIPC
C100002060	1-docosahexaenoyl-GPE (22:6)*	LI	2014	15:58386313	rs10468017	T/C	6136	33.137	28.5823	1.15935	0.2204	8.117e-31	0.99877	N	unknown
C100002061	2-docosahexaenoyl-GPE (22:6)*	LI	2013	15:58386313	rs10468017	T/C	5316	33.434	28.5823	1.16974	0.189	1.655e-20	0.99877	N	unknown
C100002171	1-margaroyl-GPE (17:0)*	LI	2013	15:58386313	rs10468017	T/C	5621	33.398	28.5823	1.16849	0.1631	2.547e-16	0.99877	N	LIPC
C100003901	2-stearoyl-GPE (18:0)*	LI	2013	15:58386313	rs10468017	T/C	6125	33.14	28.5823	1.15946	0.195	1.737e-24	0.99877	N	LIPC
C100005371	1-dihomo-linolenoyl-GPE (20:3n3 or 6)*	LI	2016	15:58386313	rs10468017	T/C	6109	33.177	28.5823	1.16075	0.1496	6.173e-15	0.99877	N	LIPC
C100008976	1-stearoyl-2-linoleoyl-GPE (18:0/18:2)*	LI	2015	15:58386313	rs10468017	T/C	6079	33.111	28.5823	1.15844	0.3552	2.276e-76	0.99877	N	LIPC
C100008977	1-stearoyl-2-arachidonoyl-GPE (18:0/20:4)	LI	2015	15:58386313	rs10468017	T/C	6104	33.147	28.5823	1.1597	0.3704	1.681e-83	0.99877	N	LIPC
C100008990	1-palmitoyl-2-arachidonoyl-GPE (16:0/20:4)*	LI	2015	15:58386313	rs10468017	T/C	6089	33.138	28.5823	1.15939	0.4594	2.031e-129	0.99877	N	LIPC
C100008991	1-palmitoyl-2-docosahexaenoyl-GPE (16:0/22:6)*	LI	2015	15:58386313	rs10468017	T/C	6107	33.139	28.5823	1.15942	0.5335	2.585e-178	0.99877	N	LIPC
C100008992	1-stearoyl-2-docosahexaenoyl-GPE (18:0/22:6)*	LI	2015	15:58386313	rs10468017	T/C	6071	33.113	28.5823	1.15851	0.4053	7.868e-100	0.99877	N	LIPC
C100009036	1-margaroyl-2-oleoyl-GPC (17:0/18:1)*	LI	2015	15:58386313	rs10468017	T/C	6114	33.134	28.5823	1.15925	0.1258	6.093e-11	0.99877	N	LIPC
C100009078	1-oleoyl-2-linoleoyl-GPE (18:1/18:2)*	LI	2015	15:58386313	rs10468017	T/C	5772	33.495	28.5823	1.17188	0.3494	7.234e-71	0.99877	N	LIPC
C100009079	1-palmitoyl-2-dihomo-linolenoyl-GPE (16:0/20:3)*	LI	2015	15:58386313	rs10468017	T/C	2730	34.737	28.5823	1.21533	0.355	2.263e-37	0.99877	N	LIPC
C100009219	1-oleoyl-2-arachidonoyl-GPE (18:1/20:4)*	LI	2016	15:58386313	rs10468017	T/C	4569	33.701	28.5823	1.17909	0.3817	4.261e-68	0.99877	N	LIPC
C100009220	1-oleoyl-2-docosahexaenoyl-GPE (18:1/22:6)*	LI	2015	15:58386313	rs10468017	T/C	4687	36.191	28.5823	1.2662	0.4091	2.217e-82	0.99877	N	LIPC
C100015586	1-palmityl-2-palmitoyl-GPC (O-16:0/16:0)*	LI	2016	15:58386313	rs10468017	T/C	6113	33.131	28.5823	1.15914	0.1375	1.274e-12	0.99877	N	LIPC
C1526	1-palmitoyl-2-oleoyl-GPE (16:0/18:1)	LI	2015	15:58386313	rs10468017	T/C	6040	33.159	28.5823	1.16012	0.3559	7.396e-77	0.99877	N	LIPC
C100001567	1-palmitoyl-GPE (16:0)	LI	2014	15:58388755	rs2043085	C/T	6118	43.532	37.6636	1.15581	-0.2743	1.39e-51	0.99651	N	LIPC
C100009162	1-(1-enyl-palmitoyl)-2-palmitoyl-GPC (P-16:0/16:0)*	LI	2015	15:58388755	rs2043085	C/T	6114	43.536	37.6636	1.15592	-0.1409	1.896e-14	0.99651	N	LIPC
C100001571	1-arachidonoyl-GPE (20:4n6)*	LI	2014	15:58389334	rs35609148	GT/G	6130	43.597	37.3444	1.16743	-0.1904	1.37e-25	0.99472	N	LIPC
C100009160	1-(1-enyl-palmitoyl)-2-palmitoleoyl-GPC (P-16:0/16:1)*	LI	2015	15:58389334	rs35609148	GT/G	6083	43.641	37.3444	1.16861	-0.1285	3.09e-12	0.99472	N	LIPC
C100001674	2-arachidonoyl-GPE (20:4)*	LI	2013	15:58399919	rs397923	T/A	5035	45.941	41.5812	1.10485	-0.134	1.744e-11	0.99607	N	LIPC
C100008991	1-palmitoyl-2-docosahexaenoyl-GPE (16:0/22:6)*	LI	2015	15:58407738	rs13329672	T/C	6107	24.937	25.9336	0.961571	0.1612	1.945e-14	.	N	LIPC
C100008990	1-palmitoyl-2-arachidonoyl-GPE (16:0/20:4)*	LI	2015	15:58425229	rs16940262	C/T	6089	48.131	49.3253	0.975787	0.123	2.078e-13	.	N	LIPC
C100008991	1-palmitoyl-2-docosahexaenoyl-GPE (16:0/22:6)*	LI	2015	15:58425229	rs16940262	C/T	6107	48.112	49.3253	0.975402	0.1169	2.986e-13	.	N	LIPC
C100001652	2-palmitoyl-GPE (16:0)*	LI	2013	15:58430391	rs35980001	GC/G	6108	25.364	20.9835	1.20876	0.1938	3.796e-21	0.99752	N	LIPC
C100001461	1-stearoyl-GPE (18:0)	LI	2014	15:58431227	rs1077835	G/A	6112	28.387	22.0177	1.28928	0.2329	4.948e-32	0.99825	N	LIPC
C100001567	1-palmitoyl-GPE (16:0)	LI	2014	15:58431227	rs1077835	G/A	6118	28.4	22.0177	1.28987	0.2478	2.312e-36	0.99825	N	LIPC
C100001674	2-arachidonoyl-GPE (20:4)*	LI	2013	15:58431227	rs1077835	G/A	5035	28.793	22.0177	1.30772	0.159	5.542e-13	0.99825	N	LIPC
C100003901	2-stearoyl-GPE (18:0)*	LI	2013	15:58431227	rs1077835	G/A	6125	28.449	22.0177	1.2921	0.1531	1.442e-14	0.99825	N	LIPC
C100008990	1-palmitoyl-2-arachidonoyl-GPE (16:0/20:4)*	LI	2015	15:58431227	rs1077835	G/A	6089	28.379	22.0177	1.28892	0.3948	4.838e-97	0.99825	N	LIPC
C100008992	1-stearoyl-2-docosahexaenoyl-GPE (18:0/22:6)*	LI	2015	15:58431227	rs1077835	G/A	6071	28.348	22.0177	1.28751	0.3253	1.046e-63	0.99825	N	LIPC
C100001856	1-stearoyl-2-oleoyl-GPE (18:0/18:1)	LI	2015	15:58431280	rs1077834	C/T	6024	28.424	21.9716	1.29367	0.2458	3.085e-35	0.99835	N	LIPC
C100001870	1-palmitoyl-2-linoleoyl-GPE (16:0/18:2)	LI	2015	15:58431280	rs1077834	C/T	6102	28.413	21.9716	1.29317	0.3278	1.596e-65	0.99835	N	LIPC
C100008976	1-stearoyl-2-linoleoyl-GPE (18:0/18:2)*	LI	2015	15:58431280	rs1077834	C/T	6079	28.373	21.9716	1.29135	0.2853	1.928e-48	0.99835	N	LIPC
C100008977	1-stearoyl-2-arachidonoyl-GPE (18:0/20:4)	LI	2015	15:58431280	rs1077834	C/T	6104	28.404	21.9716	1.29276	0.3259	1.183e-63	0.99835	N	LIPC
C100008991	1-palmitoyl-2-docosahexaenoyl-GPE (16:0/22:6)*	LI	2015	15:58431280	rs1077834	C/T	6107	28.382	21.9716	1.29176	0.4428	2.47e-127	0.99835	N	LIPC
C100009078	1-oleoyl-2-linoleoyl-GPE (18:1/18:2)*	LI	2015	15:58431280	rs1077834	C/T	5772	28.687	21.9716	1.30564	0.2997	2.772e-51	0.99835	N	LIPC
C100009079	1-palmitoyl-2-dihomo-linolenoyl-GPE (16:0/20:3)*	LI	2015	15:58431280	rs1077834	C/T	2730	29.412	21.9716	1.33864	0.301	6.326e-26	0.99835	N	LIPC
C100009219	1-oleoyl-2-arachidonoyl-GPE (18:1/20:4)*	LI	2016	15:58431280	rs1077834	C/T	4569	29.059	21.9716	1.32257	0.3536	1.017e-57	0.99835	N	LIPC
C100009220	1-oleoyl-2-docosahexaenoyl-GPE (18:1/22:6)*	LI	2015	15:58431280	rs1077834	C/T	4687	30.594	21.9716	1.39243	0.3503	6.805e-61	0.99835	N	LIPC
C1526	1-palmitoyl-2-oleoyl-GPE (16:0/18:1)	LI	2015	15:58431280	rs1077834	C/T	6040	28.365	21.9716	1.29098	0.2977	1.792e-52	0.99835	N	LIPC
C100001569	1-oleoyl-GPE (18:1)	LI	2014	15:58431476	rs1800588	T/C	6112	27.503	21.4673	1.28116	0.1621	9.71e-16	.	N	LIPC
C100001571	1-arachidonoyl-GPE (20:4n6)*	LI	2014	15:58431740	rs2070895	A/G	6130	28.389	21.9166	1.29532	0.1692	2.613e-17	0.99802	N	LIPC
C100002061	2-docosahexaenoyl-GPE (22:6)*	LI	2013	15:58431740	rs2070895	A/G	5316	28.882	21.9166	1.31781	0.1689	1.807e-15	0.99802	N	LIPC
C100005371	1-dihomo-linolenoyl-GPE (20:3n3 or 6)*	LI	2016	15:58434769	rs71116564	CGCTGCTCCAAAGAGCAGCT/C	6109	27.368	21.3965	1.27909	-0.186	2.399e-19	0.97319	N	LIPC
C100002060	1-docosahexaenoyl-GPE (22:6)*	LI	2014	15:58435126	rs261332	G/A	6136	20.785	20.3594	1.0209	-0.2037	1.815e-20	.	N	LIPC
C100002171	1-margaroyl-GPE (17:0)*	LI	2013	15:58438299	rs588136	T/C	5621	25.924	21.0078	1.23402	-0.1557	2.966e-13	.	N	LIPC
C100001461	1-stearoyl-GPE (18:0)	LI	2014	15:58563549	rs113298164	T/C	6112	1.258	0.363935	3.45666	0.6675	4.376e-17	0.99402	N	LIPC
C100001567	1-palmitoyl-GPE (16:0)	LI	2014	15:58563549	rs113298164	T/C	6118	1.257	0.363935	3.45391	0.686	5.374e-18	0.99402	N	LIPC
C100001652	2-palmitoyl-GPE (16:0)*	LI	2013	15:58563549	rs113298164	T/C	6108	1.259	0.363935	3.45941	0.6002	7.831e-14	0.99402	N	LIPC
C100001856	1-stearoyl-2-oleoyl-GPE (18:0/18:1)	LI	2015	15:58563549	rs113298164	T/C	6024	1.268	0.363935	3.48414	0.6934	2.356e-18	0.99402	N	LIPC
C100001870	1-palmitoyl-2-linoleoyl-GPE (16:0/18:2)	LI	2015	15:58563549	rs113298164	T/C	6102	1.26	0.363935	3.46216	0.9277	5.093e-34	0.99402	N	LIPC
C100002060	1-docosahexaenoyl-GPE (22:6)*	LI	2014	15:58563549	rs113298164	T/C	6136	1.253	0.363935	3.44292	0.5335	3.449e-11	0.99402	N	unknown
C100002171	1-margaroyl-GPE (17:0)*	LI	2013	15:58563549	rs113298164	T/C	5621	1.297	0.363935	3.56382	0.5936	1.176e-12	0.99402	N	LIPC
C100003901	2-stearoyl-GPE (18:0)*	LI	2013	15:58563549	rs113298164	T/C	6125	1.255	0.363935	3.44842	0.541	2.229e-11	0.99402	N	LIPC
C100008976	1-stearoyl-2-linoleoyl-GPE (18:0/18:2)*	LI	2015	15:58563549	rs113298164	T/C	6079	1.256	0.363935	3.45117	0.7798	1.499e-23	0.99402	N	LIPC
C100008977	1-stearoyl-2-arachidonoyl-GPE (18:0/20:4)	LI	2015	15:58563549	rs113298164	T/C	6104	1.26	0.363935	3.46216	0.7964	4.81e-25	0.99402	N	LIPC
C100008990	1-palmitoyl-2-arachidonoyl-GPE (16:0/20:4)*	LI	2015	15:58563549	rs113298164	T/C	6089	1.254	0.363935	3.44567	1.017	3.883e-42	0.99402	N	LIPC
C100008991	1-palmitoyl-2-docosahexaenoyl-GPE (16:0/22:6)*	LI	2015	15:58563549	rs113298164	T/C	6107	1.259	0.363935	3.45941	1.194	1.142e-61	0.99402	N	LIPC
C100008992	1-stearoyl-2-docosahexaenoyl-GPE (18:0/22:6)*	LI	2015	15:58563549	rs113298164	T/C	6071	1.266	0.363935	3.47864	0.8483	1.812e-28	0.99402	N	LIPC
C100009078	1-oleoyl-2-linoleoyl-GPE (18:1/18:2)*	LI	2015	15:58563549	rs113298164	T/C	5772	1.289	0.363935	3.54184	0.8869	2.964e-29	0.99402	N	LIPC
C100009079	1-palmitoyl-2-dihomo-linolenoyl-GPE (16:0/20:3)*	LI	2015	15:58563549	rs113298164	T/C	2730	1.318	0.363935	3.62153	0.7509	3.878e-11	0.99402	N	LIPC
C100009219	1-oleoyl-2-arachidonoyl-GPE (18:1/20:4)*	LI	2016	15:58563549	rs113298164	T/C	4569	1.3	0.363935	3.57207	0.9404	3.704e-27	0.99402	N	LIPC
C100009220	1-oleoyl-2-docosahexaenoyl-GPE (18:1/22:6)*	LI	2015	15:58563549	rs113298164	T/C	4687	1.459	0.363935	4.00896	0.9933	7.01e-35	0.99402	N	LIPC
C1526	1-palmitoyl-2-oleoyl-GPE (16:0/18:1)	LI	2015	15:58563549	rs113298164	T/C	6040	1.265	0.363935	3.4759	0.7931	2.62e-24	0.99402	N	LIPC
C100008990	1-palmitoyl-2-arachidonoyl-GPE (16:0/20:4)*	LI	2015	15:58782148	rs139080301	C/G	6089	0.383	0.0526821	7.27002	0.9322	2.758e-12	0.99012	N	LIPC
C100001948	succinylcarnitine (C4-DC)	EN	2014	15:63122524	rs189796619	C/T	6117	47.728	49.7752	0.958871	-0.3806	7.825e-94	0.99704	N	LACTB
C100001948	succinylcarnitine (C4-DC)	EN	2014	15:63141403	rs200127857	C/G	6117	0.342	0.00464626	73.6076	2.201	2.373e-45	0.91301	Y	LACTB
C100001948	succinylcarnitine (C4-DC)	EN	2014	15:63141626	rs200480788	A/G	6117	0.104	0.00464526	22.3884	2.397	3.957e-19	0.95838	Y	LACTB
C100001948	succinylcarnitine (C4-DC)	EN	2014	15:63149049	rs6494396	G/C	6117	33.296	32.3038	1.03071	-0.2056	7.848e-17	0.99607	N	LACTB
C100000437	theophylline	XE	2013	15:74735539	rs2472297	T/C	6087	25.507	24.3387	1.048	-0.197	4.597e-21	.	N	CYP1A2
C100000453	paraxanthine	XE	2013	15:74735539	rs2472297	T/C	6015	25.414	24.3387	1.04418	-0.139	5.02e-11	.	N	CYP1A2
C100001397	1,3,7-trimethylurate	XE	2013	15:74735539	rs2472297	T/C	5248	24.564	24.3387	1.00926	-0.1602	1.938e-12	.	N	CYP1A2
C100001399	1,7-dimethylurate	XE	2013	15:74735539	rs2472297	T/C	6072	25.48	24.3387	1.04689	-0.1535	2.233e-13	.	N	CYP1A2
C100001925	cyclo(leu-pro)	PE	2014	15:74735539	rs2472297	T/C	5063	25.559	24.3387	1.05014	-0.1517	3.205e-11	.	N	CYP1A2
C849	caffeine	XE	2014	15:74735539	rs2472297	T/C	6029	25.371	24.3387	1.04241	-0.2511	1.239e-32	.	N	CYP1A2
C999921286	X - 21286	UN	2013	15:74735539	rs2472297	T/C	6095	25.572	24.3387	1.05067	-0.1591	3.94e-14	.	N	-
C849	caffeine	XE	2014	15:74739181	rs1011157201	T/TC	6029	0.971	0.0077529	125.243	0.7342	1.425e-15	0.99745	N	CYP1A2
C100001925	cyclo(leu-pro)	PE	2014	15:74752237	rs72547516	G/A	5063	0.431	0.066646	6.467	-1.315	9.204e-18	0.98312	N	unknown
C999912026	X - 12026	UN	2014	15:75053475	rs142928291	A/G	6118	1.113	0.14758	7.54167	0.6195	9.709e-13	0.96955	N	-
C100004227	2-aminooctanoate	LI	2013	15:76184020	rs17456573	A/G	6080	14.299	9.4176	1.51833	-0.185	6.33e-11	0.99871	N	ETFA
C100020204	N-acetyl-2-aminooctanoate*	LI	2017	15:76184020	rs17456573	A/G	6109	14.256	9.4176	1.51376	-0.2082	4.573e-14	0.99871	N	ETFA
C100020833	2-ketocaprylate	AA	2018	15:76184020	rs17456573	A/G	6033	14.195	9.4176	1.50728	-0.2041	2.382e-13	0.99871	N	ETFA
C806	dimethylglycine	AA	2014	15:76199996	rs79495512	C/T	6133	14.205	9.28474	1.52993	0.1952	1.636e-12	0.99806	N	ETFA
C100001055	isobutyrylcarnitine (C4)	AA	2014	15:76204876	rs2959850	T/C	6120	49.428	45.4056	1.08859	0.1378	7.867e-13	.	N	ETFA
C100001054	butyrylcarnitine (C4)	LI	2014	15:76286893	rs2291449	G/A	6112	14.006	9.15949	1.52912	0.1953	9.445e-12	0.99807	N	ETFA
C100001393	isovalerylcarnitine (C5)	AA	2014	15:76286893	rs2291449	G/A	6135	14.011	9.15949	1.52967	0.185	1.322e-11	0.99807	N	ETFA
C100001593	glutarylcarnitine (C5-DC)	AA	2014	15:76286893	rs2291449	G/A	6136	14.008	9.15949	1.52934	0.2478	2.682e-19	0.99807	N	ETFA
C100000054	5-hydroxylysine	AA	2014	15:78513293	rs201135688	G/A	5918	4.513	0.447479	10.0854	0.3901	6.833e-22	0.96628	Y	HYKK
C100000054	5-hydroxylysine	AA	2014	15:78515065	rs183603441	A/T	5918	1.167	1.39001	0.839562	1.331	1.048e-67	0.98929	N	HYKK
C100000054	5-hydroxylysine	AA	2014	15:78530325	rs12910100	T/C	5918	36.083	42.2367	0.854304	0.5624	3.003e-22	0.99801	N	HYKK
C100000054	5-hydroxylysine	AA	2014	15:78533575	rs3885951	G/A	5918	5.769	9.87798	0.584026	0.8304	1.069e-115	.	N	HYKK
C100000054	5-hydroxylysine	AA	2014	15:78545459	rs4887062	A/G	5918	38.729	43.0409	0.899819	-0.5025	3.619e-152	.	N	HYKK
C100001425	5,6-dihydrouridine	NU	2017	15:84891963	rs12148896	A/G	6128	46.055	49.4319	0.931686	-0.126	6.017e-12	0.99842	Y	SLC28A1
C827	cytidine	NU	2013	15:84937471	rs4843007	T/C	5193	36.673	36.1916	1.0133	-0.17	4.807e-14	0.9986	Y	SLC28A1
C827	cytidine	NU	2013	15:84945067	rs62021453	A/G	5193	16.008	21.3362	0.750274	-0.2041	3.191e-14	0.9883	Y	SLC28A1
C100001413	N4-acetylcytidine	NU	2014	15:84955430	rs55990066	C/T	4578	9.822	6.92332	1.41868	-0.3447	1.165e-22	0.99451	Y	SLC28A1
C100001425	5,6-dihydrouridine	NU	2017	15:84955430	rs55990066	C/T	6128	10.078	6.92332	1.45566	-0.3533	1.515e-31	0.99451	Y	SLC28A1
C821	pseudouridine	NU	2013	15:84955430	rs55990066	C/T	6133	10.078	6.92332	1.45566	-0.2193	6.328e-13	0.99451	Y	SLC28A1
C827	cytidine	NU	2013	15:84955430	rs55990066	C/T	5193	9.542	6.92332	1.37824	-0.3385	7.419e-24	0.99451	Y	SLC28A1
C100002293	phenylalanylphenylalanine	PE	2013	15:89795525	rs28463231	A/T	4958	17.783	32.0172	0.55542	0.187	2.942e-12	0.99771	N	ANPEP
C100020478	dodecadienoate (12:2)*	LI	2017	16:2251268	rs55650311	T/C	6136	19.515	16.5544	1.17884	0.1746	2.103e-14	0.9947	Y	ECI1
C100009051	1-stearoyl-2-dihomo-linolenoyl-GPC (18:0/20:3n3 or 6)*	LI	2015	16:15036494	rs1741	C/G	6121	34.43	30.3772	1.13342	-0.2176	2.28e-29	0.99671	N	PLA2G10
C100009148	1-oleoyl-2-dihomo-linolenoyl-GPC (18:1/20:3)*	LI	2015	16:15036494	rs1741	C/G	5968	34.268	30.3772	1.12808	-0.1851	4.753e-21	0.99671	N	PLA2G10
C100001552	1-dihomo-linolenoyl-GPC (20:3n3 or 6)*	LI	2014	16:15038354	rs111536178	AAAAGTTG/A	6134	34.042	30.3848	1.12036	-0.178	1.486e-19	0.98636	N	PLA2G10
C100008985	1-palmitoyl-2-dihomo-linolenoyl-GPC (16:0/20:3n3 or 6)*	LI	2015	16:15039926	rs34345533	CT/C	2185	34.663	30.8422	1.12388	-0.2465	3.621e-15	0.99403	N	PLA2G10
C100005371	1-dihomo-linolenoyl-GPE (20:3n3 or 6)*	LI	2016	16:15044556	rs3803573	T/C	6109	33.665	30.3151	1.1105	-0.133	8.062e-12	0.9971	N	PLA2G10
C100001247	octanoylcarnitine (C8)	LI	2014	16:16029602	rs924135	T/A	6136	46.327	39.4822	1.17336	0.1669	2.922e-19	0.99869	N	unknown
C100001251	decanoylcarnitine (C10)	LI	2014	16:16029602	rs924135	T/A	6135	46.326	39.4822	1.17334	0.1594	8.957e-18	0.99869	N	unknown
C100001392	laurylcarnitine (C12)	LI	2014	16:16029602	rs924135	T/A	6136	46.327	39.4822	1.17336	0.1554	2.802e-17	0.99869	N	unknown
C100002259	cis-4-decenoylcarnitine (C10:1)	LI	2014	16:16029602	rs924135	T/A	6136	46.327	39.4822	1.17336	0.1363	1.584e-13	0.99869	N	unknown
C100006620	nonanoylcarnitine (C9)	LI	2017	16:16029602	rs924135	T/A	5552	46.428	39.4822	1.17592	0.1571	7.361e-16	0.99869	N	unknown
C100021136	3-decenoylcarnitine	LI	2018	16:16029602	rs924135	T/A	4668	46.669	39.4822	1.18203	0.1422	1.339e-11	0.99869	N	unknown
C100021141	3-hydroxydecanoylcarnitine	LI	2018	16:16029602	rs924135	T/A	5649	46.284	39.4822	1.17228	0.1291	2.165e-11	0.99869	N	unknown
C1224	cys-gly, oxidized	AA	2014	16:16029602	rs924135	T/A	5970	46.241	39.4822	1.17119	0.1494	1.433e-17	0.99869	N	ABCC1
C100006051	myristoleoylcarnitine (C14:1)*	LI	2014	16:16031901	rs6145768	TGGGGCTCACATCCTC/T	6134	49.605	48.7696	1.01713	0.1284	3.792e-12	0.98427	N	unknown
C100001295	gamma-glutamyltryptophan	PE	2013	16:16032907	rs924138	C/T	4666	46.357	39.5773	1.1713	0.1647	2.07e-15	.	N	unknown
C100001948	succinylcarnitine (C4-DC)	EN	2014	16:16032907	rs924138	C/T	6117	46.338	39.5773	1.17082	0.163	1.684e-18	.	N	unknown
C278	cysteinylglycine	AA	2014	16:16032907	rs924138	C/T	5670	46.384	39.5773	1.17198	0.1208	5.003e-11	.	N	ABCC1
C100001593	glutarylcarnitine (C5-DC)	AA	2014	16:16033378	rs2062541	A/G	6136	46.325	39.4889	1.17311	0.1596	2.409e-18	0.99781	N	unknown
C100002293	phenylalanylphenylalanine	PE	2013	16:16033378	rs2062541	A/G	4958	46.487	39.4889	1.17722	0.2326	1.457e-30	0.99781	N	unknown
C100020479	indoleacetoylcarnitine*	AA	2017	16:20434001	rs12600233	C/G	4681	12.348	7.36443	1.67671	0.2887	7.685e-20	0.99246	N	unknown
C999917676	X - 17676	UN	2014	16:20436010	rs66465511	C/T	4817	39.066	37.3761	1.04521	-0.2046	5.18e-22	0.97459	N	-
C100001731	indoleacetylglutamine	AA	2014	16:20463115	rs10163426	T/C	4932	18.845	18.3743	1.02562	0.3545	7.888e-40	0.94138	N	unknown
C100020479	indoleacetoylcarnitine*	AA	2017	16:20463115	rs10163426	T/C	4681	17.643	18.3743	0.9602	0.3231	3.197e-29	0.94138	N	unknown
C100000010	3-phenylpropionate (hydrocinnamate)	XE	2013	16:20465571	rs34655000	A/G	5878	4.721	2.54313	1.85637	0.3988	1.454e-19	0.97679	N	unknown
C100001083	indolepropionate	AA	2013	16:20465571	rs34655000	A/G	6076	4.818	2.54313	1.89452	0.576	2.927e-41	0.97679	N	unknown
C100001624	3-(3-hydroxyphenyl)propionate	XE	2013	16:20465571	rs34655000	A/G	5452	4.958	2.54313	1.94957	0.2922	6.206e-11	0.97679	N	unknown
C100006367	3-hydroxyhexanoate	LI	2015	16:20465571	rs34655000	A/G	6136	4.795	2.54313	1.88547	0.341	1.992e-15	0.97679	N	unknown
C100006651	3,4-methyleneheptanoate	XE	2015	16:20465571	rs34655000	A/G	5008	5.208	2.54313	2.04787	0.3691	4.746e-16	0.97679	N	unknown
C999911478	X - 11478	UN	2013	16:20465571	rs34655000	A/G	6050	4.772	2.54313	1.87643	0.6087	3.219e-45	0.97679	N	-
C999918921	X - 18921	UN	2014	16:20465571	rs34655000	A/G	6134	4.797	2.54313	1.88626	0.3339	7.932e-15	0.97679	N	-
C999921319	X - 21319	UN	2013	16:20465571	rs34655000	A/G	6089	4.808	2.54313	1.89058	0.4012	9.615e-21	0.97679	N	-
C100001083	indolepropionate	AA	2013	16:20467402	rs9302387	A/C	6076	46.014	48.9154	0.940685	-0.1321	8.594e-13	.	N	unknown
C501	salicylate	XE	2015	16:20477825	rs193030024	C/T	5806	2.037	0.207488	9.81744	0.5443	1.352e-16	0.98887	N	unknown
C100020479	indoleacetoylcarnitine*	AA	2017	16:20481618	rs376690600	T/G	4681	3.04	3.99777	0.760424	0.4838	6.449e-16	0.98305	N	unknown
C100001731	indoleacetylglutamine	AA	2014	16:20481633	rs537541334	A/C	4932	2.679	2.95396	0.906918	0.7084	1.752e-30	0.98676	N	unknown
C999911478	X - 11478	UN	2013	16:20481633	rs537541334	A/C	6050	2.333	2.95396	0.789787	-0.4881	3e-16	0.98676	N	-
C100000011	phenylacetate	AA	2016	16:20545206	rs142553905	T/C	5029	1.259	0.286564	4.39343	0.7945	2.317e-19	0.98334	N	unknown
C1022	picolinate	AA	2014	16:20546668	rs58395451	A/T	5760	2.119	2.59895	0.815329	0.6421	1.773e-26	0.99353	N	unknown
C1442	beta-hydroxyisovalerate	AA	2013	16:20546668	rs58395451	A/T	6136	2.022	2.59895	0.778007	0.445	1.671e-12	0.99353	N	ACSM1|ACSM2A|ACSM2B|ACSM3|ACSM5
C1022	picolinate	AA	2014	16:20556566	rs551952397	T/C	5760	1.155	0.329813	3.50198	1.3	1.646e-54	0.98374	N	unknown
C501	salicylate	XE	2015	16:20556566	rs551952397	T/C	5806	1.153	0.329813	3.49592	0.623	6.78e-13	0.98374	N	unknown
C1022	picolinate	AA	2014	16:20559339	rs8056693	C/T	5760	2.444	2.8078	0.870432	-0.5023	6.181e-18	0.90892	N	unknown
C100000011	phenylacetate	AA	2016	16:20569806	rs977186117	A/AT	5029	2.35	0.35208	6.67462	0.8116	6.217e-35	0.99032	N	unknown
C1022	picolinate	AA	2014	16:20569806	rs977186117	A/AT	5760	2.156	0.35208	6.12361	1.313	4.632e-95	0.99032	N	unknown
C100000011	phenylacetate	AA	2016	16:20577328	rs200890336	C/A	5029	1.899	2.55268	0.743924	0.5441	2.54e-14	0.97862	N	unknown
C100010850	4-hydroxyphenylacetylglutamine	PE	2016	16:20614377	rs978161	T/C	4769	20.086	19.0181	1.05615	0.336	2.217e-39	0.99659	N	unknown
C100001731	indoleacetylglutamine	AA	2014	16:20671222	rs397132	T/A	4932	37.695	34.0422	1.1073	0.1543	3.713e-13	0.99877	N	unknown
C1442	beta-hydroxyisovalerate	AA	2013	16:20671724	rs150476181	C/T	6136	1.121	0.340747	3.28983	0.6695	2.786e-15	0.98926	N	unknown
C1442	beta-hydroxyisovalerate	AA	2013	16:20714379	rs192218016	T/G	6136	2.006	0.176574	11.3607	0.8149	2.137e-36	0.98434	N	unknown
C999917676	X - 17676	UN	2014	16:20772054	rs566873975	A/AT	4817	1.143	0.297647	3.84012	-0.6868	4.45e-13	0.99778	N	-
C100020479	indoleacetoylcarnitine*	AA	2017	16:20903683	rs111794350	T/C	4681	3.948	2.93461	1.34532	0.3915	1.008e-11	0.99378	N	unknown
C999917676	X - 17676	UN	2014	16:21040189	rs185603444	C/G	4817	1.983	0.18441	10.7532	-0.6013	5.564e-16	0.97624	Y	-
C100010850	4-hydroxyphenylacetylglutamine	PE	2016	16:21153687	rs183383444	A/G	4769	1.512	0.198284	7.62543	-0.5647	1.904e-11	0.97675	Y	unknown
C100020585	2-hydroxyfluorene sulfate	XE	2017	16:28273725	rs111666103	T/C	3649	1.184	0.524882	2.25575	0.7612	3.803e-12	0.95721	Y	unknown
C100006191	p-cresol glucuronide*	AA	2014	16:28543840	rs143647521	T/C	5570	1.396	0.991326	1.40821	0.5494	1.433e-11	0.95904	N	SULT1A1|SULT1A2|SULT1A3|SULT1A4
C100020409	ascorbic acid 3-sulfate*	CV	2018	16:28543840	rs143647521	T/C	6133	1.404	0.991326	1.41628	-0.5577	9.196e-14	0.95904	N	SULT1A1|SULT1A2|SULT1A3|SULT1A4
C999912707	X - 12707	UN	2014	16:28543840	rs143647521	T/C	5355	1.118	0.991326	1.12778	-1.092	1.154e-34	0.95904	N	-
C999912216	X - 12216	UN	2013	16:28608921	rs41278152	G/A	6023	5.284	5.19112	1.01789	0.2868	1.115e-11	0.95457	N	-
C999912707	X - 12707	UN	2014	16:28608921	rs41278152	G/A	5355	5.613	5.19112	1.08127	0.7475	2.285e-67	0.95457	N	-
C999913553	X - 13553	UN	2014	16:28608921	rs41278152	G/A	5576	5.354	5.19112	1.03138	0.4331	2.057e-23	0.95457	N	-
C999913729	X - 13729	UN	2014	16:28608921	rs41278152	G/A	5602	5.381	5.19112	1.03658	0.3581	1.172e-16	0.95457	N	-
C100020409	ascorbic acid 3-sulfate*	CV	2018	16:28608999	rs4149383	A/G	6133	8.413	11.2419	0.748361	0.4617	7.182e-43	0.95367	Y	SULT1A1|SULT1A2|SULT1A3|SULT1A4
C999912707	X - 12707	UN	2014	16:28610136	rs112411210	A/T	5355	1.02	2.13041	0.478781	0.6579	7.512e-13	0.96235	N	-
C100020409	ascorbic acid 3-sulfate*	CV	2018	16:28623543	rs565817844	T/TC	6133	2.381	0.683086	3.48565	0.6141	1.314e-24	0.95251	Y	SULT1A1|SULT1A2|SULT1A3|SULT1A4
C999912707	X - 12707	UN	2014	16:28623543	rs565817844	T/TC	5355	2.55	0.683086	3.73306	0.7412	9.012e-34	0.95251	Y	-
C100020409	ascorbic acid 3-sulfate*	CV	2018	16:28746140	rs559173203	A/T	6133	1.344	0.631103	2.1296	0.6349	8.907e-17	0.98633	Y	SULT1A1|SULT1A2|SULT1A3|SULT1A4
C999912707	X - 12707	UN	2014	16:28746140	rs559173203	A/T	5355	1.455	0.631103	2.30549	0.5915	7.381e-15	0.98633	Y	-
C100020409	ascorbic acid 3-sulfate*	CV	2018	16:28814084	rs7500654	A/G	6133	1.515	0.545179	2.7789	-0.5609	1.112e-13	0.99821	N	SULT1A1|SULT1A2|SULT1A3|SULT1A4
C100020578	4-allylcatechol sulfate	XE	2018	16:28839845	rs564338845	G/A	5952	0.782	0.224292	3.48653	0.7984	2.98e-14	0.99229	Y	SULT1A1|SULT1A2|SULT1A3|SULT1A4
C100020409	ascorbic acid 3-sulfate*	CV	2018	16:28913023	rs117217055	T/C	6133	1.297	0.452783	2.86451	0.5969	2.012e-14	0.99112	Y	SULT1A1|SULT1A2|SULT1A3|SULT1A4
C999912707	X - 12707	UN	2014	16:28913023	rs117217055	T/C	5355	1.383	0.452783	3.05444	0.6108	6.39e-15	0.99112	Y	-
C999913553	X - 13553	UN	2014	16:29196618	rs55710189	T/G	5576	14.253	10.1137	1.40928	0.1973	1.255e-12	0.96562	N	-
C100009329	ascorbic acid 2-sulfate	CV	2018	16:29229277	rs564824860	CT/C	6079	0.503	0.541913	0.928193	-0.9245	2.254e-14	0.91593	N	SULT1A1|SULT1A2|SULT1A3|SULT1A4
C100009329	ascorbic acid 2-sulfate	CV	2018	16:29292773	rs180673537	G/C	6079	2.538	0.0325178	78.0496	-0.4402	2.055e-15	0.96961	N	SULT1A1|SULT1A2|SULT1A3|SULT1A4
C100009329	ascorbic acid 2-sulfate	CV	2018	16:29639445	rs140170066	T/C	6079	2.81	2.98728	0.940655	-0.4093	5.439e-15	0.96128	N	SULT1A1|SULT1A2|SULT1A3|SULT1A4
C100009329	ascorbic acid 2-sulfate	CV	2018	16:29761321	rs112974332	G/A	6079	21.966	14.1843	1.54861	0.2014	1.17e-20	0.9878	N	SULT1A1|SULT1A2|SULT1A3|SULT1A4
C100009329	ascorbic acid 2-sulfate	CV	2018	16:29769410	rs11648675	C/T	6079	34.219	34.481	0.992402	-0.243	1.848e-19	.	N	SULT1A1|SULT1A2|SULT1A3|SULT1A4
C100009329	ascorbic acid 2-sulfate	CV	2018	16:29988167	rs10445105	G/T	6079	5.261	5.08721	1.03416	0.6182	6.063e-53	.	Y	SULT1A1|SULT1A2|SULT1A3|SULT1A4
C100009329	ascorbic acid 2-sulfate	CV	2018	16:30001942	rs184219201	A/G	6079	0.913	0.285042	3.20304	0.8717	1.195e-21	0.98735	Y	SULT1A1|SULT1A2|SULT1A3|SULT1A4
C100009329	ascorbic acid 2-sulfate	CV	2018	16:30024485	rs72791208	T/C	6079	5.531	3.53149	1.56619	-0.4708	6.401e-33	0.98222	Y	SULT1A1|SULT1A2|SULT1A3|SULT1A4
C100009329	ascorbic acid 2-sulfate	CV	2018	16:30044257	rs139461922	T/C	6079	1.845	0.375952	4.90754	-0.504	2.552e-15	0.99247	Y	SULT1A1|SULT1A2|SULT1A3|SULT1A4
C100009329	ascorbic acid 2-sulfate	CV	2018	16:30136166	rs566722566	C/CAG	6079	3.617	0.901102	4.01397	-0.5334	5.174e-29	0.98809	Y	SULT1A1|SULT1A2|SULT1A3|SULT1A4
C100009329	ascorbic acid 2-sulfate	CV	2018	16:30181899	rs139242022	C/G	6079	1.626	0.257508	6.31437	-0.5618	3.465e-16	0.96996	Y	SULT1A1|SULT1A2|SULT1A3|SULT1A4
C100001611	3beta,7alpha-dihydroxy-5-cholestenoate	LI	2013	16:30939031	rs7206511	A/G	6111	32.904	36.3922	0.90415	0.1301	5.477e-11	0.99588	N	HSD3B7
C100000263	imidazole lactate	AA	2014	16:58702746	rs154435	A/C	6127	37.319	34.2359	1.09005	0.1755	9.946e-20	0.99448	N	GOT2
C100000774	phenyllactate (PLA)	AA	2013	16:58705426	rs839418	C/T	6136	36.429	32.4177	1.12374	-0.2063	4.398e-27	0.99527	N	GOT2
C100020219	3-formylindole	XE	2018	16:58743192	rs12924700	G/A	6135	6.025	8.15874	0.738472	0.2789	4.429e-13	0.99741	N	GOT2
C100000263	imidazole lactate	AA	2014	16:58767006	rs66609725	C/CAGGCGTGAGCCACTGCACCCAGACAATTTTTTGTATTTTTAGTAGAGACGGGGTTT	6127	5.884	7.9941	0.736043	0.8212	5.134e-99	0.99312	N	GOT2
C100000463	indolelactate	AA	2013	16:58767006	rs66609725	C/CAGGCGTGAGCCACTGCACCCAGACAATTTTTTGTATTTTTAGTAGAGACGGGGTTT	6136	5.892	7.9941	0.737044	0.3846	6.633e-23	0.99312	N	GOT2
C100000774	phenyllactate (PLA)	AA	2013	16:58767006	rs66609725	C/CAGGCGTGAGCCACTGCACCCAGACAATTTTTTGTATTTTTAGTAGAGACGGGGTTT	6136	5.892	7.9941	0.737044	0.7645	6.576e-87	0.99312	N	GOT2
C999912689	X - 12689	UN	2014	16:58800315	rs8062792	A/G	4955	6.509	8.21243	0.792579	0.2903	1.813e-12	.	N	-
C100020372	3-indoleglyoxylic acid	XE	2018	16:58805468	rs12926241	G/T	5753	6.094	8.26098	0.737685	0.269	9.314e-12	0.99598	N	GOT2
C98	kynurenate	AA	2013	16:58805468	rs12926241	G/T	6136	6.015	8.26098	0.728122	0.303	3.332e-15	0.99598	N	GOT2
C241	phenylpyruvate	AA	2013	16:58807642	rs12932254	T/C	6057	6.016	8.18692	0.734831	0.3548	2.907e-20	0.99936	N	GOT2
C235	2-hydroxyphenylacetate	AA	2013	16:58830824	rs12923769	T/C	5659	8.544	11.7851	0.724983	0.2329	8.628e-12	.	N	GOT2
C100001593	glutarylcarnitine (C5-DC)	AA	2014	16:68283733	rs3961283	A/G	6136	29.691	27.4758	1.08062	-0.2545	9.241e-36	0.99416	N	SLC7A6
C100005373	fructosyllysine	AA	2018	16:68283733	rs3961283	A/G	6136	29.691	27.4758	1.08062	0.1414	2.887e-12	0.99416	N	SLC7A6
C999912689	X - 12689	UN	2014	16:68283733	rs3961283	A/G	4955	29.709	27.4758	1.08128	-0.1569	2.975e-12	0.99416	N	-
C407	lysine	AA	2014	16:68303895	rs6499167	A/T	6136	30.569	27.6505	1.10555	0.1829	1.425e-19	0.99414	N	SLC7A6
C189	N6,N6,N6-trimethyllysine	AA	2014	16:68322284	rs7203220	C/A	6136	30.906	29.3021	1.05474	0.1912	1.32e-21	0.9948	N	SLC7A6
C100021123	hydroxy-N6,N6,N6-trimethyllysine*	AA	2018	16:68387873	rs8055813	G/A	6119	30.344	28.9423	1.04843	0.1489	1.551e-13	0.99461	N	SLC7A6
C1102	gamma-glutamyltyrosine	PE	2013	16:71605515	rs9746832	G/A	6129	46.558	49.7081	0.936628	-0.1222	7.051e-11	0.99546	N	TAT
C815	tyrosine	AA	2014	16:71605515	rs9746832	G/A	6136	46.553	49.7081	0.936527	-0.1667	5.307e-19	0.99546	N	TAT
C100004227	2-aminooctanoate	LI	2013	16:75114533	rs144025042	A/G	6080	3.415	1.22359	2.79097	-0.4669	1.442e-20	0.98059	Y	unknown
C100020204	N-acetyl-2-aminooctanoate*	LI	2017	16:75114533	rs144025042	A/G	6109	3.446	1.22359	2.8163	-0.4915	5.933e-23	0.98059	Y	unknown
C100020833	2-ketocaprylate	AA	2018	16:75114533	rs144025042	A/G	6033	3.375	1.22359	2.75828	-0.4965	1.159e-22	0.98059	Y	unknown
C340	glycine	AA	2014	16:81098888	rs11860711	T/C	6136	21.341	14.3394	1.48828	-0.1515	2.252e-11	0.99636	N	GCSH
C100015966	carotene diol (1)	CV	2016	16:81206896	rs13331438	C/T	6136	12.712	15.1082	0.841397	-0.2281	4.276e-17	0.96453	N	BCO1
C100015967	carotene diol (2)	CV	2016	16:81206896	rs13331438	C/T	6124	12.704	15.1082	0.840868	-0.2074	4.982e-14	0.96453	N	BCO1
C100015968	carotene diol (3)	CV	2016	16:81225382	rs12926540	C/T	4762	40.36	49.3102	0.818492	-0.2526	2.212e-33	0.99632	N	BCO1
C100015966	carotene diol (1)	CV	2016	16:81226830	rs11643509	C/A	6136	28.783	35.4457	0.812031	0.4664	2.399e-122	0.99758	Y	BCO1
C100015967	carotene diol (2)	CV	2016	16:81226830	rs11643509	C/A	6124	28.823	35.4457	0.813159	0.3969	6.51e-88	0.99758	Y	BCO1
C100000265	kynurenine	AA	2014	16:87782697	rs35921096	G/C	6136	42.88	47.5416	0.901947	-0.1556	3.731e-16	0.99094	Y	SLC7A5
C999912100	X - 12100	UN	2014	16:87782697	rs35921096	G/C	6136	42.88	47.5416	0.901947	-0.1712	2.313e-19	0.99094	Y	-
C999912100	X - 12100	UN	2014	16:87843206	rs28611500	C/T	6136	21.502	26.616	0.80786	0.2622	5.038e-33	0.99849	N	-
C100000265	kynurenine	AA	2014	16:87843706	rs57455079	A/G	6136	21.461	26.5237	0.809125	0.266	1.089e-33	0.99794	N	SLC7A5
C2054	ethylmalonate	AA	2013	16:89069386	rs1323373623	G/GTGA	6133	1.966	0.275945	7.12461	-0.4207	1.49e-11	0.98283	Y	ACSF3
C418	methylmalonate (MMA)	LI	2013	16:89102876	rs72817438	A/G	5102	11.649	3.66061	3.18226	0.7996	1.266e-146	0.99758	Y	ACSF3
C418	methylmalonate (MMA)	LI	2013	16:89114287	rs8182228	T/C	5102	12.003	14.5675	0.823957	-0.3223	9.289e-30	0.98363	Y	ACSF3
C418	methylmalonate (MMA)	LI	2013	16:89114604	rs3743981	A/G	5102	13.452	1.43693	9.36163	-0.5546	4.897e-84	0.99951	Y	ACSF3
C2054	ethylmalonate	AA	2013	16:89116530	rs58188939	A/G	6133	13.506	1.42184	9.49896	-0.3053	8.765e-27	0.99858	Y	ACSF3
C2054	ethylmalonate	AA	2013	16:89118534	rs72817465	A/G	6133	11.53	3.72412	3.09603	0.4225	1.357e-46	0.99808	Y	ACSF3
C418	methylmalonate (MMA)	LI	2013	16:89248053	rs370792676	G/A	5102	2.318	1.11907	2.07136	-0.4416	4.676e-12	0.97841	N	ACSF3
C100002466	cysteinylglycine disulfide*	AA	2017	16:89613460	rs111857923	C/CCTCTCTCCCTCCTG	6136	43.064	42.868	1.00457	-0.1668	4.209e-19	0.97636	N	DPEP1
C1224	cys-gly, oxidized	AA	2014	16:89613460	rs111857923	C/CCTCTCTCCCTCCTG	5970	43.262	42.868	1.00919	-0.3423	5.689e-74	0.97636	N	DPEP1
C100002293	phenylalanylphenylalanine	PE	2013	16:89616083	rs72805578	A/C	4958	27.903	20.0066	1.39469	0.2377	7.585e-26	0.98804	N	DPEP1
C278	cysteinylglycine	AA	2014	16:89616432	rs459173	T/G	5670	3.049	0.6108	4.99181	0.3936	6.535e-13	0.96968	N	DPEP1
C100003169	isoleucylglycine	PE	2013	16:89624734	rs258341	C/T	4398	44.419	41.2808	1.07602	-0.2158	1.139e-22	0.99597	N	DPEP1
C278	cysteinylglycine	AA	2014	16:89624734	rs258341	C/T	5670	43.988	41.2808	1.06558	-0.2672	2.309e-44	0.99597	N	DPEP1
C100021198	picolinoylglycine	LI	2018	16:89624976	rs258340	G/C	5937	40.011	49.9597	0.800865	0.1777	4.92e-21	0.99661	N	DPEP1
C1022	picolinate	AA	2014	16:89624976	rs258340	G/C	5760	40.278	49.9597	0.80621	0.1986	3.956e-28	0.99661	N	DPEP1
C1224	cys-gly, oxidized	AA	2014	16:89626072	rs76317501	G/C	5970	3.087	0.297379	10.3807	-0.6118	1.863e-32	0.9984	N	DPEP1
C100002466	cysteinylglycine disulfide*	AA	2017	16:89627621	rs79550794	A/G	6136	3.209	0.299383	10.7187	-0.369	6.082e-13	0.99736	N	DPEP1
C1224	cys-gly, oxidized	AA	2014	16:89637243	rs201093864	A/G	5970	0.921	0.0201351	45.741	0.9674	9.24e-26	0.98407	N	DPEP1
C1224	cys-gly, oxidized	AA	2014	16:89637957	rs1126464	C/G	5970	31.517	23.2344	1.35648	0.185	9.673e-15	.	N	DPEP1
C278	cysteinylglycine	AA	2014	16:89706169	rs375119976	T/C	5670	0.904	0.0201294	44.9094	0.8992	3.532e-20	0.98236	N	DPEP1
C999923782	X - 23782	UN	2014	17:1709834	rs548581223	A/AGC	6136	4.234	1.04299	4.05948	-0.453	5.971e-24	0.97414	N	-
C999923974	X - 23974	UN	2015	17:1709834	rs548581223	A/AGC	5617	3.828	1.04299	3.67022	-0.4888	5.99e-23	0.97414	N	-
C100006296	sphingomyelin (d18:1/22:2, d18:2/22:1, d16:1/24:2)*	LI	2016	17:4764689	rs193042029	G/T	6120	3.08	0.193726	15.8987	-0.3638	4.152e-12	0.99324	N	GLTPD2
C100002107	palmitoyl sphingomyelin (d18:1/16:0)	LI	2015	17:4789345	rs79202680	T/G	6126	4.046	0.428886	9.43374	-0.3637	3.033e-15	0.98811	N	GLTPD2
C100005986	sphingomyelin (d18:1/24:1, d18:2/24:0)*	LI	2015	17:4789345	rs79202680	T/G	6023	4.067	0.428886	9.48271	-0.4598	3.984e-23	0.98811	N	GLTPD2
C100006290	sphingomyelin (d18:1/20:0, d16:1/22:0)*	LI	2015	17:4789345	rs79202680	T/G	6113	4.055	0.428886	9.45473	-0.5052	4.877e-28	0.98811	N	GLTPD2
C100006294	behenoyl sphingomyelin (d18:1/22:0)*	LI	2015	17:4789345	rs79202680	T/G	5967	4.072	0.428886	9.49436	-0.6027	1.846e-38	0.98811	N	GLTPD2
C100006295	sphingomyelin (d18:1/22:1, d18:2/22:0, d16:1/24:1)*	LI	2015	17:4789345	rs79202680	T/G	6111	4.056	0.428886	9.45706	-0.3628	3.571e-15	0.98811	N	GLTPD2
C100006298	lignoceroyl sphingomyelin (d18:1/24:0)	LI	2016	17:4789345	rs79202680	T/G	3935	4.063	0.428886	9.47338	-0.7761	4.425e-42	0.98811	N	GLTPD2
C100008954	palmitoyl dihydrosphingomyelin (d18:0/16:0)*	LI	2015	17:4789345	rs79202680	T/G	6114	4.054	0.428886	9.4524	-0.8106	1.529e-70	0.98811	N	GLTPD2
C100008955	tricosanoyl sphingomyelin (d18:1/23:0)*	LI	2015	17:4789345	rs79202680	T/G	5168	4.091	0.428886	9.53867	-0.7559	1.608e-52	0.98811	N	GLTPD2
C100008956	sphingomyelin (d18:2/23:0, d18:1/23:1, d17:1/24:1)*	LI	2015	17:4789345	rs79202680	T/G	6110	4.057	0.428886	9.45939	-0.422	5.278e-20	0.98811	N	GLTPD2
C100009025	sphingomyelin (d18:1/21:0, d17:1/22:0, d16:1/23:0)*	LI	2015	17:4789345	rs79202680	T/G	6099	4.064	0.428886	9.47571	-0.4777	3.982e-25	0.98811	N	GLTPD2
C100009026	behenoyl dihydrosphingomyelin (d18:0/22:0)*	LI	2016	17:4789345	rs79202680	T/G	4645	4.034	0.428886	9.40576	-0.7621	1.173e-47	0.98811	N	GLTPD2
C100009027	sphingomyelin (d18:0/18:0, d19:0/17:0)*	LI	2016	17:4789345	rs79202680	T/G	6103	4.061	0.428886	9.46872	-0.6124	1.248e-40	0.98811	N	GLTPD2
C100009038	myristoyl dihydrosphingomyelin (d18:0/14:0)*	LI	2016	17:4789345	rs79202680	T/G	6065	4.062	0.428886	9.47105	-0.5869	4.456e-37	0.98811	N	GLTPD2
C100015786	sphingomyelin (d18:0/20:0, d16:0/22:0)*	LI	2016	17:4789345	rs79202680	T/G	6021	4.017	0.428886	9.36613	-0.7073	2.648e-52	0.98811	N	GLTPD2
C100015787	sphingomyelin (d18:1/19:0, d19:1/18:0)*	LI	2016	17:4789345	rs79202680	T/G	6097	4.065	0.428886	9.47804	-0.3684	1.325e-15	0.98811	N	GLTPD2
C100015792	sphingomyelin (d18:1/25:0, d19:0/24:1, d20:1/23:0, d19:1/24:0)*	LI	2016	17:4789345	rs79202680	T/G	3934	4.064	0.428886	9.47571	-0.6097	2.144e-26	0.98811	N	GLTPD2
C100021162	palmitoyl-sphingosine-phosphoethanolamine (d18:1/16:0)	LI	2018	17:4789345	rs79202680	T/G	5943	4.069	0.428886	9.48737	-0.3213	6.389e-12	0.98811	N	GLTPD2
C1538	stearoyl sphingomyelin (d18:1/18:0)	LI	2015	17:4968277	rs149066790	A/G	6118	3.518	0.436708	8.05573	-0.4016	5.608e-16	0.9963	N	unknown
C100004541	acisoga	AA	2013	17:5032312	rs34556430	A/G	6057	27.072	17.0218	1.59043	-0.2157	2.337e-25	0.99754	N	SLC52A1
C100020487	N-acetyl-isoputreanine	AA	2017	17:5032312	rs34556430	A/G	6134	27.107	17.0218	1.59249	-0.16	1.583e-14	0.99754	N	SLC52A1
C100006051	myristoleoylcarnitine (C14:1)*	LI	2014	17:7289873	rs3744404	T/C	6134	3.342	1.80734	1.84913	-0.3334	6.371e-11	.	N	ACADVL
C100001734	N6-acetyllysine	AA	2013	17:7626584	rs13894	A/G	6104	5.388	7.3785	0.73023	-0.7498	4.773e-80	0.99924	N	SAT2
C100001734	N6-acetyllysine	AA	2013	17:7626953	rs858520	T/C	6104	37.921	38.2736	0.990787	-0.228	1.434e-34	.	N	SAT2
C999924422	X - 24422	UN	2015	17:10673355	rs78238763	G/GTCAA	5929	45.076	43.2274	1.04276	0.1355	3.975e-13	0.98087	Y	-
C100000580	1,5-anhydroglucitol (1,5-AG)	CA	2013	17:18959153	rs201103784	A/G	6136	0.567	0.00309732	183.061	-1.21	9.433e-18	0.69226	N	SLC5A10
C100000580	1,5-anhydroglucitol (1,5-AG)	CA	2013	17:19020368	rs117355297	T/C	6136	2.797	3.45703	0.809076	-0.4099	4.521e-14	0.99459	N	SLC5A10
C100004635	methionine sulfone	AA	2014	17:39541604	rs71147354	ATCAGCCCGCC/A	6109	16.998	26.4309	0.643111	-0.1812	4.327e-12	0.96428	N	unknown
C100009264	glycochenodeoxycholate glucuronide (1)	LI	2015	17:50634726	rs4793665	T/C	5961	35.669	44.4734	0.80203	-0.1697	1.375e-19	0.99709	Y	ABCC3
C999924588	X - 24588	UN	2015	17:50693156	rs4148418	A/G	6066	48.057	39.5216	1.21597	0.1288	3.264e-12	0.99815	N	-
C100001668	1-ribosyl-imidazoleacetate*	AA	2017	17:68465092	rs35359468	A/AT	6123	25.759	22.9972	1.12009	0.1372	6.898e-11	0.98513	N	unknown
C100001416	orotidine	NU	2013	17:75130818	rs201899452	T/A	5631	0.143	0.0015488	92.3295	-1.801	2.413e-13	0.90156	Y	NT5C
C100001416	orotidine	NU	2013	17:75152223	rs77950538	T/C	5631	2.405	3.20652	0.750034	-1.823	7.452e-193	0.94542	N	NT5C
C100006614	adipoylcarnitine (C6-DC)	LI	2015	17:75970473	rs55738776	G/T	6083	3.731	5.02728	0.742151	0.321	1.795e-11	0.99894	N	ACOX1
C999911378	X - 11378	UN	2013	17:75970473	rs55738776	G/T	5815	3.731	5.02728	0.742151	-0.4196	7.757e-18	0.99894	N	-
C100004561	N-formylanthranilic acid	AA	2016	17:78191027	rs77585764	C/G	5910	5.407	0.377978	14.3051	1.244	9.546e-218	0.99899	Y	AFMID
C100006378	N-acetylkynurenine (2)	AA	2014	17:78191027	rs77585764	C/G	5284	5.593	0.377978	14.7972	0.4143	5.575e-23	0.99899	Y	AFMID
C999924455	X - 24455	UN	2015	17:78191027	rs77585764	C/G	5871	5.281	0.377978	13.9717	0.4496	2.311e-27	0.99899	Y	-
C100006378	N-acetylkynurenine (2)	AA	2014	17:78202449	rs72897835	G/T	5284	5.803	9.34369	0.621061	0.2739	1.676e-11	0.97948	N	AFMID
C999924455	X - 24455	UN	2015	17:78202449	rs72897835	G/T	5871	5.711	9.34369	0.611215	0.3176	1.016e-15	0.97948	N	-
C100004561	N-formylanthranilic acid	AA	2016	17:78202514	rs146611868	A/G	5910	0.91	0.489346	1.85962	1.217	1.841e-46	0.98903	Y	AFMID
C100004561	N-formylanthranilic acid	AA	2016	17:78204884	rs72897843	T/C	5910	5.746	9.27366	0.619604	0.8952	2.752e-138	0.9793	N	AFMID
C100001007	ribonate	CA	2013	18:712568	rs3786349	A/G	6044	12.908	12.1668	1.06092	0.2397	1.395e-18	0.99482	N	ENOSF1
C100006115	arabonate/xylonate	CA	2014	18:712568	rs3786349	A/G	6119	12.872	12.1668	1.05796	0.1785	5.935e-11	0.99482	N	ENOSF1
C100009139	1-myristoyl-2-arachidonoyl-GPC (14:0/20:4)*	LI	2015	18:15606358	rs1322757032	T/A	6111	0.761			0.8762	1.685e-15	0.85944	Y	unknown
C100001383	1-myristoyl-GPC (14:0)	LI	2014	18:21254071	rs1268367147	G/T	6133	0.818	0.0260213	31.4358	0.9677	1.238e-21	0.96113	N	ABHD3
C100001563	2-myristoyl-GPC (14:0)*	LI	2014	18:21254071	rs1268367147	G/T	6074	0.826	0.0260213	31.7432	0.841	6.689e-17	0.96113	N	ABHD3
C100009139	1-myristoyl-2-arachidonoyl-GPC (14:0/20:4)*	LI	2015	18:21254071	rs1268367147	G/T	6111	0.821	0.0260213	31.5511	0.9933	8.369e-23	0.96113	N	ABHD3
C100009140	1-myristoyl-2-docosahexaenoyl-GPC (14:0/22:6)*	LI	2015	18:21254071	rs1268367147	G/T	6113	0.821	0.0260213	31.5511	0.9911	1.338e-22	0.96113	N	ABHD3
C100001383	1-myristoyl-GPC (14:0)	LI	2014	18:21610760	rs577877725	G/A	6133	0.812	0.0619425	13.1089	0.9562	7.888e-21	0.96152	N	ABHD3
C100001563	2-myristoyl-GPC (14:0)*	LI	2014	18:21610760	rs577877725	G/A	6074	0.804	0.0619425	12.9798	0.9571	3.119e-20	0.96152	N	ABHD3
C100009138	1-myristoyl-2-linoleoyl-GPC (14:0/18:2)*	LI	2015	18:21610760	rs577877725	G/A	6116	0.806	0.0619425	13.0121	1.131	1.813e-28	0.96152	N	ABHD3
C100009138	1-myristoyl-2-linoleoyl-GPC (14:0/18:2)*	LI	2015	18:21651694	rs181026394	G/A	6116	0.873	0.0263288	33.1576	1.144	2.812e-32	0.98083	N	ABHD3
C100009140	1-myristoyl-2-docosahexaenoyl-GPC (14:0/22:6)*	LI	2015	18:21769958	rs555147796	C/CT	6113	0.788	0.0743679	10.596	0.7404	7.74e-13	0.97541	N	ABHD3
C498	retinol (Vitamin A)	CV	2015	18:31589250	rs34047090	GA/G	6136	27.975	38.4377	0.727801	0.1482	3.37e-13	0.99855	N	TTR
C999912026	X - 12026	UN	2014	18:36191480	rs117344546	A/G	6118	9.904	4.50505	2.19842	-0.3159	9.32e-25	0.99978	Y	-
C100001456	7-methylguanine	NU	2014	18:36210234	rs16967566	C/T	6136	10.619	5.11971	2.07414	0.1986	3.203e-11	0.98785	Y	MOCOS
C100000616	1-stearoyl-2-arachidonoyl-GPI (18:0/20:4)	LI	2015	18:49631816	rs10438978	C/T	6133	16.593	17.446	0.951106	0.1678	1.47e-11	0.99613	N	LIPG
C100008994	1-stearoyl-2-linoleoyl-GPI (18:0/18:2)	LI	2015	18:49656294	rs1540037	G/A	6126	23.233	21.5744	1.07688	0.1508	4.595e-12	0.99203	N	LIPG
C100000616	1-stearoyl-2-arachidonoyl-GPI (18:0/20:4)	LI	2015	18:49817040	rs538509310	A/T	6133	0.497	0.246252	2.01826	0.9695	9.368e-14	0.97582	N	LIPG
C100008994	1-stearoyl-2-linoleoyl-GPI (18:0/18:2)	LI	2015	18:50009408	rs535211063	G/A	6126	0.465	0.144007	3.22901	0.9633	5.867e-13	0.99766	N	LIPG
C100021726	GlcNAc sulfate conjugate of C21H34O2 steroid**	PC	2018	18:50827411	rs72927764	T/C	4148	17.94	14.6535	1.22428	-0.207	1.06e-12	0.99346	N	unknown
C100009030	lactosyl-N-palmitoyl-sphingosine (d18:1/16:0)	LI	2015	19:1056493	rs3752246	C/G	6136	12.231	17.3234	0.706039	0.2504	1.339e-19	0.99358	N	ABCA7
C100015620	lactosyl-N-nervonoyl-sphingosine (d18:1/24:1)*	LI	2016	19:1056493	rs3752246	C/G	3935	12.3	17.3234	0.710022	0.4905	3.554e-47	0.99358	N	ABCA7
C100015787	sphingomyelin (d18:1/19:0, d19:1/18:0)*	LI	2016	19:8206837	rs7258249	A/G	6097	39.141	49.3947	0.792413	0.1854	3.358e-23	0.98162	N	CERS4
C100015882	glycosyl ceramide (d18:1/20:0, d16:1/22:0)*	LI	2016	19:8208032	rs62126382	T/C	3930	39.306	49.5755	0.792851	0.297	1.59e-38	0.97692	N	CERS4
C100006290	sphingomyelin (d18:1/20:0, d16:1/22:0)*	LI	2015	19:8209156	rs2336171	C/G	6113	39.065	49.6996	0.786022	0.2421	1.173e-38	0.98338	N	CERS4
C100001882	glycosyl-N-stearoyl-sphingosine (d18:1/18:0)	LI	2015	19:8210022	rs147599379	CCAGGAAACAGCAAGATTGTGTGG/C	5348	38.316	48.9903	0.782114	0.1389	9.636e-13	0.97115	N	CERS4
C100002106	sphingomyelin (d18:1/18:1, d18:2/18:0)	LI	2015	19:8219462	rs899205	T/C	6128	36.673	21.2914	1.72243	0.197	5.557e-25	0.99238	N	CERS4
C100006292	sphingomyelin (d18:1/20:1, d18:2/20:0)*	LI	2015	19:8219462	rs899205	T/C	6122	36.684	21.2914	1.72295	0.2779	1.464e-48	0.99238	N	CERS4
C1538	stearoyl sphingomyelin (d18:1/18:0)	LI	2015	19:8219662	rs398120792	CA/C	6118	36.683	47.9828	0.764503	0.203	3.84e-27	0.99287	N	CERS4
C100015632	N-stearoyl-sphingadienine (d18:2/18:0)*	LI	2016	19:8221010	rs10414312	G/A	4524	36.996	22.2607	1.66194	0.1541	2.305e-12	0.99299	N	CERS4
C1547	N-stearoyl-sphingosine (d18:1/18:0)*	LI	2016	19:8235039	rs2927721	G/A	4238	14.622	16.2011	0.902531	0.2053	3.062e-11	0.97878	N	CERS4
C100002106	sphingomyelin (d18:1/18:1, d18:2/18:0)	LI	2015	19:8235921	rs11669485	T/C	6128	49.611	42.9555	1.15494	0.133	1.411e-13	0.98555	N	CERS4
C100006292	sphingomyelin (d18:1/20:1, d18:2/20:0)*	LI	2015	19:8235921	rs11669485	T/C	6122	49.619	42.9555	1.15513	0.1641	3.292e-20	0.98555	N	CERS4
C100006290	sphingomyelin (d18:1/20:0, d16:1/22:0)*	LI	2015	19:8236164	rs7248003	T/C	6113	26.663	30.3794	0.877667	0.1448	1.012e-12	0.98065	N	CERS4
C100015787	sphingomyelin (d18:1/19:0, d19:1/18:0)*	LI	2016	19:8236164	rs7248003	T/C	6097	26.677	30.3794	0.878128	0.1477	5.49e-13	0.98065	N	CERS4
C1538	stearoyl sphingomyelin (d18:1/18:0)	LI	2015	19:8236164	rs7248003	T/C	6118	26.698	30.3794	0.878819	0.1517	1.058e-13	0.98065	N	CERS4
C100006290	sphingomyelin (d18:1/20:0, d16:1/22:0)*	LI	2015	19:8240811	rs538709175	A/C	6113	0.323	0.0975746	3.31029	-1.497	3.343e-21	0.98525	Y	CERS4
C100006292	sphingomyelin (d18:1/20:1, d18:2/20:0)*	LI	2015	19:8240811	rs538709175	A/C	6122	0.331	0.0975746	3.39228	-1.739	4.29e-29	0.98525	Y	CERS4
C100015882	glycosyl ceramide (d18:1/20:0, d16:1/22:0)*	LI	2016	19:8240811	rs538709175	A/C	3930	0.386	0.0975746	3.95595	-1.596	2.405e-19	0.98525	Y	CERS4
C1538	stearoyl sphingomyelin (d18:1/18:0)	LI	2015	19:8240811	rs538709175	A/C	6118	0.331	0.0975746	3.39228	-1.396	6.966e-19	0.98525	Y	CERS4
C100002106	sphingomyelin (d18:1/18:1, d18:2/18:0)	LI	2015	19:8254571	rs11881630	T/C	6128	8.207	1.72697	4.75225	-0.2334	4.986e-11	0.99842	N	CERS4
C100006292	sphingomyelin (d18:1/20:1, d18:2/20:0)*	LI	2015	19:8254571	rs11881630	T/C	6122	8.207	1.72697	4.75225	-0.3284	3.229e-20	0.99842	N	CERS4
C100002106	sphingomyelin (d18:1/18:1, d18:2/18:0)	LI	2015	19:8257849	rs148417916	T/G	6128	4.935	4.56207	1.08175	-0.3133	1.058e-12	0.97339	Y	CERS4
C100006292	sphingomyelin (d18:1/20:1, d18:2/20:0)*	LI	2015	19:8257849	rs148417916	T/G	6122	4.948	4.56207	1.0846	-0.334	4.401e-15	0.97339	Y	CERS4
C100002106	sphingomyelin (d18:1/18:1, d18:2/18:0)	LI	2015	19:8261758	rs527480139	A/G	6128	0.33	0	∞	-1.412	2.51e-19	0.98246	Y	CERS4
C1538	stearoyl sphingomyelin (d18:1/18:0)	LI	2015	19:8349628	rs117844599	A/G	6118	18.434	13.5222	1.36324	-0.1753	1.403e-13	0.97503	N	CERS4
C100006290	sphingomyelin (d18:1/20:0, d16:1/22:0)*	LI	2015	19:8349728	rs149556562	G/GAGAA	6113	17.922	13.5569	1.32198	-0.1625	1.291e-11	0.95401	N	CERS4
C100015787	sphingomyelin (d18:1/19:0, d19:1/18:0)*	LI	2016	19:9114477	rs144294115	A/G	6097	0.381	0.933694	0.408057	-1.243	9.494e-17	0.95179	Y	unknown
C100002107	palmitoyl sphingomyelin (d18:1/16:0)	LI	2015	19:11076509	rs528738621	AT/A	6126	11.212	11.8718	0.944423	-0.1943	3.413e-11	0.97175	N	LDLR
C100008954	palmitoyl dihydrosphingomyelin (d18:0/16:0)*	LI	2015	19:11076509	rs528738621	AT/A	6114	11.193	11.8718	0.942822	-0.2047	3.647e-12	0.97175	N	LDLR
C266	cholesterol	LI	2015	19:11077477	rs55791371	C/A	6136	12.223	11.4779	1.06492	-0.1983	1.391e-12	0.99573	N	LDLR
C999912844	X - 12844	UN	2013	19:12398722	rs4804181	A/C	6131	23.973	21.7469	1.10236	-0.165	1.624e-14	0.98473	N	-
C999917340	X - 17340	UN	2014	19:12398722	rs4804181	A/C	5632	23.979	21.7469	1.10264	-0.1461	6.916e-11	0.98473	N	-
C999917357	X - 17357	UN	2014	19:12398722	rs4804181	A/C	4894	24.147	21.7469	1.11037	-0.1657	4.291e-12	0.98473	N	-
C100001593	glutarylcarnitine (C5-DC)	AA	2014	19:12895873	rs12151303	A/G	6136	28.383	38.1204	0.744562	0.1704	4.578e-11	0.99446	N	GCDH
C100001593	glutarylcarnitine (C5-DC)	AA	2014	19:12899706	rs8012	G/A	6136	45.99	44.6642	1.02968	-0.3883	8.841e-104	0.99594	N	GCDH
C999912411	X - 12411	UN	2013	19:13715329	rs1027468224	CA/C	5976	0.774	0.179491	4.31219	0.9089	1.916e-19	0.98352	Y	-
C999912411	X - 12411	UN	2013	19:13761717	rs151037434	CA/C	5976	44.126	44.8882	0.98302	0.2557	7.017e-47	0.98661	Y	-
C999912411	X - 12411	UN	2013	19:13768447	rs142646684	A/G	5976	0.976	0.117731	8.29009	-0.6011	1.668e-11	0.97993	Y	-
C999912411	X - 12411	UN	2013	19:13768530	rs62111897	A/G	5976	5.294	3.02674	1.74908	0.8442	2.286e-95	0.98201	Y	-
C100004243	gamma-CEHC glucuronide*	CV	2013	19:15868544	rs148254076	GAGAA/G	2639	17.636	28.4305	0.62032	-0.2431	5.742e-11	0.98915	N	CYP4F2
C100005977	alpha-CMBHC glucuronide	CV	2019	19:15868544	rs148254076	GAGAA/G	3213	18.518	28.4305	0.651343	-0.2433	6.248e-14	0.98915	N	CYP4F2
C100019982	octadecadienedioate (C18:2-DC)*	LI	2017	19:15868544	rs148254076	GAGAA/G	6125	20.531	28.4305	0.722147	-0.1791	8.092e-15	0.98915	N	CYP4F2
C100002094	gamma-CEHC	CV	2013	19:15879621	rs2108622	T/C	6127	20.891	28.596	0.730557	-0.2865	1.518e-37	.	N	CYP4F2
C100001615	octadecanedioate (C18-DC)	LI	2013	19:15959731	rs1865109	A/G	6109	25.918	27.0057	0.959723	-0.1758	5.833e-17	0.99547	Y	CYP4F2
C100005998	octadecanedioylcarnitine (C18-DC)*	LI	2017	19:15960557	rs755692	T/A	4922	25.591	27.061	0.945678	-0.1996	1.597e-17	0.9955	Y	CYP4F2
C100005996	octadecenedioylcarnitine (C18:1-DC)*	LI	2017	19:15964572	rs72445080	G/GATTT	4926	28.876	27.655	1.04415	-0.1647	7.646e-13	0.97958	N	CYP4F2
C100019978	octadecenedioate (C18:1-DC)	LI	2017	19:15964572	rs72445080	G/GATTT	6136	29.167	27.655	1.05467	-0.1393	1.091e-11	0.97958	N	CYP4F2
C100002106	sphingomyelin (d18:1/18:1, d18:2/18:0)	LI	2015	19:18794322	rs911486174	A/T	6128	2.653	0.0482415	54.9941	0.4182	9.702e-14	0.98049	N	CERS1
C100001882	glycosyl-N-stearoyl-sphingosine (d18:1/18:0)	LI	2015	19:18896239	rs1013893365	T/G	5348	2.956	0.0460128	64.243	1.248	2.168e-106	0.98207	Y	CERS1
C100010923	linoleoyl-arachidonoyl-glycerol (18:2/20:4) [2]*	LI	2016	19:19157507	rs2157850	G/A	5870	10.838	13.3311	0.812986	-0.2011	2.221e-11	0.99678	N	TM6SF2
C100010922	linoleoyl-arachidonoyl-glycerol (18:2/20:4) [1]*	LI	2016	19:19210016	rs150057262	G/C	5449	5.355	1.12495	4.76021	-0.2928	2.665e-11	0.9486	N	TM6SF2
C100010923	linoleoyl-arachidonoyl-glycerol (18:2/20:4) [2]*	LI	2016	19:19210016	rs150057262	G/C	5870	5.441	1.12495	4.83666	-0.3081	2.64e-13	0.9486	N	TM6SF2
C100009139	1-myristoyl-2-arachidonoyl-GPC (14:0/20:4)*	LI	2015	19:19269704	rs187429064	G/A	6111	5.676	1.18513	4.78935	-0.3102	2.518e-14	0.94318	N	TM6SF2
C100009140	1-myristoyl-2-docosahexaenoyl-GPC (14:0/22:6)*	LI	2015	19:19269704	rs187429064	G/A	6113	5.682	1.18513	4.79441	-0.2671	3.986e-11	0.94318	N	TM6SF2
C100010936	oleoyl-arachidonoyl-glycerol (18:1/20:4) [1]*	LI	2016	19:19269704	rs187429064	G/A	5993	5.622	1.18513	4.74378	-0.3755	6.774e-20	0.94318	N	TM6SF2
C100010937	oleoyl-arachidonoyl-glycerol (18:1/20:4) [2]*	LI	2016	19:19282905	rs8100204	A/G	5623	15.536	13.9996	1.10975	-0.1981	1.287e-13	0.97159	N	TM6SF2
C100010936	oleoyl-arachidonoyl-glycerol (18:1/20:4) [1]*	LI	2016	19:19321481	rs140868651	A/AG	5993	5.628	6.71304	0.838368	-0.3142	1.287e-14	0.99887	N	TM6SF2
C100010930	palmitoleoyl-linoleoyl-glycerol (16:1/18:2) [1]*	LI	2016	19:19347579	rs182611493	G/A	5410	5.726	1.18354	4.83803	-0.3247	4.302e-14	0.94027	N	TM6SF2
C999924736	X - 24736	UN	2015	19:32866412	rs12976336	G/A	3598	43.453	40.9518	1.06108	-0.176	2.675e-12	0.99792	N	-
C100000963	homocitrulline	AA	2014	19:32957417	rs61433192	CA/C	5939	19.695	25.6711	0.767205	0.2912	1.007e-35	0.99389	N	SLC7A9
C999924736	X - 24736	UN	2015	19:32957417	rs61433192	CA/C	3598	16.501	25.6711	0.642785	0.3958	2.836e-35	0.99389	N	-
C100003415	N6-methyllysine	AA	2018	19:32957589	rs10413147	C/G	6136	12.358	14.2268	0.868642	0.2176	1.207e-13	0.99355	N	SLC7A9
C999911315	X - 11315	UN	2014	19:35800075	rs3761097	T/C	6092	1.051	5.03904	0.208571	0.621	3.502e-13	.	N	-
C999911315	X - 11315	UN	2014	19:35811961	rs201742362	A/C	6092	1.134	0.0325148	34.8764	1.432	1.621e-61	0.98692	Y	-
C999911315	X - 11315	UN	2014	19:35812762	rs3848666	C/G	6092	16.502	16.8738	0.977966	-0.26	3.572e-27	0.99244	Y	-
C100000445	theobromine	XE	2014	19:40847202	rs56113850	C/T	6121	44.181	41.8657	1.0553	-0.1281	2.883e-12	0.97602	N	CYP2A6
C100000453	paraxanthine	XE	2013	19:40847202	rs56113850	C/T	6015	44.26	41.8657	1.05719	-0.1655	2.195e-19	0.97602	N	CYP2A6
C100001108	3-methylxanthine	XE	2013	19:40847202	rs56113850	C/T	6065	44.215	41.8657	1.05612	0.1572	8.901e-18	0.97602	N	CYP2A6
C100004318	indolin-2-one	XE	2014	19:40847202	rs56113850	C/T	3900	45.497	41.8657	1.08674	-0.1746	6.809e-15	0.97602	N	CYP2A6
C100006260	6-hydroxyindole sulfate	XE	2015	19:40847202	rs56113850	C/T	6126	44.166	41.8657	1.05494	-0.1221	2.211e-11	0.97602	N	CYP2A6
C999912216	X - 12216	UN	2013	19:40847202	rs56113850	C/T	6023	44.02	41.8657	1.05146	0.1461	3.383e-15	0.97602	N	-
C100010923	linoleoyl-arachidonoyl-glycerol (18:2/20:4) [2]*	LI	2016	19:44913484	rs438811	T/C	5870	23.466	21.944	1.06936	0.1503	5.465e-12	0.99398	N	APOE|APOC1|APOC2|APOC4
C100010936	oleoyl-arachidonoyl-glycerol (18:1/20:4) [1]*	LI	2016	19:44913574	rs390082	G/T	5993	6.025	10.7101	0.562553	0.2685	9.92e-13	0.99753	N	unknown
C100000792	dehydroepiandrosterone sulfate (DHEA-S)	LI	2013	19:47857434	rs76531193	A/T	6136	17.057	15.9906	1.06669	-0.1718	7.898e-12	0.99843	N	SULT2A1
C100001992	androstenediol (3beta,17beta) disulfate (1)	LI	2013	19:47857434	rs76531193	A/T	6136	17.057	15.9906	1.06669	-0.5127	5.849e-97	0.99843	N	SULT2A1
C100001993	pregnenediol disulfate (C21H34O8S2)*	LI	2014	19:47857434	rs76531193	A/T	6136	17.057	15.9906	1.06669	-0.6228	2.004e-142	0.99843	N	unknown
C100001999	21-hydroxypregnenolone disulfate	LI	2013	19:47857434	rs76531193	A/T	6113	17.023	15.9906	1.06456	-0.2096	1.207e-16	0.99843	N	SULT2A1
C100021103	pregnenetriol sulfate*	LI	2018	19:47857434	rs76531193	A/T	6136	17.057	15.9906	1.06669	-0.3705	3.539e-50	0.99843	N	unknown
C999921470	X - 21470	UN	2013	19:47857434	rs76531193	A/T	5984	16.755	15.9906	1.0478	-0.4316	2.319e-64	0.99843	N	-
C999924546	X - 24546	UN	2015	19:47857434	rs76531193	A/T	5680	16.596	15.9906	1.03786	-0.267	3.389e-24	0.99843	N	-
C100001988	5alpha-pregnan-3beta,20alpha-diol disulfate	LI	2013	19:47858980	rs62128825	T/C	6077	16.877	16.0348	1.05252	-0.2505	2.134e-23	0.99877	N	SULT2A1
C100021104	pregnenetriol disulfate*	LI	2018	19:47858980	rs62128825	T/C	6136	16.976	16.0348	1.0587	-0.7344	2.034e-197	0.99877	N	SULT2A1
C999921441	X - 21441	UN	2013	19:47858980	rs62128825	T/C	5974	16.901	16.0348	1.05402	-0.1906	8.607e-14	0.99877	N	-
C999921442	X - 21442	UN	2013	19:47865520	rs296390	A/C	5899	16.809	16.0222	1.04911	-0.2675	3.687e-26	.	N	-
C100002003	21-hydroxypregnenolone monosulfate (1)	LI	2013	19:47866057	rs296387	T/C	3147	19.441	16.0574	1.21072	-0.3551	2.576e-27	0.99271	N	SULT2A1
C100001073	androsterone sulfate	LI	2013	19:47866308	rs398121045	CT/C	6134	17.65	16.3396	1.0802	0.2645	6.803e-27	0.97896	N	SULT2A1
C100020848	tetrahydrocortisol sulfate (1)	LI	2018	19:47866471	rs138519705	A/ATTT	2853	14.465	15.9151	0.908885	0.4147	2.675e-26	0.98834	N	SULT2A1
C100002018	5alpha-androstan-3alpha,17beta-diol monosulfate (1)	LI	2013	19:47867225	rs71181604	CT/C	5858	16.855	15.9342	1.05779	0.2195	2.277e-17	0.99173	N	SULT2A1
C100020823	lithocholate sulfate (1)	LI	2017	19:47867225	rs71181604	CT/C	5498	16.767	15.9342	1.05226	0.2096	2.958e-15	0.99173	N	SULT2A1
C100002027	androstenediol (3alpha, 17alpha) monosulfate (3)	LI	2013	19:47867399	rs10670440	AAAAC/A	6132	17.337	16.1782	1.07163	0.509	3.48e-93	0.98445	N	SULT2A1
C100002761	androsterone glucuronide	LI	2017	19:47867399	rs10670440	AAAAC/A	6026	17.365	16.1782	1.07336	-0.3338	2.713e-40	0.98445	N	SULT2A1
C100006641	glycochenodeoxycholate 3-sulfate	LI	2015	19:47867399	rs10670440	AAAAC/A	5999	17.127	16.1782	1.05865	0.3128	6.247e-36	0.98445	N	SULT2A1
C100006642	glycodeoxycholate 3-sulfate	LI	2015	19:47867399	rs10670440	AAAAC/A	5736	17.011	16.1782	1.05148	0.2072	1.367e-15	0.98445	N	SULT2A1
C100021331	metabolonic lactone sulfate	PC	2018	19:47867399	rs10670440	AAAAC/A	6074	17.296	16.1782	1.06909	0.1918	2.767e-14	0.98445	N	SULT2A1
C999921471	X - 21471	UN	2013	19:47867399	rs10670440	AAAAC/A	4860	17.095	16.1782	1.05667	0.2619	1.137e-20	0.98445	N	-
C100002026	androstenediol (3alpha, 17alpha) monosulfate (2)	LI	2013	19:47871693	rs62129966	A/C	5936	17.136	15.942	1.0749	0.5675	2.737e-115	0.99948	N	SULT2A1
C100004182	3b-hydroxy-5-cholenoic acid	LI	2013	19:47871693	rs62129966	A/C	4671	17.838	15.942	1.11893	0.24	3.737e-18	0.99948	N	SULT2A1
C100003470	pregnanediol-3-glucuronide	LI	2013	19:47881391	rs10425629	T/C	5594	22.721	16.5214	1.37525	-0.2657	1.37e-28	0.97224	N	SULT2A1
C100006005	5alpha-androstan-3alpha,17beta-diol monosulfate (2)	LI	2013	19:47881492	rs10426201	A/G	5459	22.165	16.3848	1.35278	-0.4453	6.733e-78	0.994	N	SULT2A1
C100001548	testosterone sulfate	LI	2014	19:47885378	rs55662444	G/A	3294	31.509	40.8968	0.770451	-0.2035	1.298e-13	0.98949	N	SULT2A1
C100001993	pregnenediol disulfate (C21H34O8S2)*	LI	2014	19:47887503	rs177037	A/C	6136	45.724	47.8056	0.956457	-0.1694	2.799e-19	0.99519	N	SULT2A1
C100002017	5alpha-androstan-3alpha,17beta-diol disulfate	LI	2013	19:47887503	rs177037	A/C	5719	45.508	47.8056	0.951939	-0.2411	2.52e-37	0.99519	N	SULT2A1
C100021104	pregnenetriol disulfate*	LI	2018	19:47889292	rs144750269	A/ATT	6136	34.359	30.9103	1.11157	-0.1269	1.222e-11	0.98062	N	SULT2A1
C100002014	5alpha-pregnan-3beta,20alpha-diol monosulfate (2)	LI	2013	19:47890094	rs62129970	T/C	5628	18.302	15.6545	1.16912	0.2914	4.59e-31	0.99717	N	SULT2A1
C100002023	5alpha-androstan-3beta,17beta-diol monosulfate (1)	LI	2013	19:47892009	rs2637121	T/G	2716	23.974	15.6079	1.53602	0.5221	8.639e-59	0.99708	N	SULT2A1
C100006005	5alpha-androstan-3alpha,17beta-diol monosulfate (2)	LI	2013	19:47892266	rs753574598	TA/T	5459	2.853	0.236879	12.0441	0.3858	9.094e-12	0.98489	N	SULT2A1
C999924947	X - 24947	UN	2016	19:47893231	rs296371	T/C	5755	20.872	17.4175	1.19834	-0.1791	3.896e-14	0.99522	N	-
C100002067	pregnenediol sulfate (C21H34O5S)*	LI	2014	19:47961868	rs16981893	A/G	6136	30.736	28.5765	1.07557	0.161	2.566e-16	.	N	SULT2A1
C100002129	pregnenolone sulfate	LI	2013	19:47961868	rs16981893	A/G	5966	30.85	28.5765	1.07956	0.1388	4.057e-12	.	N	SULT2A1
C100006005	5alpha-androstan-3alpha,17beta-diol monosulfate (2)	LI	2013	19:47961868	rs16981893	A/G	5459	30.958	28.5765	1.08334	0.2459	1.467e-30	.	N	SULT2A1
C100006292	sphingomyelin (d18:1/20:1, d18:2/20:0)*	LI	2015	19:48629610	rs61751862	C/G	6122	3.266	1.38566	2.357	0.3726	4.964e-14	0.98387	Y	SPHK2
C828	arabinose	CA	2013	19:48797174	rs35230038	A/G	3080	5.327	4.792	1.11164	0.3964	1.962e-12	0.99738	N	DHDH
C100001786	1-palmitoleoyl-GPI (16:1)*	LI	2013	19:54172738	rs2576452	C/T	4233	41.731	42.86	0.973658	-0.243	3.53e-28	.	N	MBOAT7
C100009066	1-palmitoyl-2-oleoyl-GPI (16:0/18:1)*	LI	2015	19:54172738	rs2576452	C/T	5990	40.342	42.86	0.941251	-0.2666	2.444e-46	.	N	MBOAT7
C100000616	1-stearoyl-2-arachidonoyl-GPI (18:0/20:4)	LI	2015	19:54173068	rs641738	C/T	6133	38.835	43.685	0.888978	0.2865	1.632e-54	.	N	MBOAT7
C100001655	1-palmitoyl-GPI (16:0)	LI	2013	19:54173119	rs1379749517	G/GC	6024	41.995	43.7973	0.958849	-0.1385	8.465e-14	0.99733	N	MBOAT7
C100001777	1-oleoyl-GPI (18:1)	LI	2013	19:54173119	rs1379749517	G/GC	6123	41.921	43.7973	0.957159	-0.1763	7.849e-22	0.99733	N	MBOAT7
C100008993	1-palmitoyl-2-arachidonoyl-GPI (16:0/20:4)*	LI	2015	19:54173307	rs626283	G/C	5707	38.807	43.6481	0.889088	0.1495	8.135e-15	0.99656	N	MBOAT7
C100001654	1-arachidonoyl-GPI (20:4)*	LI	2013	19:54173495	rs8736	C/T	6136	38.756	43.4816	0.89132	0.2018	1.245e-27	0.99593	N	MBOAT7
C100001778	1-linoleoyl-GPI (18:2)*	LI	2013	19:54173495	rs8736	C/T	6127	38.756	43.4816	0.89132	-0.2825	6.448e-53	0.99593	N	MBOAT7
C100008994	1-stearoyl-2-linoleoyl-GPI (18:0/18:2)	LI	2015	19:54173495	rs8736	C/T	6126	38.779	43.4816	0.891849	-0.2899	2.752e-55	0.99593	N	MBOAT7
C100009181	1-stearoyl-2-oleoyl-GPI (18:0/18:1)*	LI	2016	19:54173495	rs8736	C/T	3834	38.711	43.4816	0.890285	-0.2089	5.21e-19	0.99593	N	MBOAT7
C1528	1-palmitoyl-2-linoleoyl-GPI (16:0/18:2)	LI	2015	19:54173495	rs8736	C/T	5845	38.991	43.4816	0.896724	-0.3009	3.56e-57	0.99593	N	MBOAT7
C100009069	1-(1-enyl-palmitoyl)-2-linoleoyl-GPE (P-16:0/18:2)*	LI	2015	19:55226430	rs56154925	T/C	6087	15.473	18.2407	0.848268	-0.189	4.387e-14	0.99887	N	TMEM86B
C100009002	1-(1-enyl-palmitoyl)-2-arachidonoyl-GPE (P-16:0/20:4)*	LI	2015	19:55227378	rs4374298	A/G	6111	15.792	19.5203	0.809004	-0.1872	3.346e-14	0.99893	N	TMEM86B
C100004182	3b-hydroxy-5-cholenoic acid	LI	2013	19:58499543	rs147464959	G/A	4671	0.58	0.66772	0.868628	1.011	4.337e-13	0.93848	Y	SLC27A5
C100020409	ascorbic acid 3-sulfate*	CV	2018	20:5082234	rs141583725	T/TTCTCTCTCTC	6133	41.657	48.7797	0.853982	0.1299	3.51e-12	0.9895	Y	SLC23A2
C100009027	sphingomyelin (d18:0/18:0, d19:0/17:0)*	LI	2016	20:12978446	rs4814175	T/A	6103	33.186	38.4508	0.863077	-0.1439	5.991e-14	0.99642	N	SPTLC3
C100009038	myristoyl dihydrosphingomyelin (d18:0/14:0)*	LI	2016	20:12978446	rs4814175	T/A	6065	33.188	38.4508	0.863129	-0.2312	2.349e-33	0.99642	N	SPTLC3
C100015792	sphingomyelin (d18:1/25:0, d19:0/24:1, d20:1/23:0, d19:1/24:0)*	LI	2016	20:12978446	rs4814175	T/A	3934	33.222	38.4508	0.864013	-0.4205	5.036e-72	0.99642	N	SPTLC3
C100015727	ceramide (d16:1/24:1, d18:1/22:1)*	LI	2016	20:12979237	rs1321940	G/A	3817	33.116	38.2872	0.864937	-0.3237	1.424e-41	0.9977	N	SPTLC3
C100015730	glycosyl ceramide (d16:1/24:1, d18:1/22:1)*	LI	2016	20:12979237	rs1321940	G/A	2375	34.805	38.2872	0.909051	-0.1999	4.097e-11	0.9977	N	SPTLC3
C100015755	ceramide (d18:1/20:0, d16:1/22:0, d20:1/18:0)*	LI	2016	20:12979237	rs1321940	G/A	3690	33.02	38.2872	0.862429	-0.2161	1.515e-18	0.9977	N	SPTLC3
C100015786	sphingomyelin (d18:0/20:0, d16:0/22:0)*	LI	2016	20:12982070	rs364585	G/A	6021	33.061	38.2947	0.863331	-0.2898	2.039e-51	0.99832	N	SPTLC3
C100006296	sphingomyelin (d18:1/22:2, d18:2/22:1, d16:1/24:2)*	LI	2016	20:12985441	rs168622	G/T	6120	33.017	38.2961	0.86215	-0.187	1.444e-22	0.99675	N	SPTLC3
C100008920	sphingomyelin (d18:1/17:0, d17:1/18:0, d19:1/16:0)	LI	2015	20:12985441	rs168622	G/T	6123	33.001	38.2961	0.861733	-0.1485	8.242e-15	0.99675	N	SPTLC3
C100006290	sphingomyelin (d18:1/20:0, d16:1/22:0)*	LI	2015	20:12992873	rs686548	T/A	6113	33.082	38.3417	0.86282	-0.1912	1.465e-23	0.99731	N	SPTLC3
C100006295	sphingomyelin (d18:1/22:1, d18:2/22:0, d16:1/24:1)*	LI	2015	20:12992873	rs686548	T/A	6111	33.076	38.3417	0.862664	-0.1699	6.553e-19	0.99731	N	SPTLC3
C100009025	sphingomyelin (d18:1/21:0, d17:1/22:0, d16:1/23:0)*	LI	2015	20:12992873	rs686548	T/A	6099	33.1	38.3417	0.86329	-0.1945	3.594e-24	0.99731	N	SPTLC3
C100015744	ceramide (d18:2/24:1, d18:1/24:2)*	LI	2016	20:12992873	rs686548	T/A	3858	33.079	38.3417	0.862742	-0.1761	2.669e-13	0.99731	N	SPTLC3
C100015787	sphingomyelin (d18:1/19:0, d19:1/18:0)*	LI	2016	20:12992873	rs686548	T/A	6097	33.095	38.3417	0.863159	-0.215	1.908e-29	0.99731	N	SPTLC3
C100015790	sphingomyelin (d18:2/21:0, d16:2/23:0)*	LI	2016	20:12992873	rs686548	T/A	6083	33.097	38.3417	0.863212	-0.1445	5.757e-14	0.99731	N	SPTLC3
C339	glutarate (C5-DC)	LI	2013	20:46608139	rs6124830	C/T	5898	19.237	20.1522	0.954586	0.1913	1.323e-16	0.99861	Y	SLC13A3
C100005850	3-methylglutarylcarnitine (2)	AA	2014	20:46638181	rs4809594	T/C	6050	8.613	5.0065	1.72036	-0.2179	1.662e-11	0.999	N	SLC13A3
C100002500	formiminoglutamate	AA	2014	21:46145925	rs398124234	GC/G	3931	0.689	0.605308	1.13826	1.025	4.021e-13	0.93472	Y	FTCD
C480	proline	AA	2014	22:18918421	rs2904551	G/A	6135	0.383	0.186966	2.0485	1.106	2.403e-14	0.78427	N	PRODH
C480	proline	AA	2014	22:18918451	rs2904552	T/C	6135	4.151	9.06289	0.458022	0.5933	1.454e-40	0.97511	N	PRODH
C480	proline	AA	2014	22:18918465	rs16983466	A/G	6135	21.265	25.1214	0.846489	0.2254	5.742e-25	0.96227	N	PRODH
C480	proline	AA	2014	22:18922842	rs5747933	T/G	6135	0.611			1.171	3.118e-26	0.99361	N	PRODH
C480	proline	AA	2014	22:18925068	rs148375080	T/C	6135	1.331	12.0968	0.110029	0.6449	8.47e-18	0.98688	N	PRODH
C480	proline	AA	2014	22:18949328	rs188842348	C/T	6135	1.429	1.00985	1.41506	-0.7099	5.08e-23	0.99605	N	PRODH
C480	proline	AA	2014	22:18959459	rs5992344	C/T	6135	34.46	21.425	1.6084	0.3206	1.972e-63	0.99185	N	PRODH
C480	proline	AA	2014	22:18977306	rs1238260924	C/T	6135	0.397	0.00929167	42.7264	1.427	1.114e-24	0.97476	N	PRODH
C480	proline	AA	2014	22:19082627	rs183849822	C/G	6135	1.944	0.382697	5.07974	-0.5401	3.239e-16	0.84331	N	PRODH
C100003258	2-O-methylascorbic acid	CV	2019	22:19959771		T/TGAGCCTTTGGCCTTGAGCACTTCCCCATCCCCCATGGCTCTTGGCCGTTGGGGCCCAGTTGGCCGCA	6136	3.854	2.6635	1.44697	-0.4979	6.499e-27	0.97336	Y	COMT
C100003258	2-O-methylascorbic acid	CV	2019	22:19959799	rs60481381	T/TCCCCCATGGCTCTTGGCCGTTGGGGCCCAGTTGGCCGCAGAGCCTTTGGCCTTGAGCACTTCCCCAG	6136	25.117	21.1214	1.18917	-0.2492	3.627e-33	0.97326	N	COMT
C999912707	X - 12707	UN	2014	22:19959799	rs60481381	T/TCCCCCATGGCTCTTGGCCGTTGGGGCCCAGTTGGCCGCAGAGCCTTTGGCCTTGAGCACTTCCCCAG	5355	25.008	21.1214	1.18401	0.1628	2.778e-11	0.97326	N	-
C100020491	glucuronide of piperine metabolite C17H21NO3 (3)*	XE	2017	22:19959946	rs174695	T/C	4097	49.601	45.7124	1.08507	-0.1594	8.816e-13	0.99333	N	unknown
C100020492	glucuronide of piperine metabolite C17H21NO3 (4)*	XE	2017	22:19959946	rs174695	T/C	4986	48.372	45.7124	1.05818	-0.2018	1.19e-23	0.99333	N	unknown
C100020493	glucuronide of piperine metabolite C17H21NO3 (5)*	XE	2017	22:19959946	rs174695	T/C	3844	49.206	45.7124	1.07643	-0.2025	1.049e-18	0.99333	N	unknown
C100003258	2-O-methylascorbic acid	CV	2019	22:19962740	rs6267	T/G	6136	5.778	0.142459	40.559	-0.8199	9.485e-108	.	Y	COMT
C999912707	X - 12707	UN	2014	22:19962740	rs6267	T/G	5355	5.808	0.142459	40.7696	0.3491	6.704e-16	.	Y	-
C999912713	X - 12713	UN	2014	22:19962740	rs6267	T/G	2255	5.41	0.142459	37.9758	-0.5181	5.51e-15	.	Y	-
C100003258	2-O-methylascorbic acid	CV	2019	22:19963596	rs199637204	G/A	6136	0.098	0.00464727	21.0876	-1.874	1.494e-12	0.93075	Y	COMT
C100003258	2-O-methylascorbic acid	CV	2019	22:19963748	rs4680	A/G	6136	45.632	48.113	0.948434	-0.5184	1.725e-185	.	N	COMT
C999912707	X - 12707	UN	2014	22:19963748	rs4680	A/G	5355	44.799	48.113	0.93112	0.2329	2.535e-32	.	N	-
C999912713	X - 12713	UN	2014	22:19963748	rs4680	A/G	2255	48.714	48.113	1.01249	-0.3158	1.686e-25	.	N	-
C1342	3-methoxytyrosine	AA	2013	22:20013427	rs1978233	G/T	6130	5.57	2.6092	2.13475	-0.2606	6.075e-11	0.9901	N	COMT
C100020372	3-indoleglyoxylic acid	XE	2018	22:23924860	rs5751777	T/C	5753	36.658	41.016	0.893749	0.3696	3.928e-80	0.99086	N	unknown
C100020219	3-formylindole	XE	2018	22:23955008	rs2858911	T/G	6135	40.258	42.2458	0.952947	0.415	3.538e-112	0.96344	N	unknown
C100020372	3-indoleglyoxylic acid	XE	2018	22:23960030	rs1402391667	AC/A	5753	7.647	7.00968	1.09092	-0.2947	1.389e-16	0.93781	N	unknown
C999924549	X - 24549	UN	2015	22:23960814	rs200221229	G/A	4044	28.272	30.1223	0.938574	0.1937	1.092e-13	0.89641	N	-
C100020219	3-formylindole	XE	2018	22:23971679	rs79966373	G/C	6135	5.459	6.15077	0.887531	-0.3915	3.664e-22	0.99831	N	unknown
C100001295	gamma-glutamyltryptophan	PE	2013	22:24463161	rs117510742	A/G	4666	0.574	0.870454	0.659426	1.384	1.262e-23	0.97317	N	GGT1
C1053	3-ureidopropionate	NU	2014	22:24520387	rs145766755	A/C	5253	0.296	0.0340673	8.68868	1.859	1.814e-24	0.95964	N	UPB1
C100001437	cysteine-glutathione disulfide	AA	2014	22:24598329	rs6004193	C/T	5696	33.051	37.345	0.885018	-0.3263	2.682e-61	0.99547	N	GGT1
C100000491	gamma-glutamylphenylalanine	PE	2013	22:24598818	rs549787670	A/G	6135	0.531	0.161056	3.29699	-1.008	2.121e-16	0.98892	N	GGT1
C100001437	cysteine-glutathione disulfide	AA	2014	22:24598818	rs549787670	A/G	5696	0.572	0.161056	3.55156	0.9553	1.255e-15	0.98892	N	GGT1
C100001437	cysteine-glutathione disulfide	AA	2014	22:24627377	rs554654292	T/C	5696	6.411	2.62724	2.4402	0.307	1.844e-15	0.96078	N	GGT1
C100008998	gamma-tocopherol/beta-tocopherol	CV	2015	22:30416033	rs182488695	A/G	6108	1.548	0.0077421	199.946	0.8862	7.374e-33	0.96015	Y	SEC14L2
C100015735	ceramide (d18:1/14:0, d16:1/16:0)*	LI	2016	22:30416033	rs182488695	A/G	4895	1.565	0.0077421	202.142	0.5483	2.708e-11	0.96015	Y	unknown
C1105	alpha-tocopherol	CV	2015	22:30416033	rs182488695	A/G	6135	1.549	0.0077421	200.075	0.6074	2.509e-16	0.96015	Y	SEC14L2
C100008998	gamma-tocopherol/beta-tocopherol	CV	2015	22:30424719	rs5994305	G/A	6108	21.371	17.7441	1.2044	-0.1797	2.945e-15	0.99713	Y	SEC14L2
C100020414	6-bromotryptophan	AA	2017	22:36478552	rs11089792	T/C	6135	44.191	36.9245	1.19679	-0.1396	3.362e-14	0.99582	Y	unknown
C100020414	6-bromotryptophan	AA	2017	22:36504139	rs146608926	C/G	6135	0.164	0.21525	0.761905	-1.646	3.696e-13	0.92567	Y	unknown
C407	lysine	AA	2014	22:37011068	rs11554714	C/G	6136	9.585	3.5576	2.69423	-0.2117	1.015e-11	0.98165	N	unknown
C100001664	N6-succinyladenosine	NU	2014	22:40361224	rs8135371	C/A	3743	22.105	14.2813	1.54783	-0.2574	1.551e-21	.	N	ADSL
C100001664	N6-succinyladenosine	NU	2014	22:40361505	rs8192461	C/T	3743	1.175	0.0727689	16.147	1.123	9.378e-27	0.9976	Y	ADSL
C100001664	N6-succinyladenosine	NU	2014	22:40364370	rs773404017	C/G	3743	0.414	0.00619387	66.8403	2.551	2.302e-44	0.92604	Y	ADSL
C100002773	solanidine	XE	2014	22:42128241	rs35742686	C/CT	1485	6.73	1.70117	3.9561	0.6597	1.849e-22	0.97103	N	unknown
C100002773	solanidine	XE	2014	22:42149230	rs5751229	A/G	1485	21.272	22.5515	0.943263	0.4411	4.42e-26	0.99216	N	unknown
C100015620	lactosyl-N-nervonoyl-sphingosine (d18:1/24:1)*	LI	2016	22:42660789	rs34989800	C/CAGA	3935	14.346	9.64186	1.48789	-0.2813	8.134e-18	0.9965	N	A4GALT
C100015623	lactosyl-N-behenoyl-sphingosine (d18:1/22:0)*	LI	2016	22:42660789	rs34989800	C/CAGA	3404	13.59	9.64186	1.40948	-0.4109	6.553e-15	0.9965	N	A4GALT
C100015623	lactosyl-N-behenoyl-sphingosine (d18:1/22:0)*	LI	2016	22:42687692	rs200366907	C/CAGGATCCAGCTGGCCAGAAATAAGAGT	3404	21.16	21.7737	0.971815	-0.5194	4.877e-67	0.99361	N	A4GALT
C100015623	lactosyl-N-behenoyl-sphingosine (d18:1/22:0)*	LI	2016	22:42718126	rs28992176	G/A	3404	8.11	11.7979	0.68741	-0.4222	4.642e-17	0.99707	N	A4GALT
C999923641	X - 23641	UN	2014	22:43930116	rs12483959	A/G	4451	18.469	16.192	1.14062	-0.2005	8.021e-13	0.99689	N	-
C999925790	X - 25790	UN	2018	22:45331897	rs138809539	C/CCCT	6069	23.635	26.5488	0.890247	0.1683	7.348e-15	0.99924	Y	-
C999922162	X - 22162	UN	2014	22:46268515	rs117135869	T/C	6136	0.704	1.54856	0.454616	1.166	3.272e-29	0.94101	N	-
C999922162	X - 22162	UN	2014	22:46279830	rs138677194	A/G	6136	1.628	2.89197	0.562938	-1.303	3.719e-76	0.99893	N	-
C999922162	X - 22162	UN	2014	22:46285244	rs35883013	A/G	6136	0.686	1.04999	0.65334	0.9999	7.53e-21	0.91293	Y	-
C999922162	X - 22162	UN	2014	22:46296039	rs11704614	G/A	6136	9.546	10.5817	0.902123	0.4362	5.164e-47	0.99818	N	-
C999922162	X - 22162	UN	2014	22:46312786	rs181308858	A/G	6136	1.237	0.842523	1.46821	0.9672	3.032e-36	0.98578	Y	-
C1113	4-acetamidobutanoate	AA	2014	22:50168985	rs140283535	T/G	6128	1.238	1.93219	0.640724	0.7151	2.071e-18	0.99718	N	HDAC10
C100016038	(N(1) + N(8))-acetylspermidine	AA	2017	22:50246903	rs61748567	A/G	6121	1.345	1.87721	0.716489	0.8708	9.68e-29	0.99424	N	HDAC10
[truncated: 48 more rows]
