# Supplementary material for: Genome-wide association studies of metabolites in Finnish men identify disease-relevant loci
Source: Nat Commun. 2022 Mar 28;13:1644. doi: 10.1038/s41467-022-29143-5 (PMC8960770; doi:10.1038/s41467-022-29143-5)
Supplement: Supplementary file 7 — Supplementary Data 4 [file 41467_2022_29143_MOESM7_ESM.xlsx]

## Sheet: Sheet1
Supplementary Data 4: 99 index variants that explain ≥10% of the phenotypic variance for 91 metabolites
Metabolite ID: Metabolon metabolite chemical ID.
Biochemical name: biochemical name of the metabolite.
Class: biochemical class of the metabolite.
Chr:Pos: chromosome and base pair position in genome build 38.
rsID: dbSNP variant ID.
EA and NEA: effect and non-effect allele.
N: number of METSIM participants assayed and passing quality control for this metabolite.
MAF, MAFNFE, and RMAF: minor allele frequency in METSIM, in gnomAD v3.1 non-Finnish Europeans, and their ratio. When the index variant is monomorphic in gnomAD v3.1 non-Finnish Europeans (n=34,029), the ratio is labeled as infinite, ∞.
β: effect size estimate of metabolite-specific stepwise conditional association test.
P: p-value of metabolite-specific stepwise conditional association test.
PVE: phenotypic variance explained by the index variant.
Consequence: functional annotation in Variant Effect Predictor (VEP) for the index variant.
Affected gene: gene symbol which the index variant is predicted to affect in Variant Effect Predictor (VEP). For intergenic variants, no affected genes are provided.
Metabolite ID	Biochemical name	Class	Chr:Pos	rsID	EA/NEA	N	MAF (%)	MAFNFE(%)	RMAF	β	P	PVE	Consequence	Affected gene
C100000096	4-guanidinobutanoate	AA	1:15549419	rs3980014	T/C	6103	32.518	43.4335	0.748685	-0.5806	1.837e-201	0.1396	Intron	DNAJC16
C999924462	X - 24462	UN	1:19303285	rs75708060	C/T	3244	9.847	9.14613	1.07663	1.481	4.13E-426	0.3757	Downstream/upstream	AKR7A2
C100000406	ribitol	CA	1:45566639	rs2229540	G/A	5194	13.43	5.55194	2.41897	-0.6883	1.716e-123	0.102	Missense	AKR1A1
C100005814	N-linoleoyltaurine*	LI	1:46405089	rs324420	A/C	3008	32.165	20.7364	1.55114	0.4989	1.24e-74	0.1052	Missense	FAAH
C825	uracil	NU	1:97450058	rs3918290	T/C	5730	2.872	0.506411	5.67128	1.432	5.857e-148	0.1106	Splice donor	DPYD
C100002796	cis-4-decenoate (10:1n6)*	LI	1:151952277	rs6675930	T/C	6121	27.71	31.3735	0.883229	-0.5718	2.539e-166	0.1162	Intron	AL450992.4
C803	mannose	CA	2:27508073	rs1260326	C/T	6133	37.311	40.8338	0.913728	0.4869	6.098e-149	0.1043	Missense	GCKR
C100006378	N-acetylkynurenine (2)	AA	2:73623693	rs6711001	G/C	5284	22.419	22.9585	0.976501	0.7337	1.135e-203	0.161	Intron	ALMS1
C100001104	N-acetyltyrosine	AA	2:73624077	rs112833082	G/GTCC	5986	20.391	22.7287	0.897148	0.9109	9.91E-398	0.2332	Intron	ALMS1
C100020546	N2-acetyl,N6-methyllysine	AA	2:73627267	rs111540621	G/C	5650	19.452	22.2554	0.874035	0.9219	3.336e-305	0.2188	Downstream/upstream	ALMS1
C100004227	2-aminooctanoate	LI	2:73628380	rs10178409	T/G	6080	17.723	22.0248	0.804684	-0.6564	8.211e-153	0.1078	Downstream/upstream	ALMS1
C100001253	N-acetylglutamine	AA	2:73631838	rs10201159	C/T	5830	18.798	22.2565	0.844607	1.065	2.34E-533	0.2953	Intergenic	-
C100001266	N-acetylarginine	AA	2:73631838	rs10201159	C/T	6120	18.038	22.2565	0.81046	1.114	7.80E-604	0.3114	Intergenic	-
C100001577	N-acetylcitrulline	AA	2:73631838	rs10201159	C/T	4467	23.616	22.2565	1.06108	1.073	3.68E-477	0.3285	Intergenic	-
C100004299	N-acetyl-1-methylhistidine*	AA	2:73631838	rs10201159	C/T	5767	18.882	22.2565	0.848381	1.127	5.49E-597	0.3221	Intergenic	-
C100020204	N-acetyl-2-aminooctanoate*	LI	2:73631838	rs10201159	C/T	6109	18.086	22.2565	0.812617	0.6248	2.386e-147	0.1037	Intergenic	-
C999912125	X - 12125	UN	2:73631838	rs10201159	C/T	1693	35.234	22.2565	1.58309	0.9221	1.519e-140	0.3139	Intergenic	-
C100001256	N-acetylphenylalanine	AA	2:73640735	rs4547554	C/G	5967	18.195	22.3322	0.814743	0.8803	1.877e-283	0.1951	3' UTR	NAT8
C100004523	N-delta-acetylornithine	AA	2:73640735	rs4547554	C/G	6132	18.04	22.3322	0.807802	-1.132	6.19E-630	0.3202	3' UTR	NAT8
C1082	N-acetylleucine	AA	2:73640735	rs4547554	C/G	5645	18.799	22.3322	0.841789	0.8313	4.439e-254	0.1857	3' UTR	NAT8
C100001266	N-acetylarginine	AA	2:73641609	rs190944121	T/C	6120	1.868	0.111493	16.7544	-1.419	4.425e-153	0.1074	Missense	NAT8
C418	methylmalonate (MMA)	LI	2:190316801	rs291459	C/T	5102	36.676	40.1184	0.914194	0.5717	8.943e-168	0.1388	Intron	HIBCH
C999913431	X - 13431	UN	2:210238721	rs7558218	T/G	6075	33.446	34.0445	0.98242	0.5634	1.885e-185	0.1297	Downstream/upstream	AC006994.2
C100001950	bilirubin (E,E)*	CV	2:233759924	rs887829	T/C	6136	42.194	32.0642	1.31592	0.6508	2.915e-295	0.1974	Intron	UGT1A4
C100001951	bilirubin (E,Z or Z,E)*	CV	2:233759924	rs887829	T/C	4926	41.88	32.0642	1.30613	0.7085	7.253e-290	0.2358	Intron	UGT1A4
C1090	bilirubin (Z,Z)	CV	2:233759924	rs887829	T/C	6135	42.192	32.0642	1.31586	0.7404	2.71E-462	0.2567	Intron	UGT1A4
C250	biliverdin	CV	2:233759924	rs887829	T/C	6136	42.194	32.0642	1.31592	0.702	2.96E-403	0.2314	Intron	UGT1A4
C999911522	X - 11522	UN	2:233759924	rs887829	T/C	6136	42.194	32.0642	1.31592	0.6521	7.807e-295	0.1971	Intron	UGT1A4
C999911530	X - 11530	UN	2:233759924	rs887829	T/C	6136	42.194	32.0642	1.31592	0.6501	3.412e-298	0.1992	Intron	UGT1A4
C999916946	X - 16946	UN	2:233759924	rs887829	T/C	6132	42.213	32.0642	1.31651	0.6465	2.772e-294	0.1969	Intron	UGT1A4
C999921448	X - 21448	UN	2:233759924	rs887829	T/C	6097	42.332	32.0642	1.32023	0.6408	2.235e-287	0.1937	Intron	UGT1A4
C999924849	X - 24849	UN	2:233759924	rs887829	T/C	6136	42.194	32.0642	1.31592	0.6572	8.044e-300	0.2001	Intron	UGT1A4
C445	orotate	NU	3:124755032	rs34740224	A/AG	6053	20.903	17.0582	1.22539	-0.6005	1.464e-153	0.1088	Intergenic	-
C100001466	3-methylcytidine	NU	4:15698170	rs73224656	A/G	5225	18.875	13.0269	1.44892	1.066	1.23E-553	0.3268	Downstream/upstream	BST1
C100005864	methyl glucopyranoside (alpha + beta)	XE	4:22823432	rs358226	G/A	5823	17.131	14.9274	1.14762	-0.6278	1.491e-147	0.1086	Downstream/upstream	GBA3
C100002027	androstenediol (3alpha, 17alpha) monosulfate (3)	LI	4:68625465	rs13121671	T/G	6132	47.257	32.2151	1.46692	0.4865	1.446e-146	0.1028	Downstream/upstream	AC147055.3
C100020550	deoxycholic acid glucuronide	LI	4:68625465	rs13121671	T/G	5638	43.489	32.2151	1.34996	-0.9246	8.32E-666	0.3514	Downstream/upstream	AC147055.3
C999919141	X - 19141	UN	4:68625465	rs13121671	T/G	6078	46.815	32.2151	1.4532	-0.8684	7.29E-662	0.3331	Downstream/upstream	AC147055.3
C999924947	X - 24947	UN	4:68625738	rs34707604	C/T	5755	23.914	25.4925	0.93808	-0.96	6.94E-557	0.3074	Downstream/upstream	AC147055.3
C999924947	X - 24947	UN	4:68626040	rs76594480	G/A	5755	2.453	0.7067	3.47106	1.83	2.13e-262	0.188	Downstream/upstream	AC147055.3
C999916576	X - 16576	UN	4:68671436	rs1960773	C/A	1164	45.107	49.1208	0.918287	-0.5033	2.546e-34	0.1206	Downstream/upstream	UGT2B15
C999926054	X - 26054	UN	4:129143723	rs1709422	A/C	3104	38.083	32.8531	1.15919	-0.6066	1.457e-125	0.1674	Downstream/upstream	ZSWIM5P3
C1114	3-aminoisobutyrate	NU	5:35037010	rs37369	T/C	6133	10.577	8.48922	1.24593	1.043	2.648e-299	0.1999	Missense	AGXT2
C999924544	X - 24544	UN	5:35977878	rs6873506	T/C	5798	12.671	14.4212	0.878637	0.7232	9.082e-154	0.1134	Intron	UGT3A1
C806	dimethylglycine	AA	5:79076691	rs10679800	GTC/G	6133	19.208	18.3097	1.04906	-0.6132	1.027e-160	0.1122	Intron	BHMT2
C999912798	X - 12798	UN	6:160248049	rs316020	G/A	5675	4.52	9.8278	0.45992	1.227	3.162e-168	0.1261	Intron	SLC22A2
C100021331	metabolonic lactone sulfate	PC	7:99622460	rs7808022	C/A	6074	5.713	6.84974	0.834046	-1.079	1.615e-174	0.1225	Intron	ZSCAN25
C100001073	androsterone sulfate	LI	7:99735325	rs45446698	G/T	6134	5.632	3.55557	1.58399	-1.416	1.11E-308	0.2099	Downstream/upstream	CYP3A7
C100001287	epiandrosterone sulfate	LI	7:99735325	rs45446698	G/T	6132	5.641	3.55557	1.58652	-1.356	7.868e-285	0.1912	Downstream/upstream	CYP3A7
C100002018	5alpha-androstan-3alpha,17beta-diol monosulfate (1)	LI	7:99735325	rs45446698	G/T	5858	4.649	3.55557	1.30753	-1.411	5.209e-243	0.1724	Downstream/upstream	CYP3A7
C100002024	5alpha-androstan-3beta,17beta-diol monosulfate (2)	LI	7:99735325	rs45446698	G/T	5501	4.001	3.55557	1.12528	-1.288	1.644e-160	0.1241	Downstream/upstream	CYP3A7
C100002126	16a-hydroxy DHEA 3-sulfate	LI	7:99735325	rs45446698	G/T	6133	5.64	3.55557	1.58624	1.205	2.04e-222	0.1524	Downstream/upstream	CYP3A7
C100001402	5-acetylamino-6-formylamino-3-methyluracil	XE	8:18414867	rs4921913	T/C	5694	26.124	22.5741	1.15726	-0.9674	2.29E-640	0.3402	Intergenic	-
C100001403	5-acetylamino-6-amino-3-methyluracil	XE	8:18414867	rs4921913	T/C	6063	25.202	22.5741	1.11641	-0.597	5.772e-186	0.1303	Intergenic	-
C192	N-acetylputrescine	AA	8:18415025	rs35246381	T/C	6128	25.26	22.6281	1.11631	-0.6641	1.29e-230	0.1577	Intergenic	-
C1021	5-oxoproline	AA	8:144062998	rs7823319	T/C	6136	6.806	7.43849	0.914971	-0.9773	4.385e-169	0.1177	Downstream/upstream	OPLAH
C100010896	2'-O-methyluridine	NU	9:128975468	rs4291366	T/C	5529	39.67	38.7455	1.02386	0.6533	2.895e-262	0.1947	Intron	NUP188
C100010895	2'-O-methylcytidine	NU	9:128977239	rs17455384	A/C	5778	38.866	38.5783	1.00746	0.5539	4.269e-192	0.1404	Intron	NUP188
C100003415	N6-methyllysine	AA	10:98382920	rs5787279	G/GT	6136	28.717	28.8471	0.99549	0.6034	7.785e-300	0.2002	Downstream/upstream	PYROXD2
C100020546	N2-acetyl,N6-methyllysine	AA	10:98386156	rs10883083	G/A	5650	41.989	35.1001	1.19626	-0.9289	2.59E-844	0.4069	Intron	PYROXD2
C999912112	X - 12112	UN	10:98386156	rs10883083	G/A	5397	41.771	35.1001	1.19005	-1.035	4.60E-1181	0.5013	Intron	PYROXD2
C100003415	N6-methyllysine	AA	10:98388419	rs2147896	G/A	6136	44.48	35.1545	1.26527	-1.156	7.86E-2182	0.6205	Missense	PYROXD2
C100005383	N-methylpipecolate	XE	10:98391509	rs10786415	G/A	6069	44.306	35.1262	1.26134	-0.9864	2.22E-1088	0.4516	Intron	PYROXD2
C100020417	N6,N6-dimethyllysine	AA	10:98391509	rs10786415	G/A	6134	44.439	35.1262	1.26512	-1.097	3.39E-1667	0.5559	Intron	PYROXD2
C100001551	1-arachidonoyl-GPC (20:4n6)*	LI	11:61790331	rs102275	C/T	6134	42.452	34.4912	1.23081	-0.5227	1.928e-181	0.1259	Intron	TMEM258
C100001554	2-arachidonoyl-GPC (20:4)*	LI	11:61790331	rs102275	C/T	5923	41.837	34.4912	1.21298	-0.525	2.953e-178	0.1279	Intron	TMEM258
C100008914	1-palmitoyl-2-arachidonoyl-GPC (16:0/20:4n6)	LI	11:61790331	rs102275	C/T	6132	42.458	34.4912	1.23098	-0.5324	1.253e-188	0.1306	Intron	TMEM258
C100009122	1-pentadecanoyl-2-arachidonoyl-GPC (15:0/20:4)*	LI	11:61803876	rs174548	G/C	6031	40.3	30.504	1.32114	-0.4656	3.638e-141	0.1007	Intron	FADS1
C100001869	1-stearoyl-2-arachidonoyl-GPC (18:0/20:4)	LI	11:61820833	rs174564	G/A	6130	42.406	34.0832	1.24419	-0.5841	1.526e-228	0.1563	Downstream/upstream	FADS1
C100001989	glycocholenate sulfate*	LI	12:21178615	rs4149056	C/T	6135	22.184	15.9006	1.39517	0.658	1.374e-187	0.1299	Missense	SLCO1B1
C100005996	octadecenedioylcarnitine (C18:1-DC)*	LI	12:21178615	rs4149056	C/T	4926	22.107	15.9006	1.39032	0.6294	9.107e-139	0.1199	Missense	SLCO1B1
C100009264	glycochenodeoxycholate glucuronide (1)	LI	12:21178615	rs4149056	C/T	5961	22.714	15.9006	1.4285	1.011	4.49E-559	0.3005	Missense	SLCO1B1
C100019975	hexadecenedioate (C16:1-DC)*	LI	12:21178615	rs4149056	C/T	6104	22.264	15.9006	1.4002	0.6678	6.112e-193	0.134	Missense	SLCO1B1
C100019978	octadecenedioate (C18:1-DC)	LI	12:21178615	rs4149056	C/T	6136	22.181	15.9006	1.39498	0.6431	3.823e-177	0.123	Missense	SLCO1B1
C100019982	octadecadienedioate (C18:2-DC)*	LI	12:21178615	rs4149056	C/T	6125	22.212	15.9006	1.39693	0.6447	4.29e-183	0.1272	Missense	SLCO1B1
C1230	estrone 3-sulfate	LI	12:21178615	rs4149056	C/T	1590	33.805	15.9006	2.12602	0.5361	5.388e-47	0.1224	Missense	SLCO1B1
C100001054	butyrylcarnitine (C4)	LI	12:120734088	rs34673751	A/G	6112	27.591	25.9805	1.06199	1.032	7.62E-835	0.3856	Intron	ACADS
C100001151	butyrylglycine	LI	12:120734088	rs34673751	A/G	3059	32.255	25.9805	1.24151	0.5681	2.297e-101	0.1388	Intron	ACADS
C2054	ethylmalonate	AA	12:120737875	rs1800556	T/C	6133	6.442	4.41582	1.45885	0.8114	4.558e-202	0.1394	Missense	ACADS
C2051	methylsuccinate	AA	12:120738280	rs1799958	A/G	5987	27.583	25.9645	1.06234	0.5443	1.747e-158	0.1133	Missense	ACADS
C2054	ethylmalonate	AA	12:120738280	rs1799958	A/G	6133	27.496	25.9645	1.05898	1.105	2.81E-1024	0.4343	Missense	ACADS
C100021711	decadienedioic acid (C10:2-DC)**	LI	14:73505585	rs8014023	G/A	5941	41.96	48.051	0.873239	-0.4643	1.789e-143	0.1038	Intron	HEATR4
C999921607	X - 21607	UN	14:73505585	rs8014023	G/A	6134	40.781	48.051	0.848702	-0.5182	4.676e-180	0.125	Intron	HEATR4
C100021100	tetradecadienedioate (C14:2-DC)*	LI	14:73505831	rs2041073	C/T	6004	41.179	48.0109	0.857701	-0.47	6.13e-145	0.1037	Intron	HEATR4
C100021711	decadienedioic acid (C10:2-DC)**	LI	14:73566890	rs11626972	G/A	5941	49.783	42.9684	1.1586	-0.7096	1.19E-401	0.2363	Downstream/upstream	ACOT2
C999924309	X - 24309	UN	14:73629344	rs72719670	C/T	2121	26.139	21.6476	1.20748	-0.782	2.188e-116	0.2198	Intron	AC005225.2
C917	asparagine	AA	14:104104717	rs8012505	G/C	6136	12.515	12.6886	0.986318	0.7545	6.889e-180	0.1248	Missense	ASPG
C100008991	1-palmitoyl-2-docosahexaenoyl-GPE (16:0/22:6)*	LI	15:58386313	rs10468017	T/C	6107	33.139	28.5823	1.15942	0.5335	2.585e-178	0.1244	Intron	ALDH1A2
C100000054	5-hydroxylysine	AA	15:78545459	rs4887062	A/G	5918	38.729	43.0409	0.899819	-0.5025	3.619e-152	0.1102	Intron	PSMA4
C418	methylmalonate (MMA)	LI	16:89102876	rs72817438	A/G	5102	11.649	3.66061	3.18226	0.7996	1.266e-146	0.1222	Intron	ACSF3
C100001416	orotidine	NU	17:75152223	rs77950538	T/C	5631	2.405	3.20652	0.750034	-1.823	7.452e-193	0.1444	Intron	JPT1
C100004561	N-formylanthranilic acid	AA	17:78191027	rs77585764	C/G	5910	5.407	0.377978	14.3051	1.244	9.546e-218	0.1546	Missense	AFMID
C100004561	N-formylanthranilic acid	AA	17:78204884	rs72897843	T/C	5910	5.746	9.27366	0.619604	0.8952	2.752e-138	0.1007	Missense	AFMID
C100021104	pregnenetriol disulfate*	LI	19:47858980	rs62128825	T/C	6136	16.976	16.0348	1.0587	-0.7344	2.034e-197	0.1363	Downstream/upstream	LINC01595
C100003258	2-O-methylascorbic acid	CV	22:19963748	rs4680	A/G	6136	45.632	48.113	0.948434	-0.5184	1.725e-185	0.1285	Missense	COMT
C100001446	5-methyluridine (ribothymidine)	NU	22:50539309	rs470118	C/T	6136	19.86	30.5861	0.649315	-0.6641	9.865e-199	0.1371	Downstream/upstream	U62317.4
C1161	tigloylglycine	AA	X:53432321	rs201378370	T/C	1581	4.186	0.0336727	124.314	0.8054	2.917e-39	0.1032	Missense	HSD17B10
C100003678	prolylproline	PE	X:129720381	rs4830164	A/C	3322	14.389	20.8816	0.689076	-0.4514	1.704e-78	0.1006	Intergenic	-
C999923666	X - 23666	UN	X:155225806	rs35296872	G/A	5320	23.993	24.5701	0.976512	0.579	1.89E-375	0.2441	Intron	VBP1
