# Supplementary material for: Genome-wide association studies of metabolites in Finnish men identify disease-relevant loci
Source: Nat Commun. 2022 Mar 28;13:1644. doi: 10.1038/s41467-022-29143-5 (PMC8960770; doi:10.1038/s41467-022-29143-5)
Supplement: Supplementary file 8 — Supplementary Data 5 [file 41467_2022_29143_MOESM8_ESM.xlsx]

## Sheet: Sheet1
Supplementary Data 5: 1,952 significant association signals with signal posterior inclusion probability≥0.95 in Bayesian statistical fine-mapping analysis
Metabolite ID: Metabolon metabolite chemical ID.
Biochemical name: biochemical name of the metabolite.
Class: biochemical class of the metabolite.
Index variant: rsID for the index variant identified in stepwise conditional tests. It is in the format of chromosome:position:reference allele:alternative allele if rsID unavailable.
SPIP: signal posterior inclusion probability inferred in DAP-g Bayesian statistical fine-mapping analysis.
Credible set size: number of putative causal variants contained in the 95% credible set for the causal signal.
Top VPIP variant: rsID for the variant with highest variant-level posterior inclusion probability in the 95% credible set. It is in the format of chromosome:position:reference allele:alternative allele if rsID unavailable.
Top VPIP: highest variant-level posterior inclusion probability within the causal signal.
MAF, MAFNFE, and RMAF: minor allele frequency in METSIM, in gnomAD v3.1 non-Finnish Europeans, and their ratio. When the index variant is monomorphic in gnomAD v3.1 non-Finnish Europeans (n=34,029), the ratio is labeled as infinite, ∞.
Consequence: functional annotation in Variant Effect Predictor (VEP) for the variant with highest variant-level posterior inclusion probability.
Affected gene: gene symbol which the variant with highest variant-level posterior inclusion probability is predicted to affect in Variant Effect Predictor (VEP). For intergenic variants, no affected genes are provided.
Metabolite ID	Biochemical name	Class	Index variant	SPIP	Credible set size	Top VPIP variant	Top VPIP	MAF(%)	MAFNFE(%)	RMAF	Consequence	Affected gene
C1442	beta-hydroxyisovalerate	AA	rs561463382	0.9947	1	rs561463382	0.9947	5.971	2.42518	2.46209	Intron	ACOT7
C999924337	X - 24337	UN	rs1801133	0.9983	1	rs1801133	0.9983	22.844	33.522	0.681463	Missense	MTHFR
C100000096	4-guanidinobutanoate	AA	rs3980014	0.9975	32	rs3980014	0.1503	32.518	43.4335	0.748685	Intron	DNAJC16
C100002769	argininate*	AA	rs113177297	0.9914	99	rs113177297	0.06583	29.841	25.6665	1.16264	Intron	AGMAT
C35	S-1-pyrroline-5-carboxylate	AA	rs61757683	0.9987	2	rs61757683	0.9879	4.436	2.51185	1.76603	Missense	ALDH4A1
C999917676	X - 17676	UN	rs61757683	0.9998	1	rs61757683	0.9998	4.523	2.51185	1.80066	Missense	ALDH4A1
C999917676	X - 17676	UN	rs200711248	0.9996	1	rs200711248	0.9996	0.321	0.0092931	34.5418	Missense	ALDH4A1
C999924462	X - 24462	UN	rs75708060	0.9963	3	rs1043657	0.3693	9.862	9.09908	1.08385	Missense	AKR7A2
C100010895	2'-O-methylcytidine	NU	rs3215400	0.9997	1	rs3215400	0.9997	46.677	45.196	1.03277	5' UTR	CDA
C100010895	2'-O-methylcytidine	NU	rs602946	0.9997	3	rs602946	0.8647	1.97	1.37525	1.43247	Downstream/upstream	CDA
C267	choline phosphate	LI	rs121918007	0.9952	1	rs121918007	0.9952	1.861	0.14095	13.2033	Missense	ALPL
C100015835	cerotoylcarnitine (C26)*	LI	rs546162892	0.9988	6	rs546162892	0.3345	0.258	0.461958	0.558492	Intron	ST3GAL3
C100015836	ximenoylcarnitine (C26:1)*	LI	rs545845176	1	8	rs545845176	0.2923	0.256	0.45846	0.558391	Downstream/upstream	CCDC24
C100000846	erythritol	XE	rs72690839	0.9999	9	rs72690839	0.3007	13.878	5.5981	2.47906	Downstream/upstream	AL603882.1
C100000846	erythritol	XE	rs148563337	0.9999	9	rs148563337	0.2242	1.717	0.674073	2.5472	Intron	AKR1A1
C100000406	ribitol	CA	rs2229540	0.9994	3	rs2229540	0.6632	13.43	5.55194	2.41897	Missense	AKR1A1
C100000406	ribitol	CA	rs61757676	0.9994	9	rs61757676	0.1941	1.641	0.272581	6.02023	Missense	AKR1A1
C100001740	mannitol/sorbitol	CA	rs72688441	0.9875	13	rs72688441	0.2629	13.871	5.56382	2.49307	Intron	NASP
C100001197	10-undecenoate (11:1n1)	LI	rs12132488	0.9999	3	rs12132488	0.9083	15.602	13.3919	1.16503	Intergenic	-
C100001197	10-undecenoate (11:1n1)	LI	rs35562865	0.9999	9	rs35562865	0.4185	2.167	0.515895	4.20047	Intron	CYP4Z1
C100001197	10-undecenoate (11:1n1)	LI	rs1196113701	0.9999	2	rs1196113701	0.5911	0.323	0	∞	Intron	MAST2
C999917325	X - 17325	UN	rs3991796	0.9972	15	rs3991796	0.1291	32.389	32.6347	0.992471	Downstream/upstream	NSUN4
C100003686	N-palmitoylglycine	LI	rs324420	0.9991	2	rs324420	0.6558	28.369	20.7364	1.36808	Missense	FAAH
C100005814	N-linoleoyltaurine*	LI	rs324420	0.997	2	rs324420	0.5406	32.165	20.7364	1.55114	Missense	FAAH
C999916570	X - 16570	UN	rs324420	0.9963	2	rs324420	0.567	28.487	20.7364	1.37377	Missense	FAAH
C1137	oleoyl ethanolamide	LI	rs1571138	0.9992	2	rs1571138	0.514	28.283	20.7018	1.36621	Downstream/upstream	FAAHP1
C100006726	linoleoyl ethanolamide	LI	rs1571138	0.9997	2	rs1571138	0.6389	29.237	20.7018	1.41229	Downstream/upstream	FAAHP1
C100003119	N-oleoyltaurine	LI	rs1571138	0.9993	2	rs1571138	0.505	28.728	20.7018	1.38771	Downstream/upstream	FAAHP1
C100015641	N-oleoylserine	LI	rs1571138	0.9945	2	rs1571138	0.6106	28.601	20.7018	1.38157	Downstream/upstream	FAAHP1
C100001999	21-hydroxypregnenolone disulfate	LI	rs11583922	0.9988	27	rs11583922	0.2861	15.478	13.1652	1.17568	Intron	CYP4Z2P
C100021131	undecenoylcarnitine (C11:1)	LI	rs11583922	0.9954	27	rs11583922	0.4701	15.527	13.1652	1.1794	Intron	CYP4Z2P
C100006614	adipoylcarnitine (C6-DC)	LI	rs11211387	0.9996	27	rs11211387	0.2698	14.967	12.1566	1.23118	Intron	CYP4Z2P
C100001145	3-hydroxysebacate	LI	rs6683138	0.9924	29	rs6683138	0.2103	23.103	21.3704	1.08107	Intron	CYP4Z2P
C999918888	X - 18888	UN	rs6683138	0.9941	74	rs6683138	0.04909	23.462	21.3704	1.09787	Intron	CYP4Z2P
C100019972	dodecenedioate (C12:1-DC)*	LI	rs28597732	0.9845	29	rs28597732	0.1292	14.416	12.8835	1.11895	Intron	CYP4Z2P
C999914939	X - 14939	UN	rs4507958	0.9954	2	rs4507958	0.7842	15.597	13.3114	1.1717	Intergenic	-
C999921607	X - 21607	UN	rs111790575	0.9609	11	rs111790575	0.1795	15.039	13.0359	1.15366	Intergenic	-
C100001613	tetradecanedioate (C14-DC)	LI	rs12132488	0.9981	32	rs11585983	0.2165	25.499	21.5731	1.18198	Downstream/upstream	CYP4A11
C999924949	X - 24949	UN	rs12132488	0.9984	28	rs1890248	0.07802	16.539	11.8993	1.38991	Downstream/upstream	CYP4Z2P
C100001102	dodecanedioate (C12-DC)	LI	rs12132488	0.9984	52	rs12132488	0.07244	15.584	13.3919	1.16369	Intergenic	-
C100004396	3-hydroxyadipate*	LI	rs11211402	0.9761	33	rs11211402	0.1336	14.464	13.005	1.11219	Downstream/upstream	CYP4A11
C999918922	X - 18922	UN	rs11585982	0.9916	57	rs11585982	0.07514	25.82	21.5756	1.19672	Downstream/upstream	CYP4A11
C999918899	X - 18899	UN	rs11211403	0.9839	12	rs28597732	0.1602	14.813	12.8835	1.14977	Intron	CYP4Z2P
C100020254	glycine conjugate of C10H14O2 (1)*	PC	rs11211406	0.9998	30	rs11211406	0.1217	25.589	21.6533	1.18176	Intergenic	-
C100001593	glutarylcarnitine (C5-DC)	AA	rs1799822	0.9997	6	rs1799822	0.1936	12.956	21.666	0.597988	Missense	CPT2
C100005850	3-methylglutarylcarnitine (2)	AA	rs1799822	0.9989	6	rs72673121	0.1837	12.854	21.5183	0.597352	Intron	CPT2
C100006614	adipoylcarnitine (C6-DC)	LI	rs13375749	0.998	6	rs13375749	0.2614	12.995	22.0296	0.589888	Intron	MAGOH
C100015836	ximenoylcarnitine (C26:1)*	LI	rs17785370	0.985	19	rs17785370	0.7101	39.182	32.1796	1.2176	Downstream/upstream	MAGOH
C100015834	lignoceroylcarnitine (C24)*	LI	rs17785370	0.9912	29	rs17785370	0.1667	39.302	32.1796	1.22133	Downstream/upstream	MAGOH
C100015835	cerotoylcarnitine (C26)*	LI	rs17785370	0.9989	29	rs17785370	0.168	39.357	32.1796	1.22304	Downstream/upstream	MAGOH
C100015846	nervonoylcarnitine (C24:1)*	LI	rs17785370	0.9869	28	rs17785370	0.5163	39.304	32.1796	1.22139	Downstream/upstream	MAGOH
C999915469	X - 15469	UN	rs1616691	0.9717	1	rs1616691	0.9717	44.032	38.7737	1.13562	Downstream/upstream	FAM151A
C100021000	hydroxypalmitoyl sphingomyelin (d18:1/16:0(OH))**	LI	rs11591147	0.9951	3	rs11591147	0.9671	4.261	1.62554	2.62128	Missense	PCSK9
C100002107	palmitoyl sphingomyelin (d18:1/16:0)	LI	rs11591147	0.9718	1	rs11591147	0.9718	4.269	1.62554	2.6262	Missense	PCSK9
C266	cholesterol	LI	rs11591147	0.9924	3	rs11591147	0.9713	4.27	1.62554	2.62682	Missense	PCSK9
C100015882	glycosyl ceramide (d18:1/20:0, d16:1/22:0)*	LI	rs11591147	0.9784	1	rs11591147	0.9784	4.033	1.62554	2.48102	Missense	PCSK9
C100021162	palmitoyl-sphingosine-phosphoethanolamine (d18:1/16:0)	LI	rs11591147	0.9872	1	rs11591147	0.9872	4.181	1.62554	2.57207	Missense	PCSK9
C100009272	glycosyl-N-palmitoyl-sphingosine (d18:1/16:0)	LI	rs11591147	0.9918	8	rs1384366820	0.3593	4.151	0.353092	11.7561	Downstream/upstream	AL590440.2
C100005986	sphingomyelin (d18:1/24:1, d18:2/24:0)*	LI	rs11591147	0.9969	3	rs11591147	0.9409	4.275	1.62554	2.6299	Missense	PCSK9
C100008954	palmitoyl dihydrosphingomyelin (d18:0/16:0)*	LI	rs11591147	0.9987	1	rs11591147	0.9987	4.261	1.62554	2.62128	Missense	PCSK9
C100009162	1-(1-enyl-palmitoyl)-2-palmitoyl-GPC (P-16:0/16:0)*	LI	rs11591147	0.9775	2	rs11591147	0.9596	4.253	1.62554	2.61636	Missense	PCSK9
C100009066	1-palmitoyl-2-oleoyl-GPI (16:0/18:1)*	LI	rs10714295	0.9992	256	rs10714295	0.01678	23.905	33.6046	0.711361	Downstream/upstream	USP1
C100008994	1-stearoyl-2-linoleoyl-GPI (18:0/18:2)	LI	rs4350231	0.9998	258	rs4350231	0.01948	26.4	33.768	0.781805	Intron	DOCK7
C1528	1-palmitoyl-2-linoleoyl-GPI (16:0/18:2)	LI	rs11311703	0.9945	259	rs11311703	0.0344	26.642	34.0161	0.783217	Intron	DOCK7
C100000616	1-stearoyl-2-arachidonoyl-GPI (18:0/20:4)	LI	rs35664253	0.9973	257	rs35664253	0.01465	24.146	33.2982	0.725144	Intron	DOCK7
C100008993	1-palmitoyl-2-arachidonoyl-GPI (16:0/20:4)*	LI	rs11361002	0.9949	261	rs10889340	0.01213	24.209	33.3551	0.725796	Intron	DOCK7
C100001251	decanoylcarnitine (C10)	LI	rs4949874	0.9999	50	rs12123977	0.06556	26.981	30.4809	0.885177	Intron	ACADM
C926	caproate (6:0)	LI	rs7550949	0.9974	102	rs7550949	0.02921	26.818	30.3767	0.882848	Intron	SLC44A5
C932	caprylate (8:0)	LI	rs76963882	0.9972	89	rs76963882	0.2311	25.216	30.0251	0.839831	Intron	SLC44A5
C100009271	(S)-3-hydroxybutyrylcarnitine	LI	rs76963882	0.9751	56	rs76963882	0.1636	25.585	30.0251	0.85212	Intron	SLC44A5
C999912101	X - 12101	UN	rs11161468	0.9853	112	rs11161468	0.04286	26.928	30.4282	0.884969	Intron	ACADM
C100020262	glutamine conjugate of C6H10O2 (2)*	PC	rs11161468	0.984	105	rs11161468	0.05109	27.093	30.4282	0.890391	Intron	ACADM
C100020261	glutamine conjugate of C6H10O2 (1)*	PC	rs11161468	0.9901	58	rs11161468	0.0529	27.075	30.4282	0.8898	Intron	ACADM
C100001527	hexanoylglycine	LI	rs1303169	0.976	109	rs1303169	0.1151	26.179	33.2824	0.786572	Intron	ACADM
C100020631	4-methylhexanoylglutamine	LI	rs7554984	0.9989	62	rs1303169	0.06812	26.211	33.2824	0.787533	Intron	ACADM
C100000781	hexanoylcarnitine (C6)	LI	rs4949877	0.9999	34	rs4949877	0.1186	26.959	30.4791	0.884508	Intron	ACADM
C100002796	cis-4-decenoate (10:1n6)*	LI	rs12123977	0.9999	42	rs12123977	0.09197	26.944	30.4809	0.883963	Intron	ACADM
C100001247	octanoylcarnitine (C8)	LI	rs61622554	0.9976	36	rs61622554	0.1263	26.969	30.4628	0.885309	Intron	ACADM
C100001247	octanoylcarnitine (C8)	LI	rs537665883	0.9976	1	rs537665883	0.9976	49.375	48.1807	1.02479	Intron	ACADM
C100000781	hexanoylcarnitine (C6)	LI	rs537665883	0.9999	1	rs537665883	0.9999	49.375	48.1807	1.02479	Intron	ACADM
C100001733	hexanoylglutamine	LI	rs11161493	0.9997	61	rs11161493	0.04857	28.852	33.4604	0.862273	Intron	ACADM
C999918921	X - 18921	UN	rs1491109833	0.9981	159	rs200844531	0.03712	26.025	29.8673	0.871354	Intron	ACADM
C100002259	cis-4-decenoylcarnitine (C10:1)	LI	rs12123977	1	46	rs12123977	0.1083	26.984	30.4809	0.885276	Intron	ACADM
C100002259	cis-4-decenoylcarnitine (C10:1)	LI	rs112401426	1	52	rs1845277	0.07584	12.289	10.0571	1.22192	Intron	MSH4
C999921607	X - 21607	UN	rs61799967	0.9967	101	rs61799967	0.03775	26.331	30.0439	0.876418	Intron	ACADM
C999923680	X - 23680	UN	rs61799967	0.9937	162	rs61799967	0.04436	26.299	30.0439	0.875352	Intron	ACADM
C100006620	nonanoylcarnitine (C9)	LI	rs61622554	0.9997	49	rs61622554	0.0768	26.42	30.4628	0.867287	Intron	ACADM
C999924518	X - 24518	UN	rs34633935	0.9847	49	rs34633935	0.1737	41.898	36.351	1.1526	Intron	DDAH1
C100001810	dimethylarginine (SDMA + ADMA)	AA	rs34296620	0.9995	112	rs5775833	0.03222	37.694	35.8048	1.05276	Intron	DDAH1
C100021372	2-hydroxy-4-(methylthio)butanoic acid	AA	rs12729558	1	48	rs12065833	0.1189	46	49.4667	0.929919	Intron	KYAT3
C100000263	imidazole lactate	AA	rs2810876	0.9999	46	rs2810876	0.09837	45.468	49.7132	0.914606	Intron	KYAT3
C825	uracil	NU	rs3918290	1	1	rs3918290	1	2.872	0.506411	5.67128	Splice donor	DPYD
C825	uracil	NU	rs1254152519	1	1	rs1254152519	1	0.613	0.00155096	395.239	Intron	DPYD
C825	uracil	NU	rs4970728	1	14	rs4970728	0.8239	20.076	11.9676	1.67753	Intron	DPYD
C100001300	alpha-hydroxyisovalerate	AA	rs10802092	0.9997	39	rs10802092	0.6574	38.393	40.3797	0.9508	Intron	HAO2
C503	serine	AA	rs478093	1	6	rs478093	0.4054	31.708	30.7685	1.03053	Intron	PHGDH
C503	serine	AA	rs10923889	1	8	rs10923889	0.161	2.468	2.72691	0.905054	Intron	PHGDH
C999918922	X - 18922	UN	rs2582781	0.9952	14	rs71074439	0.1641	24.364	27.6132	0.882332	Intergenic	-
C1442	beta-hydroxyisovalerate	AA	rs6698740	0.9731	39	rs6698740	0.0834	37.064	40.0629	0.925145	Intron	THEM4
C100002796	cis-4-decenoate (10:1n6)*	LI	rs6675930	0.9969	11	rs6675930	0.1755	27.71	31.3735	0.883229	Intron	AL450992.4
C100002796	cis-4-decenoate (10:1n6)*	LI	rs12067594	0.9969	10	rs10788817	0.1487	37	40.0983	0.922732	Downstream/upstream	THEM4
C100002796	cis-4-decenoate (10:1n6)*	LI	rs200293623	0.9969	3	rs200293623	0.4436	0.414	0	∞	Missense	THEM4
C999918921	X - 18921	UN	rs28415528	0.998	11	rs28415528	0.3666	27.821	31.6015	0.88037	Intron	THEM4
C999923680	X - 23680	UN	rs28415528	0.9788	19	rs28415528	0.2309	28.177	31.6015	0.891635	Intron	THEM4
C999921353	X - 21353	UN	rs16833668	0.9988	15	rs2337686	0.147	27.77	31.3709	0.885215	Intron	AL450992.4
C100020478	dodecadienoate (12:2)*	LI	rs16833668	0.9967	55	rs16833668	0.08051	27.736	31.3387	0.88504	Intron	AL450992.4
C100000773	3-hydroxyoctanoate	LI	rs61817724	0.9992	13	rs61817724	0.1474	27.722	31.3372	0.884636	Intron	AL450992.4
C100006367	3-hydroxyhexanoate	LI	rs61817724	0.9637	30	rs61817724	0.1131	27.736	31.3372	0.885082	Intron	AL450992.4
C999918888	X - 18888	UN	rs61817724	0.9737	63	rs61817724	0.09683	26.479	31.3372	0.84497	Intron	AL450992.4
C999923641	X - 23641	UN	rs61817724	0.9881	84	rs61817724	0.05326	28.155	31.3372	0.898453	Intron	AL450992.4
C100001145	3-hydroxysebacate	LI	rs112126840	0.9895	90	rs112126840	0.09586	26.428	31.2954	0.844469	Intron	AL450992.4
C999913431	X - 13431	UN	rs2337685	0.9958	77	rs2337685	0.08942	27.913	31.3559	0.890199	Intron	AL450992.4
C100001112	3-hydroxylaurate	LI	rs6675930	0.9861	22	rs6675930	0.1047	27.798	31.3735	0.886034	Intron	AL450992.4
C100000997	3-hydroxydecanoate	LI	rs6675930	0.9995	12	rs6675930	0.1409	27.789	31.3735	0.885748	Intron	AL450992.4
C999921607	X - 21607	UN	rs6682605	0.9894	74	rs6682605	0.08136	27.229	31.3478	0.86861	Non-coding transcript exon	AL450992.4
C100020343	tetradecadienoate (14:2)*	LI	rs6682605	0.994	48	rs6682605	0.09255	27.22	31.3478	0.868322	Non-coding transcript exon	AL450992.4
C100021131	undecenoylcarnitine (C11:1)	LI	rs10675058	0.9993	100	rs10675058	0.05365	27.029	32.7447	0.825447	Intergenic	-
C100009407	pimeloylcarnitine/3-methyladipoylcarnitine (C7-DC)	LI	rs143665098	0.9822	62	rs143665098	0.1127	27.447	32.7442	0.838225	Intergenic	-
C100001731	indoleacetylglutamine	AA	rs16833728	0.9932	80	rs16833728	0.06049	28.584	32.9005	0.868801	Intergenic	-
C100006115	arabonate/xylonate	CA	rs6702754	0.9889	10	rs6702754	0.1352	37.298	30.4922	1.2232	Synonymous	ATP8B2
C100006430	arabitol/xylitol	CA	rs6702754	0.9962	10	rs6702754	0.1198	37.318	30.4922	1.22385	Synonymous	ATP8B2
C100021329	(S)-a-amino-omega-caprolactam	XE	rs72710225	0.9953	14	rs72710225	0.3117	11.024	9.94827	1.10813	Intron	TSACC
C100002927	S-methylcysteine sulfoxide	AA	rs3754487	0.9988	116	rs3754487	0.03342	22.593	18.3036	1.23435	Downstream/upstream	FMO3
C100002749	S-methylcysteine	AA	rs2236873	0.9999	14	rs2236872	0.2486	28.002	24.8861	1.12521	Intron	FMO3
C999911381	X - 11381	UN	rs12736204	0.9993	60	rs12736204	0.05671	28.552	31.4753	0.907124	Intergenic	-
C1162	N-acetylneuraminate	CA	rs146355388	0.9999	4	rs559759015	0.5024	0.128	0.4692	0.272805	Intron	DHX9
C1162	N-acetylneuraminate	CA	rs77688064	0.9999	9	rs77688064	0.3306	0.073	0.653635	0.111683	Intron	NPL
C2054	ethylmalonate	AA	rs6676688	0.9974	32	rs73110551	0.08977	9.552	11.8322	0.807289	Intron	LYPLAL1
C100008954	palmitoyl dihydrosphingomyelin (d18:0/16:0)*	LI	rs752521494	1	1	rs752521494	1	0.19	0	∞	Missense	DEGS1
C100006378	N-acetylkynurenine (2)	AA	rs61825638	0.9922	1	rs61825638	0.9922	22.527	24.7827	0.908981	Intron	KMO
C182	quinolinate	CV	rs61825638	0.9995	1	rs61825638	0.9995	21.774	24.7827	0.878597	Intron	KMO
C98	kynurenate	AA	rs61825638	0.9947	1	rs61825638	0.9947	21.896	24.7827	0.88352	Intron	KMO
C999915503	X - 15503	UN	rs61825638	0.9999	1	rs61825638	0.9999	22.026	24.7827	0.888765	Intron	KMO
C999912127	X - 12127	UN	rs189344406	0.9948	1	rs189344406	0.9948	0.302	0.00619502	48.7488	Missense	RSAD2
C100019966	3-hydroxyoleate*	LI	rs559004574	0.9991	6	rs559004574	0.3107	0.276	0.0170389	16.1982	Intron	DRC1
C100001112	3-hydroxylaurate	LI	rs116654420	0.993	4	rs116654420	0.582	0.265	0.0139401	19.0099	Downstream/upstream	OTOF
C999919438	X - 19438	UN	rs1260326	0.9836	3	rs1260326	0.9555	37.467	40.8338	0.917549	Missense	GCKR
C803	mannose	CA	rs1260326	0.9972	1	rs1260326	0.9972	37.311	40.8338	0.913728	Missense	GCKR
C482	lactate	CA	rs1260326	0.9719	4	rs1260326	0.9295	37.311	40.8338	0.913728	Missense	GCKR
C100009139	1-myristoyl-2-arachidonoyl-GPC (14:0/20:4)*	LI	rs1260326	0.9931	5	rs1260326	0.7342	37.339	40.8338	0.914414	Missense	GCKR
C100020423	1-carboxyethylvaline	AA	rs1260326	0.9949	1	rs1260326	0.9949	37.317	40.8338	0.913875	Missense	GCKR
C100008992	1-stearoyl-2-docosahexaenoyl-GPE (18:0/22:6)*	LI	rs1260326	0.9929	4	rs1260326	0.9067	37.346	40.8338	0.914585	Missense	GCKR
C999924295	X - 24295	UN	rs1260326	0.9595	3	rs1260326	0.8661	37.351	40.8338	0.914708	Missense	GCKR
C1526	1-palmitoyl-2-oleoyl-GPE (16:0/18:1)	LI	rs1260326	0.9848	2	rs1260326	0.9633	37.364	40.8338	0.915026	Missense	GCKR
C811	alanine	AA	rs1260326	0.9936	3	rs1260326	0.9679	37.317	40.8338	0.913875	Missense	GCKR
C100010936	oleoyl-arachidonoyl-glycerol (18:1/20:4) [1]*	LI	rs1260326	0.9882	4	rs1260326	0.9023	37.423	40.8338	0.916471	Missense	GCKR
C100001563	2-myristoyl-GPC (14:0)*	LI	rs1260326	0.9875	1	rs1260326	0.9875	37.336	40.8338	0.914341	Missense	GCKR
C100009138	1-myristoyl-2-linoleoyl-GPC (14:0/18:2)*	LI	rs1260326	0.9548	6	rs1260326	0.8114	37.333	40.8338	0.914267	Missense	GCKR
C100001567	1-palmitoyl-GPE (16:0)	LI	rs1260326	0.983	3	rs1260326	0.749	37.321	40.8338	0.913973	Missense	GCKR
C100009140	1-myristoyl-2-docosahexaenoyl-GPC (14:0/22:6)*	LI	rs1260326	0.9985	5	rs1260326	0.7895	37.343	40.8338	0.914512	Missense	GCKR
C100008952	1-palmitoleoylglycerol (16:1)*	LI	rs1260326	0.9743	5	rs1260326	0.9218	37.316	40.8338	0.913851	Missense	GCKR
C100020425	1-carboxyethylleucine	AA	rs1260326	0.9915	1	rs1260326	0.9915	37.981	40.8338	0.930136	Missense	GCKR
C100001856	1-stearoyl-2-oleoyl-GPE (18:0/18:1)	LI	rs1260326	0.9785	6	rs1260326	0.8371	37.372	40.8338	0.915222	Missense	GCKR
C100001618	1-myristoylglycerol (14:0)	LI	rs1260326	0.9801	4	rs1260326	0.8807	37.579	40.8338	0.920292	Missense	GCKR
C100003695	mannonate*	XE	rs1260326	0.9999	1	rs1260326	0.9999	37.309	40.8338	0.913679	Missense	GCKR
C823	pyruvate	CA	rs1260326	0.9973	5	rs1260326	0.9312	37.309	40.8338	0.913679	Missense	GCKR
C100020427	1-carboxyethylisoleucine	AA	rs1260326	0.9886	3	rs1260326	0.9559	38.388	40.8338	0.940104	Missense	GCKR
C100001461	1-stearoyl-GPE (18:0)	LI	rs1260326	0.9807	3	rs1260326	0.8028	37.333	40.8338	0.914267	Missense	GCKR
C503	serine	AA	rs1260326	0.9795	44	rs11336847	0.1446	37.788	39.7609	0.950381	Downstream/upstream	GCKR
C100010930	palmitoleoyl-linoleoyl-glycerol (16:1/18:2) [1]*	LI	rs1260326	0.9553	11	rs1260326	0.6513	37.732	40.8338	0.924038	Missense	GCKR
C100015683	myristoyl-linoleoyl-glycerol (14:0/18:2) [1]*	LI	rs1260326	0.9735	2	rs1260326	0.9568	37.98	40.8338	0.930112	Missense	GCKR
C100001383	1-myristoyl-GPC (14:0)	LI	rs1260326	0.9737	1	rs1260326	0.9737	37.319	40.8338	0.913924	Missense	GCKR
C564	threonine	AA	rs11336847	0.9862	17	rs376611885	0.147	44.753	48.2486	0.92755	Intron	GCKR
C100009141	1-stearoyl-2-docosapentaenoyl-GPC (18:0/22:5n3)*	LI	rs11336847	0.9967	4	rs11336847	0.4444	37.76	39.7609	0.949677	Downstream/upstream	GCKR
C1114	3-aminoisobutyrate	NU	rs11127048	0.9932	6	rs11127048	0.5133	40.322	40.5985	0.993189	Intergenic	-
C999924494	X - 24494	UN	rs113923480	0.9999	14	rs577845405	0.1744	2.064	3.33064	0.619701	Downstream/upstream	MEMO1
C100005403	etiocholanolone glucuronide	LI	rs113923480	0.9994	8	rs113017476	0.2503	1.826	3.27937	0.556814	Downstream/upstream	LOC107985863
C999924494	X - 24494	UN	rs559555	0.9999	1	rs559555	0.9999	40.774	43.66	0.933898	Downstream/upstream	SRD5A2
C100005403	etiocholanolone glucuronide	LI	rs559555	0.9994	1	rs559555	0.9994	39.634	43.66	0.907787	Downstream/upstream	SRD5A2
C999911470	X - 11470	UN	rs559555	1	2	rs559555	0.9977	39.297	43.66	0.900069	Downstream/upstream	SRD5A2
C999911444	X - 11444	UN	rs559555	0.9986	1	rs559555	0.9986	39.459	43.66	0.903779	Downstream/upstream	SRD5A2
C999911444	X - 11444	UN	rs112881196	0.9986	7	rs112881196	0.9417	1.813	3.28751	0.551481	Intergenic	-
C999911470	X - 11470	UN	rs72798731	1	19	rs72798731	0.3657	1.707	2.88527	0.591626	Intron	YIPF4
C100020541	11beta-hydroxyandrosterone glucuronide	LI	rs148325193	0.9967	3	rs148325193	0.9256	47.256	45.1927	1.04566	Intron	MEMO1
C100020541	11beta-hydroxyandrosterone glucuronide	LI	rs212714	0.9967	3	rs212714	0.5767	31.958	37.0591	0.862352	Intron	NLRC4
C100002761	androsterone glucuronide	LI	rs3754835	0.997	2	rs3754835	0.997	33.991	39.3621	0.863546	Intron	MEMO1
C100002761	androsterone glucuronide	LI	rs72798731	0.997	19	rs72798731	0.3931	1.74	2.88527	0.603063	Intron	YIPF4
C100000966	pyroglutamylglutamine	PE	rs77684493	0.9975	7	rs77684493	0.2151	6.246	0.915943	6.8192	Intron	QPCT
C100001269	campesterol	LI	rs6544713	0.9999	3	rs6544713	0.6169	20.059	31.662	0.633535	Intron	ABCG8
C100001269	campesterol	LI	rs4614977	0.9999	22	rs9753033	0.09621	8.798	5.95146	1.47829	Intron	ABCG8
C100001269	campesterol	LI	rs1247627279	0.9999	3	rs1247627279	0.9704	0.362	0.00309818	116.843	Intron	SLC3A1
C100001502	gamma-glutamyl-2-aminobutyrate	PE	rs72538440	0.9926	3	rs72538440	0.9175	41.734	42.1481	0.990175	Intron	SLC1A4
C1128	2-aminobutyrate	AA	rs72538440	0.9939	2	rs72538440	0.992	41.674	42.1481	0.988752	Intron	SLC1A4
C327	flavin adenine dinucleotide (FAD)	CV	rs2706762	1	1	rs2706762	1	5.561	14.962	0.371675	Missense	PCYOX1
C100006378	N-acetylkynurenine (2)	AA	rs6711001	0.9965	8	rs6711001	0.2316	22.419	22.9585	0.976501	Intron	ALMS1
C100006378	N-acetylkynurenine (2)	AA	rs12475062	0.9965	2	rs12475062	0.5842	2.079	0.887904	2.34147	Intergenic	-
C100001104	N-acetyltyrosine	AA	rs62000430	1	4	rs62000430	0.9899	0.085	0.00309799	27.4371	Missense	NAT8
C100004299	N-acetyl-1-methylhistidine*	AA	rs10201159	0.9996	4	rs10201159	0.4283	18.882	22.2565	0.848381	Intergenic	-
C100004299	N-acetyl-1-methylhistidine*	AA	rs190944121	0.9996	3	rs190944121	0.9934	1.592	0.111493	14.2789	Missense	NAT8
C100004299	N-acetyl-1-methylhistidine*	AA	rs746932999	0.9996	174	rs746932999	0.1382	1.44	0.00619502	232.445	Downstream/upstream	LOC105374803
C100004299	N-acetyl-1-methylhistidine*	AA	rs62000430	0.9996	1	rs62000430	0.9996	0.106	0.00309799	34.2157	Missense	NAT8
C100020414	6-bromotryptophan	AA	rs190742254	0.9986	7	rs190599970	0.2136	1.893	0.108416	17.4605	Intergenic	-
C100001253	N-acetylglutamine	AA	rs10201159	0.9993	4	rs10201159	0.3346	18.798	22.2565	0.844607	Intergenic	-
C100001266	N-acetylarginine	AA	rs10201159	1	3	rs4547554	0.3381	18.043	22.3322	0.807937	3' UTR	NAT8
C100004523	N-delta-acetylornithine	AA	rs4547554	0.9993	3	rs4547554	0.3451	18.04	22.3322	0.807802	3' UTR	NAT8
C100001253	N-acetylglutamine	AA	rs190944121	0.9993	7	rs190944121	0.2863	1.783	0.111493	15.992	Missense	NAT8
C100001266	N-acetylarginine	AA	rs190944121	1	2	rs190944121	0.7052	1.868	0.111493	16.7544	Missense	NAT8
C100004523	N-delta-acetylornithine	AA	rs185033300	0.9993	7	rs185033300	0.598	1.876	0.113052	16.5941	Intron	STAMBP
C100004523	N-delta-acetylornithine	AA	rs187674121	0.9993	9	rs187674121	0.218	0.429	0.263248	1.62964	Intron	LOC105374804
C100001253	N-acetylglutamine	AA	rs187674121	0.9993	9	rs187674121	0.1851	0.443	0.263248	1.68282	Intron	LOC105374804
C100001266	N-acetylarginine	AA	rs62000430	1	1	rs62000430	1	0.1	0.00309799	32.279	Missense	NAT8
C100001266	N-acetylarginine	AA	rs187674121	1	7	rs187674121	0.2034	0.43	0.263248	1.63344	Intron	LOC105374804
C100004523	N-delta-acetylornithine	AA	rs62000430	0.9993	2	rs62000430	0.9504	0.099	0.00309799	31.9562	Missense	NAT8
C100001266	N-acetylarginine	AA	rs1852647	1	8	rs4852950	0.197	35.609	36.1515	0.984994	Downstream/upstream	NAT8
C100001266	N-acetylarginine	AA	2:73641267:A:G	1	4	2:73641267:A:G	0.5536	0.416	0.89377	0.465444	Missense	NAT8
C100001266	N-acetylarginine	AA	rs75374924	1	16	rs535593052	0.112	0.408	0.381029	1.07078	Intron	ALMS1
C100001276	N-acetylisoleucine	AA	rs558831636	0.998	7	rs558831636	0.1972	1.709	0.108403	15.7652	Intron	ALMS1
C100001254	N-acetyltryptophan	AA	rs190944121	0.999	3	rs190944121	0.9985	1.724	0.111493	15.4629	Missense	NAT8
C100001254	N-acetyltryptophan	AA	rs199716536	0.999	168	rs199716536	0.1013	2.094	0.654421	3.19978	Intron	ALMS1
C100001256	N-acetylphenylalanine	AA	rs4547554	1	5	rs10201159	0.3272	18.19	22.2565	0.817289	Intergenic	-
C100001256	N-acetylphenylalanine	AA	rs190944121	1	7	rs190944121	0.7207	1.817	0.111493	16.297	Missense	NAT8
C100001256	N-acetylphenylalanine	AA	rs192300980	1	9	rs192300980	0.3527	0.446	0.30892	1.44374	Downstream/upstream	DUSP11
C100001256	N-acetylphenylalanine	AA	rs34760583	1	9	rs34760583	0.2203	20.073	22.8178	0.879708	Intron	ALMS1
C100001293	N-acetylhistidine	AA	rs6711001	0.996	14	rs6718843	0.1344	20.311	22.76	0.892399	Downstream/upstream	ALMS1
C100001293	N-acetylhistidine	AA	rs190944121	0.996	9	rs190944121	0.389	1.844	0.111493	16.5392	Missense	NAT8
C999911787	X - 11787	UN	rs111540621	0.999	15	rs111540621	0.2806	18.01	22.2554	0.809242	Downstream/upstream	ALMS1
C100020546	N2-acetyl,N6-methyllysine	AA	rs111540621	0.9963	4	rs111540621	0.9385	19.452	22.2554	0.874035	Downstream/upstream	ALMS1
C100020833	2-ketocaprylate	AA	rs10178409	0.9978	14	rs10178409	0.5489	17.753	22.0248	0.806046	Downstream/upstream	ALMS1
C100000743	2-hydroxyoctanoate	LI	rs10178409	0.9849	14	rs10178409	0.4283	17.854	22.0248	0.810632	Downstream/upstream	ALMS1
C100004227	2-aminooctanoate	LI	rs10178409	0.9969	5	rs4547554	0.3065	17.824	22.3322	0.79813	3' UTR	NAT8
C100002204	N-acetyl-3-methylhistidine*	AA	rs10178409	0.9956	5	rs10178409	0.2211	20.667	22.0248	0.938351	Downstream/upstream	ALMS1
C100004227	2-aminooctanoate	LI	rs185033300	0.9969	7	rs185033300	0.5674	1.891	0.113052	16.7268	Intron	STAMBP
C999923590	X - 23590	UN	rs10201159	0.9969	5	rs10201159	0.2757	18.351	22.2565	0.824523	Intergenic	-
C100004575	N2,N5-diacetylornithine	AA	rs10201159	0.9997	5	rs10201159	0.2932	19.052	22.2565	0.85602	Intergenic	-
C100001577	N-acetylcitrulline	AA	rs10201159	0.9999	3	rs4547554	0.3698	23.623	22.3322	1.0578	3' UTR	NAT8
C999912125	X - 12125	UN	rs10201159	0.9935	5	rs10201159	0.2894	35.234	22.2565	1.58309	Intergenic	-
C100020204	N-acetyl-2-aminooctanoate*	LI	rs10201159	0.9991	5	rs10201159	0.3399	18.086	22.2565	0.812617	Intergenic	-
C100020204	N-acetyl-2-aminooctanoate*	LI	rs190944121	0.9991	7	rs190944121	0.3344	1.848	0.111493	16.575	Missense	NAT8
C1082	N-acetylleucine	AA	rs4547554	0.9997	3	rs13538	0.3441	18.799	22.2763	0.843901	Missense	NAT8
C100000282	N-acetylglutamate	AA	rs4547554	0.9971	26	rs111540621	0.1362	17.965	22.2554	0.80722	Downstream/upstream	ALMS1
C100004635	methionine sulfone	AA	rs4547554	0.9962	5	rs13538	0.2764	18.043	22.2763	0.809964	Missense	NAT8
C1082	N-acetylleucine	AA	rs190944121	0.9997	7	rs190944121	0.1945	1.818	0.111493	16.306	Missense	NAT8
C100015623	lactosyl-N-behenoyl-sphingosine (d18:1/22:0)*	LI	rs7603766	0.9976	1	rs7603766	0.9976	45.973	40.7386	1.12849	Intergenic	-
C999917340	X - 17340	UN	rs113247979	0.9873	7	rs113247979	0.3656	2.453	0.645731	3.7988	Intron	MFSD9
C999912844	X - 12844	UN	rs113247979	0.9998	3	rs55839709	0.4287	2.488	0.639656	3.88959	Missense	MFSD9
C999917357	X - 17357	UN	rs111250767	0.9922	3	rs111250767	0.3824	2.344	0.27441	8.54196	Intron	TMEM182
C55	1-methylnicotinamide	CV	rs17322446	0.9959	67	rs113529902	0.06542	24.328	20.3193	1.19729	Intron	MAP3K19
C100001468	N1-Methyl-2-pyridone-5-carboxamide	CV	rs17322446	0.9993	107	rs17322446	0.06002	26.13	21.913	1.19244	Intron	ACMSD
C182	quinolinate	CV	rs4954192	0.9623	40	rs4954192	0.1366	43.847	43.1815	1.01541	Intron	ACMSD
C999925790	X - 25790	UN	rs113529902	0.9772	46	rs113529902	0.1248	24.323	20.3193	1.19704	Intron	MAP3K19
C100021324	3,5-dichloro-2,6-dihydroxybenzoic acid	XE	rs3940549	0.9963	14	rs3940549	0.2224	43.585	37.614	1.15874	Intron	ZRANB3
C100000580	1,5-anhydroglucitol (1,5-AG)	CA	rs4988235	0.9996	12	rs4988235	0.3727	43.108	36.1327	1.19305	Intron	MCM6
C999911795	X - 11795	UN	rs4988235	0.988	11	rs4988235	0.4026	43.108	36.1327	1.19305	Intron	MCM6
C100001083	indolepropionate	AA	rs4988235	0.9903	25	rs4988235	0.1603	43.015	36.1327	1.19047	Intron	MCM6
C100001026	galactonate	CA	rs6754311	0.9946	14	rs6754311	0.2059	41.267	35.9588	1.14762	Intron	DARS1
C100015962	N,N,N-trimethyl-5-aminovalerate	AA	rs115224560	0.9875	43	rs62168795	0.1192	43.452	36.096	1.20379	Intron	R3HDM1
C999915503	X - 15503	UN	rs139354053	0.999	58	rs139354053	0.03282	4.526	4.69132	0.96476	Downstream/upstream	KYNU
C999915503	X - 15503	UN	rs1371516	0.999	47	rs352931	0.2249	24.611	21.14	1.16419	Intron	KYNU
C100004561	N-formylanthranilic acid	AA	rs11678380	0.9958	32	rs11678380	0.09442	34.844	28.3524	1.22896	Intron	KYNU
C100000015	xanthurenate	AA	rs199546957	0.9999	4	rs199546957	0.3849	0.151	0	∞	Missense	KYNU
C100000015	xanthurenate	AA	rs354680	0.9999	57	rs35991933	0.09334	15.593	8.05887	1.93489	Intron	KYNU
C100006367	3-hydroxyhexanoate	LI	rs777286544	0.998	51	rs777286544	0.07436	37.104	40.6432	0.91292	Intron	HIBCH
C418	methylmalonate (MMA)	LI	rs291459	0.9972	12	rs291459	0.1593	36.676	40.1184	0.914194	Intron	HIBCH
C100020487	N-acetyl-isoputreanine	AA	rs189228944	0.9977	7	rs189228944	0.7921	1.225	0.747933	1.63785	Intron	SPATS2L
C100002514	hydantoin-5-propionate	AA	rs7562507	0.9966	4	rs7562507	0.3387	8.607	13.6074	0.632523	Intron	AOX1
C100002514	hydantoin-5-propionate	AA	rs144419430	0.9966	2	rs144419430	0.9585	0.928	0.0154866	59.9228	Missense	AOX1
C100002514	hydantoin-5-propionate	AA	rs199925256	0.9966	5	rs199925256	0.5972	5.687	2.34731	2.42277	Intron	AOX1
C999912026	X - 12026	UN	rs55663630	1	11	rs4672864	0.1707	41.098	33.3608	1.23192	Intron	AOX1
C100001456	7-methylguanine	NU	rs77225800	0.9997	4	rs77225800	0.3862	8.096	13.039	0.620907	Intron	AOX1
C999913431	X - 13431	UN	rs7558218	0.9954	2	rs7558218	0.7042	33.446	34.0445	0.98242	Downstream/upstream	AC006994.2
C340	glycine	AA	rs1047891	0.9953	1	rs1047891	0.9953	34.941	31.7146	1.10173	Missense	CPS1
C100001006	N-acetylglycine	AA	rs1047891	0.9972	2	rs1047891	0.9798	34.941	31.7146	1.10173	Missense	CPS1
C100002458	3-methylglutaconate	AA	rs1047891	0.995	1	rs1047891	0.995	34.939	31.7146	1.10167	Missense	CPS1
C100000961	homoarginine	AA	rs1047891	0.9896	2	rs1047891	0.962	34.941	31.7146	1.10173	Missense	CPS1
C100001294	gamma-glutamylglycine	PE	rs1047891	0.9915	2	rs1047891	0.916	34.938	31.7146	1.10164	Missense	CPS1
C100005850	3-methylglutarylcarnitine (2)	AA	rs1047891	0.9983	2	rs1047891	0.9845	35.049	31.7146	1.10514	Missense	CPS1
C100020211	3-hydroxybutyroylglycine**	LI	rs1047891	0.9786	4	rs1047891	0.9431	35.234	31.7146	1.11097	Missense	CPS1
C100001150	propionylglycine	LI	rs715	0.9837	3	rs715	0.7216	34.43	31.4263	1.09558	3' UTR	CPS1
C503	serine	AA	rs4673546	0.966	14	rs1047891	0.2167	34.944	31.7146	1.10183	Missense	CPS1
C999924337	X - 24337	UN	rs28366034	0.9999	1	rs28366034	0.9999	14.577	14.2676	1.02169	Downstream/upstream	ATIC
C999917654	X - 17654	UN	rs2372683	0.9982	29	rs2372683	0.143	7.046	9.4284	0.747317	Intron	PECR
C100019968	ribulonate/xylulonate/lyxonate*	CA	rs748135368	0.9892	6	rs748135368	0.6647	3.386	0.725774	4.66536	Intron	NHEJ1
C999924431	X - 24431	UN	rs748135368	0.9989	3	rs748135368	0.6816	3.022	0.725774	4.16383	Intron	NHEJ1
C999921733	X - 21733	UN	rs748135368	0.9907	2	rs748135368	0.9435	2.863	0.725774	3.94475	Intron	NHEJ1
C1052	glycerate	CA	rs192756070	0.9997	1	rs192756070	0.9997	2.917	0.0216812	134.541	Downstream/upstream	NHEJ1
C100001022	threonate	CV	rs192756070	0.9998	1	rs192756070	0.9998	2.917	0.0216812	134.541	Downstream/upstream	NHEJ1
C100009232	thioproline	XE	rs192756070	0.9833	21	rs192756070	0.5703	2.915	0.0216812	134.448	Downstream/upstream	NHEJ1
C100000039	methionine sulfoxide	AA	rs192756070	0.9983	1	rs192756070	0.9983	2.915	0.0216812	134.448	Downstream/upstream	NHEJ1
C999922771	X - 22771	UN	rs192756070	0.9785	2	rs192756070	0.9277	2.916	0.0216812	134.494	Downstream/upstream	NHEJ1
C999916964	X - 16964	UN	rs192756070	0.9718	3	rs192756070	0.7769	2.93	0.0216812	135.14	Downstream/upstream	NHEJ1
C100020409	ascorbic acid 3-sulfate*	CV	rs192756070	0.9872	3	rs192756070	0.9467	2.916	0.0216812	134.494	Downstream/upstream	NHEJ1
C100000295	tartarate	XE	rs192756070	0.9805	4	rs192756070	0.9263	2.929	0.0216812	135.094	Downstream/upstream	NHEJ1
C100009329	ascorbic acid 2-sulfate	CV	rs192756070	0.9696	2	rs192756070	0.9513	2.917	0.0216812	134.541	Downstream/upstream	NHEJ1
C100000840	tartronate (hydroxymalonate)	XE	rs192756070	0.9981	1	rs192756070	0.9981	2.912	0.0216812	134.31	Downstream/upstream	NHEJ1
C999914056	X - 14056	UN	rs192756070	0.9995	1	rs192756070	0.9995	2.915	0.0216812	134.448	Downstream/upstream	NHEJ1
C999915674	X - 15674	UN	rs192756070	0.9956	4	rs192756070	0.9454	2.662	0.0216812	122.779	Downstream/upstream	NHEJ1
C100002466	cysteinylglycine disulfide*	AA	rs192756070	0.9984	1	rs192756070	0.9984	2.915	0.0216812	134.448	Downstream/upstream	NHEJ1
C999924432	X - 24432	UN	rs192756070	0.9868	3	rs192756070	0.8989	2.322	0.0216812	107.097	Downstream/upstream	NHEJ1
C100002537	4-hydroxy-2-oxoglutaric acid	LI	rs192756070	0.9955	2	rs192756070	0.6494	2.937	0.0216812	135.463	Downstream/upstream	NHEJ1
C100003258	2-O-methylascorbic acid	CV	rs192756070	0.997	2	rs192756070	0.979	2.915	0.0216812	134.448	Downstream/upstream	NHEJ1
C279	cystine	AA	rs192756070	0.9809	1	rs192756070	0.9809	2.915	0.0216812	134.448	Downstream/upstream	NHEJ1
C100000808	cysteine s-sulfate	AA	rs192756070	0.9939	1	rs192756070	0.9939	3.032	0.0216812	139.845	Downstream/upstream	NHEJ1
C100000841	oxalate (ethanedioate)	CV	rs192756070	0.998	1	rs192756070	0.998	2.915	0.0216812	134.448	Downstream/upstream	NHEJ1
C100000787	N-acetylaspartate (NAA)	AA	rs140819668	0.9903	5	rs140819668	0.6916	3.166	1.83263	1.72757	Intron	CNPPD1
C999915666	X - 15666	UN	rs140758280	0.9936	6	rs140758280	0.5512	4.073	0.376312	10.8235	Downstream/upstream	PTPRN
C100000015	xanthurenate	AA	rs1105880	0.9938	5	rs1105879	0.2425	49.816	34.1266	1.45974	Missense	UGT1A6
C100021787	N-acetyl-4-chlorophenylalanine	XE	rs1105880	0.9835	12	rs1105879	0.415	49.73	34.1266	1.45722	Missense	UGT1A6
C100020502	sulfate of piperine metabolite C18H21NO3 (1)*	XE	rs1105880	0.9658	12	rs1105880	0.2153	49.407	34.1624	1.44624	Synonymous	UGT1A6
C100021103	pregnenetriol sulfate*	LI	rs2011425	0.9843	3	rs2011425	0.6687	4.884	8.66347	0.563746	Missense	UGT1A4
C999921441	X - 21441	UN	rs2011425	0.9964	3	rs2011425	0.6002	4.926	8.66347	0.568594	Missense	UGT1A4
C999921448	X - 21448	UN	rs887829	0.9971	4	rs4148324	0.2493	42.332	32.064	1.32023	Intron	UGT1A4
C999916946	X - 16946	UN	rs887829	0.999	4	rs6742078	0.2498	42.213	32.0211	1.31829	Intron	UGT1A4
C999916946	X - 16946	UN	rs4148323	0.999	1	rs4148323	0.999	4.966	0.126959	39.115	Missense	UGT1A1
C999921448	X - 21448	UN	rs4148323	0.9971	1	rs4148323	0.9971	4.97	0.126959	39.1465	Missense	UGT1A1
C999921448	X - 21448	UN	rs17862872	0.9971	37	rs12479045	0.06159	4.756	5.99665	0.793109	Intron	UGT1A4
C999916946	X - 16946	UN	rs17862872	0.999	37	rs12479045	0.06125	4.729	5.99665	0.788607	Intron	UGT1A4
C1090	bilirubin (Z,Z)	CV	rs887829	1	4	rs4148324	0.25	42.192	32.064	1.31587	Intron	UGT1A4
C1090	bilirubin (Z,Z)	CV	rs4148323	1	1	rs4148323	1	4.972	0.126959	39.1622	Missense	UGT1A1
C1090	bilirubin (Z,Z)	CV	rs1180833270	1	37	rs1018124	0.2306	4.43	5.65176	0.783827	Intron	UGT1A4
C999910458	X - 10458	UN	rs35754645	0.9835	16	rs35754645	0.1832	40.301	32.072	1.25658	Intron	UGT1A4
C999923974	X - 23974	UN	rs35754645	0.9692	20	rs35754645	0.2053	42.522	32.072	1.32583	Intron	UGT1A4
C250	biliverdin	CV	rs887829	1	4	rs6742078	0.25	42.194	32.0211	1.31769	Intron	UGT1A4
C999911442	X - 11442	UN	rs887829	1	6	rs4148324	0.2435	42.194	32.064	1.31593	Intron	UGT1A4
C999911441	X - 11441	UN	rs887829	0.9981	6	rs887829	0.2425	42.2	32.0642	1.31611	Intron	UGT1A4
C100001951	bilirubin (E,Z or Z,E)*	CV	rs887829	0.9999	5	rs887829	0.2437	41.88	32.0642	1.30613	Intron	UGT1A4
C999911530	X - 11530	UN	rs887829	0.9996	5	rs4148324	0.247	42.194	32.064	1.31593	Intron	UGT1A4
C999924849	X - 24849	UN	rs887829	0.9997	5	rs6742078	0.2417	42.194	32.0211	1.31769	Intron	UGT1A4
C999921796	X - 21796	UN	rs887829	0.9997	6	rs4148324	0.2109	42.22	32.064	1.31674	Intron	UGT1A4
C999911522	X - 11522	UN	rs887829	0.9997	5	rs4148325	0.2444	42.194	32.053	1.31638	Intron	UGT1A4
C100001950	bilirubin (E,E)*	CV	rs887829	1	4	rs4148325	0.25	42.194	32.053	1.31638	Intron	UGT1A4
C999924849	X - 24849	UN	rs4148323	0.9997	1	rs4148323	0.9997	4.971	0.126959	39.1544	Missense	UGT1A1
C999911522	X - 11522	UN	rs4148323	0.9997	1	rs4148323	0.9997	4.971	0.126959	39.1544	Missense	UGT1A1
C100001951	bilirubin (E,Z or Z,E)*	CV	rs4148323	0.9999	1	rs4148323	0.9999	4.964	0.126959	39.0992	Missense	UGT1A1
C999911442	X - 11442	UN	rs4148323	1	1	rs4148323	1	4.971	0.126959	39.1544	Missense	UGT1A1
C100001950	bilirubin (E,E)*	CV	rs4148323	1	1	rs4148323	1	4.971	0.126959	39.1544	Missense	UGT1A1
C999911530	X - 11530	UN	rs4148323	0.9996	1	rs4148323	0.9996	4.971	0.126959	39.1544	Missense	UGT1A1
C999921796	X - 21796	UN	rs4148323	0.9997	6	rs4148323	0.9075	4.955	0.126959	39.0283	Missense	UGT1A1
C250	biliverdin	CV	rs4148323	1	1	rs4148323	1	4.971	0.126959	39.1544	Missense	UGT1A1
C999911441	X - 11441	UN	rs4148323	0.9981	1	rs4148323	0.9981	4.972	0.126959	39.1622	Missense	UGT1A1
C999911530	X - 11530	UN	rs12479045	0.9996	37	rs12479045	0.06002	4.734	5.99665	0.789441	Intron	UGT1A4
C999911522	X - 11522	UN	rs12479045	0.9997	36	rs12479045	0.05979	4.734	5.99665	0.789441	Intron	UGT1A4
C999924849	X - 24849	UN	rs12479045	0.9997	37	rs12479045	0.06887	4.734	5.99665	0.789441	Intron	UGT1A4
C250	biliverdin	CV	rs1018124	1	37	rs1018124	0.1905	4.429	5.65176	0.78365	Intron	UGT1A4
C999923639	X - 23639	UN	rs55649245	0.9703	2	rs55649245	0.9569	33.483	29.5372	1.13359	Intergenic	-
C100002367	2R,3R-dihydroxybutyrate	LI	rs55649245	0.9999	1	rs55649245	0.9999	33.48	29.5372	1.13349	Intergenic	-
C100002367	2R,3R-dihydroxybutyrate	LI	rs10933521	0.9999	55	rs4283416	0.08187	24.856	29.8395	0.83299	Downstream/upstream	AGXT
C100002070	2-hydroxyglutarate	LI	rs146578303	0.9974	1	rs146578303	0.9974	3.443	0.678271	5.07614	Missense	D2HGDH
C100002070	2-hydroxyglutarate	LI	rs6707874	0.9974	7	rs7599470	0.2907	34.623	37.3294	0.9275	Downstream/upstream	D2HGDH
C100002070	2-hydroxyglutarate	LI	rs7370843	0.9974	1	rs7370843	0.9974	28.651	40.1541	0.713526	5' UTR	D2HGDH
C1025	pipecolate	AA	rs34389160	0.9944	3	rs34389160	0.5518	4.022	1.88805	2.13024	Intron	SLC6A1
C999924328	X - 24328	UN	rs3773364	0.9974	4	rs11707641	0.5009	24.867	15.5048	1.60383	Intron	SYN2
C999918913	X - 18913	UN	rs2470528	0.9952	5	rs2470528	0.881	8.547	5.63195	1.51759	Intron	BTD
C244	beta-alanine	NU	rs6800284	0.9952	1	rs6800284	0.9952	47.862	43.5858	1.09811	Intergenic	-
C100004046	N-acetylcarnosine	AA	rs147693330	0.9942	2	rs147693330	0.7184	48.761	43.2722	1.12684	Downstream/upstream	GADL1
C999913844	X - 13844	UN	rs571706177	0.9999	8	rs571706177	0.4156	10.346	10.1033	1.02402	Intron	SACM1L
C999924475	X - 24475	UN	rs202158371	0.9985	3	rs202158371	0.8712	0.814	0.0124146	65.568	Stop gained	SLC6A20
C999924475	X - 24475	UN	rs9818982	0.9985	7	rs9818982	0.4462	10.592	10.9128	0.970603	Intron	SLC6A20
C100001540	pyroglutamine*	AA	rs17279437	0.998	7	rs17279437	0.6303	10.738	9.75058	1.10127	Missense	SLC6A20
C100001092	trigonelline (N'-methylnicotinate)	CV	rs17279437	0.9953	3	rs17279437	0.6812	10.765	9.75058	1.10404	Missense	SLC6A20
C999923644	X - 23644	UN	rs17279437	0.9835	7	rs17279437	0.7141	11.073	9.75058	1.13562	Missense	SLC6A20
C999923780	X - 23780	UN	rs17279437	0.9813	5	rs17279437	0.8895	12.276	9.75058	1.259	Missense	SLC6A20
C100005383	N-methylpipecolate	XE	rs17279437	0.9942	12	rs17279437	0.4343	10.727	9.75058	1.10014	Missense	SLC6A20
C100020371	N,N-dimethylalanine	AA	rs200010750	0.9979	5	rs200010750	0.4434	0.86	0.0123904	69.4086	Missense	FYCO1
C1083	N-acetylmethionine	AA	rs544108035	0.9999	6	rs544108035	0.416	0.248	0.224569	1.10434	Intron	DOCK3
C100001274	N-acetylthreonine	AA	rs879887838	0.9983	7	rs879887838	0.3219	0.247	0.215324	1.14711	Intron	DOCK3
C100001851	N-acetylserine	AA	rs879887838	0.9931	7	rs879887838	0.4007	0.247	0.215324	1.14711	Intron	DOCK3
C1084	N-acetylvaline	AA	rs138144932	0.9952	9	rs544108035	0.2069	0.248	0.224569	1.10434	Intron	DOCK3
C100001253	N-acetylglutamine	AA	rs121912698	0.9923	12	rs121912698	0.2482	0.256	0.40415	0.633428	Missense	ACY1
C1110	N-acetylalanine	AA	rs121912698	0.9981	12	rs121912698	0.275	0.252	0.40415	0.623531	Missense	ACY1
C1082	N-acetylleucine	AA	rs121912698	0.9972	12	rs121912698	0.3379	0.256	0.40415	0.633428	Missense	ACY1
C194	N-formylmethionine	AA	rs121912698	0.9982	12	rs121912698	0.3914	0.252	0.40415	0.623531	Missense	ACY1
C100000282	N-acetylglutamate	AA	rs121912698	0.9999	12	rs121912698	0.2914	0.255	0.40415	0.630954	Missense	ACY1
C100000846	erythritol	XE	rs79648456	0.9999	9	rs79648456	0.3227	3.002	6.34916	0.472818	Intron	DCP1A
C100000846	erythritol	XE	rs968702	0.9999	19	rs4687718	0.09669	20.047	12.7265	1.57522	Intron	TKT
C100001320	erythronate*	CA	rs4687718	0.9959	8	rs4687718	0.2783	20.047	12.7265	1.57522	Intron	TKT
C100001320	erythronate*	CA	rs4687717	0.9959	1	rs4687717	0.9959	38.496	41.9676	0.917279	Intron	TKT
C50	spermidine	AA	rs1354034	0.9756	1	rs1354034	0.9756	28.173	38.9916	0.72254	Intron	ARHGEF3
C234	aspartate	AA	rs1354034	0.9944	5	rs1354034	0.7074	28.644	38.9916	0.73462	Intron	ARHGEF3
C297	sphingosine	LI	rs1354034	0.9987	1	rs1354034	0.9987	28.582	38.9916	0.73303	Intron	ARHGEF3
C100015643	sphingadienine	LI	rs1354034	0.9887	1	rs1354034	0.9887	27.815	38.9916	0.713359	Intron	ARHGEF3
C100020893	2,3-dihydroxy-5-methylthio-4-pentenoate (DMTPA)*	AA	rs13874	0.9962	4	rs13874	0.6134	48.266	44.9831	1.07298	Missense	SLC25A26
C100002397	alpha-ketoglutaramate*	AA	rs3830303	0.9993	6	rs277650	0.3169	34.819	32.9095	1.05802	Intron	NIT2
C445	orotate	NU	rs34740224	1	60	rs34740224	0.08187	20.903	17.0582	1.22539	Intergenic	-
C445	orotate	NU	rs17843776	1	10	rs17843776	0.2378	1.093	0.0139427	78.3923	Missense	UMPS
C340	glycine	AA	rs1992855	0.9998	36	rs146582756	0.1945	40.586	43.1019	0.941629	Intron	ALDH1L1-AS2
C999924309	X - 24309	UN	rs115031146	0.9958	10	rs115031146	0.3162	2.127	0.532821	3.99196	Intron	DNAJC13
C999918899	X - 18899	UN	rs1397725961	0.9969	11	rs1397725961	0.1823	1.884	0.494666	3.80863	Intron	ACAD11
C100001856	1-stearoyl-2-oleoyl-GPE (18:0/18:1)	LI	rs146815563	0.9936	20	rs146815563	0.2363	32.451	33.1014	0.980351	Intron	AC021074.3
C100000299	xanthosine	NU	rs183728597	0.9971	10	rs183728597	0.3057	3.406	1.07164	3.17831	Intergenic	-
C100001594	beta-hydroxyisovaleroylcarnitine	AA	rs13088830	0.9785	8	rs13088830	0.2567	18.52	21.0691	0.879012	Intron	MCCC1
C1442	beta-hydroxyisovalerate	AA	rs7624867	0.9901	28	rs7624867	0.2087	23.554	23.8246	0.988642	Intron	MCCC1
C100003271	beta-citrylglutamate	AA	rs939335	0.9997	9	rs939335	0.211	39.014	49.302	0.791327	Downstream/upstream	HTR3D
C100001287	epiandrosterone sulfate	LI	rs5855544	0.9973	1	rs5855544	0.9973	43.273	42.036	1.02943	Downstream/upstream	SLC51A
C100001073	androsterone sulfate	LI	rs5855544	0.9957	1	rs5855544	0.9957	43.284	42.036	1.02969	Downstream/upstream	SLC51A
C100002126	16a-hydroxy DHEA 3-sulfate	LI	rs5855544	0.9977	1	rs5855544	0.9977	43.274	42.036	1.02945	Downstream/upstream	SLC51A
C100002024	5alpha-androstan-3beta,17beta-diol monosulfate (2)	LI	rs5855544	0.9974	1	rs5855544	0.9974	43.891	42.036	1.04413	Downstream/upstream	SLC51A
C999921285	X - 21285	UN	rs5855544	0.9973	1	rs5855544	0.9973	45.212	42.036	1.07555	Downstream/upstream	SLC51A
C100002008	5alpha-androstan-3alpha,17alpha-diol monosulfate	LI	rs5855544	0.9983	1	rs5855544	0.9983	44.269	42.036	1.05312	Downstream/upstream	SLC51A
C999921470	X - 21470	UN	rs5855544	0.9918	1	rs5855544	0.9918	43.474	42.036	1.03421	Downstream/upstream	SLC51A
C100001987	5alpha-androstan-3beta,17beta-diol disulfate	LI	rs5855544	0.9867	2	rs5855544	0.9204	43.277	42.036	1.02952	Downstream/upstream	SLC51A
C100002018	5alpha-androstan-3alpha,17beta-diol monosulfate (1)	LI	rs5855544	0.9999	1	rs5855544	0.9999	43.511	42.036	1.03509	Downstream/upstream	SLC51A
C999924947	X - 24947	UN	rs5855544	0.9906	1	rs5855544	0.9906	43.471	42.036	1.03414	Downstream/upstream	SLC51A
C100002029	androstenediol (3beta,17beta) monosulfate (2)	LI	rs5855544	0.9997	1	rs5855544	0.9997	43.336	42.036	1.03093	Downstream/upstream	SLC51A
C100002152	andro steroid monosulfate C19H28O6S (1)*	LI	rs5855544	0.999	1	rs5855544	0.999	43.705	42.036	1.0397	Downstream/upstream	SLC51A
C999925937	X - 25937	UN	rs5855544	0.9966	1	rs5855544	0.9966	47.551	42.036	1.1312	Downstream/upstream	SLC51A
C999921410	X - 21410	UN	rs5855544	0.9996	1	rs5855544	0.9996	43.926	42.036	1.04496	Downstream/upstream	SLC51A
C100020837	2,6-dihydroxybenzoic acid	XE	rs5855544	0.9988	1	rs5855544	0.9988	43.278	42.036	1.02955	Downstream/upstream	SLC51A
C999921285	X - 21285	UN	rs12637288	0.9973	2	rs12637288	0.8222	44.346	48.5793	0.912858	Intron	PCYT1A
C100004112	3-methyl catechol sulfate (1)	XE	rs2342307	0.9806	2	rs2342307	0.5078	37.351	37.7252	0.990081	Downstream/upstream	SLC51A
C999924544	X - 24544	UN	rs111517721	0.9592	4	rs111517721	0.7946	21.543	22.3712	0.962979	3' UTR	PCYT1A
C100020851	3-ethylcatechol sulfate (1)	XE	rs6795511	0.9851	6	rs56225736	0.3341	15.819	13.511	1.17082	Intron	PCYT1A
C1134	urate	NU	rs10939650	0.9992	13	rs10939650	0.2683	26.663	24.4648	1.08985	Synonymous	SLC2A9
C100001466	3-methylcytidine	NU	rs73224656	0.9973	1	rs73224656	0.9973	18.875	13.0269	1.44892	Downstream/upstream	BST1
C100001466	3-methylcytidine	NU	rs144197373	0.9973	6	rs144197373	0.2253	1.235	0.130099	9.49277	Missense	BST1
C100001466	3-methylcytidine	NU	rs7683000	0.9973	1	rs7683000	0.9973	15.835	15.4703	1.02357	Intron	FBXL5
C100020377	ethyl beta-glucopyranoside	XE	rs181558	0.9995	8	rs181558	0.4998	16.691	14.6746	1.13741	Intron	GBA3
C100020377	ethyl beta-glucopyranoside	XE	rs186284085	0.9995	4	rs186284085	0.9509	1.358	0.00775194	175.182	Intron	LOC105374524
C100005864	methyl glucopyranoside (alpha + beta)	XE	rs358226	0.9968	12	rs358226	0.2189	17.131	14.9274	1.14762	Downstream/upstream	GBA3
C100005864	methyl glucopyranoside (alpha + beta)	XE	rs186284085	0.9968	2	rs186284085	0.9674	1.37	0.00775194	176.73	Intron	LOC105374524
C100009272	glycosyl-N-palmitoyl-sphingosine (d18:1/16:0)	LI	rs10155173	1	4	rs10155173	0.3583	41.263	38.7719	1.06425	Intron	GABRB1
C100009272	glycosyl-N-palmitoyl-sphingosine (d18:1/16:0)	LI	rs4391005	1	1	rs4391005	1	37.894	34.7583	1.09021	Intron	ATP10D
C100009272	glycosyl-N-palmitoyl-sphingosine (d18:1/16:0)	LI	rs4695332	1	11	rs4695332	0.134	38.873	48.8697	0.795442	Downstream/upstream	NIPAL1
C100015625	glycosyl-N-behenoyl-sphingadienine (d18:2/22:0)*	LI	rs35818294	1	4	rs13106975	0.3412	20.898	23.0598	0.906252	Intron	ATP10D
C100015745	glycosyl ceramide (d18:2/24:1, d18:1/24:2)*	LI	rs35818294	0.9988	1	rs35818294	0.9988	17.817	17.6182	1.01128	Intron	ATP10D
C100015882	glycosyl ceramide (d18:1/20:0, d16:1/22:0)*	LI	rs9790720	0.9955	4	rs35818294	0.3016	17.816	17.6182	1.01123	Intron	ATP10D
C100001882	glycosyl-N-stearoyl-sphingosine (d18:1/18:0)	LI	rs9790720	0.9997	4	rs9790720	0.3154	20.688	23.0294	0.89833	Intron	ATP10D
C100015730	glycosyl ceramide (d16:1/24:1, d18:1/22:1)*	LI	rs9790830	0.9945	6	rs9790830	0.4625	20.967	23.0464	0.909773	Intron	ATP10D
C999919141	X - 19141	UN	rs13121671	0.9971	1	rs13121671	0.9971	46.815	32.2151	1.4532	Downstream/upstream	AC147055.3
C999919141	X - 19141	UN	rs28862079	0.9971	54	rs34452388	0.3431	29.592	42.8545	0.690523	Intron	TMPRSS11E
C100002008	5alpha-androstan-3alpha,17alpha-diol monosulfate	LI	rs13121671	0.9979	1	rs13121671	0.9979	49.477	32.2151	1.53583	Downstream/upstream	AC147055.3
C100020549	cholic acid glucuronide	LI	rs13121671	0.9983	1	rs13121671	0.9983	31.998	32.2151	0.993261	Downstream/upstream	AC147055.3
C100001073	androsterone sulfate	LI	rs13121671	1	1	rs13121671	1	47.242	32.2151	1.46646	Downstream/upstream	AC147055.3
C100005396	5alpha-androstan-3alpha,17beta-diol 17-glucuronide	LI	rs13121671	1	1	rs13121671	1	43.658	32.2151	1.3552	Downstream/upstream	AC147055.3
C100020550	deoxycholic acid glucuronide	LI	rs13121671	1	1	rs13121671	1	43.489	32.2151	1.34996	Downstream/upstream	AC147055.3
C100002027	androstenediol (3alpha, 17alpha) monosulfate (3)	LI	rs13121671	1	1	rs13121671	1	47.257	32.2151	1.46692	Downstream/upstream	AC147055.3
C100002018	5alpha-androstan-3alpha,17beta-diol monosulfate (1)	LI	rs34707604	0.9998	2	rs34707604	0.7321	25.123	25.4925	0.985506	Downstream/upstream	AC147055.3
C999924947	X - 24947	UN	rs34707604	0.9987	2	rs34707604	0.5535	23.914	25.4925	0.93808	Downstream/upstream	AC147055.3
C100002027	androstenediol (3alpha, 17alpha) monosulfate (3)	LI	rs4860987	1	2	rs4860987	0.6895	25.346	25.4149	0.997289	Downstream/upstream	AC147055.3
C100002008	5alpha-androstan-3alpha,17alpha-diol monosulfate	LI	rs34707604	0.9979	2	rs34707604	0.6368	22.16	25.4925	0.869275	Downstream/upstream	AC147055.3
C100002018	5alpha-androstan-3alpha,17beta-diol monosulfate (1)	LI	rs76594480	0.9998	5	rs76594480	0.9175	3.134	0.7067	4.4347	Downstream/upstream	AC147055.3
C999924947	X - 24947	UN	rs76594480	0.9987	1	rs76594480	0.9987	2.453	0.7067	3.47106	Downstream/upstream	AC147055.3
C100005396	5alpha-androstan-3alpha,17beta-diol 17-glucuronide	LI	rs989075	1	8	rs989075	0.2923	42.696	47.6594	0.895857	Intron	UGT2B15
C100002018	5alpha-androstan-3alpha,17beta-diol monosulfate (1)	LI	rs13121671	0.9998	1	rs13121671	0.9998	47.521	32.2151	1.47512	Downstream/upstream	AC147055.3
C999924947	X - 24947	UN	rs13121671	0.9987	1	rs13121671	0.9987	48.945	32.2151	1.51932	Downstream/upstream	AC147055.3
C100002027	androstenediol (3alpha, 17alpha) monosulfate (3)	LI	rs76594480	1	15	rs76594480	0.886	3.245	0.7067	4.59176	Downstream/upstream	AC147055.3
C100001073	androsterone sulfate	LI	rs76594480	1	5	rs76594480	0.9252	3.252	0.7067	4.60167	Downstream/upstream	AC147055.3
C100002008	5alpha-androstan-3alpha,17alpha-diol monosulfate	LI	rs76594480	0.9979	23	rs76594480	0.293	2.618	0.7067	3.70454	Downstream/upstream	AC147055.3
C999924947	X - 24947	UN	rs144949715	0.9987	3	rs144949715	0.8125	0.639	0.62593	1.02088	Downstream/upstream	UGT2B15
C999924947	X - 24947	UN	rs138199685	0.9987	8	rs138199685	0.5798	0.277	0.697631	0.397058	Downstream/upstream	AC147055.3
C999924947	X - 24947	UN	rs1215891369	0.9987	2	rs1215891369	0.6441	0.262	0	∞	Downstream/upstream	AC108078.2
C100005403	etiocholanolone glucuronide	LI	rs4860987	0.9999	2	rs4860987	0.5912	25.425	25.4149	1.0004	Downstream/upstream	AC147055.3
C100002761	androsterone glucuronide	LI	rs4860987	0.9999	2	rs4860987	0.8064	25.413	25.4149	0.999925	Downstream/upstream	AC147055.3
C100002761	androsterone glucuronide	LI	rs150935891	0.9999	27	rs150935891	0.08521	2.641	0.368775	7.16155	Intron	UGT2B4
C999924574	X - 24574	UN	rs34707604	0.969	37	rs34707604	0.3322	24.899	25.4925	0.976719	Downstream/upstream	AC147055.3
C100002024	5alpha-androstan-3beta,17beta-diol monosulfate (2)	LI	rs34707604	0.9995	2	rs34707604	0.7957	24.922	25.4925	0.977621	Downstream/upstream	AC147055.3
C100002024	5alpha-androstan-3beta,17beta-diol monosulfate (2)	LI	rs62319290	0.9995	23	rs62319290	0.2063	3.037	1.919	1.5826	Downstream/upstream	AC147055.3
C100001287	epiandrosterone sulfate	LI	rs76594480	1	24	rs76594480	0.1042	3.244	0.7067	4.59035	Downstream/upstream	AC147055.3
C999915492	X - 15492	UN	rs138762595	0.9987	1	rs138762595	0.9987	2.925	1.93446	1.51205	Missense	UGT2B15
C100019988	glucuronide of C19H28O4 (2)*	PC	rs138762595	1	2	rs138762595	0.7937	3.232	1.93446	1.67075	Missense	UGT2B15
C999917340	X - 17340	UN	rs138762595	1	1	rs138762595	1	2.702	1.93446	1.39677	Missense	UGT2B15
C100015971	cortolone glucuronide (1)	LI	rs138762595	0.9991	1	rs138762595	0.9991	2.938	1.93446	1.51877	Missense	UGT2B15
C100019988	glucuronide of C19H28O4 (2)*	PC	rs199547744	1	23	rs183802964	0.2647	1.981	0.12395	15.9823	Downstream/upstream	FTLP10
C999915492	X - 15492	UN	rs199547744	0.9987	2	rs199547744	0.9967	1.641	0.0728118	22.5376	Missense	UGT2B15
C999917340	X - 17340	UN	rs199547744	1	1	rs199547744	1	1.437	0.0728118	19.7358	Missense	UGT2B15
C100015971	cortolone glucuronide (1)	LI	rs199547744	0.9991	11	rs199547744	0.9135	1.566	0.0728118	21.5075	Missense	UGT2B15
C999917340	X - 17340	UN	rs1960773	1	1	rs1960773	1	43.366	49.1208	0.882844	Downstream/upstream	UGT2B15
C999915492	X - 15492	UN	rs1960773	0.9987	1	rs1960773	0.9987	43.719	49.1208	0.89003	Downstream/upstream	UGT2B15
C999917340	X - 17340	UN	rs1010937849	1	22	rs576604197	0.1467	0.401	0.348837	1.14953	Downstream/upstream	UGT2B10
C999911444	X - 11444	UN	rs138762595	0.9997	1	rs138762595	0.9997	3.115	1.93446	1.61027	Missense	UGT2B15
C999912816	X - 12816	UN	rs138762595	0.9817	8	rs138762595	0.6696	2.95	1.93446	1.52497	Missense	UGT2B15
C999916576	X - 16576	UN	rs1960773	1	2	rs1960773	0.9508	45.107	49.1208	0.918287	Downstream/upstream	UGT2B15
C999916576	X - 16576	UN	rs138762595	1	2	rs138762595	0.947	3.07	1.93446	1.58701	Missense	UGT2B15
C999924418	X - 24418	UN	rs78685563	0.998	1	rs78685563	0.998	9.027	7.42789	1.21528	Downstream/upstream	AC108078.3
C999924418	X - 24418	UN	rs1531022	0.998	8	rs1902023	0.3004	48.268	47.8021	1.00975	Missense	UGT2B15
C999912844	X - 12844	UN	rs200280202	1	1	rs200280202	1	1.436	0.0340737	42.1439	Stop gained	UGT2B4
C999912844	X - 12844	UN	rs10518061	1	23	rs10518061	0.06912	21.627	24.6133	0.878671	Intron	UGT2B4
C999912844	X - 12844	UN	rs989075	1	9	rs989075	0.3608	46.164	47.6594	0.968623	Intron	UGT2B15
C999912007	X - 12007	UN	rs7686914	0.9999	8	rs7686914	0.2001	46.017	47.7979	0.962741	Downstream/upstream	UGT2B15
C1111	vanillylmandelate (VMA)	AA	rs7696472	0.999	8	rs989075	0.2015	46.857	47.6594	0.983164	Intron	UGT2B15
C1111	vanillylmandelate (VMA)	AA	rs78685563	0.999	1	rs78685563	0.999	8.472	7.42789	1.14057	Downstream/upstream	AC108078.3
C498	retinol (Vitamin A)	CV	rs77645768	0.996	16	rs184178069	0.1936	2.038	0.161041	12.6552	Intergenic	-
C100009232	thioproline	XE	rs546498715	0.9942	11	rs546498715	0.2914	1.699	0.131656	12.9048	Intergenic	-
C999922771	X - 22771	UN	rs546498715	0.993	13	rs546498715	0.2619	1.7	0.131656	12.9124	Intergenic	-
C999916964	X - 16964	UN	rs181948526	0.996	12	rs181948526	0.2582	1.659	0.0495694	33.4682	Intergenic	-
C241	phenylpyruvate	AA	rs181948526	0.9784	5	rs181948526	0.5194	1.672	0.0495694	33.7305	Intergenic	-
C565	tryptophan	AA	rs113759232	0.9971	12	rs573930512	0.1941	1.612	0.0619579	26.0177	Intergenic	-
C100004112	3-methyl catechol sulfate (1)	XE	rs113759232	0.9991	13	rs113759232	0.2865	1.847	0.238551	7.74258	Intron	LINC02499
C100000463	indolelactate	AA	rs113759232	0.9833	8	rs113759232	0.7379	1.851	0.238551	7.75935	Intron	LINC02499
C100015832	behenoylcarnitine (C22)*	LI	rs7665702	0.999	60	rs7665702	0.05927	24.444	19.075	1.28147	Intron	SCD5
C100015832	behenoylcarnitine (C22)*	LI	rs34615991	0.999	18	rs34615991	0.971	30.634	37.9211	0.807835	Downstream/upstream	AC067942.3
C100015834	lignoceroylcarnitine (C24)*	LI	rs141560958	1	59	rs7665702	0.05772	23.735	19.075	1.2443	Intron	SCD5
C100015846	nervonoylcarnitine (C24:1)*	LI	rs72658996	0.9965	53	rs72658996	0.1221	23.558	19.1623	1.22939	3' UTR	SCD5
C100021324	3,5-dichloro-2,6-dihydroxybenzoic acid	XE	rs1481012	1	9	rs1481012	0.2163	6.934	10.8216	0.640756	Intron	ABCG2
C100021324	3,5-dichloro-2,6-dihydroxybenzoic acid	XE	rs1481013	1	17	rs1481013	0.2631	47.875	41.3298	1.15837	Intron	ABCG2
C100021707	3-bromo-5-chloro-2,6-dihydroxybenzoic acid*	XE	rs141471965	0.9999	9	rs141471965	0.1711	8.021	10.9823	0.730357	Intron	ABCG2
C100006082	4-hydroxychlorothalonil	XE	rs141471965	0.9943	9	rs141471965	0.2818	7.393	10.9823	0.673174	Intron	ABCG2
C100000551	4-methyl-2-oxopentanoate	AA	rs1899132	0.9985	7	rs1899132	0.3966	47.149	47.0046	1.00307	Intron	PPM1K-DT
C100000551	4-methyl-2-oxopentanoate	AA	rs116564150	0.9985	19	rs116564150	0.7062	1.99	1.08416	1.83552	Synonymous	PPM1K
C100001597	tiglylcarnitine (C5:1-DC)	AA	rs9995984	0.9982	11	rs9995984	0.453	44.224	46.6722	0.947545	Intron	PPM1K-DT
C100000936	3-methyl-2-oxobutyrate	AA	rs1899132	0.9995	5	rs1899132	0.3918	47.149	47.0046	1.00307	Intron	PPM1K-DT
C566	valine	AA	rs1899132	0.9858	11	rs1899132	0.3324	47.148	47.0046	1.00305	Intron	PPM1K-DT
C100000036	3-methyl-2-oxovalerate	AA	rs1899132	0.9988	8	rs1899132	0.5741	47.149	47.0046	1.00307	Intron	PPM1K-DT
C376	isoleucine	AA	rs1808860	0.9892	18	rs1808860	0.3005	44.208	46.4706	0.951311	Intron	PPM1K-DT
C397	leucine	AA	rs5860125	0.9927	24	rs11430180	0.2007	36.447	45.4898	0.801213	Intron	PPM1K-DT
C999924699	X - 24699	UN	rs3805263	0.981	17	rs3805263	0.2967	49.475	42.5028	1.16404	Intron	PDLIM5
C338	gluconate	XE	rs138883026	0.997	3	rs138883026	0.5948	0.603	0.0248008	24.3137	Missense	ADH1A
C338	gluconate	XE	rs77326813	0.997	3	rs77326813	0.6619	0.313	1.58782	0.197126	Intron	AP002026.1
C999926054	X - 26054	UN	rs1709422	0.9982	1	rs1709422	0.9982	38.083	32.8531	1.15919	Downstream/upstream	ZSWIM5P3
C999926054	X - 26054	UN	rs144923811	0.9982	26	rs144923811	0.166	27.702	20.2771	1.36617	3' UTR	C4orf33
C100006435	N-acetylglucosamine/N-acetylgalactosamine	CA	rs1709422	0.9962	4	rs1709422	0.9481	37.776	32.8531	1.14985	Downstream/upstream	ZSWIM5P3
C100002259	cis-4-decenoylcarnitine (C10:1)	LI	rs67481496	0.9993	26	rs67481496	0.1519	21.291	26.3789	0.807122	Intron	ETFDH
C100016069	5-dodecenoylcarnitine (C12:1)	LI	rs17843966	0.9823	16	rs17843966	0.225	21.312	26.408	0.807028	3' UTR	ETFDH
C100001251	decanoylcarnitine (C10)	LI	rs17843929	0.9986	7	rs17843929	0.2952	21.269	26.3797	0.806264	Intron	PPID
C100006620	nonanoylcarnitine (C9)	LI	rs17843929	0.9901	7	rs17843929	0.2854	21.046	26.3797	0.79781	Intron	PPID
C100001392	laurylcarnitine (C12)	LI	rs17843929	0.9858	12	rs17843929	0.2181	21.265	26.3797	0.806112	Intron	PPID
C100001247	octanoylcarnitine (C8)	LI	rs17843929	0.9974	5	rs17843929	0.2636	21.265	26.3797	0.806112	Intron	PPID
C1215	N-acetylglucosaminylasparagine	CA	rs11131799	1	1	rs11131799	1	41.413	34.3837	1.20444	Intron	AGA
C1215	N-acetylglucosaminylasparagine	CA	rs539815185	1	3	rs539815185	0.6742	3.878	1.09231	3.55027	Intron	AC078881.1
C1215	N-acetylglucosaminylasparagine	CA	rs561604250	1	3	rs561604250	0.3404	0.668	0.00774234	86.2788	Intron	AGA
C234	aspartate	AA	rs76491548	0.9978	4	rs76491548	0.5593	3.833	1.10255	3.47649	Missense	AGA
C234	aspartate	AA	rs11131799	0.9978	13	rs11131799	0.1612	40.946	34.3837	1.19085	Intron	AGA
C100004635	methionine sulfone	AA	rs11133665	0.9981	2	rs11133665	0.9964	22.378	28.5874	0.782792	Intergenic	-
C100001051	1-methylhistidine	AA	rs11133665	0.9837	2	rs11133665	0.8743	22.382	28.5874	0.782932	Intergenic	-
C100004635	methionine sulfone	AA	rs142979576	0.9981	5	rs142979576	0.5506	0.094	0.0278784	3.37179	Splice donor	SLC6A19
C1124	citrate	EN	rs835155	0.9617	20	rs835155	0.1334	43.631	46.8582	0.931128	Downstream/upstream	ANKH
C999912117	X - 12117	UN	rs37369	1	1	rs37369	1	8.659	8.48922	1.02	Missense	AGXT2
C1114	3-aminoisobutyrate	NU	rs37369	0.9981	1	rs37369	0.9981	10.577	8.48922	1.24593	Missense	AGXT2
C999912117	X - 12117	UN	rs4518366	1	5	rs4518366	0.3121	21.311	22.968	0.927856	Downstream/upstream	AGXT2
C1114	3-aminoisobutyrate	NU	rs13172279	0.9981	4	rs13172279	0.6182	33.297	30.5645	1.0894	Intron	AGXT2
C1114	3-aminoisobutyrate	NU	rs1049416985	0.9981	1	rs1049416985	0.9981	0.98	0.45218	2.16728	Intron	AGXT2
C1114	3-aminoisobutyrate	NU	rs4518366	0.9981	5	rs4518366	0.3619	23.557	22.968	1.02564	Downstream/upstream	AGXT2
C1114	3-aminoisobutyrate	NU	rs142596002	0.9981	3	rs142596002	0.955	1.362	1.28575	1.0593	Intron	AGXT2
C1114	3-aminoisobutyrate	NU	rs344514	0.9981	44	rs344514	0.0625	0.17	0.1688	1.00711	Intron	AGXT2
C999924518	X - 24518	UN	rs37369	0.997	1	rs37369	0.997	7.483	8.48922	0.881471	Missense	AGXT2
C100001810	dimethylarginine (SDMA + ADMA)	AA	rs37369	0.9999	1	rs37369	0.9999	10.58	8.48922	1.24629	Missense	AGXT2
C999924518	X - 24518	UN	rs11950974	0.997	13	rs6892674	0.3092	42.796	40.1299	1.06644	Intron	AGXT2
C100000961	homoarginine	AA	rs40199	0.9985	10	rs40199	0.1874	10.121	10.0174	1.01034	Intron	AGXT2
C999924544	X - 24544	UN	rs6873506	0.9962	11	rs6873506	0.3464	12.671	14.4212	0.878637	Intron	UGT3A1
C100002009	5alpha-pregnan-3beta,20beta-diol monosulfate (1)	LI	rs6873506	0.999	11	rs6873506	0.1922	12.952	14.4212	0.898122	Intron	UGT3A1
C999924544	X - 24544	UN	rs141884785	0.9962	2	rs141884785	0.9926	1.32	0.0727892	18.1346	Missense	UGT3A1
C100002009	5alpha-pregnan-3beta,20beta-diol monosulfate (1)	LI	rs141884785	0.999	4	rs141884785	0.8762	1.374	0.0727892	18.8764	Missense	UGT3A1
C100021726	GlcNAc sulfate conjugate of C21H34O2 steroid**	PC	rs12659258	0.997	13	rs6889699	0.1221	7.65	14.6387	0.522587	Intron	UGT3A1
C100002129	pregnenolone sulfate	LI	rs6873506	0.9989	15	rs6873506	0.1281	12.515	14.4212	0.86782	Intron	UGT3A1
C100002067	pregnenediol sulfate (C21H34O5S)*	LI	rs6873506	0.9965	14	rs6873506	0.1997	12.348	14.4212	0.856239	Intron	UGT3A1
C100002015	5alpha-pregnan-diol disulfate	LI	rs6873506	0.9991	15	rs6873506	0.1206	15.904	14.4212	1.10282	Intron	UGT3A1
C100003470	pregnanediol-3-glucuronide	LI	rs6873506	0.9997	15	rs6873506	0.1422	12.568	14.4212	0.871495	Intron	UGT3A1
C100001988	5alpha-pregnan-3beta,20alpha-diol disulfate	LI	rs6895188	0.9999	15	rs6895188	0.1357	12.372	14.5749	0.848857	Intron	UGT3A1
C100001993	pregnenediol disulfate (C21H34O8S2)*	LI	rs6895188	0.9995	15	rs6895188	0.1267	12.326	14.5749	0.8457	Intron	UGT3A1
C100006173	pregnanolone/allopregnanolone sulfate	LI	rs113590482	0.9971	15	rs113590482	0.1245	15.434	14.3846	1.07295	Intron	UGT3A1
C100002014	5alpha-pregnan-3beta,20alpha-diol monosulfate (2)	LI	rs113590482	0.9956	15	rs6873506	0.1764	12.627	14.4212	0.875586	Intron	UGT3A1
C407	lysine	AA	rs16902835	0.9921	40	rs16902835	0.1505	43.356	39.9063	1.08644	Intron	NADK2
C533	urea	AA	rs111310950	0.9967	33	rs111310950	0.09931	13.763	7.46758	1.84303	Intron	TTC33
C999924328	X - 24328	UN	rs28874955	0.9878	544	rs28874955	0.01385	29.427	35.5109	0.828675	Intergenic	-
C100002528	sulfate*	XE	rs199655211	0.994	1	rs199655211	0.994	0.732	0.00154842	472.74	Missense	TMEM174
C806	dimethylglycine	AA	rs183561004	0.9997	4	rs183561004	0.3952	1.167	0.429831	2.71502	Intron	DMGDH
C806	dimethylglycine	AA	rs59984527	0.9997	26	rs16876363	0.2058	27.764	29.1587	0.952169	Intron	DMGDH
C806	dimethylglycine	AA	rs248381	0.9997	20	rs248381	0.3451	47.876	49.4561	0.96805	Intron	DMGDH
C799	betaine	AA	rs2431951	0.9993	1	rs2431951	0.9993	47.378	49.7859	0.951635	Intron	DMGDH
C799	betaine	AA	rs6453425	0.9993	1	rs6453425	0.9993	31.671	35.8002	0.88466	Intron	DMGDH
C100001956	N-methylproline	AA	rs397798543	0.993	22	rs397798543	0.1534	19.915	21.0921	0.944192	Intron	BHMT2
C999923636	X - 23636	UN	rs183561004	0.9999	7	rs183561004	0.3076	1.167	0.429831	2.71502	Intron	DMGDH
C358	hypotaurine	AA	rs10038137	0.9965	7	rs10038137	0.613	27.028	24.9465	1.08344	Downstream/upstream	AC008549.1
C999917654	X - 17654	UN	rs7723390	0.993	74	rs7723390	0.02768	8.027	6.94673	1.15551	Intron	HSD17B4
C100004499	6-oxopiperidine-2-carboxylate	AA	rs79449010	0.9974	4	rs79449010	0.5083	7.46	4.53433	1.64523	Intron	ALDH7A1
C100001743	tryptophan betaine	AA	rs7737937	0.9997	14	rs7737937	0.3888	12.321	14.4633	0.85188	Intron	P4HA2
C100015833	arachidoylcarnitine (C20)*	LI	rs55737227	0.9989	76	rs55737227	0.09702	43.717	30.9655	1.4118	Intron	MIR3936HG
C100015839	dihomo-linoleoylcarnitine (C20:2)*	LI	rs55737227	0.9999	78	rs55737227	0.04328	43.549	30.9655	1.40637	Intron	MIR3936HG
C100015831	linolenoylcarnitine (C18:3)*	LI	rs273898	0.9901	79	rs273898	0.04137	44.12	31.8641	1.38463	Intron	MIR3936HG
C100015837	arachidonoylcarnitine (C20:4)	LI	rs273898	0.9979	72	rs273898	0.06411	44.187	31.8641	1.38673	Intron	MIR3936HG
C100001054	butyrylcarnitine (C4)	LI	rs273898	0.9958	90	rs273898	0.04521	43.99	31.8641	1.38055	Intron	MIR3936HG
C100001550	homostachydrine*	XE	rs441969	0.9953	61	rs441969	0.1041	49.005	39.2248	1.24934	Downstream/upstream	SLC22A5
C100015962	N,N,N-trimethyl-5-aminovalerate	AA	rs4705857	0.9993	60	rs4705857	0.07711	45.262	33.3995	1.35517	Intergenic	-
C100015962	N,N,N-trimethyl-5-aminovalerate	AA	rs57262206	0.9993	1	rs57262206	0.9993	0.183	0.243237	0.752353	5' UTR	SLC22A5
C100001597	tiglylcarnitine (C5:1-DC)	AA	rs581968	0.9998	142	rs581968	0.02419	42.871	31.1971	1.3742	Intron	SLC22A5
C100000802	acetylcarnitine (C2)	LI	rs581968	0.9987	78	rs274556	0.02796	42.959	31.1845	1.37758	Intron	SLC22A5
C100015846	nervonoylcarnitine (C24:1)*	LI	rs34965096	0.9992	80	rs34965096	0.05031	42.571	33.3177	1.27773	Intron	SLC22A5
C100003151	linoleoylcarnitine (C18:2)*	LI	rs34965096	0.9955	77	rs273898	0.03583	43.965	31.8641	1.37977	Intron	MIR3936HG
C100015835	cerotoylcarnitine (C26)*	LI	rs34965096	0.998	74	rs34965096	0.2592	42.705	33.3177	1.28175	Intron	SLC22A5
C100015834	lignoceroylcarnitine (C24)*	LI	rs34965096	0.9996	80	rs34965096	0.05353	42.808	33.3177	1.28484	Intron	SLC22A5
C100001501	oleoylcarnitine (C18:1)	LI	rs34965096	0.9969	94	rs34965096	0.03686	42.658	33.3177	1.28034	Intron	SLC22A5
C100015851	docosapentaenoylcarnitine (C22:5n3)*	LI	rs34965096	0.9995	76	rs34965096	0.05495	43.242	33.3177	1.29787	Intron	SLC22A5
C100015836	ximenoylcarnitine (C26:1)*	LI	rs34965096	0.9992	77	rs34965096	0.03259	42.771	33.3177	1.28373	Intron	SLC22A5
C100001391	stearoylcarnitine (C18)	LI	rs34965096	0.9959	75	rs34965096	0.0417	42.671	33.3177	1.28073	Intron	SLC22A5
C100000776	palmitoylcarnitine (C16)	LI	rs34965096	0.9984	78	rs34965096	0.0426	42.61	33.3177	1.2789	Intron	SLC22A5
C100015845	docosahexaenoylcarnitine (C22:6)*	LI	rs34965096	0.9986	77	rs34965096	0.03254	42.5	33.3177	1.2756	Intron	SLC22A5
C100001393	isovalerylcarnitine (C5)	AA	rs34965096	0.9996	62	rs34965096	0.4552	42.67	33.3177	1.2807	Intron	SLC22A5
C100015840	dihomo-linolenoylcarnitine (C20:3n3 or 6)*	LI	rs143811719	0.9997	75	rs273898	0.03473	43.979	31.8641	1.38021	Intron	MIR3936HG
C100001162	propionylcarnitine (C3)	LI	rs274555	0.9998	64	rs274555	0.08257	47.389	42.0671	1.12651	Intron	SLC22A5
C100000007	carnitine	LI	rs274552	0.9992	17	rs2405522	0.2016	14.423	16.5753	0.87015	Downstream/upstream	IRF1-AS1
C100000007	carnitine	LI	rs2073643	0.9992	19	rs4705938	0.1144	32.834	45.8944	0.715425	Intron	MIR3936HG
C100002154	ergothioneine	XE	rs6866614	0.9956	165	rs146604341	0.07315	30.142	40.872	0.737473	Intron	IRF1-AS1
C100000781	hexanoylcarnitine (C6)	LI	rs10477741	0.9946	8	rs10477741	0.5794	21.169	12.7441	1.66108	Intron	IRF1-AS1
C1256	choline	LI	rs200164783	0.9962	1	rs200164783	0.9962	2.634	0.136303	19.3246	Intron	SLC25A48
C1256	choline	LI	rs56382048	0.9962	72	rs56382048	0.06427	19.219	19.8379	0.968802	Intron	SLC25A48
C1052	glycerate	CA	rs77454515	0.9983	3	rs77454515	0.471	2.762	3.19818	0.863616	Downstream/upstream	PAIP2
C100000841	oxalate (ethanedioate)	CV	rs62385280	0.987	3	rs62385280	0.4707	2.721	3.18409	0.854561	Intron	SLC23A1
C100000840	tartronate (hydroxymalonate)	XE	rs62385280	0.959	7	rs77454515	0.3484	2.757	3.19818	0.862053	Downstream/upstream	PAIP2
C100020409	ascorbic acid 3-sulfate*	CV	rs33972313	0.9724	3	rs33972313	0.5745	2.715	2.97226	0.913446	Missense	SLC23A1
C100002528	sulfate*	XE	rs34225933	0.9999	4	rs34225933	0.7897	3.524	3.42856	1.02784	Missense	SLC34A1
C100003678	prolylproline	PE	rs2545801	0.9999	6	rs2545801	0.2577	24.164	25.303	0.954986	Downstream/upstream	F12
C999917676	X - 17676	UN	rs13204642	0.9968	43	rs13219066	0.03491	6.906	5.04695	1.36835	Downstream/upstream	TUBB2A
C999917676	X - 17676	UN	rs7765391	0.9968	1	rs7765391	0.9968	20.371	14.8415	1.37257	Intron	BPHL
C100021136	3-decenoylcarnitine	LI	rs6597031	1	27	rs6597031	0.2002	28.54	30.1392	0.94694	Intron	C6orf201
C100021502	(2 or 3)-decenoate (10:1n7 or n8)	LI	rs649725	0.9949	27	rs649725	0.05499	26.624	30.604	0.869952	Intron	C6orf201
C100009360	1-oleoyl-2-docosapentaenoyl-GPC (18:1/22:5n3)*	LI	rs9368512	0.9986	68	rs4713103	0.0601	49.577	45.5709	1.08791	Intron	SYCP2L
C100015785	nisinate (24:6n3)	LI	rs58988487	0.9985	67	rs58988487	0.08767	48.408	43.6023	1.11022	Intron	ELOVL2
C100015962	N,N,N-trimethyl-5-aminovalerate	AA	rs853358	0.998	1	rs853358	0.998	30.43	20.9524	1.45234	Intron	CD83
C100000007	carnitine	LI	rs853358	0.9968	1	rs853358	0.9968	30.421	20.9524	1.45191	Intron	CD83
C100000299	xanthosine	NU	rs6459467	0.9998	5	rs6459467	0.2871	46.213	39.6651	1.16508	Intron	GMPR
C100000299	xanthosine	NU	rs9370881	0.9997	25	rs9370881	0.519	30.636	23.8652	1.28371	Intron	GMPR
C171	hypoxanthine	NU	rs71535075	0.9986	20	rs71535075	0.2182	49.767	39.6574	1.25492	Intron	GMPR
C100001293	N-acetylhistidine	AA	rs12212049	0.9709	64	rs9348697	0.2241	47.654	36.9732	1.28888	Downstream/upstream	H2BP5
C100001256	N-acetylphenylalanine	AA	rs12212049	0.9864	26	rs12212049	0.4202	32.732	42.3749	0.772438	Intron	SLC17A4
C999912798	X - 12798	UN	rs12212049	0.9961	59	rs1165199	0.04843	35.096	45.1776	0.776845	Intron	SLC17A1
C100006378	N-acetylkynurenine (2)	AA	rs12212049	0.9503	24	rs12212049	0.4104	31.678	42.3749	0.747565	Intron	SLC17A4
C100001994	androstenediol (3beta,17beta) disulfate (2)	LI	rs35720558	0.9998	26	rs13197601	0.1392	33.063	43.4828	0.76037	Downstream/upstream	SLC17A4
C100002029	androstenediol (3beta,17beta) monosulfate (2)	LI	rs13197601	0.9947	29	rs13197601	0.1459	33.14	43.4828	0.76214	Downstream/upstream	SLC17A4
C100001992	androstenediol (3beta,17beta) disulfate (1)	LI	rs13197601	0.9789	37	rs13197601	0.1646	33.063	43.4828	0.76037	Downstream/upstream	SLC17A4
C100021711	decadienedioic acid (C10:2-DC)**	LI	rs13197601	0.9985	26	rs13197601	0.1221	33.256	43.4828	0.764808	Downstream/upstream	SLC17A4
C100001254	N-acetyltryptophan	AA	rs1165209	0.9998	16	rs1165209	0.086	34.76	45.2216	0.768659	Intron	SLC17A1
C100009045	phenylacetylglutamate	PE	rs2817188	0.9903	61	rs2817188	0.0737	36.407	45.2176	0.805151	Intron	SLC17A1
C100001999	21-hydroxypregnenolone disulfate	LI	rs2817188	0.9972	17	rs2817188	0.1793	35.006	45.2176	0.774168	Intron	SLC17A1
C999913866	X - 13866	UN	rs1165199	0.9959	16	rs1165199	0.1944	34.95	45.1776	0.773613	Intron	SLC17A1
C999919141	X - 19141	UN	rs1165195	0.9976	16	rs1165195	0.1647	35.402	45.2298	0.782714	Intron	SLC17A1
C999912822	X - 12822	UN	rs1165195	0.9989	17	rs1165154	0.08109	33.397	45.233	0.738333	Intron	SLC17A1
C100001733	hexanoylglutamine	LI	rs1165195	0.9994	16	rs1165195	0.1584	34.53	45.2298	0.763435	Intron	SLC17A1
C999916087	X - 16087	UN	rs1165195	0.9911	17	rs1165195	0.1528	36.085	45.2298	0.797815	Intron	SLC17A1
C999921364	X - 21364	UN	rs1165195	0.999	26	rs1165195	0.1123	35.247	45.2298	0.779287	Intron	SLC17A1
C999925371	X - 25371	UN	rs1165195	0.9926	17	rs1165195	0.7371	35.238	45.2298	0.779088	Intron	SLC17A1
C999924556	X - 24556	UN	rs1165195	0.998	16	rs1165195	0.3018	35.32	45.2298	0.780901	Intron	SLC17A1
C100006627	suberoylcarnitine (C8-DC)	LI	rs1165154	0.9956	18	rs1165154	0.07126	34.577	45.233	0.76442	Intron	SLC17A1
C999915486	X - 15486	UN	rs1185567	0.9902	47	rs1185567	0.07017	34.826	45.2487	0.769657	Intron	SLC17A1
C100001868	4-allylphenol sulfate	XE	rs9461218	0.9969	47	rs9461218	0.1395	21.569	22.921	0.941015	Intron	SLC17A1
C100020414	6-bromotryptophan	AA	rs9467619	0.9923	8	rs9467619	0.2123	40.214	27.9898	1.43674	Intron	SLC17A1
C999923787	X - 23787	UN	rs1185977	0.9996	8	rs1185977	0.2531	37.656	28.7092	1.31164	Intron	SLC17A1
C999921285	X - 21285	UN	rs1185977	0.9851	8	rs1185977	0.2097	38.928	28.7092	1.35594	Intron	SLC17A1
C100001756	4-ethylphenylsulfate	XE	rs13200784	0.9955	31	rs13200784	0.1119	21.919	24.4079	0.898029	Intron	SLC17A1
C999921470	X - 21470	UN	rs2070642	0.9919	19	rs1185977	0.1969	40.187	28.7092	1.3998	Intron	SLC17A1
C999907765	X - 07765	UN	rs3757132	0.9995	49	rs9461218	0.07393	22.969	22.921	1.00209	Intron	SLC17A1
C100002152	andro steroid monosulfate C19H28O6S (1)*	LI	rs9366633	0.9994	7	rs9366633	0.3649	39.965	27.7702	1.43913	Intron	SLC17A3
C100020851	3-ethylcatechol sulfate (1)	XE	rs1186313	0.9973	32	rs1186313	0.1907	21.671	22.6603	0.956342	Intron	SLC17A3
C100001073	androsterone sulfate	LI	rs145294790	0.9961	48	rs145294790	0.05671	21.777	24.0684	0.904796	Intron	SLC17A3
C999921410	X - 21410	UN	rs1165161	1	26	rs1165161	0.2158	22.512	24.1128	0.933612	Intron	SLC17A3
C100000015	xanthurenate	AA	rs566530	0.9969	48	rs566530	0.07069	41.179	49.6944	0.828645	Downstream/upstream	SLC17A3
C1342	3-methoxytyrosine	AA	rs1165170	0.9928	20	rs1165170	0.1419	22.079	28.3875	0.777772	Downstream/upstream	SLC17A3
C327	flavin adenine dinucleotide (FAD)	CV	rs140949683	0.9851	33	rs140949683	0.1246	6.179	5.77078	1.07074	Downstream/upstream	AL671883.3
C100000657	1,2-dipalmitoyl-GPC (16:0/16:0)	LI	rs2269423	0.9929	3	rs2269423	0.4923	43.393	37.9494	1.14344	Intron	AGPAT1
C999924328	X - 24328	UN	rs560623757	0.9997	17	rs560623757	0.2068	10.901	11.4578	0.951404	Intron	CPNE5
C799	betaine	AA	rs35558895	0.9937	45	rs35558895	0.1588	46.612	46.3624	1.00538	Intron	AL035587.1
C100009130	1-oleoyl-2-docosahexaenoyl-GPC (18:1/22:6)*	LI	rs202042577	0.9957	70	rs202042577	0.1042	40.433	47.2058	0.856526	Intron	PEX6
C100008916	1-stearoyl-2-docosahexaenoyl-GPC (18:0/22:6)	LI	rs202042577	0.9889	65	rs9471985	0.0384	47.169	46.4881	1.01465	Intron	PEX6
C999924811	X - 24811	UN	rs144016180	0.9962	23	rs144016180	0.1142	9.042	10.1094	0.894415	Intron	DNPH1
C100001397	1,3,7-trimethylurate	XE	rs2608666	0.98	97	rs2608666	0.07781	45.575	44.1468	1.03235	Intergenic	-
C100004046	N-acetylcarnosine	AA	rs7775554	0.9999	3	rs7775554	0.7483	46.558	46.6441	0.998154	Downstream/upstream	PM20D2
C100004046	N-acetylcarnosine	AA	rs186369071	0.9999	8	rs140067869	0.3016	2.014	3.49176	0.576786	Downstream/upstream	GABRR1
C100002154	ergothioneine	XE	rs12210538	0.9999	2	rs12210538	0.6789	14.297	23.4829	0.608826	Missense	SLC22A16
C100001501	oleoylcarnitine (C18:1)	LI	rs12210538	0.9907	2	rs12210538	0.5729	14.27	23.4829	0.607676	Missense	SLC22A16
C100015839	dihomo-linoleoylcarnitine (C20:2)*	LI	rs12210538	1	2	rs12210538	0.5937	14.443	23.4829	0.615043	Missense	SLC22A16
C100015838	eicosenoylcarnitine (C20:1)*	LI	rs12210538	0.9974	2	rs12210538	0.6677	14.173	23.4829	0.603546	Missense	SLC22A16
C100000776	palmitoylcarnitine (C16)	LI	rs12210538	0.9937	3	rs12210538	0.6151	14.235	23.4829	0.606186	Missense	SLC22A16
C100015837	arachidonoylcarnitine (C20:4)	LI	rs12210538	1	2	rs72939920	0.5295	14.145	23.4278	0.60377	Intron	SLC22A16
C100015840	dihomo-linolenoylcarnitine (C20:3n3 or 6)*	LI	rs12210538	0.9992	2	rs12210538	0.6078	14.207	23.4829	0.604993	Missense	SLC22A16
C100015851	docosapentaenoylcarnitine (C22:5n3)*	LI	rs12210538	0.9983	2	rs12210538	0.6043	13.604	23.4829	0.579315	Missense	SLC22A16
C100003151	linoleoylcarnitine (C18:2)*	LI	rs72939920	0.995	2	rs72939920	0.5444	14.285	23.4278	0.609746	Intron	SLC22A16
C100015835	cerotoylcarnitine (C26)*	LI	rs72939920	0.9921	2	rs72939920	0.5815	14.217	23.4278	0.606843	Intron	SLC22A16
C100015831	linolenoylcarnitine (C18:3)*	LI	rs72939920	0.9988	2	rs72939920	0.5364	14.153	23.4278	0.604111	Intron	SLC22A16
C100015836	ximenoylcarnitine (C26:1)*	LI	rs72939920	0.9958	2	rs72939920	0.5385	14.161	23.4278	0.604453	Intron	SLC22A16
C815	tyrosine	AA	rs541492469	0.9975	161	rs541492469	0.05051	9.702	15.086	0.643113	Intron	SLC16A10
C2054	ethylmalonate	AA	rs79919786	0.9999	13	rs79919786	0.2124	0.263	0.531157	0.495146	Intron	SOGA3
C100002026	androstenediol (3alpha, 17alpha) monosulfate (2)	LI	rs9402288	0.9968	13	rs9402288	0.1244	42.75	29.2298	1.46255	Downstream/upstream	SMLR1
C100002017	5alpha-androstan-3alpha,17beta-diol disulfate	LI	rs9402288	0.9993	13	rs9388856	0.09782	42.96	29.2398	1.46923	Intron	SMLR1
C100006005	5alpha-androstan-3alpha,17beta-diol monosulfate (2)	LI	rs1360756	1	13	rs753973009	0.08578	43.41	29.2027	1.48651	Intron	SMLR1
C100002769	argininate*	AA	rs10223601	0.9725	16	rs10223601	0.5382	8.07	4.32652	1.86524	Intron	ARG1
C444	ornithine	AA	rs2246012	0.9678	16	rs2246012	0.4327	23.37	16.1807	1.44431	Intron	ARG1
C880	adenine	NU	rs4039600	0.9925	452	rs9688867	0.009399	38.179	36.1628	1.05575	Intron	PCMT1
C197	S-adenosylhomocysteine (SAH)	AA	rs9505982	0.9986	381	rs9505982	0.01366	39.132	35.3823	1.10598	Intron	KATNA1
C212	5-methylthioadenosine (MTA)	AA	rs869109015	0.996	365	rs869109015	0.03739	38.184	35.3072	1.08148	Intron	LRP11
C100004541	acisoga	AA	rs998074	0.9986	3	rs998074	0.3857	39.705	48.2046	0.823677	Intron	IGF2R
C999911261	X - 11261	UN	rs12208357	0.9997	2	rs12208357	0.6485	5.65	7.59523	0.743888	Missense	SLC22A1
C999911381	X - 11381	UN	rs12208357	0.9978	2	rs12208357	0.6214	5.637	7.59523	0.742176	Missense	SLC22A1
C100006627	suberoylcarnitine (C8-DC)	LI	rs2297374	0.9998	1	rs2297374	0.9998	31.988	38.3465	0.834183	Intron	SLC22A1
C100001055	isobutyrylcarnitine (C4)	AA	rs12208357	0.9999	2	rs12208357	0.8779	5.64	7.59523	0.742571	Missense	SLC22A1
C100006627	suberoylcarnitine (C8-DC)	LI	rs12208357	0.9998	3	rs12208357	0.5237	5.946	7.59523	0.78286	Missense	SLC22A1
C999911261	X - 11261	UN	rs202220802	0.9997	4	rs202220802	0.5445	15.877	18.3014	0.867529	Inframe deletion	SLC22A1
C999911381	X - 11381	UN	rs1564348	0.9978	5	rs662138	0.6508	15.874	17.7459	0.894516	Intron	SLC22A1
C100001055	isobutyrylcarnitine (C4)	AA	rs3818678	0.9999	6	rs3818678	0.4058	35.449	40.7704	0.869479	Intron	SLC22A1
C100001055	isobutyrylcarnitine (C4)	AA	rs34130495	0.9999	2	rs34130495	0.7761	1.814	2.75711	0.657935	Missense	SLC22A1
C999924422	X - 24422	UN	rs112201728	0.9958	2	rs112201728	0.6655	5.561	7.5289	0.738621	Intron	SLC22A1
C100005850	3-methylglutarylcarnitine (2)	AA	rs112201728	0.9987	2	rs112201728	0.5898	5.672	7.5289	0.753364	Intron	SLC22A1
C100009407	pimeloylcarnitine/3-methyladipoylcarnitine (C7-DC)	LI	rs1564348	1	2	rs1564348	0.637	16.079	16.2101	0.991912	Intron	SLC22A1
C100009407	pimeloylcarnitine/3-methyladipoylcarnitine (C7-DC)	LI	rs112201728	1	2	rs112201728	0.5456	5.852	7.5289	0.777272	Intron	SLC22A1
C100005850	3-methylglutarylcarnitine (2)	AA	rs9347388	0.9987	2	rs9347388	0.7805	32.897	39.1446	0.840397	Intron	SLC22A1
C999924422	X - 24422	UN	rs1564348	0.9958	4	rs1564348	0.5755	15.635	16.2101	0.964522	Intron	SLC22A1
C100005850	3-methylglutarylcarnitine (2)	AA	rs11753995	0.9987	4	rs11753995	0.3388	15.884	16.3568	0.971095	Intron	SLC22A1
C100001162	propionylcarnitine (C3)	LI	rs202220802	0.9998	9	rs202220802	0.3851	15.883	18.3014	0.867857	Inframe deletion	SLC22A1
C100001948	succinylcarnitine (C4-DC)	EN	rs650284	0.9923	7	rs650284	0.2871	33.694	36.9881	0.910942	Intron	SLC22A1
C100006614	adipoylcarnitine (C6-DC)	LI	rs11753995	0.9992	5	rs11753995	0.4971	15.889	16.3568	0.9714	Intron	SLC22A1
C999912798	X - 12798	UN	rs316020	0.9998	7	rs316020	0.2511	4.52	9.8278	0.45992	Intron	SLC22A2
C999912798	X - 12798	UN	rs316021	0.9998	119	rs316021	0.05487	14.06	22.5183	0.624381	Intron	SLC22A2
C999913844	X - 13844	UN	rs541091	0.999	55	rs668871	0.05247	49.366	48.4641	1.01861	Synonymous	SLC22A3
C1215	N-acetylglucosaminylasparagine	CA	rs2076007	1	1	rs2076007	1	15.79	10.6447	1.48337	Intron	UNC93A
C1215	N-acetylglucosaminylasparagine	CA	rs13202254	1	1	rs13202254	1	26.425	20.3282	1.29992	Intron	UNC93A
C1215	N-acetylglucosaminylasparagine	CA	rs66584441	1	46	rs66584441	0.1295	27.427	22.8553	1.20003	Intergenic	-
C999926054	X - 26054	UN	rs2076007	0.9933	1	rs2076007	0.9933	16.872	10.6447	1.58501	Intron	UNC93A
C100006435	N-acetylglucosamine/N-acetylgalactosamine	CA	rs2076007	0.9991	2	rs2076007	0.9846	17.016	10.6447	1.59854	Intron	UNC93A
C100009000	1-(1-enyl-palmitoyl)-2-docosahexaenoyl-GPE (P-16:0/22:6)*	LI	rs148945887	0.9976	4	rs148945887	0.6121	1.546	0.930752	1.66102	Intron	AC006041.2
C849	caffeine	XE	rs4410790	0.9981	4	rs4410790	0.4238	30.225	37.419	0.807745	Intron	AHR
C445	orotate	NU	rs4316067	0.9949	2	rs4316067	0.87	29.237	28.8495	1.01343	Intron	NT5C3A
C535	uridine	NU	rs3752889	0.9986	39	rs3752889	0.149	44.66	44.7882	0.997138	Intron	UPP1
C100001446	5-methyluridine (ribothymidine)	NU	rs13227958	0.9991	33	rs13227958	0.1016	45.573	46.0505	0.989631	Intron	UPP1
C503	serine	AA	rs11238389	0.9989	13	rs13241866	0.1792	17.561	24.3033	0.722577	Intron	PSPH
C100001993	pregnenediol disulfate (C21H34O8S2)*	LI	rs62461553	0.9732	8	rs34199849	0.5258	31.331	35.2347	0.889209	Intron	ZNF680
C503	serine	AA	rs1297328831	0.9997	3	rs1297328831	0.7841	0.162	0.00154856	104.613	Intron	RABGEF1
C999924328	X - 24328	UN	rs1394775796	0.9811	82	rs1394775796	0.1698	14.097	17.3905	0.810615	Intron	MLXIPL
C999921467	X - 21467	UN	rs145085496	0.9979	5	rs145085496	0.3969	3.627	0.749644	4.8383	Intron	MTERF1
C999921471	X - 21471	UN	rs145085496	0.9996	4	rs145085496	0.4835	3.569	0.749644	4.76093	Intron	MTERF1
C100021467	pentose acid*	PC	rs705379	0.9596	3	rs705379	0.7734	33.916	47.9057	0.707974	Downstream/upstream	PON1
C999925422	X - 25422	UN	rs35767990	0.9997	1	rs35767990	0.9997	15.758	19.64	0.802342	Downstream/upstream	ASNS
C999925422	X - 25422	UN	rs28693815	0.9997	6	rs28693815	0.3259	15.76	21.3358	0.738665	Downstream/upstream	OCM2
C999925422	X - 25422	UN	rs6974666	0.9997	52	rs6974666	0.1563	24.08	24.8377	0.969494	Intergenic	-
C999925422	X - 25422	UN	rs150299895	0.9997	1	rs150299895	0.9997	0.567	0.16882	3.35861	Non-coding transcript exon	AC004967.2
C999925422	X - 25422	UN	rs12704947	0.9997	1	rs12704947	0.9997	25.99	33.7047	0.771109	Intron	ASNS
C100021331	metabolonic lactone sulfate	PC	rs7808022	0.9988	7	rs7808022	0.8667	5.713	6.84974	0.834046	Intron	ZSCAN25
C100021331	metabolonic lactone sulfate	PC	rs45446698	0.9988	8	rs11568826	0.3169	5.459	3.4093	1.60121	Downstream/upstream	CYP3A7
C100021331	metabolonic lactone sulfate	PC	rs28365087	0.9988	17	rs28365087	0.2225	1.522	0.6335	2.40253	Intron	CYP3A5
C100002008	5alpha-androstan-3alpha,17alpha-diol monosulfate	LI	rs118168183	0.9991	10	rs118168183	0.6792	3.617	2.70526	1.33702	Intron	CYP3A7
C999924574	X - 24574	UN	rs45446698	0.997	7	rs45446698	0.3327	4.885	3.55557	1.3739	Downstream/upstream	CYP3A7
C100001987	5alpha-androstan-3beta,17beta-diol disulfate	LI	rs11568824	0.9976	7	rs11568824	0.3382	5.5	3.35941	1.63719	Downstream/upstream	CYP3A7
C999924574	X - 24574	UN	rs28365087	0.997	25	rs28365087	0.1047	1.42	0.6335	2.24152	Intron	CYP3A5
C100002008	5alpha-androstan-3alpha,17alpha-diol monosulfate	LI	rs28365087	0.9991	13	rs28365087	0.4549	1.243	0.6335	1.96212	Intron	CYP3A5
C100001987	5alpha-androstan-3beta,17beta-diol disulfate	LI	rs28365087	0.9976	15	rs28365087	0.3312	1.515	0.6335	2.39148	Intron	CYP3A5
C100001287	epiandrosterone sulfate	LI	rs45446698	0.9976	1	rs45446698	0.9976	5.641	3.55557	1.58652	Downstream/upstream	CYP3A7
C999924947	X - 24947	UN	rs45446698	1	9	rs45446698	0.3729	5.387	3.55557	1.51509	Downstream/upstream	CYP3A7
C100002027	androstenediol (3alpha, 17alpha) monosulfate (3)	LI	rs45446698	0.9952	3	rs45446698	0.9011	5.633	3.55557	1.58427	Downstream/upstream	CYP3A7
C999921470	X - 21470	UN	rs45446698	0.9945	10	rs45446698	0.3554	5.685	3.55557	1.5989	Downstream/upstream	CYP3A7
C100002126	16a-hydroxy DHEA 3-sulfate	LI	rs45446698	0.9997	1	rs45446698	0.9997	5.64	3.55557	1.58624	Downstream/upstream	CYP3A7
C999921410	X - 21410	UN	rs45446698	0.9992	1	rs45446698	0.9992	6.246	3.55557	1.75668	Downstream/upstream	CYP3A7
C100002024	5alpha-androstan-3beta,17beta-diol monosulfate (2)	LI	rs45446698	0.9991	1	rs45446698	0.9991	4.001	3.55557	1.12528	Downstream/upstream	CYP3A7
C100001073	androsterone sulfate	LI	rs45446698	0.9998	1	rs45446698	0.9998	5.632	3.55557	1.58399	Downstream/upstream	CYP3A7
C100002029	androstenediol (3beta,17beta) monosulfate (2)	LI	rs45446698	0.9999	9	rs45446698	0.5872	5.632	3.55557	1.58399	Downstream/upstream	CYP3A7
C100002152	andro steroid monosulfate C19H28O6S (1)*	LI	rs45446698	0.9982	1	rs45446698	0.9982	5.888	3.55557	1.65599	Downstream/upstream	CYP3A7
C100002021	5alpha-androstan-3beta,17alpha-diol disulfate	LI	rs45446698	1	10	rs45446698	0.802	5.01	3.55557	1.40906	Downstream/upstream	CYP3A7
C100002018	5alpha-androstan-3alpha,17beta-diol monosulfate (1)	LI	rs45446698	0.9999	1	rs45446698	0.9999	4.649	3.55557	1.30753	Downstream/upstream	CYP3A7
C100001992	androstenediol (3beta,17beta) disulfate (1)	LI	rs45446698	0.9936	10	rs45446698	0.3785	5.638	3.55557	1.58568	Downstream/upstream	CYP3A7
C100002126	16a-hydroxy DHEA 3-sulfate	LI	rs45465393	0.9997	4	rs45465393	0.8603	1.504	0.43842	3.4305	Downstream/upstream	CYP3A7
C100002027	androstenediol (3alpha, 17alpha) monosulfate (3)	LI	rs45465393	0.9952	10	rs28365087	0.4763	1.524	0.6335	2.40568	Intron	CYP3A5
C100002024	5alpha-androstan-3beta,17beta-diol monosulfate (2)	LI	rs45465393	0.9991	4	rs45465393	0.6281	1.206	0.43842	2.75079	Downstream/upstream	CYP3A7
C100001287	epiandrosterone sulfate	LI	rs45465393	0.9976	4	rs45465393	0.7854	1.496	0.43842	3.41225	Downstream/upstream	CYP3A7
C999921410	X - 21410	UN	rs45465393	0.9992	15	rs45465393	0.4499	1.68	0.43842	3.83194	Downstream/upstream	CYP3A7
C100002152	andro steroid monosulfate C19H28O6S (1)*	LI	rs45465393	0.9982	21	rs45465393	0.2996	1.58	0.43842	3.60385	Downstream/upstream	CYP3A7
C100001073	androsterone sulfate	LI	rs45465393	0.9998	2	rs45465393	0.8465	1.495	0.43842	3.40997	Downstream/upstream	CYP3A7
C100002018	5alpha-androstan-3alpha,17beta-diol monosulfate (1)	LI	rs45465393	0.9999	3	rs45465393	0.6746	1.318	0.43842	3.00625	Downstream/upstream	CYP3A7
C100002009	5alpha-pregnan-3beta,20beta-diol monosulfate (1)	LI	rs11568826	0.9941	11	rs11568826	0.2383	5.284	3.4093	1.54988	Downstream/upstream	CYP3A7
C100020214	glyco-beta-muricholate**	LI	rs11568826	1	7	rs11568826	0.3484	7.686	3.4093	2.25442	Downstream/upstream	CYP3A7
C100005403	etiocholanolone glucuronide	LI	rs11568826	0.9999	11	rs45446698	0.2239	5.541	3.55557	1.5584	Downstream/upstream	CYP3A7
C100000792	dehydroepiandrosterone sulfate (DHEA-S)	LI	rs11568826	1	7	rs11568826	0.3968	5.518	3.4093	1.61851	Downstream/upstream	CYP3A7
C100002028	androstenediol (3beta,17beta) monosulfate (1)	LI	rs11568826	0.9999	7	rs11568826	0.3512	5.52	3.4093	1.6191	Downstream/upstream	CYP3A7
C100001250	tauro-beta-muricholate	LI	rs11568826	1	12	rs11568826	0.1965	13.655	3.4093	4.00522	Downstream/upstream	CYP3A7
C100020214	glyco-beta-muricholate**	LI	rs45465393	1	25	rs45465393	0.2415	2.042	0.43842	4.65763	Downstream/upstream	CYP3A7
C100002028	androstenediol (3beta,17beta) monosulfate (1)	LI	rs1305536436	0.9999	19	rs1305536436	0.2608	1.536	0.999831	1.53626	Intergenic	-
C100000792	dehydroepiandrosterone sulfate (DHEA-S)	LI	rs1305536436	1	16	rs1305536436	0.1977	1.535	0.999831	1.53526	Intergenic	-
C999917612	X - 17612	UN	rs4986910	0.9999	6	rs4986910	0.8571	2.008	0.647319	3.10203	Missense	CYP3A4
C100004635	methionine sulfone	AA	rs62471956	0.9963	1	rs62471956	0.9963	4.935	4.93119	1.00077	Downstream/upstream	CYP3A43
C100001293	N-acetylhistidine	AA	rs12674140	1	8	rs73408451	0.1628	7.78	8.18483	0.950539	Downstream/upstream	PLOD3
C100001293	N-acetylhistidine	AA	rs146438324	1	1	rs146438324	1	0.946	0.057288	16.5131	Synonymous	NAT16
C100001293	N-acetylhistidine	AA	rs4729666	1	1	rs4729666	1	26.488	20.038	1.32189	Intron	AP1S1
C100002528	sulfate*	XE	rs138989506	0.9977	1	rs138989506	0.9977	1.91	0.02944	64.8777	Missense	SLC13A1
C100002528	sulfate*	XE	rs201641900	0.9977	9	rs201641900	0.2283	5.641	8.79536	0.641361	Intron	SLC13A1
C999926054	X - 26054	UN	rs976212663	0.9988	13	rs976212663	0.4477	0.231	0.0185805	12.4324	Intron	AKR1B15
C100005403	etiocholanolone glucuronide	LI	rs10274304	0.9879	20	rs10274304	0.1501	19.804	21.8949	0.904503	Intron	AKR1D1
C999915492	X - 15492	UN	rs10274304	0.9996	24	rs10274304	0.3474	19.703	21.8949	0.89989	Intron	AKR1D1
C999917357	X - 17357	UN	rs9642091	0.9981	21	rs1038626	0.1512	18.057	20.4746	0.881922	Intron	AKR1D1
C999917340	X - 17340	UN	rs1872930	0.9978	36	rs1872930	0.3366	19.292	20.5874	0.937078	3' UTR	AKR1D1
C999912844	X - 12844	UN	rs1872930	0.9996	10	rs1872930	0.3132	19.532	20.5874	0.948736	3' UTR	AKR1D1
C100000580	1,5-anhydroglucitol (1,5-AG)	CA	rs7801101	0.9947	13	rs7801101	0.2535	19.102	16.9549	1.12664	Intron	MGAM
C100020487	N-acetyl-isoputreanine	AA	rs10952289	1	3	rs10952289	0.5188	43.463	35.161	1.23611	Intron	AOC1
C100020487	N-acetyl-isoputreanine	AA	rs2052130	1	1	rs2052130	1	17.669	14.7819	1.19531	Downstream/upstream	AOC1
C100020487	N-acetyl-isoputreanine	AA	rs80116301	1	4	rs80116301	0.6008	6.738	8.20937	0.820769	Downstream/upstream	AOC1
C100020487	N-acetyl-isoputreanine	AA	rs62490434	1	17	rs62490434	0.1213	11.97	17.6523	0.678099	Downstream/upstream	TMEM176B
C100003260	carboxyethyl-GABA	AA	rs80116301	0.9964	4	rs80116301	0.5553	6.624	8.20937	0.806883	Downstream/upstream	AOC1
C100003260	carboxyethyl-GABA	AA	rs10952291	0.9964	7	rs10952291	0.3809	36.022	47.0355	0.765847	Intron	AOC1
C100016038	(N(1) + N(8))-acetylspermidine	AA	rs7794796	0.9985	4	rs6977416	0.4604	37.536	34.4936	1.0882	Intron	AOC1
C100016038	(N(1) + N(8))-acetylspermidine	AA	rs111292377	0.9985	7	rs111292377	0.2525	10.676	11.4948	0.928768	Downstream/upstream	AOC1
C100016038	(N(1) + N(8))-acetylspermidine	AA	rs10156191	0.9984	10	rs10156191	0.4406	27.868	25.9709	1.07305	Missense	AOC1
C100004541	acisoga	AA	rs80116301	0.9993	4	rs80116301	0.3649	6.717	8.20937	0.818211	Downstream/upstream	AOC1
C100000276	maltotriose	CA	rs4841097	0.9808	5	rs4841097	0.544	41.955	23.1399	1.8131	Intron	ERI1
C913	maltose	CA	rs13260471	0.99	2	rs13260471	0.87	35.884	18.8145	1.90725	Intron	AC022784.1
C999912844	X - 12844	UN	rs6984305	0.9962	10	rs6984305	0.4444	19.272	10.7589	1.79126	Downstream/upstream	AC022784.1
C100000015	xanthurenate	AA	rs2169387	0.9988	18	rs2169387	0.1688	17.279	9.6302	1.79425	Downstream/upstream	AC022784.1
C100001733	hexanoylglutamine	LI	rs111675407	0.9987	10	rs2126259	0.2898	18.378	9.8913	1.858	Intron	AC022784.1
C100002514	hydantoin-5-propionate	AA	rs111675407	0.9885	10	rs111675407	0.3248	17.005	8.9202	1.90635	Intron	AC022784.1
C340	glycine	AA	rs4240624	0.9935	8	rs4240624	0.181	17.103	8.8199	1.93914	Intron	AC022784.1
C254	3-hydroxybutyrate (BHBA)	LI	rs6601299	0.9878	10	rs2126259	0.2968	18.496	9.8913	1.86993	Intron	AC022784.1
C100021000	hydroxypalmitoyl sphingomyelin (d18:1/16:0(OH))**	LI	rs1461729	0.9975	14	rs1461729	0.2416	18.467	9.8764	1.86981	Intron	AC022784.1
C100001579	2-hydroxypalmitate	LI	rs1461729	0.9896	11	rs2126259	0.1967	18.495	9.8913	1.86982	Intron	AC022784.1
C100005466	N-acetyltaurine	AA	rs4986782	0.9998	1	rs4986782	0.9998	5.035	1.88817	2.6666	Missense	NAT1
C999915461	X - 15461	UN	rs4986782	0.9971	2	rs4986782	0.9784	5.06	1.88817	2.67984	Missense	NAT1
C100001402	5-acetylamino-6-formylamino-3-methyluracil	XE	rs4921913	1	6	rs4921914	0.2885	26.124	22.5772	1.1571	Intergenic	-
C100001402	5-acetylamino-6-formylamino-3-methyluracil	XE	rs76700131	1	2	rs76700131	0.7857	1.22	2.43865	0.500277	Intergenic	-
C100001402	5-acetylamino-6-formylamino-3-methyluracil	XE	rs1041983	1	1	rs1041983	1	26.44	31.7649	0.832365	Synonymous	NAT2
C100001403	5-acetylamino-6-amino-3-methyluracil	XE	rs4921913	0.9958	6	rs4921913	0.2151	25.202	22.5741	1.11641	Intergenic	-
C100001405	1-methylxanthine	XE	rs4921913	0.9999	8	rs4921913	0.211	25.017	22.5741	1.10822	Intergenic	-
C100001403	5-acetylamino-6-amino-3-methyluracil	XE	rs76700131	0.9958	3	rs76700131	0.6678	1.163	2.43865	0.476903	Intergenic	-
C1113	4-acetamidobutanoate	AA	rs35246381	0.9999	7	rs35246381	0.2604	25.284	22.6281	1.11737	Intergenic	-
C192	N-acetylputrescine	AA	rs35246381	0.9987	5	rs35246381	0.3723	25.26	22.6281	1.11631	Intergenic	-
C192	N-acetylputrescine	AA	rs76700131	0.9987	2	rs76700131	0.7165	1.175	2.43865	0.481824	Intergenic	-
C999912410	X - 12410	UN	rs35570672	0.9888	15	rs35570672	0.2145	27.812	22.527	1.23461	Intergenic	-
C100001400	1-methylurate	XE	rs35570672	0.9999	8	rs35570672	0.2066	24.753	22.527	1.09881	Intergenic	-
C100001253	N-acetylglutamine	AA	rs1495743	0.9866	9	rs35570672	0.1509	25.662	22.527	1.13917	Intergenic	-
C999924309	X - 24309	UN	rs34181437	0.9999	4	rs34181437	0.7673	8.203	10.1507	0.808122	Intron	EPHX2
C999918913	X - 18913	UN	rs71553864	0.9998	1	rs71553864	0.9998	8.718	6.09597	1.43013	Inframe insertion	EPHX2
C100001593	glutarylcarnitine (C5-DC)	AA	rs1511363	0.9965	44	rs1511363	0.09482	35.026	42.5982	0.822241	Intergenic	-
C302	deoxycholate	LI	rs10504255	0.9733	19	rs10504255	0.2409	39.507	34.3798	1.14913	Downstream/upstream	CYP7A1
C100015620	lactosyl-N-nervonoyl-sphingosine (d18:1/24:1)*	LI	rs7846314	0.9864	4	rs7846314	0.3002	19.513	18.4512	1.05755	Downstream/upstream	CHD7
C100009030	lactosyl-N-palmitoyl-sphingosine (d18:1/16:0)	LI	rs11775560	0.9997	4	rs11775560	0.3164	18.719	18.5054	1.01154	Intron	CHD7
C100001294	gamma-glutamylglycine	PE	rs200592548	0.9979	101	rs200592548	0.03466	8.824	6.91519	1.27603	Downstream/upstream	TTPA
C100010901	gamma-glutamyl-alpha-lysine	PE	rs200592548	0.9897	97	rs200592548	0.02626	8.842	6.91519	1.27863	Downstream/upstream	TTPA
C100001126	gamma-glutamylvaline	PE	rs200592548	0.9874	104	rs200592548	0.02873	8.802	6.91519	1.27285	Downstream/upstream	TTPA
C100001313	gamma-glutamylmethionine	PE	rs75420013	0.993	118	rs75420013	0.03255	8.85	6.9894	1.2662	Intron	TTPA
C999916397	X - 16397	UN	rs76156096	0.9781	311	rs76156096	0.02903	47.812	49.5469	0.964985	Intron	XKR9
C100001314	gamma-glutamylthreonine	PE	rs72661850	0.9825	34	rs72661850	0.06219	29.514	28.6026	1.03186	Intron	ELOC
C564	threonine	AA	rs147183463	0.9998	13	rs17317020	0.1028	29.498	28.3341	1.04108	Intron	ELOC
C100002367	2R,3R-dihydroxybutyrate	LI	rs147183463	0.991	13	rs72661853	0.1821	28.995	28.8354	1.00553	Intron	ELOC
C100015835	cerotoylcarnitine (C26)*	LI	rs11329718	0.9899	161	rs11329718	0.03833	25.551	26.3337	0.970278	Intron	WWP1
C100015832	behenoylcarnitine (C22)*	LI	rs1135451	0.9972	157	rs1135451	0.04681	26.045	26.0769	0.998777	Downstream/upstream	WWP1
C100015834	lignoceroylcarnitine (C24)*	LI	rs1135451	0.9704	87	rs1135451	0.1272	25.748	26.0769	0.987387	Downstream/upstream	WWP1
C100015836	ximenoylcarnitine (C26:1)*	LI	rs11992656	0.993	163	rs11992656	0.03296	26.737	24.9376	1.07216	Intron	CPNE3
C100015846	nervonoylcarnitine (C24:1)*	LI	rs11992656	0.971	71	rs11992656	0.08977	26.564	24.9376	1.06522	Intron	CPNE3
C100001426	3-(3-amino-3-carboxypropyl)uridine*	NU	rs149926554	0.9999	9	rs149926554	0.2782	2.898	0.174988	16.5611	Intergenic	-
C100008952	1-palmitoleoylglycerol (16:1)*	LI	rs4871603	0.9559	9	rs4871603	0.2556	35.09	34.8853	1.00587	Intron	AC091114.1
C100015786	sphingomyelin (d18:0/20:0, d16:0/22:0)*	LI	rs138962052	0.9822	15	rs138962052	0.2101	46.143	46.8504	0.984901	Intron	AC091114.1
C100008984	1-palmitoyl-2-palmitoleoyl-GPC (16:0/16:1)*	LI	rs4336630	0.9887	32	rs4336630	0.1512	35.137	34.7732	1.01046	Intron	AC091114.1
C100015684	myristoyl-linoleoyl-glycerol (14:0/18:2) [2]*	LI	rs2954026	0.9993	31	rs2954026	0.09048	27.026	30.3064	0.891759	Intron	AC091114.1
C100001511	1-palmitoleoyl-GPC (16:1)*	LI	rs2980868	0.9863	30	rs2980868	0.1728	46.776	47.4683	0.985416	Intron	AC091114.1
C100001461	1-stearoyl-GPE (18:0)	LI	rs2980869	0.9963	23	rs2980869	0.139	46.703	47.4589	0.984073	Intron	AC091114.1
C999911444	X - 11444	UN	rs2954029	0.9919	19	rs2954029	0.1138	46.603	46.5598	1.00093	Intron	AC091114.1
C100015683	myristoyl-linoleoyl-glycerol (14:0/18:2) [1]*	LI	rs2980888	0.9943	31	rs2954024	0.08501	28.451	31.4589	0.904386	Intron	AC091114.1
C999924418	X - 24418	UN	rs7463212	0.997	5	rs3802230	0.2662	46.287	45.3593	1.02045	3' UTR	CYP11B2
C100001609	7-alpha-hydroxy-3-oxo-4-cholestenoate (7-Hoca)	LI	rs577684444	0.9997	3	rs577684444	0.8076	0.234	0.00154957	151.01	Downstream/upstream	LY6H
C999911315	X - 11315	UN	rs10866912	0.9978	5	rs2242090	0.3962	48.931	46.3142	1.0565	Missense	PYCR3
C999911315	X - 11315	UN	rs34121654	0.9978	1	rs34121654	0.9978	1.528	0.28029	5.4515	Downstream/upstream	TSTA3
C999911315	X - 11315	UN	rs561690810	0.9978	13	rs561690810	0.3653	0.493	0.0759737	6.48909	Intron	MAFA
C999923639	X - 23639	UN	rs34121654	0.9977	3	rs34121654	0.4486	1.543	0.28029	5.50501	Downstream/upstream	TSTA3
C999923639	X - 23639	UN	rs896955	0.9977	6	rs896955	0.2723	17.012	13.6971	1.24201	Intron	NAPRT
C999923639	X - 23639	UN	rs1218082882	0.9977	9	rs1218082882	0.2105	0.537	0.157939	3.40005	Intron	ZC3H3
C35	S-1-pyrroline-5-carboxylate	AA	rs2242090	1	1	rs2242090	1	48.722	46.3142	1.05199	Missense	PYCR3
C35	S-1-pyrroline-5-carboxylate	AA	rs34121654	1	1	rs34121654	1	1.558	0.28029	5.55853	Downstream/upstream	TSTA3
C35	S-1-pyrroline-5-carboxylate	AA	rs889758003	1	7	rs1008183796	0.2031	0.542	0.057311	9.45717	Downstream/upstream	GSDMD
C999924811	X - 24811	UN	rs10112966	0.9938	14	rs10112966	0.1919	21.979	20.8832	1.05247	Downstream/upstream	PYCR3
C1021	5-oxoproline	AA	rs7823319	0.9988	13	rs7823319	0.1896	6.806	7.43849	0.914971	Downstream/upstream	OPLAH
C1021	5-oxoproline	AA	rs10113441	0.9988	5	rs10113441	0.4706	3.158	2.20092	1.43485	Downstream/upstream	OPLAH
C1021	5-oxoproline	AA	rs782359519	0.9988	2	rs782359519	0.9382	0.854	0.0186538	45.7816	Missense	OPLAH
C1021	5-oxoproline	AA	rs558946866	0.9988	22	rs558946866	0.2774	0.442	0.0340863	12.9671	Downstream/upstream	FBXL6
C100004499	6-oxopiperidine-2-carboxylate	AA	rs3935209	0.9963	6	rs3935209	0.198	8.033	7.9747	1.00731	Missense	OPLAH
C93	alpha-ketoglutarate	EN	rs191616586	0.9902	12	rs553337312	0.2082	3.363	0.38607	8.71086	Intron	MROH1
C100001989	glycocholenate sulfate*	LI	rs552968665	0.9942	3	rs552968665	0.8851	0.245	0.00309693	79.1106	Missense	ADCK5
C100006370	3beta-hydroxy-5-cholestenoate	LI	rs552968665	0.9966	2	rs552968665	0.7241	0.245	0.00309693	79.1106	Missense	ADCK5
C100004182	3b-hydroxy-5-cholenoic acid	LI	rs552968665	0.9946	3	rs552968665	0.888	0.297	0.00309693	95.9014	Missense	ADCK5
C999912906	X - 12906	UN	rs113966857	0.9976	6	rs113966857	0.3039	2.822	0.412562	6.84018	Downstream/upstream	AF186192.2
C100001150	propionylglycine	LI	rs563277687	0.9986	4	rs563277687	0.2855	1.073	0.285006	3.76483	Intergenic	-
C340	glycine	AA	rs187662038	0.9994	4	rs138640017	0.4209	1.003	0.0588454	17.0447	Missense	GLDC
C999916570	X - 16570	UN	rs187662038	0.9866	4	rs138640017	0.3322	1.019	0.0588454	17.3166	Missense	GLDC
C100001294	gamma-glutamylglycine	PE	rs187662038	0.9925	5	rs187662038	0.3002	1.011	0.266559	3.79278	Intergenic	-
C340	glycine	AA	rs143119940	0.9994	6	rs143119940	0.8061	4.305	0.527962	8.154	Missense	GLDC
C100001006	N-acetylglycine	AA	rs575426893	0.9973	4	rs575426893	0.451	1.038	0.30079	3.45091	Intron	UHRF2
C100000961	homoarginine	AA	rs575426893	0.9997	5	rs575426893	0.354	1.038	0.30079	3.45091	Intron	UHRF2
C100002458	3-methylglutaconate	AA	rs2773514	1	8	rs2773514	0.172	16.249	14.1546	1.14797	Intron	AL162411.1
C100002458	3-methylglutaconate	AA	rs34003786	1	14	rs4642705	0.1904	18.702	12.3208	1.51792	Downstream/upstream	AL162411.1
C100002458	3-methylglutaconate	AA	rs1061407	1	3	rs1061407	0.8054	26.473	36.2897	0.729491	3' UTR	GLDC
C100001527	hexanoylglycine	LI	rs138640017	0.9979	6	rs138640017	0.2653	1.238	0.0588454	21.0382	Missense	GLDC
C100005850	3-methylglutarylcarnitine (2)	AA	rs34932926	0.9981	8	rs1658973	0.168	16.131	14.0784	1.1458	Intron	AL162411.1
C100005850	3-methylglutarylcarnitine (2)	AA	rs138640017	0.9981	4	rs138640017	0.3675	0.992	0.0588454	16.8577	Missense	GLDC
C100002017	5alpha-androstan-3alpha,17beta-diol disulfate	LI	rs869222673	0.9944	10	rs869222673	0.3273	29.65	24.1276	1.22888	Intron	LOC105376209
C100009272	glycosyl-N-palmitoyl-sphingosine (d18:1/16:0)	LI	rs76945317	0.9993	59	rs76945317	0.0767	7.65	3.64737	2.0974	Intron	TMEM268
C100015625	glycosyl-N-behenoyl-sphingadienine (d18:2/22:0)*	LI	rs116382069	0.9982	55	rs116382069	0.02827	7.523	3.77543	1.99262	Intron	TMEM268
C194	N-formylmethionine	AA	rs504434	0.9909	2	rs504434	0.8892	38.364	47.4793	0.808015	Intron	PTRH1
C100000463	indolelactate	AA	rs1029625062	0.9999	35	rs1556141	0.2356	3.09	0.0743264	41.5734	Downstream/upstream	AL158151.1
C100000463	indolelactate	AA	rs118186951	0.9999	8	rs118186951	0.234	0.052	0.460137	0.11301	Intron	ODF2
C100020219	3-formylindole	XE	rs2280842	0.9935	56	rs2280842	0.1274	22.475	28.7003	0.783093	Intron	SPOUT1
C100020372	3-indoleglyoxylic acid	XE	rs760643879	0.9898	58	rs760643879	0.1146	22.98	28.9892	0.792709	Intron	KYAT1
C235	2-hydroxyphenylacetate	AA	rs9409309	0.9556	29	rs9409309	0.3116	25.78	33.3085	0.773977	Intron	LRRC8A
C100010895	2'-O-methylcytidine	NU	rs17455384	0.9997	26	rs72758897	0.1028	39.037	38.9224	1.00294	Intron	NUP188
C100010895	2'-O-methylcytidine	NU	rs187903567	0.9997	6	rs187903567	0.5634	0.665	0.190609	3.48882	Downstream/upstream	SH3GLB2
C100010895	2'-O-methylcytidine	NU	rs200167011	0.9997	2	rs200167011	0.7732	0.397	0.00309751	128.167	Missense	PHYHD1
C100010896	2'-O-methyluridine	NU	rs4291366	0.9994	19	rs4291366	0.3696	39.67	38.7455	1.02386	Intron	NUP188
C100010896	2'-O-methyluridine	NU	rs187903567	0.9994	5	rs187903567	0.7605	0.673	0.190609	3.53079	Downstream/upstream	SH3GLB2
C100010896	2'-O-methyluridine	NU	rs991062205	0.9994	2	rs991062205	0.7902	0.449	0.0015759	284.917	Intron	PTPA
C100001596	2-methylmalonylcarnitine (C4-DC)	LI	rs3118625	0.9957	98	rs3118625	0.1254	20.282	29.2104	0.694342	5' UTR	PTPA
C100001948	succinylcarnitine (C4-DC)	EN	rs3118625	0.9997	87	rs3118625	0.09409	20.909	29.2104	0.715807	5' UTR	PTPA
C100001948	succinylcarnitine (C4-DC)	EN	rs142220556	0.9997	3	rs142220556	0.535	0.262	0.43516	0.602077	Intron	PTPA
C391	citrulline	AA	rs146905076	0.9999	2	rs146905076	0.7362	1.991	0.963325	2.0668	Intron	ASS1
C391	citrulline	AA	rs7850549	0.9999	6	rs7850549	0.9256	41.599	45.2947	0.918408	Intron	HMCN2
C100001269	campesterol	LI	rs1381383189	0.9918	10	rs1381383189	0.4993	20.305	19.4605	1.0434	Intron	ABO
C999926054	X - 26054	UN	rs977371848	0.9961	9	rs1381383189	0.3197	20.272	19.4605	1.0417	Intron	ABO
C1111	vanillylmandelate (VMA)	AA	rs77273740	0.9965	1	rs77273740	0.9965	4.511	0.39342	11.4661	Missense	DBH
C999912707	X - 12707	UN	rs77273740	0.9895	2	rs77273740	0.9609	4.413	0.39342	11.217	Missense	DBH
C999913553	X - 13553	UN	rs77273740	0.9982	2	rs77273740	0.969	4.475	0.39342	11.3746	Missense	DBH
C1023	sarcosine	AA	rs2519125	0.9995	3	rs2519125	0.507	49.472	49.9317	0.990793	Intron	SARDH
C1023	sarcosine	AA	rs766921026	0.9995	1	rs766921026	0.9995	0.229	0	∞	Stop gained	SARDH
C100015971	cortolone glucuronide (1)	LI	rs199669245	0.9993	1	rs199669245	0.9993	1.719	0.977724	1.75816	Splice region	AKR1C2
C999912112	X - 12112	UN	rs74827952	0.9981	115	rs148205663	0.01983	11.957	14.6907	0.813916	Intron	AKR1C4
C100002008	5alpha-androstan-3alpha,17alpha-diol monosulfate	LI	rs117849125	0.9963	90	rs10586998	0.0242	11.091	14.7319	0.752856	Intron	AKR1C4
C999924494	X - 24494	UN	rs151227875	0.9927	95	rs151227875	0.1253	12.6	15.5788	0.808791	Intron	AL355303.1
C100002128	17alpha-hydroxypregnenolone 3-sulfate	LI	rs77714023	0.9999	103	rs1889459	0.02505	13.5	15.6518	0.862521	Downstream/upstream	LINC02561
C100001994	androstenediol (3beta,17beta) disulfate (2)	LI	rs79618354	0.9987	97	rs79618354	0.02341	11.809	14.7624	0.799938	Intron	AKR1C7P
C100002910	1-methyl-5-imidazoleacetate	AA	rs7094385	0.9953	2	rs7094385	0.9824	28.064	22.0235	1.27428	Intron	DHTKD1
C100001668	1-ribosyl-imidazoleacetate*	AA	rs7094385	0.9998	1	rs7094385	0.9998	28.045	22.0235	1.27341	Intron	DHTKD1
C100002102	N-acetyl-beta-alanine	NU	rs562368962	1	3	rs76119360	0.5421	0.633	0.387189	1.63486	Missense	PTER
C100005466	N-acetyltaurine	AA	rs562368962	0.9999	2	rs562368962	0.9235	0.636	0.477327	1.33242	Intergenic	-
C100005466	N-acetyltaurine	AA	rs142238737	0.9999	11	rs142238737	0.2885	17.623	15.5637	1.13231	Intron	PTER
C100002102	N-acetyl-beta-alanine	NU	rs56959068	1	9	rs60196845	0.2288	17.97	15.7166	1.14338	Intron	PTER
C100005466	N-acetyltaurine	AA	rs201684714	0.9999	12	rs201684714	0.1199	6.91	8.05364	0.857997	3' UTR	PTER
C100002102	N-acetyl-beta-alanine	NU	rs7075357	1	6	rs7075357	0.9277	34.977	44.9533	0.778074	3' UTR	PTER
C100002102	N-acetyl-beta-alanine	NU	rs1331255	1	1	rs1331255	1	24.516	38.8587	0.630901	3' UTR	PTER
C100015840	dihomo-linolenoylcarnitine (C20:3n3 or 6)*	LI	rs12761399	0.9992	256	rs71494785	0.01178	7.179	6.71253	1.06949	Intron	MARCHF8
C100015837	arachidonoylcarnitine (C20:4)	LI	rs71515366	0.9924	258	rs71515366	0.0133	7.166	6.62277	1.08202	Intron	MARCHF8
C100000007	carnitine	LI	rs1171617	0.9948	4	rs1171617	0.388	14.483	22.5989	0.640872	Intron	SLC16A9
C100000007	carnitine	LI	rs10826337	0.9948	3	rs10826337	0.9251	38.285	40.9525	0.934864	Downstream/upstream	SLC16A9
C100001162	propionylcarnitine (C3)	LI	rs1171614	1	4	rs1171614	0.4013	14.608	22.462	0.650343	Intron	SLC16A9
C100001162	propionylcarnitine (C3)	LI	rs1171600	1	7	rs1171600	0.3446	30.254	43.5136	0.695277	Intron	SLC16A9
C100001055	isobutyrylcarnitine (C4)	AA	rs1171617	0.9944	6	rs1171617	0.4628	14.518	22.5989	0.642421	Intron	SLC16A9
C100020371	N,N-dimethylalanine	AA	rs1171617	0.9997	10	rs1171617	0.1462	14.343	22.5989	0.634677	Intron	SLC16A9
C100015837	arachidonoylcarnitine (C20:4)	LI	rs1171617	0.9995	6	rs1171617	0.3795	14.48	22.5989	0.640739	Intron	SLC16A9
C999911381	X - 11381	UN	rs1171616	1	4	rs1171616	0.3117	14.516	22.5956	0.642426	Intron	SLC16A9
C100009271	(S)-3-hydroxybutyrylcarnitine	LI	rs1171615	0.9971	6	rs1171615	0.417	14.425	22.4861	0.641507	Intron	SLC16A9
C100001662	deoxycarnitine	LI	rs1171615	0.9977	4	rs1171615	0.4788	14.472	22.4861	0.643598	Intron	SLC16A9
C100001956	N-methylproline	AA	rs1171615	0.9956	6	rs1171615	0.2919	14.472	22.4861	0.643598	Intron	SLC16A9
C100000802	acetylcarnitine (C2)	LI	rs1171615	0.998	4	rs1171615	0.3218	14.472	22.4861	0.643598	Intron	SLC16A9
C999911261	X - 11261	UN	rs1171615	0.9968	7	rs1171615	0.2689	14.47	22.4861	0.643509	Intron	SLC16A9
C100001266	N-acetylarginine	AA	rs1171614	0.9989	10	rs1171614	0.3819	14.638	22.462	0.651678	Intron	SLC16A9
C100000781	hexanoylcarnitine (C6)	LI	rs1171614	0.9992	6	rs1171614	0.3504	14.608	22.462	0.650343	Intron	SLC16A9
C100003926	(R)-3-hydroxybutyrylcarnitine	LI	rs1171614	0.9872	15	rs1171614	0.3035	14.414	22.462	0.641706	Intron	SLC16A9
C999912798	X - 12798	UN	rs1171614	0.9986	6	rs1171614	0.5856	14.84	22.462	0.660671	Intron	SLC16A9
C100001054	butyrylcarnitine (C4)	LI	rs1171614	0.9965	4	rs1171614	0.563	14.565	22.462	0.648428	Intron	SLC16A9
C50	spermidine	AA	rs7084707	0.9868	106	rs7084707	0.07367	37.413	42.5671	0.878918	Intron	JMJD1C
C100003271	beta-citrylglutamate	AA	rs7084707	0.9889	19	rs7084707	0.1137	36.69	42.5671	0.861933	Intron	JMJD1C
C498	retinol (Vitamin A)	CV	rs10882283	0.9937	3	rs10882283	0.8118	34.785	38.6481	0.900044	5' UTR	RBP4
C100001925	cyclo(leu-pro)	PE	rs58335703	0.9986	150	rs1926711	0.02057	17.916	15.1896	1.17949	Intron	CYP2C18
C999911308	X - 11308	UN	rs9332093	0.9979	127	rs9332093	0.02779	5.345	6.59044	0.811023	Downstream/upstream	CYP2C9
C999917654	X - 17654	UN	rs9332093	1	103	rs9332093	0.03021	5.337	6.59044	0.809809	Downstream/upstream	CYP2C9
C100020254	glycine conjugate of C10H14O2 (1)*	PC	rs61604699	0.9959	130	rs61604699	0.0221	5.412	6.59223	0.820967	Downstream/upstream	CYP2C9
C999911787	X - 11787	UN	rs74494115	1	13	rs74494115	0.3103	17.848	19.3357	0.923059	Intron	CYP2C9
C100001757	thymol sulfate	XE	rs370247558	0.9934	151	rs370247558	0.01531	5.68	6.58847	0.862112	Intron	CYP2C9
C100021331	metabolonic lactone sulfate	PC	rs199850072	0.9985	131	rs199850072	0.02357	5.377	6.74463	0.797227	Intron	CYP2C9
C100002126	16a-hydroxy DHEA 3-sulfate	LI	rs570534055	0.9994	146	rs111328885	0.02235	12.068	11.4225	1.05651	Intron	CYP2C8
C100002152	andro steroid monosulfate C19H28O6S (1)*	LI	rs570534055	0.9984	97	rs570534055	0.05879	12.297	11.4188	1.07691	Downstream/upstream	LOC107984256
C100019794	hydroxy-CMPF*	LI	rs11188161	0.9993	43	rs527547719	0.09264	23.409	23.8747	0.980494	Intergenic	-
C100020004	3-carboxy-4-methyl-5-pentyl-2-furanpropionate (3-CMPFP)**	LI	rs11188162	0.998	37	rs11188162	0.07746	25.611	28.8291	0.888373	Intron	CYP2C8
C999916087	X - 16087	UN	rs11188162	0.9978	52	rs11188162	0.06232	26.375	28.8291	0.914874	Intron	CYP2C8
C100002027	androstenediol (3alpha, 17alpha) monosulfate (3)	LI	rs111328885	0.9965	171	rs111328885	0.03475	12.078	11.4225	1.05739	Intron	CYP2C8
C999924546	X - 24546	UN	rs372775254	1	60	rs117530387	0.07465	12.279	11.4342	1.07388	Intron	CYP2C8
C100001170	3-hydroxy-2-ethylpropionate	AA	rs140162222	0.9955	199	rs140162222	0.04584	46.752	43.1566	1.08331	Intron	ACSM6
C999924947	X - 24947	UN	rs111446054	0.9877	87	rs111446054	0.1363	16.42	17.5712	0.934484	Intron	ACSM6
C100020417	N6,N6-dimethyllysine	AA	rs10786415	0.9996	2	rs10786415	0.9603	44.439	35.1262	1.26512	Intron	PYROXD2
C100020417	N6,N6-dimethyllysine	AA	rs942810	0.9996	3	rs1061123	0.7053	34.259	32.9641	1.03928	Downstream/upstream	PYROXD2
C100020417	N6,N6-dimethyllysine	AA	rs2296441	0.9996	1	rs2296441	0.9996	28.945	29.7425	0.973187	Missense	PYROXD2
C100020417	N6,N6-dimethyllysine	AA	rs146747549	0.9996	5	rs1229611876	0.3363	0.269	0.0015489	173.672	Intergenic	-
C999912112	X - 12112	UN	rs10883083	0.9997	4	rs942814	0.7888	41.74	35.1377	1.1879	Intron	PYROXD2
C100003415	N6-methyllysine	AA	rs2147896	1	1	rs2147896	1	44.48	35.1545	1.26527	Missense	PYROXD2
C999912112	X - 12112	UN	rs7075655	0.9997	3	rs7075655	0.4343	27.957	28.8029	0.970631	Downstream/upstream	PYROXD2
C100003415	N6-methyllysine	AA	rs5787279	1	2	rs5787279	0.9935	28.717	28.8471	0.99549	Downstream/upstream	PYROXD2
C100003415	N6-methyllysine	AA	rs10628383	1	4	rs10628383	0.8488	17.948	23.5298	0.762777	Intron	PYROXD2
C999912112	X - 12112	UN	rs10628383	0.9997	15	rs2296435	0.2012	20.735	23.6789	0.875674	Intron	HPS1
C999912112	X - 12112	UN	rs1229611876	0.9997	8	rs1229611876	0.4591	0.297	0.0015489	191.749	Intergenic	-
C100003415	N6-methyllysine	AA	rs1229611876	1	3	rs1229611876	0.4988	0.269	0.0015489	173.672	Intergenic	-
C100020546	N2-acetyl,N6-methyllysine	AA	rs10883083	0.9992	5	rs4539242	0.2815	42.009	35.1407	1.19545	Intron	PYROXD2
C100020546	N2-acetyl,N6-methyllysine	AA	rs7075655	0.9992	3	rs7075655	0.4429	27.981	28.8029	0.971465	Downstream/upstream	PYROXD2
C100020546	N2-acetyl,N6-methyllysine	AA	rs1061115	0.9992	10	rs1061123	0.3515	31.75	32.9641	0.963169	Downstream/upstream	PYROXD2
C100005383	N-methylpipecolate	XE	rs10786415	0.9998	4	rs10786415	0.8401	44.306	35.1262	1.26134	Intron	PYROXD2
C100005383	N-methylpipecolate	XE	rs5787279	0.9998	3	rs2296441	0.7121	28.884	29.7425	0.971136	Missense	PYROXD2
C100005383	N-methylpipecolate	XE	rs10628383	0.9998	13	rs942810	0.2688	34.1	33.0029	1.03324	Intron	PYROXD2
C231	arginine	AA	rs10883083	0.9971	11	rs10883083	0.1443	44.495	35.1001	1.26766	Intron	PYROXD2
C100001989	glycocholenate sulfate*	LI	rs146405172	0.9999	1	rs146405172	0.9999	0.858	0.0201326	42.6174	Splice donor	ABCC2
C999921441	X - 21441	UN	rs146405172	1	1	rs146405172	1	0.881	0.0201326	43.7599	Splice donor	ABCC2
C100001989	glycocholenate sulfate*	LI	rs67261814	0.9999	1	rs67261814	0.9999	43.066	45.6999	0.942365	Intron	ENTPD7
C999921441	X - 21441	UN	rs67261814	1	8	rs11190283	0.5512	36.405	27.6093	1.31858	Downstream/upstream	ABCC2
C999921441	X - 21441	UN	rs144888449	0.9766	5	rs144888449	0.4659	4.563	1.70203	2.68092	Intron	DNMBP
C999921467	X - 21467	UN	rs146405172	0.9976	1	rs146405172	0.9976	0.918	0.0201326	45.5977	Splice donor	ABCC2
C100009264	glycochenodeoxycholate glucuronide (1)	LI	rs146405172	0.9755	1	rs146405172	0.9755	0.883	0.0201326	43.8592	Splice donor	ABCC2
C999921471	X - 21471	UN	rs146405172	1	1	rs146405172	1	1.045	0.0201326	51.9059	Splice donor	ABCC2
C999924588	X - 24588	UN	rs146405172	0.9992	6	rs146405172	0.9233	0.868	0.0201326	43.1142	Splice donor	ABCC2
C999921471	X - 21471	UN	rs150615661	1	3	rs150615661	0.4076	1.571	0.439928	3.57104	Intron	DNMBP
C999924588	X - 24588	UN	rs72838113	0.9883	67	rs72838113	0.4085	0.861	3.56042	0.241825	Intron	ABCC2
C999921471	X - 21471	UN	rs762389797	1	56	rs762389797	0.04614	1.917	5.59327	0.342733	Intron	ABCC2
C999921471	X - 21471	UN	rs5787360	1	14	rs5787360	0.2696	37.66	26.1251	1.44153	Intron	ABCC2
C100001232	5-dodecenoate (12:1n7)	LI	rs603424	0.9994	1	rs603424	0.9994	11.351	18.5156	0.613051	Intron	PKD2L1
C100001511	1-palmitoleoyl-GPC (16:1)*	LI	rs603424	0.9935	1	rs603424	0.9935	11.35	18.5156	0.612997	Intron	PKD2L1
C452	palmitoleate (16:1n7)	LI	rs603424	0.9995	1	rs603424	0.9995	11.351	18.5156	0.613051	Intron	PKD2L1
C100016069	5-dodecenoylcarnitine (C12:1)	LI	rs603424	0.9956	1	rs603424	0.9956	11.353	18.5156	0.613159	Intron	PKD2L1
C100009160	1-(1-enyl-palmitoyl)-2-palmitoleoyl-GPC (P-16:0/16:1)*	LI	rs603424	0.9975	1	rs603424	0.9975	11.318	18.5156	0.611268	Intron	PKD2L1
C100001198	myristoleate (14:1n5)	LI	rs603424	0.9992	1	rs603424	0.9992	11.351	18.5156	0.613051	Intron	PKD2L1
C806	dimethylglycine	AA	rs2902548	0.9908	1	rs2902548	0.9908	21.773	16.3713	1.32995	Intron	SFXN2
C999923641	X - 23641	UN	rs115327348	0.9974	19	rs115327348	0.1918	45.195	39.3833	1.14757	Intron	ACADSB
C444	ornithine	AA	rs121965043	0.9999	1	rs121965043	0.9999	0.346	0.00309674	111.73	Missense	OAT
C100020361	3-amino-2-piperidone	AA	rs121965043	0.9971	1	rs121965043	0.9971	0.346	0.00309674	111.73	Missense	OAT
C100020361	3-amino-2-piperidone	AA	rs2807074	0.9971	14	rs2807074	0.2857	12.166	4.71216	2.58183	Downstream/upstream	OAT
C100004541	acisoga	AA	rs149892378	0.9999	5	rs149892378	0.4921	9.367	8.58575	1.09099	Intron	PAOX
C100016038	(N(1) + N(8))-acetylspermidine	AA	rs11101730	0.9991	5	rs11101730	0.2549	9.371	8.52192	1.09963	Intron	PAOX
C100020487	N-acetyl-isoputreanine	AA	rs2265908	0.9996	5	rs2265908	0.3307	32.69	32.9477	0.992179	Intron	MTG1
C100016038	(N(1) + N(8))-acetylspermidine	AA	rs139016727	0.9991	3	rs139016727	0.5347	2.761	1.14601	2.40923	Downstream/upstream	CALY
C100004541	acisoga	AA	rs139016727	0.9999	3	rs139016727	0.4645	2.766	1.14601	2.41359	Downstream/upstream	CALY
C100020487	N-acetyl-isoputreanine	AA	rs149892378	0.9996	5	rs149892378	0.4294	9.314	8.58575	1.08482	Intron	PAOX
C100020487	N-acetyl-isoputreanine	AA	rs139016727	0.9996	3	rs139016727	0.552	2.755	1.14601	2.40399	Downstream/upstream	CALY
C999925371	X - 25371	UN	rs4838765	0.9904	30	rs4838765	0.08557	0.848	2.4439	0.346986	Intron	SCART1
C100006129	vanillactate	AA	rs75659883	0.9984	1	rs75659883	0.9984	1.347	2.81817	0.47797	Intergenic	-
C100004634	3-methoxytyramine sulfate	AA	rs183101996	0.9944	2	rs183101996	0.6059	0.843	0.0201301	41.8776	Intergenic	-
C100006361	dopamine 3-O-sulfate	AA	rs200180914	0.9975	12	rs200180914	0.1589	19.968	24.3883	0.818753	Intergenic	-
C100006361	dopamine 3-O-sulfate	AA	rs183101996	0.9975	2	rs183101996	0.9775	0.727	0.0201301	36.1151	Intergenic	-
C1342	3-methoxytyrosine	AA	rs35840390	0.999	2	rs35840390	0.5014	0.755	0.807652	0.934809	Intergenic	-
C1342	3-methoxytyrosine	AA	rs7108915	0.999	12	rs7108915	0.2593	20.273	24.0691	0.842283	Intergenic	-
C100021372	2-hydroxy-4-(methylthio)butanoic acid	AA	rs12294486	0.9975	25	rs12294486	0.1937	49.5	46.1572	1.07242	Intron	HPS5
C100001541	2-hydroxy-3-methylvalerate	AA	rs10766469	1	27	rs10766469	0.115	49.996	46.1217	1.084	Intron	HPS5
C100000263	imidazole lactate	AA	rs4150678	0.997	27	rs4150678	0.1296	49.901	46.0628	1.08333	Intron	GTF2H1
C100001300	alpha-hydroxyisovalerate	AA	rs4596	0.9947	20	rs4596	0.1309	50	46.1509	1.0834	3' UTR	GTF2H1
C100001662	deoxycarnitine	LI	rs1268699195	0.9974	1	rs1268699195	0.9974	0.577	0.00154971	372.328	Intron	LUZP2
C999918886	X - 18886	UN	rs35176357	0.9736	109	rs35176357	0.08641	34.25	30.6698	1.11673	Intron	AC068205.2
C999917357	X - 17357	UN	rs9651613	0.9952	48	rs9651613	0.1603	32.996	30.8382	1.06997	Intron	HSD17B12
C100001612	N-acetyl-aspartyl-glutamate (NAAG)	AA	rs10839234	0.9993	57	rs3904245	0.06571	36.74	40.8079	0.900316	Intron	FOLH1
C100001612	N-acetyl-aspartyl-glutamate (NAAG)	AA	rs61886539	0.9993	346	rs61886540	0.01935	1.469	5.2184	0.281504	Intergenic	-
C100001433	1-arachidonylglycerol (20:4)	LI	rs174528	0.9822	42	rs28456	0.1556	39.996	30.525	1.31027	Intron	FADS2
C100009364	phosphatidylcholine (18:0/20:2, 20:0/18:2)*	LI	rs174529	0.9942	19	rs174529	0.3206	43.6	36.7439	1.18659	Intron	MYRF
C100021000	hydroxypalmitoyl sphingomyelin (d18:1/16:0(OH))**	LI	rs174529	0.9934	46	rs174529	0.08073	42.71	36.7439	1.16237	Intron	MYRF
C100001571	1-arachidonoyl-GPE (20:4n6)*	LI	rs174530	0.9972	44	rs174544	0.116	40.074	29.7054	1.34905	3' UTR	FADS1
C100015840	dihomo-linolenoylcarnitine (C20:3n3 or 6)*	LI	rs7943728	0.9991	13	rs7943728	0.3162	10.501	17.1721	0.611515	Intron	MYRF
C100002865	1-meadoyl-GPC (20:3n9)*	LI	rs174535	0.9976	35	rs174535	0.09923	41.006	34.2878	1.19594	Synonymous	MYRF
C100009405	1-myristoyl-2-eicosapentaenoyl-GPC (14:0/20:5)*	LI	rs174537	0.9913	38	rs174537	0.0716	41.799	33.6088	1.24369	Downstream/upstream	TMEM258
C100010937	oleoyl-arachidonoyl-glycerol (18:1/20:4) [2]*	LI	rs174537	0.9992	41	rs174537	0.09809	41.348	33.6088	1.23027	Downstream/upstream	TMEM258
C100010923	linoleoyl-arachidonoyl-glycerol (18:2/20:4) [2]*	LI	rs174537	0.9974	39	rs174583	0.08644	41.738	34.7354	1.2016	Intron	FADS2
C100009014	1-(1-enyl-palmitoyl)-2-arachidonoyl-GPC (P-16:0/20:4)*	LI	rs102275	0.9948	31	rs102275	0.1985	42.48	34.4912	1.23162	Intron	TMEM258
C100010949	stearoyl-arachidonoyl-glycerol (18:0/20:4) [1]*	LI	rs102275	0.992	40	rs102275	0.06546	41.369	34.4912	1.19941	Intron	TMEM258
C100001554	2-arachidonoyl-GPC (20:4)*	LI	rs102275	0.9872	20	rs174564	0.3415	41.77	34.0832	1.22553	Downstream/upstream	FADS1
C100010922	linoleoyl-arachidonoyl-glycerol (18:2/20:4) [1]*	LI	rs102275	0.9985	35	rs174583	0.08003	41.237	34.7354	1.18718	Intron	FADS2
C100008914	1-palmitoyl-2-arachidonoyl-GPC (16:0/20:4n6)	LI	rs102275	0.9949	23	rs102275	0.2317	42.458	34.4912	1.23098	Intron	TMEM258
C100001551	1-arachidonoyl-GPC (20:4n6)*	LI	rs102275	0.9971	25	rs102275	0.1814	42.452	34.4912	1.23081	Intron	TMEM258
C100009139	1-myristoyl-2-arachidonoyl-GPC (14:0/20:4)*	LI	rs102275	0.9922	33	rs102275	0.154	42.522	34.4912	1.23284	Intron	TMEM258
C100002990	oleoyl-linoleoyl-glycerol (18:1/18:2) [2]	LI	rs4246215	0.9842	40	rs4246215	0.2873	45.184	34.9329	1.29345	3' UTR	FEN1
C100002989	oleoyl-linoleoyl-glycerol (18:1/18:2) [1]	LI	rs4246215	0.9834	42	rs4246215	0.2922	45.137	34.9329	1.29211	3' UTR	FEN1
C100001557	2-linoleoyl-GPC (18:2)*	LI	rs781624780	0.989	51	rs781624780	0.1189	40.541	33.0121	1.22806	3' UTR	FADS1
C100008916	1-stearoyl-2-docosahexaenoyl-GPC (18:0/22:6)	LI	rs781624780	0.9884	41	rs781624780	0.05665	40.572	33.0121	1.229	3' UTR	FADS1
C100008977	1-stearoyl-2-arachidonoyl-GPE (18:0/20:4)	LI	rs781624780	0.9997	51	rs174551	0.06698	42.244	33.555	1.25895	Intron	FADS1
C100000616	1-stearoyl-2-arachidonoyl-GPI (18:0/20:4)	LI	rs781624780	0.9926	41	rs781624780	0.3784	40.562	33.0121	1.2287	3' UTR	FADS1
C100001674	2-arachidonoyl-GPE (20:4)*	LI	rs781624780	0.9992	52	rs28456	0.09314	40.326	30.525	1.32108	Intron	FADS2
C100009141	1-stearoyl-2-docosapentaenoyl-GPC (18:0/22:5n3)*	LI	rs781624780	0.9921	39	rs174551	0.09647	42.185	33.555	1.25719	Intron	FADS1
C100000584	2-arachidonoylglycerol (20:4)	LI	rs781624780	0.9883	48	rs781624780	0.1881	39.86	33.0121	1.20744	3' UTR	FADS1
C100009076	1-palmitoyl-2-alpha-linolenoyl-GPC (16:0/18:3n3)*	LI	rs781624780	0.9996	50	rs174553	0.04913	42.253	33.724	1.25291	Intron	FADS1
C100002877	1-(1-enyl-stearoyl)-GPC (P-18:0)*	LI	rs781624780	0.9997	59	rs781624780	0.04216	40.629	33.0121	1.23073	3' UTR	FADS1
C100001395	1-linoleoyl-GPC (18:2)	LI	rs781624780	0.9987	45	rs781624780	0.1124	40.548	33.0121	1.22828	3' UTR	FADS1
C100002871	1-adrenoyl-GPC (22:4)*	LI	rs174548	0.9992	50	rs174548	0.1131	40.349	30.504	1.32274	Intron	FADS1
C100009345	1-palmitoleoyl-2-linolenoyl-GPC (16:1/18:3)*	LI	rs174548	0.9988	43	rs174564	0.06056	42.926	34.0832	1.25945	Downstream/upstream	FADS1
C100009220	1-oleoyl-2-docosahexaenoyl-GPE (18:1/22:6)*	LI	rs174548	0.9695	13	rs174548	0.2053	41.807	30.504	1.37054	Intron	FADS1
C100002106	sphingomyelin (d18:1/18:1, d18:2/18:0)	LI	rs174548	0.9995	10	rs174548	0.1557	40.339	30.504	1.32242	Intron	FADS1
C100009122	1-pentadecanoyl-2-arachidonoyl-GPC (15:0/20:4)*	LI	rs174548	0.9894	19	rs174548	0.4826	40.3	30.504	1.32114	Intron	FADS1
C229	arachidonate (20:4n6)	LI	rs174548	0.981	17	rs174548	0.3118	40.319	30.504	1.32176	Intron	FADS1
C100008994	1-stearoyl-2-linoleoyl-GPI (18:0/18:2)	LI	rs174549	0.9964	8	rs174549	0.3957	40.237	30.0344	1.3397	Intron	FADS1
C100009066	1-palmitoyl-2-oleoyl-GPI (16:0/18:1)*	LI	rs174549	0.9645	16	rs174549	0.2131	40.232	30.0344	1.33953	Intron	FADS1
C100009078	1-oleoyl-2-linoleoyl-GPE (18:1/18:2)*	LI	rs174549	0.9999	28	rs174549	0.484	40.564	30.0344	1.35058	Intron	FADS1
C1528	1-palmitoyl-2-linoleoyl-GPI (16:0/18:2)	LI	rs174549	0.9944	9	rs174549	0.3733	40.393	30.0344	1.34489	Intron	FADS1
C100001870	1-palmitoyl-2-linoleoyl-GPE (16:0/18:2)	LI	rs174549	0.9999	15	rs174549	0.2325	40.296	30.0344	1.34166	Intron	FADS1
C2050	eicosapentaenoate (EPA; 20:5n3)	LI	rs174551	0.9888	32	rs174551	0.2876	42.187	33.555	1.25725	Intron	FADS1
C100009167	phosphatidylcholine (18:0/20:5, 16:0/22:5n6)*	LI	rs174551	0.9991	31	rs174551	0.2133	42.033	33.555	1.25266	Intron	FADS1
C100009336	eicosapentaenoylcholine	LI	rs174551	0.9951	42	rs5792239	0.09937	40.782	35.2804	1.15594	Intron	FADS2
C100001181	docosapentaenoate (n3 DPA; 22:5n3)	LI	rs174551	0.9955	44	rs174551	0.1407	42.187	33.555	1.25725	Intron	FADS1
C100008921	1-palmitoyl-2-stearoyl-GPC (16:0/18:0)	LI	rs174551	0.9963	40	rs174551	0.1003	42.244	33.555	1.25895	Intron	FADS1
C100008989	1-palmitoyl-2-eicosapentaenoyl-GPC (16:0/20:5)*	LI	rs174551	0.9913	31	rs174551	0.283	42.202	33.555	1.2577	Intron	FADS1
C100001229	stearidonate (18:4n3)	LI	rs174551	0.998	35	rs174551	0.1078	42.177	33.555	1.25695	Intron	FADS1
C100005351	1-eicosapentaenoyl-GPC (20:5)*	LI	rs174551	0.9979	32	rs174551	0.1372	42.186	33.555	1.25722	Intron	FADS1
C100004552	1-eicosapentaenoyl-GPE (20:5)*	LI	rs174551	0.9919	47	rs174551	0.06429	42.118	33.555	1.25519	Intron	FADS1
C100009166	phosphatidylcholine (16:0/22:5n3, 18:1/20:4)*	LI	rs174551	0.9616	20	rs174551	0.4823	42.202	33.555	1.2577	Intron	FADS1
C100009146	1-stearoyl-2-adrenoyl-GPC (18:0/22:4)*	LI	rs174551	0.9933	48	rs174551	0.05749	42.241	33.555	1.25886	Intron	FADS1
C100002063	1-docosapentaenoyl-GPC (22:5n3)*	LI	rs174551	0.9944	36	rs174551	0.162	42.176	33.555	1.25692	Intron	FADS1
C100001570	1-linoleoyl-GPE (18:2)*	LI	rs174553	0.9986	30	rs174553	0.1028	42.37	33.724	1.25638	Intron	FADS1
C100009145	1-palmitoyl-2-meadoyl-GPC (16:0/20:3n9)*	LI	rs174554	0.9847	36	rs174554	0.1505	40.585	33.5611	1.20929	Intron	FADS1
C100001193	adrenate (22:4n6)	LI	rs174555	0.9953	46	rs174555	0.125	40.041	29.9265	1.33798	Intron	FADS1
C100008903	1,2-dilinoleoyl-GPC (18:2/18:2)	LI	rs174555	0.9997	39	rs174555	0.2872	40.239	29.9265	1.34459	Intron	FADS1
C100009343	1-linoleoyl-2-linolenoyl-GPC (18:2/18:3)*	LI	rs174555	0.9913	34	rs174555	0.2012	40.276	29.9265	1.34583	Intron	FADS1
C100001778	1-linoleoyl-GPI (18:2)*	LI	rs174557	0.9934	48	rs174557	0.107	39.521	30.0522	1.31508	Intron	FADS1
C100001856	1-stearoyl-2-oleoyl-GPE (18:0/18:1)	LI	rs174557	0.997	55	rs174557	0.1018	39.591	30.0522	1.31741	Intron	FADS1
C100009079	1-palmitoyl-2-dihomo-linolenoyl-GPE (16:0/20:3)*	LI	rs174557	0.9999	52	rs174560	0.0804	40.276	30.4003	1.32486	Intron	FADS1
C100005714	1-linolenoyl-GPE (18:3)*	LI	rs174557	0.9987	51	rs174557	0.1145	40.405	30.0522	1.34449	Intron	FADS1
C100006292	sphingomyelin (d18:1/20:1, d18:2/20:0)*	LI	rs174560	0.9996	10	rs174560	0.1911	40.21	30.4003	1.32268	Intron	FADS1
C100010936	oleoyl-arachidonoyl-glycerol (18:1/20:4) [1]*	LI	rs174564	0.9988	40	rs174583	0.07242	42.149	34.7354	1.21343	Intron	FADS2
C100009021	1-palmityl-2-arachidonoyl-GPC (O-16:0/20:4)*	LI	rs174564	0.985	33	rs174564	0.1635	42.423	34.0832	1.24469	Downstream/upstream	FADS1
C100001869	1-stearoyl-2-arachidonoyl-GPC (18:0/20:4)	LI	rs174564	0.9946	20	rs174564	0.2632	42.406	34.0832	1.24419	Downstream/upstream	FADS1
C100008918	1-(1-enyl-stearoyl)-2-arachidonoyl-GPC (P-18:0/20:4)	LI	rs174564	0.9958	38	rs174548	0.116	40.33	30.504	1.32212	Intron	FADS1
C100016007	phosphatidylcholine (O-18:1/20:4, O-16:0/22:5n3)*	LI	rs174564	0.9907	41	rs174564	0.1301	42.426	34.0832	1.24478	Downstream/upstream	FADS1
C100008957	sphingomyelin (d18:2/24:1, d18:1/24:2)*	LI	rs28456	0.9765	35	rs28456	0.1758	40.291	30.525	1.31993	Intron	FADS2
C100001654	1-arachidonoyl-GPI (20:4)*	LI	rs28456	0.9949	49	rs28456	0.1428	40.256	30.525	1.31879	Intron	FADS2
C100009181	1-stearoyl-2-oleoyl-GPI (18:0/18:1)*	LI	rs28456	0.997	57	rs28456	0.0509	40.638	30.525	1.3313	Intron	FADS2
C100006293	sphingomyelin (d18:1/20:2, d18:2/20:1, d16:1/22:2)*	LI	rs174565	0.9959	42	rs174565	0.214	22.693	13.5803	1.67102	Downstream/upstream	FADS2
C100009153	1-stearoyl-2-meadoyl-GPC (18:0/20:3n9)*	LI	rs174566	0.9936	31	rs174566	0.1954	41.616	34.1126	1.21996	Downstream/upstream	FADS2
C100009131	1-linoleoyl-2-arachidonoyl-GPC (18:2/20:4n6)*	LI	rs174567	0.9965	50	rs28456	0.1256	40.127	30.525	1.31456	Intron	FADS2
C100001553	1-dihomo-linoleoyl-GPC (20:2)*	LI	rs174568	0.9985	42	rs174568	0.095	42.329	33.4971	1.26366	Downstream/upstream	FADS2
C100001776	2-linoleoyl-GPE (18:2)*	LI	rs1535	0.9979	31	rs1535	0.08253	42.688	33.9517	1.25732	Intron	FADS2
C100001552	1-dihomo-linolenoyl-GPC (20:3n3 or 6)*	LI	rs61897793	0.994	6	rs61897793	0.4055	10.541	16.9916	0.620365	Intron	FADS2
C100009075	1-palmitoleoyl-2-linoleoyl-GPC (16:1/18:2)*	LI	rs2727271	0.9966	52	rs2727271	0.1704	28.929	12.4485	2.32389	Intron	FADS2
C100009360	1-oleoyl-2-docosapentaenoyl-GPC (18:1/22:5n3)*	LI	rs2727271	0.9902	44	rs2727270	0.1888	28.91	12.4396	2.32403	Intron	FADS2
C100008981	1-oleoyl-2-linoleoyl-GPC (18:1/18:2)*	LI	rs2524299	0.9709	22	rs2524299	0.2157	28.888	12.8262	2.25226	Intron	FADS2
C100009225	1-(1-enyl-stearoyl)-2-linoleoyl-GPE (P-18:0/18:2)*	LI	rs2072114	0.9997	6	rs2072114	0.3407	28.948	13.2033	2.19248	Intron	FADS2
C100009069	1-(1-enyl-palmitoyl)-2-linoleoyl-GPE (P-16:0/18:2)*	LI	rs2072114	0.962	7	rs2072114	0.3561	28.973	13.2033	2.19438	Intron	FADS2
C100015837	arachidonoylcarnitine (C20:4)	LI	rs2072114	0.9975	52	rs2072114	0.1563	28.636	13.2033	2.16885	Intron	FADS2
C100009332	arachidonoylcholine	LI	rs174581	0.9909	39	rs174581	0.1517	42.442	34.7356	1.22186	Intron	FADS2
C100008980	1-stearoyl-2-linoleoyl-GPC (18:0/18:2)*	LI	rs174581	0.9999	42	rs174581	0.06399	42.477	34.7356	1.22287	Intron	FADS2
C100009149	1-oleoyl-2-eicosapentaenoyl-GPC (18:1/20:5)*	LI	rs174581	0.9992	49	rs174581	0.08825	41.143	34.7356	1.18446	Intron	FADS2
C100009037	1-margaroyl-2-linoleoyl-GPC (17:0/18:2)*	LI	rs174581	0.9948	35	rs174581	0.2531	42.468	34.7356	1.22261	Intron	FADS2
C100009035	1-pentadecanoyl-2-linoleoyl-GPC (15:0/18:2)*	LI	rs174581	0.9969	33	rs174581	0.1575	42.487	34.7356	1.22315	Intron	FADS2
C1537	1-palmitoyl-2-linoleoyl-GPC (16:0/18:2)	LI	rs174581	0.9991	31	rs174581	0.09101	42.484	34.7356	1.22307	Intron	FADS2
C100001580	docosapentaenoate (n6 DPA; 22:5n6)	LI	rs200202925	0.9809	6	rs200202925	0.4208	26.896	13.555	1.98421	Intron	FADS2
C100009142	1-stearoyl-2-docosapentaenoyl-GPC (18:0/22:5n6)*	LI	rs200202925	0.9926	54	rs200202925	0.1637	26.924	13.555	1.98628	Intron	FADS2
C100015785	nisinate (24:6n3)	LI	rs174584	0.9985	42	rs174584	0.07787	41.851	34.8529	1.20079	Intron	FADS2
C100009138	1-myristoyl-2-linoleoyl-GPC (14:0/18:2)*	LI	rs5792239	0.9932	42	rs5792239	0.0988	42.326	35.2804	1.1997	Intron	FADS2
C1526	1-palmitoyl-2-oleoyl-GPE (16:0/18:1)	LI	rs5792239	0.9992	57	rs174557	0.04443	39.563	30.0522	1.31648	Intron	FADS1
C100008976	1-stearoyl-2-linoleoyl-GPE (18:0/18:2)*	LI	rs5792239	0.9967	35	rs174549	0.5455	40.267	30.0344	1.3407	Intron	FADS1
C100009051	1-stearoyl-2-dihomo-linolenoyl-GPC (18:0/20:3n3 or 6)*	LI	rs61897795	0.9997	7	rs61897795	0.6518	9.397	14.9032	0.630536	Intron	FADS2
C100000657	1,2-dipalmitoyl-GPC (16:0/16:0)	LI	rs174592	0.9988	39	rs174551	0.07247	42.214	33.555	1.25805	Intron	FADS1
C100008999	1-(1-enyl-stearoyl)-2-arachidonoyl-GPE (P-18:0/20:4)*	LI	rs174594	0.9947	48	rs28456	0.05364	40.256	30.525	1.31879	Intron	FADS2
C100009002	1-(1-enyl-palmitoyl)-2-arachidonoyl-GPE (P-16:0/20:4)*	LI	rs174594	0.9949	55	rs174594	0.06282	43.44	36.9765	1.1748	Intron	FADS2
C100009148	1-oleoyl-2-dihomo-linolenoyl-GPC (18:1/20:3)*	LI	rs174598	0.997	47	rs174559	0.2642	31.115	26.7735	1.16216	Intron	FADS1
C100010918	oleoyl-oleoyl-glycerol (18:1/18:1) [1]*	LI	rs174599	0.9973	57	rs174599	0.1016	43.82	36.9558	1.18574	Intron	FADS2
C100015727	ceramide (d16:1/24:1, d18:1/22:1)*	LI	rs174599	0.9985	42	rs174599	0.07586	43.553	36.9558	1.17852	Intron	FADS2
C100015755	ceramide (d18:1/20:0, d16:1/22:0, d20:1/18:0)*	LI	rs174599	0.9981	56	rs174599	0.04363	43.378	36.9558	1.17378	Intron	FADS2
C100005371	1-dihomo-linolenoyl-GPE (20:3n3 or 6)*	LI	rs174600	0.9879	6	rs174600	0.4381	33.596	32.1471	1.04507	Intron	FADS2
C100002875	1-(1-enyl-palmitoyl)-GPC (P-16:0)*	LI	rs174601	0.9998	60	rs174601	0.04173	43.274	36.9073	1.17251	Intron	FADS2
C917	asparagine	AA	rs138510246	0.9925	60	rs7924998	0.05188	6.223	11.0975	0.560757	Intergenic	-
C100002761	androsterone glucuronide	LI	rs111327720	0.9944	64	rs111327720	0.09277	1.726	6.3213	0.273045	Intron	SLC22A24
C100002761	androsterone glucuronide	LI	rs1939746	0.9944	20	rs10750982	0.05567	1.704	0.1595	10.6834	Intergenic	-
C100005418	17alpha-hydroxypregnanolone glucuronide	LI	rs78014292	0.9997	69	rs78014292	0.05506	2.827	6.31664	0.447548	Intergenic	-
C100005403	etiocholanolone glucuronide	LI	rs374672720	1	68	rs77850617	0.1419	1.734	6.08195	0.285106	Downstream/upstream	AP001858.1
C999924418	X - 24418	UN	rs374672720	0.9881	74	rs374672720	0.05025	1.943	5.67454	0.342407	Intron	SLC22A24
C100020541	11beta-hydroxyandrosterone glucuronide	LI	rs1939768	0.966	77	rs1939768	0.05279	1.864	6.3534	0.293386	Downstream/upstream	SLC22A24
C100003470	pregnanediol-3-glucuronide	LI	rs112295236	0.9977	218	rs112295236	0.07004	1.983	6.11856	0.324096	Downstream/upstream	SLC22A24
C100002026	androstenediol (3alpha, 17alpha) monosulfate (2)	LI	rs146027075	0.9935	7	rs146027075	0.3991	2.429	0.887217	2.73777	Missense	SLC22A9
C100020417	N6,N6-dimethyllysine	AA	rs34400381	0.9958	1	rs34400381	0.9958	6.387	3.4699	1.84069	Missense	SLC25A45
C999912117	X - 12117	UN	rs34400381	0.9955	1	rs34400381	0.9955	5.773	3.4699	1.66374	Missense	SLC25A45
C189	N6,N6,N6-trimethyllysine	AA	rs34400381	0.9962	1	rs34400381	0.9962	6.393	3.4699	1.84242	Missense	SLC25A45
C100001662	deoxycarnitine	LI	rs34400381	0.9979	1	rs34400381	0.9979	6.395	3.4699	1.84299	Missense	SLC25A45
C344	guanidinoacetate	AA	rs34400381	0.9969	1	rs34400381	0.9969	6.393	3.4699	1.84242	Missense	SLC25A45
C100001254	N-acetyltryptophan	AA	rs948445	0.9955	7	rs948445	0.4157	8.162	17.4961	0.466504	Missense	ACY3
C100006378	N-acetylkynurenine (2)	AA	rs948445	0.9949	10	rs948445	0.2181	7.485	17.4961	0.42781	Missense	ACY3
C100001104	N-acetyltyrosine	AA	rs948445	0.9988	7	rs948445	0.4028	8.169	17.4961	0.466904	Missense	ACY3
C100001256	N-acetylphenylalanine	AA	rs7108759	0.9997	7	rs948445	0.2749	8.262	17.4961	0.47222	Missense	ACY3
C100020414	6-bromotryptophan	AA	rs7108759	0.9921	10	rs7108759	0.1829	8.413	17.4518	0.482071	Intron	ACY3
C267	choline phosphate	LI	rs7940113	0.9928	19	rs7940113	0.6803	46.123	47.5824	0.969329	Intron	AP002992.1
C100015836	ximenoylcarnitine (C26:1)*	LI	rs189174414	1	3	rs189174414	0.3893	0.332	0.00154832	214.426	Missense	CPT1A
C100015836	ximenoylcarnitine (C26:1)*	LI	rs79051613	1	1	rs79051613	1	15.282	6.99944	2.18332	Intron	IGHMBP2
C100015836	ximenoylcarnitine (C26:1)*	LI	rs3781579	1	52	rs3781579	0.1046	9.003	10.9438	0.822658	Intron	LRP5
C100015835	cerotoylcarnitine (C26)*	LI	rs189174414	1	4	rs189174414	0.4104	0.329	0.00154832	212.488	Missense	CPT1A
C100015835	cerotoylcarnitine (C26)*	LI	rs2510375	1	28	rs2510375	0.2398	9.018	12.0376	0.749153	Intergenic	-
C100015835	cerotoylcarnitine (C26)*	LI	rs2229738	1	1	rs2229738	1	16.115	7.58045	2.12586	Missense	CPT1A
C100015840	dihomo-linolenoylcarnitine (C20:3n3 or 6)*	LI	rs2229738	0.9964	1	rs2229738	0.9964	16.197	7.58045	2.13668	Missense	CPT1A
C100015837	arachidonoylcarnitine (C20:4)	LI	rs2229738	0.9999	1	rs2229738	0.9999	16.375	7.58045	2.16016	Missense	CPT1A
C100015846	nervonoylcarnitine (C24:1)*	LI	rs2229738	0.9964	1	rs2229738	0.9964	16.386	7.58045	2.16161	Missense	CPT1A
C100009166	phosphatidylcholine (16:0/22:5n3, 18:1/20:4)*	LI	rs2229738	0.993	1	rs2229738	0.993	16.043	7.58045	2.11637	Missense	CPT1A
C100015834	lignoceroylcarnitine (C24)*	LI	rs575833336	0.9999	7	rs575833336	0.547	0.318	0.00154861	205.345	Intron	TPCN2
C100015834	lignoceroylcarnitine (C24)*	LI	rs2229738	0.9999	1	rs2229738	0.9999	16.288	7.58045	2.14869	Missense	CPT1A
C100015846	nervonoylcarnitine (C24:1)*	LI	rs575833336	0.9964	8	rs575833336	0.825	0.365	0.00154861	235.695	Intron	TPCN2
C100015833	arachidoylcarnitine (C20)*	LI	rs575833336	0.9977	9	rs189174414	0.2285	0.383	0.00154832	247.365	Missense	CPT1A
C100001391	stearoylcarnitine (C18)	LI	rs546734813	0.999	9	rs546734813	0.2643	0.308	0.00309732	99.4408	Intergenic	-
C100003271	beta-citrylglutamate	AA	rs7940029	0.9976	4	rs7940029	0.7603	31.842	29.0861	1.09475	Downstream/upstream	AP000648.9
C100003271	beta-citrylglutamate	AA	rs80078229	0.9976	1	rs80078229	0.9976	0.62	1.59062	0.389785	Missense	NAALAD2
C100003271	beta-citrylglutamate	AA	rs182295429	0.9976	4	rs182295429	0.3284	4.615	0.0635757	72.5906	Intron	DISC1FP1
C100003271	beta-citrylglutamate	AA	rs9804695	0.9629	6	rs9804695	0.5784	37.604	33.2562	1.13074	Downstream/upstream	NAALAD2
C572	glucose	CA	rs10830963	0.9953	1	rs10830963	0.9953	36.021	27.945	1.289	Intron	MTNR1B
C100001990	taurocholenate sulfate*	LI	rs2724417	0.998	4	rs2724417	0.6162	34.096	31.0917	1.09663	Intron	LINC02732
C100004182	3b-hydroxy-5-cholenoic acid	LI	rs1573558	0.9926	5	rs2724417	0.2689	35.461	31.0917	1.14053	Intron	LINC02732
C100001989	glycocholenate sulfate*	LI	rs1573558	0.9995	2	rs1573558	0.8807	34.015	31.0856	1.09424	Intron	LINC02732
C100008976	1-stearoyl-2-linoleoyl-GPE (18:0/18:2)*	LI	rs66505542	1	2	rs66505542	0.8697	17.297	14.9594	1.15626	Intron	BUD13
C100010940	diacylglycerol (16:1/18:2 [2], 16:0/18:3 [1])*	LI	rs66505542	0.9984	2	rs66505542	0.9762	17.602	14.9594	1.17665	Intron	BUD13
C100010919	oleoyl-oleoyl-glycerol (18:1/18:1) [2]*	LI	rs66505542	0.9879	2	rs66505542	0.9781	17.41	14.9594	1.16382	Intron	BUD13
C100001040	1-linoleoylglycerol (18:2)	LI	rs66505542	0.9913	2	rs66505542	0.9088	17.343	14.9594	1.15934	Intron	BUD13
C100010941	linoleoyl-linoleoyl-glycerol (18:2/18:2) [1]*	LI	rs66505542	0.9959	2	rs66505542	0.9768	17.395	14.9594	1.16281	Intron	BUD13
C100008994	1-stearoyl-2-linoleoyl-GPI (18:0/18:2)	LI	rs66505542	0.9967	1	rs66505542	0.9967	17.319	14.9594	1.15773	Intron	BUD13
C100000616	1-stearoyl-2-arachidonoyl-GPI (18:0/20:4)	LI	rs66505542	0.9862	2	rs66505542	0.8546	17.34	14.9594	1.15914	Intron	BUD13
C100009078	1-oleoyl-2-linoleoyl-GPE (18:1/18:2)*	LI	rs66505542	0.9989	2	rs66505542	0.898	17.462	14.9594	1.16729	Intron	BUD13
C100001856	1-stearoyl-2-oleoyl-GPE (18:0/18:1)	LI	rs66505542	0.9967	2	rs66505542	0.9842	17.264	14.9594	1.15406	Intron	BUD13
C100010918	oleoyl-oleoyl-glycerol (18:1/18:1) [1]*	LI	rs66505542	0.9934	1	rs66505542	0.9934	17.435	14.9594	1.16549	Intron	BUD13
C100002989	oleoyl-linoleoyl-glycerol (18:1/18:2) [1]	LI	rs66505542	0.999	2	rs66505542	0.7105	17.357	14.9594	1.16027	Intron	BUD13
C100008977	1-stearoyl-2-arachidonoyl-GPE (18:0/20:4)	LI	rs964184	0.9985	2	rs964184	0.9688	13.336	13.7714	0.968384	3' UTR	ZPR1
C100009055	palmitoyl-linoleoyl-glycerol (16:0/18:2) [2]*	LI	rs964184	0.9978	3	rs66505542	0.5559	17.61	14.9594	1.17719	Intron	BUD13
C100010927	linoleoyl-linolenoyl-glycerol (18:2/18:3) [2]*	LI	rs964184	0.9954	3	rs964184	0.5861	13.888	13.7714	1.00847	3' UTR	ZPR1
C1537	1-palmitoyl-2-linoleoyl-GPC (16:0/18:2)	LI	rs964184	0.9974	2	rs66505542	0.5991	17.333	14.9594	1.15867	Intron	BUD13
C100008921	1-palmitoyl-2-stearoyl-GPC (16:0/18:0)	LI	rs964184	0.9624	1	rs964184	0.9624	13.356	13.7714	0.969836	3' UTR	ZPR1
C100002990	oleoyl-linoleoyl-glycerol (18:1/18:2) [2]	LI	rs964184	0.9991	2	rs66505542	0.7032	17.324	14.9594	1.15807	Intron	BUD13
C100008980	1-stearoyl-2-linoleoyl-GPC (18:0/18:2)*	LI	rs964184	0.9954	2	rs66505542	0.5144	17.314	14.9594	1.1574	Intron	BUD13
C100009052	palmitoyl-linoleoyl-glycerol (16:0/18:2) [1]*	LI	rs964184	0.9994	4	rs66505542	0.5299	17.639	14.9594	1.17912	Intron	BUD13
C100009037	1-margaroyl-2-linoleoyl-GPC (17:0/18:2)*	LI	rs3741298	0.9939	22	rs964184	0.344	13.364	13.7714	0.970417	3' UTR	ZPR1
C100006005	5alpha-androstan-3alpha,17beta-diol monosulfate (2)	LI	rs11314422	0.9989	8	rs618888	0.2137	38.776	28.705	1.35084	Intron	PKNOX2
C100002017	5alpha-androstan-3alpha,17beta-diol disulfate	LI	rs618888	0.9957	6	rs618888	0.621	38.813	28.705	1.35213	Intron	PKNOX2
C100015752	glycosyl-N-(2-hydroxynervonoyl)-sphingosine (d18:1/24:1(2OH))*	LI	rs2562249	0.9869	20	rs2562249	0.1904	14.559	17.7302	0.821141	Intron	TMEM45B
C100001055	isobutyrylcarnitine (C4)	AA	rs113488591	1	2	rs113488591	0.6369	1.304	2.3303	0.559585	Missense	ACAD8
C799	betaine	AA	rs34265203	0.9989	2	rs34265203	0.541	46.609	48.2335	0.96632	Intron	SLC6A12
C100001668	1-ribosyl-imidazoleacetate*	AA	rs2080402	0.9997	21	rs11062102	0.1851	30.1	34.3708	0.875743	Intron	SLC6A13
C100001208	1-methyl-4-imidazoleacetate	AA	rs11062102	0.9999	2	rs10774021	0.764	30.473	34.847	0.87448	Intron	SLC6A13
C1114	3-aminoisobutyrate	NU	rs10774020	0.9974	3	rs10774020	0.6279	29.304	33.8387	0.865991	Intron	SLC6A13
C999925419	X - 25419	UN	rs10774021	0.9969	3	rs10774021	0.7357	30.228	34.847	0.867449	Intron	SLC6A13
C100001540	pyroglutamine*	AA	rs11613331	0.9879	10	rs11613331	0.4199	43.812	45.1716	0.969901	Intron	SLC6A13
C100001662	deoxycarnitine	LI	rs7969761	0.9997	2	rs7969761	0.9312	43.809	45.0017	0.973497	Intron	SLC6A13
C344	guanidinoacetate	AA	rs7969761	0.9987	3	rs7969761	0.8005	43.821	45.0017	0.973763	Intron	SLC6A13
C100003434	imidazole propionate	AA	rs7969761	0.9918	6	rs7969761	0.5177	43.454	45.0017	0.965608	Intron	SLC6A13
C100000263	imidazole lactate	AA	rs7969761	0.9858	4	rs7969761	0.6074	43.769	45.0017	0.972608	Intron	SLC6A13
C799	betaine	AA	rs768912369	0.9989	3	rs768912369	0.7134	1.08	0.261748	4.12611	Intron	AC007406.3
C100001208	1-methyl-4-imidazoleacetate	AA	rs3782867	0.9999	2	rs3782867	0.924	18.472	16.7111	1.10537	Intron	SLC6A13
C100001662	deoxycarnitine	LI	rs555044	0.9997	1	rs555044	0.9997	29.586	25.779	1.14768	Intron	SLC6A13
C100001208	1-methyl-4-imidazoleacetate	AA	rs7969761	0.9996	4	rs7969761	0.7085	43.775	45.0017	0.972741	Intron	SLC6A13
C799	betaine	AA	rs1358634021	0.9989	1	rs1358634021	0.9989	0.093	0.00464569	20.0186	Intron	KDM5A
C799	betaine	AA	rs10848481	0.9989	9	rs71849208	0.2869	30.843	33.5974	0.918017	Intron	AC007406.3
C100002284	2S,3R-dihydroxybutyrate	LI	rs143427116	0.9999	1	rs143427116	0.9999	10.157	9.00059	1.12848	Downstream/upstream	TIGAR
C999921441	X - 21441	UN	rs189206203	1	4	rs558592800	0.4191	1.798	0.475394	3.78213	Frameshift	SLCO1B3
C999921441	X - 21441	UN	rs11333408	1	1	rs11333408	1	35.567	30.0884	1.18208	Intron	SLCO1B3
C999921441	X - 21441	UN	rs4762786	1	40	rs4762786	0.07824	39.184	35.025	1.11874	Intergenic	-
C999921441	X - 21441	UN	rs112836316	1	29	rs55716862	0.0498	0.439	0.117745	3.7284	Intron	SLCO1B3-SLCO1B7
C999921467	X - 21467	UN	rs4149056	0.997	2	rs4149056	0.9073	22.78	15.9006	1.43265	Missense	SLCO1B1
C999921467	X - 21467	UN	rs11045856	0.997	2	rs11045856	0.5428	14.942	23.7364	0.629497	Intron	SLCO1B1
C999921467	X - 21467	UN	rs558592800	0.997	4	rs558592800	0.8452	1.767	0.475394	3.71692	Frameshift	SLCO1B3
C999924588	X - 24588	UN	rs7313981	1	224	rs7313981	0.09571	27.799	15.1638	1.83325	Intron	SLCO1B3
C100005396	5alpha-androstan-3alpha,17beta-diol 17-glucuronide	LI	rs148956395	1	4	rs558592800	0.3941	2.003	0.475394	4.21335	Frameshift	SLCO1B3
C100006641	glycochenodeoxycholate 3-sulfate	LI	rs189206203	0.9997	7	rs189206203	0.5583	1.833	0.48204	3.80259	Intron	SLCO1B7
C999924546	X - 24546	UN	rs4149056	0.9991	2	rs4149056	0.9273	22.79	15.9006	1.43328	Missense	SLCO1B1
C999924546	X - 24546	UN	rs11045813	0.9991	19	rs11045813	0.09348	9.77	16.1991	0.60312	Intron	SLCO1B1
C999916935	X - 16935	UN	rs73079476	0.9952	7	rs73079476	0.4855	23.667	15.9045	1.48807	Intron	SLCO1B1
C999916935	X - 16935	UN	rs11045816	0.9952	90	rs11045816	0.06352	9.248	16.2101	0.570509	Intron	SLCO1B1
C999918922	X - 18922	UN	rs4149056	0.9998	3	rs4149056	0.8872	22.645	15.9006	1.42416	Missense	SLCO1B1
C999918922	X - 18922	UN	rs11045820	0.9998	22	rs11045820	0.09412	9.879	15.9071	0.621043	Intron	SLCO1B1
C999911308	X - 11308	UN	rs4149056	0.9987	5	rs4149056	0.5322	22.184	15.9006	1.39517	Missense	SLCO1B1
C100002060	1-docosahexaenoyl-GPE (22:6)*	LI	rs4149056	0.9977	5	rs4149056	0.566	22.181	15.9006	1.39498	Missense	SLCO1B1
C100003594	phenylalanyltryptophan	PE	rs4149056	0.9882	8	rs4149056	0.5006	22.281	15.9006	1.40127	Missense	SLCO1B1
C100004552	1-eicosapentaenoyl-GPE (20:5)*	LI	rs4149056	0.9937	5	rs67981690	0.3556	20.876	13.737	1.51969	Intron	SLCO1B1
C100001987	5alpha-androstan-3beta,17beta-diol disulfate	LI	rs4149056	0.9684	31	rs4149056	0.3525	22.184	15.9006	1.39517	Missense	SLCO1B1
C999925433	X - 25433	UN	rs4149056	0.9866	4	rs4149056	0.4393	23.768	15.9006	1.49479	Missense	SLCO1B1
C250	biliverdin	CV	rs4149056	0.9996	3	rs67981690	0.4497	20.834	13.737	1.51663	Intron	SLCO1B1
C100001994	androstenediol (3beta,17beta) disulfate (2)	LI	rs4149056	0.9939	4	rs4149056	0.5752	22.181	15.9006	1.39498	Missense	SLCO1B1
C100001990	taurocholenate sulfate*	LI	rs4149056	0.9995	2	rs4149056	0.9741	22.18	15.9006	1.39492	Missense	SLCO1B1
C100005998	octadecanedioylcarnitine (C18-DC)*	LI	rs4149056	0.9947	2	rs4149056	0.8249	22.115	15.9006	1.39083	Missense	SLCO1B1
C1090	bilirubin (Z,Z)	CV	rs4149056	0.9986	7	rs4149056	0.5106	22.184	15.9006	1.39517	Missense	SLCO1B1
C100019982	octadecadienedioate (C18:2-DC)*	LI	rs4149056	0.9997	2	rs4149056	0.9288	22.212	15.9006	1.39693	Missense	SLCO1B1
C100001613	tetradecanedioate (C14-DC)	LI	rs4149056	0.9998	1	rs4149056	0.9998	22.191	15.9006	1.39561	Missense	SLCO1B1
C100021331	metabolonic lactone sulfate	PC	rs4149056	0.9975	2	rs4149056	0.8745	22.275	15.9006	1.40089	Missense	SLCO1B1
C100001614	hexadecanedioate (C16-DC)	LI	rs4149056	0.9957	1	rs4149056	0.9957	22.181	15.9006	1.39498	Missense	SLCO1B1
C100001654	1-arachidonoyl-GPI (20:4)*	LI	rs4149056	0.9987	6	rs4149056	0.6919	22.181	15.9006	1.39498	Missense	SLCO1B1
C100002061	2-docosahexaenoyl-GPE (22:6)*	LI	rs4149056	0.9972	7	rs4149056	0.4368	22.272	15.9006	1.4007	Missense	SLCO1B1
C1230	estrone 3-sulfate	LI	rs4149056	0.9919	3	rs4149056	0.4934	33.805	15.9006	2.12602	Missense	SLCO1B1
C100002017	5alpha-androstan-3alpha,17beta-diol disulfate	LI	rs4149056	0.9974	6	rs4149056	0.7504	22.539	15.9006	1.41749	Missense	SLCO1B1
C100005716	1-oleoyl-GPG (18:1)*	LI	rs4149056	0.9995	2	rs4149056	0.6498	22.329	15.9006	1.40429	Missense	SLCO1B1
C100001989	glycocholenate sulfate*	LI	rs4149056	0.9992	2	rs4149056	0.987	22.184	15.9006	1.39517	Missense	SLCO1B1
C100001571	1-arachidonoyl-GPE (20:4n6)*	LI	rs4149056	0.9964	5	rs4149056	0.6032	22.178	15.9006	1.39479	Missense	SLCO1B1
C100006644	taurodeoxycholic acid 3-sulfate	LI	rs4149056	0.9985	2	rs4149056	0.6472	24.987	15.9006	1.57145	Missense	SLCO1B1
C100009264	glycochenodeoxycholate glucuronide (1)	LI	rs4149056	0.9978	1	rs4149056	0.9978	22.714	15.9006	1.4285	Missense	SLCO1B1
C999921470	X - 21470	UN	rs4149056	0.9982	3	rs4149056	0.5739	22.343	15.9006	1.40517	Missense	SLCO1B1
C100021712	deoxycholic acid (12 or 24)-sulfate*	LI	rs4149056	0.9999	3	rs4149056	0.5514	24.502	15.9006	1.54095	Missense	SLCO1B1
C100001615	octadecanedioate (C18-DC)	LI	rs4149056	0.9966	6	rs4149056	0.6214	22.221	15.9006	1.39749	Missense	SLCO1B1
C100005996	octadecenedioylcarnitine (C18:1-DC)*	LI	rs4149056	0.9978	2	rs4149056	0.9509	22.107	15.9006	1.39032	Missense	SLCO1B1
C100001462	1-stearoyl-GPG (18:0)	LI	rs4149056	0.9916	7	rs4149056	0.4128	22.35	15.9006	1.40561	Missense	SLCO1B1
C100021726	GlcNAc sulfate conjugate of C21H34O2 steroid**	PC	rs4149056	0.9957	2	rs4149056	0.9394	25.145	15.9006	1.58139	Missense	SLCO1B1
C100006642	glycodeoxycholate 3-sulfate	LI	rs4149056	0.9995	2	rs4149056	0.869	22.734	15.9006	1.42976	Missense	SLCO1B1
C100001951	bilirubin (E,Z or Z,E)*	CV	rs4149056	0.9999	7	rs4149056	0.493	22.107	15.9006	1.39032	Missense	SLCO1B1
C999911880	X - 11880	UN	rs4149056	0.9926	6	rs4149056	0.5661	22.202	15.9006	1.3963	Missense	SLCO1B1
C100002129	pregnenolone sulfate	LI	rs4149056	0.9978	3	rs67981690	0.5348	20.992	13.737	1.52814	Intron	SLCO1B1
C100019978	octadecenedioate (C18:1-DC)	LI	rs4149056	0.9996	1	rs4149056	0.9996	22.181	15.9006	1.39498	Missense	SLCO1B1
C999921471	X - 21471	UN	rs4149056	1	2	rs4149056	0.9467	22.901	15.9006	1.44026	Missense	SLCO1B1
C100019975	hexadecenedioate (C16:1-DC)*	LI	rs4149056	0.9998	1	rs4149056	0.9998	22.264	15.9006	1.4002	Missense	SLCO1B1
C100001674	2-arachidonoyl-GPE (20:4)*	LI	rs4149056	0.9991	8	rs4149056	0.3706	22.185	15.9006	1.39523	Missense	SLCO1B1
C100021331	metabolonic lactone sulfate	PC	rs35380692	0.9975	2	rs35380692	0.6773	15.2	23.6742	0.642049	Intron	SLCO1B1
C100001613	tetradecanedioate (C14-DC)	LI	rs35380692	0.9998	2	rs35380692	0.5827	15.249	23.6742	0.644119	Intron	SLCO1B1
C100001615	octadecanedioate (C18-DC)	LI	rs35380692	0.9966	2	rs35380692	0.5833	15.227	23.6742	0.64319	Intron	SLCO1B1
C100006642	glycodeoxycholate 3-sulfate	LI	rs35380692	0.9995	19	rs35380692	0.2819	14.884	23.6742	0.628701	Intron	SLCO1B1
C100005996	octadecenedioylcarnitine (C18:1-DC)*	LI	rs35380692	0.9978	2	rs35380692	0.5962	15.484	23.6742	0.654045	Intron	SLCO1B1
C100019978	octadecenedioate (C18:1-DC)	LI	rs35380692	0.9996	2	rs35380692	0.6824	15.25	23.6742	0.644161	Intron	SLCO1B1
C100001989	glycocholenate sulfate*	LI	rs35380692	0.9992	2	rs35380692	0.8327	15.244	23.6742	0.643908	Intron	SLCO1B1
C100021712	deoxycholic acid (12 or 24)-sulfate*	LI	rs35380692	0.9999	18	rs35380692	0.4885	13.425	23.6742	0.567073	Intron	SLCO1B1
C100005998	octadecanedioylcarnitine (C18-DC)*	LI	rs35380692	0.9947	2	rs35380692	0.6566	15.476	23.6742	0.653707	Intron	SLCO1B1
C100019982	octadecadienedioate (C18:2-DC)*	LI	rs11045856	0.9997	2	rs35380692	0.5149	15.22	23.6742	0.642894	Intron	SLCO1B1
C100019975	hexadecenedioate (C16:1-DC)*	LI	rs11045856	0.9998	2	rs11045856	0.5864	15.135	23.7364	0.637628	Intron	SLCO1B1
C100005716	1-oleoyl-GPG (18:1)*	LI	rs11045856	0.9995	2	rs11045856	0.5198	15.285	23.7364	0.643948	Intron	SLCO1B1
C100002017	5alpha-androstan-3alpha,17beta-diol disulfate	LI	rs11045856	0.9974	2	rs11045856	0.6364	14.992	23.7364	0.631604	Intron	SLCO1B1
C999921471	X - 21471	UN	rs11045856	1	2	rs11045856	0.6458	15.018	23.7364	0.632699	Intron	SLCO1B1
C100001614	hexadecanedioate (C16-DC)	LI	rs11045856	0.9957	2	rs11045856	0.5824	15.227	23.7364	0.641504	Intron	SLCO1B1
C100021726	GlcNAc sulfate conjugate of C21H34O2 steroid**	PC	rs11045856	0.9957	2	rs11045856	0.5616	13.171	23.7364	0.554886	Intron	SLCO1B1
C999917653	X - 17653	UN	rs73079476	0.9972	5	rs73079476	0.4691	22.474	15.9045	1.41306	Intron	SLCO1B1
C179	9,10-DiHOME	LI	rs73079476	0.9944	8	rs73079476	0.4318	22.213	15.9045	1.39665	Intron	SLCO1B1
C100005714	1-linolenoyl-GPE (18:3)*	LI	rs73079476	0.9922	6	rs73079476	0.3209	22.597	15.9045	1.42079	Intron	SLCO1B1
C100001569	1-oleoyl-GPE (18:1)	LI	rs73079476	0.9987	8	rs73079476	0.329	22.271	15.9045	1.4003	Intron	SLCO1B1
C999924669	X - 24669	UN	rs73079476	0.9991	7	rs73079476	0.3092	26.619	15.9045	1.67368	Intron	SLCO1B1
C100002029	androstenediol (3beta,17beta) monosulfate (2)	LI	rs73079476	0.99	5	rs73079476	0.6468	22.189	15.9045	1.39514	Intron	SLCO1B1
C100009227	1-linoleoyl-GPG (18:2)*	LI	rs73079476	0.9996	2	rs73079476	0.5364	22.568	15.9045	1.41897	Intron	SLCO1B1
C100002951	eicosanedioate (C20-DC)	LI	rs73079476	0.9992	6	rs73079476	0.4075	22.258	15.9045	1.39948	Intron	SLCO1B1
C100015640	N-palmitoylserine	LI	rs73079476	0.9992	6	rs73079476	0.5849	22.384	15.9045	1.4074	Intron	SLCO1B1
C100020550	deoxycholic acid glucuronide	LI	rs73079476	0.9963	2	rs73079476	0.5208	22.815	15.9045	1.4345	Intron	SLCO1B1
C999917654	X - 17654	UN	rs73079476	0.9999	6	rs73079476	0.563	22.082	15.9045	1.38841	Intron	SLCO1B1
C100020550	deoxycholic acid glucuronide	LI	rs35380692	0.9963	2	rs35380692	0.5928	14.619	23.6742	0.617508	Intron	SLCO1B1
C100009227	1-linoleoyl-GPG (18:2)*	LI	rs35380692	0.9996	2	rs35380692	0.5227	15.364	23.6742	0.648977	Intron	SLCO1B1
C100001999	21-hydroxypregnenolone disulfate	LI	rs67981690	0.9867	4	rs67981690	0.7741	20.839	13.737	1.517	Intron	SLCO1B1
C100002568	L-urobilin	CV	rs67981690	0.9715	3	rs67981690	0.9134	22.14	13.737	1.61171	Intron	SLCO1B1
C100002003	21-hydroxypregnenolone monosulfate (1)	LI	rs67981690	0.9934	7	rs67981690	0.3621	22.491	13.737	1.63726	Intron	SLCO1B1
C100003470	pregnanediol-3-glucuronide	LI	rs67981690	0.9996	3	rs67981690	0.9667	21.173	13.737	1.54131	Intron	SLCO1B1
C100021100	tetradecadienedioate (C14:2-DC)*	LI	rs67981690	0.9942	6	rs67981690	0.8111	20.934	13.737	1.52391	Intron	SLCO1B1
C100002009	5alpha-pregnan-3beta,20beta-diol monosulfate (1)	LI	rs67981690	0.9912	6	rs67981690	0.7263	21.173	13.737	1.54131	Intron	SLCO1B1
C100002027	androstenediol (3alpha, 17alpha) monosulfate (3)	LI	rs67981690	0.9979	3	rs67981690	0.7719	20.823	13.737	1.51583	Intron	SLCO1B1
C100001657	glycolithocholate sulfate*	LI	rs67981690	1	3	rs67981690	0.8958	20.861	13.737	1.5186	Intron	SLCO1B1
C999921796	X - 21796	UN	rs67981690	0.9981	3	rs67981690	0.4794	20.823	13.737	1.51583	Intron	SLCO1B1
C100001988	5alpha-pregnan-3beta,20alpha-diol disulfate	LI	rs67981690	0.9949	6	rs67981690	0.6791	20.872	13.737	1.5194	Intron	SLCO1B1
C100020823	lithocholate sulfate (1)	LI	rs35380692	0.999	17	rs11045820	0.09515	9.819	15.9071	0.617272	Intron	SLCO1B1
C100001778	1-linoleoyl-GPI (18:2)*	LI	rs2900478	0.9964	6	rs2900478	0.4062	23.848	16.8531	1.41505	Intron	SLCO1B1
C100001570	1-linoleoyl-GPE (18:2)*	LI	rs2900478	0.9945	6	rs2900478	0.4031	23.824	16.8531	1.41363	Intron	SLCO1B1
C100015641	N-oleoylserine	LI	rs2900478	0.9995	6	rs2900478	0.2747	23.867	16.8531	1.41618	Intron	SLCO1B1
C100005717	1-palmitoyl-GPG (16:0)*	LI	rs2900478	1	7	rs2900478	0.412	23.97	16.8531	1.42229	Intron	SLCO1B1
C999912456	X - 12456	UN	rs2900478	0.9962	6	rs2900478	0.5641	28.729	16.8531	1.70467	Intron	SLCO1B1
C100006173	pregnanolone/allopregnanolone sulfate	LI	rs4149083	0.9877	7	rs4149083	0.3289	27.164	16.8347	1.61357	Intron	SLCO1B1
C999921339	X - 21339	UN	rs73069021	0.9971	6	rs4149056	0.7041	22.234	15.9006	1.39831	Missense	SLCO1B1
C999911372	X - 11372	UN	rs73069021	0.9962	7	rs73069021	0.3557	23.76	16.8435	1.41063	Intergenic	-
C563	glutamine	AA	rs2657878	0.9695	2	rs2657878	0.958	19.597	17.8824	1.09588	3' UTR	SPRYD4
C537	trans-urocanate	AA	rs3819817	0.9988	2	rs3819817	0.6549	36.62	43.0593	0.850455	Intron	HAL
C537	trans-urocanate	AA	rs11108368	0.9988	4	rs2302629	0.5732	43.653	40.5675	1.07606	Splice region	HAL
C537	trans-urocanate	AA	rs141635447	0.9988	1	rs141635447	0.9988	0.369	0.0913794	4.03811	Missense	HAL
C1215	N-acetylglucosaminylasparagine	CA	rs1209353188	0.9976	2	rs1209353188	0.9797	0.524	0	∞	Frameshift	GNPTAB
C234	aspartate	AA	rs1209353188	0.9955	1	rs1209353188	0.9955	0.578	0	∞	Frameshift	GNPTAB
C100000491	gamma-glutamylphenylalanine	PE	rs1718292	0.9901	22	rs1718292	0.09965	39.534	39.7525	0.994503	Intron	PAH
C460	phenylalanine	AA	rs368784545	0.9998	22	rs368784545	0.1624	39.782	39.8224	0.998985	Intron	PAH
C999912100	X - 12100	UN	rs35350651	0.9927	20	rs35350651	0.2004	42.577	49.7784	0.855331	Intron	ATXN2
C2051	methylsuccinate	AA	rs1799958	0.998	4	rs1799958	0.4036	27.583	25.9645	1.06234	Missense	ACADS
C2051	methylsuccinate	AA	rs141106010	0.998	5	rs141106010	0.7036	4.903	2.87711	1.70414	Intron	CABP1
C100001151	butyrylglycine	LI	rs34673751	0.998	5	rs34673751	0.3564	32.255	25.9805	1.24151	Intron	ACADS
C100001054	butyrylcarnitine (C4)	LI	rs34673751	0.9983	3	rs1799958	0.4799	27.599	25.9645	1.06295	Missense	ACADS
C100001151	butyrylglycine	LI	rs1800556	0.998	4	rs1800556	0.5738	6.587	4.41582	1.49168	Missense	ACADS
C100001054	butyrylcarnitine (C4)	LI	rs1800556	0.9983	1	rs1800556	0.9983	6.456	4.41582	1.46202	Missense	ACADS
C2054	ethylmalonate	AA	rs1799958	0.9995	3	rs1799958	0.6915	27.496	25.9645	1.05898	Missense	ACADS
C2054	ethylmalonate	AA	rs1800556	0.9995	1	rs1800556	0.9995	6.442	4.41582	1.45885	Missense	ACADS
C100002528	sulfate*	XE	rs1169288	0.9655	15	rs1169288	0.5187	40.813	32.7091	1.24776	Missense	HNF1A
C344	guanidinoacetate	AA	rs2244608	0.9776	12	rs2244608	0.5199	41.251	33.0784	1.24707	Intron	HNF1A
C100002106	sphingomyelin (d18:1/18:1, d18:2/18:0)	LI	rs58367757	0.9995	10	rs58367757	0.475	46.449	39.2519	1.18336	Intron	HNF1A
C1141	4-hydroxyphenylpyruvate	AA	rs1154515	0.9995	29	rs1154515	0.1148	23.568	13.1237	1.79584	Intron	HPD
C235	2-hydroxyphenylacetate	AA	rs11502392	0.9973	30	rs11502392	0.08733	22.743	13.2224	1.72004	Intron	HPD
C1442	beta-hydroxyisovalerate	AA	rs10840627	0.9957	27	rs10840627	0.1538	23.269	13.1936	1.76366	Intron	HPD
C100015967	carotene diol (2)	CV	rs10846744	0.9964	8	rs10846744	0.3423	16.065	15.4061	1.04277	Intron	SCARB1
C100015966	carotene diol (1)	CV	rs10846744	0.9895	2	rs10846744	0.9726	16.074	15.4061	1.04335	Intron	SCARB1
C100003695	mannonate*	XE	rs9552189	0.9794	12	rs9552189	0.3303	36.514	42.5166	0.858817	Intron	CRYL1
C100004046	N-acetylcarnosine	AA	rs9524869	0.9982	2	rs9524869	0.9972	16.506	20.8505	0.791636	Intron	ABCC4
C999925422	X - 25422	UN	rs9516563	0.9681	8	rs9516563	0.5785	28.985	17.4145	1.66442	Intergenic	-
C100001162	propionylcarnitine (C3)	LI	rs145025874	0.9991	6	rs145025874	0.6714	2.737	1.10127	2.48531	Intron	PCCA
C999923593	X - 23593	UN	rs9554701	0.9988	37	rs9554703	0.0404	3.435	0.631931	5.43572	Intron	AL356966.1
C100006642	glycodeoxycholate 3-sulfate	LI	rs55971546	0.9986	2	rs55971546	0.9715	3.957	4.18719	0.945025	Missense	SLC10A2
C100001467	N2-methylguanosine	NU	rs1760930	0.9974	3	rs1760930	0.5651	25.455	19.0932	1.3332	Intergenic	-
C355	histidine	AA	rs1998848	0.9901	8	rs74824766	0.1688	11.925	1.22684	9.72009	Downstream/upstream	RNASE13
C100020414	6-bromotryptophan	AA	rs117463339	0.9967	3	rs117463339	0.8445	3.41	3.16373	1.07784	Missense	TXNDC16
C100020414	6-bromotryptophan	AA	rs61744423	0.9967	1	rs61744423	0.9967	4.749	2.89114	1.6426	Missense	TXNDC16
C100020414	6-bromotryptophan	AA	rs141268117	0.9967	1	rs141268117	0.9967	0.411	0.271049	1.51633	Missense	TXNDC16
C100020414	6-bromotryptophan	AA	rs141092521	0.9967	46	rs141092521	0.04243	4.168	6.78815	0.614011	Intron	TXNDC16
C100006361	dopamine 3-O-sulfate	AA	rs17128050	0.9835	6	rs17128050	0.3505	10.85	11.7271	0.925207	Intron	GCH1
C1342	3-methoxytyrosine	AA	rs113585929	0.9923	40	rs113585929	0.1584	11.029	11.0523	0.997892	Intron	GCH1
C100015735	ceramide (d18:1/14:0, d16:1/16:0)*	LI	rs7160525	0.9971	16	rs7160525	0.1849	12.538	16.4216	0.763507	Intron	SYNE2
C100015723	hexadecasphingosine (d16:1)*	LI	rs17101394	0.9997	16	rs34978457	0.1201	12.202	16.4131	0.743431	Intron	SYNE2
C100004328	sphingomyelin (d18:1/14:0, d16:1/16:0)*	LI	rs17101394	0.9996	14	rs17101394	0.1436	12.185	16.3714	0.744286	Intron	SYNE2
C100006314	sphingomyelin (d17:1/16:0, d18:1/15:0, d16:1/17:0)*	LI	rs17101394	0.9969	16	rs17101394	0.1405	12.188	16.3714	0.744469	Intron	SYNE2
C100006295	sphingomyelin (d18:1/22:1, d18:2/22:0, d16:1/24:1)*	LI	rs17101394	0.9988	15	rs17101394	0.1254	12.185	16.3714	0.744286	Intron	SYNE2
C100015731	N-palmitoyl-heptadecasphingosine (d17:1/16:0)*	LI	rs17101394	0.9904	16	rs17101394	0.1048	12.186	16.3714	0.744347	Intron	SYNE2
C100015727	ceramide (d16:1/24:1, d18:1/22:1)*	LI	rs17101394	0.9972	14	rs17101394	0.1866	12.199	16.3714	0.745141	Intron	SYNE2
C100015882	glycosyl ceramide (d18:1/20:0, d16:1/22:0)*	LI	rs8008068	0.9946	25	rs11374988	0.07471	11.643	16.7777	0.693957	Intron	SYNE2
C100015730	glycosyl ceramide (d16:1/24:1, d18:1/22:1)*	LI	rs8008068	0.9999	16	rs8008068	0.106	13.357	16.4838	0.810311	Intron	SYNE2
C100015787	sphingomyelin (d18:1/19:0, d19:1/18:0)*	LI	rs11374988	0.9949	17	rs11374988	0.4491	11.729	16.7777	0.699083	Intron	SYNE2
C100008920	sphingomyelin (d18:1/17:0, d17:1/18:0, d19:1/16:0)	LI	rs11374988	0.9623	23	rs11374988	0.463	11.718	16.7777	0.698427	Intron	SYNE2
C100015793	sphingomyelin (d17:2/16:0, d18:2/15:0)*	LI	rs11374988	0.9994	16	rs11374988	0.2021	11.765	16.7777	0.701228	Intron	SYNE2
C100008956	sphingomyelin (d18:2/23:0, d18:1/23:1, d17:1/24:1)*	LI	rs11374988	0.992	18	rs11374988	0.3063	11.718	16.7777	0.698427	Intron	SYNE2
C100020276	sphingomyelin (d17:1/14:0, d16:1/15:0)*	LI	rs11374988	0.9996	16	rs11374988	0.1892	11.754	16.7777	0.700573	Intron	SYNE2
C100009025	sphingomyelin (d18:1/21:0, d17:1/22:0, d16:1/23:0)*	LI	rs11374988	0.9997	16	rs17101394	0.1172	12.185	16.3714	0.744286	Intron	SYNE2
C100015791	sphingomyelin (d18:2/23:1)*	LI	rs11374988	0.9916	23	rs11374988	0.109	11.73	16.7777	0.699142	Intron	SYNE2
C100006290	sphingomyelin (d18:1/20:0, d16:1/22:0)*	LI	rs34817779	0.9996	16	rs34817779	0.1258	12.236	16.5008	0.74154	Intron	SYNE2
C100008954	palmitoyl dihydrosphingomyelin (d18:0/16:0)*	LI	rs12897637	0.9934	16	rs12897637	0.08694	11.989	16.4389	0.729307	Intron	SYNE2
C100006296	sphingomyelin (d18:1/22:2, d18:2/22:1, d16:1/24:2)*	LI	rs12878001	0.9944	16	rs12878001	0.1609	12.021	16.4688	0.729926	Intron	SYNE2
C100006293	sphingomyelin (d18:1/20:2, d18:2/20:1, d16:1/22:2)*	LI	rs12878001	0.9999	18	rs112329286	0.1288	12.015	16.5938	0.724066	Intron	SYNE2
C100015755	ceramide (d18:1/20:0, d16:1/22:0, d20:1/18:0)*	LI	rs12878001	0.9947	17	rs12878001	0.2553	12.049	16.4688	0.731626	Intron	SYNE2
C100015790	sphingomyelin (d18:2/21:0, d16:2/23:0)*	LI	rs12878001	0.9947	16	rs12878001	0.1296	12.028	16.4688	0.730351	Intron	SYNE2
C100015786	sphingomyelin (d18:0/20:0, d16:0/22:0)*	LI	rs7157314	0.9798	78	rs7157314	0.3315	30.697	30.4783	1.00718	Intron	SYNE2
C100009014	1-(1-enyl-palmitoyl)-2-arachidonoyl-GPC (P-16:0/20:4)*	LI	rs12878807	0.9923	6	rs12878807	0.272	44.978	47.8529	0.939922	Intron	TMEM229B
C100009161	1-(1-enyl-palmitoyl)-2-myristoyl-GPC (P-16:0/14:0)*	LI	rs12878807	0.999	7	rs12878807	0.4222	44.783	47.8529	0.935847	Intron	TMEM229B
C100009162	1-(1-enyl-palmitoyl)-2-palmitoyl-GPC (P-16:0/16:0)*	LI	rs12878807	0.9976	4	rs12878807	0.5002	44.97	47.8529	0.939755	Intron	TMEM229B
C100009160	1-(1-enyl-palmitoyl)-2-palmitoleoyl-GPC (P-16:0/16:1)*	LI	rs12878807	1	6	rs12878807	0.409	44.87	47.8529	0.937665	Intron	TMEM229B
C100008918	1-(1-enyl-stearoyl)-2-arachidonoyl-GPC (P-18:0/20:4)	LI	rs12878807	0.991	7	rs12878807	0.231	44.96	47.8529	0.939546	Intron	TMEM229B
C100009008	1-(1-enyl-palmitoyl)-2-docosahexaenoyl-GPC (P-16:0/22:6)*	LI	rs11158671	0.9991	7	rs11158671	0.2714	45.037	47.8871	0.940483	Intron	TMEM229B
C100002875	1-(1-enyl-palmitoyl)-GPC (P-16:0)*	LI	rs10873201	0.9999	7	rs10873201	0.2731	44.478	46.6926	0.952571	Intron	TMEM229B
C100009007	1-(1-enyl-palmitoyl)-2-oleoyl-GPC (P-16:0/18:1)*	LI	rs10873201	0.998	11	rs10873201	0.2894	44.483	46.6926	0.952678	Intron	TMEM229B
C100021711	decadienedioic acid (C10:2-DC)**	LI	rs11626972	1	1	rs11626972	1	49.783	42.9684	1.1586	Downstream/upstream	ACOT2
C100021711	decadienedioic acid (C10:2-DC)**	LI	rs8014023	1	2	rs8014023	0.5712	41.96	48.051	0.873239	Intron	HEATR4
C100021711	decadienedioic acid (C10:2-DC)**	LI	rs11621061	1	1	rs11621061	1	27.532	22.3695	1.23078	Intron	HEATR4
C100021711	decadienedioic acid (C10:2-DC)**	LI	rs35066653	1	1	rs35066653	1	9.02	3.8054	2.37032	Intron	NUMB
C100021711	decadienedioic acid (C10:2-DC)**	LI	rs68081208	1	1	rs68081208	1	43.952	48.6961	0.902577	Downstream/upstream	ACOT4
C100021711	decadienedioic acid (C10:2-DC)**	LI	rs57653729	1	9	rs57653729	0.5139	14.286	13.8898	1.02852	Intron	ELMSAN1
C100021711	decadienedioic acid (C10:2-DC)**	LI	rs72734407	1	4	rs72734407	0.6566	2.5	0.690531	3.6204	Intron	DCAF4
C999924588	X - 24588	UN	rs4899466	1	3	rs4899466	0.408	3.594	1.21894	2.94846	Intron	NUMB
C999921607	X - 21607	UN	rs11626972	1	1	rs11626972	1	49.019	42.9684	1.14082	Downstream/upstream	ACOT2
C999921607	X - 21607	UN	rs59862836	1	8	rs59862836	0.4998	13.184	11.8432	1.11321	Intron	ELMSAN1
C999921607	X - 21607	UN	rs7156893	1	19	rs7156893	0.1744	41.572	23.7579	1.74982	3' UTR	ELMSAN1
C999921607	X - 21607	UN	rs36059280	1	2	rs36059280	0.9488	21.108	24.1036	0.87572	Intron	HEATR4
C100021100	tetradecadienedioate (C14:2-DC)*	LI	rs2041073	0.9993	2	rs2041073	0.5992	41.179	48.0109	0.857701	Intron	HEATR4
C100020833	2-ketocaprylate	AA	rs2041073	0.995	2	rs2041073	0.5682	40.707	48.0109	0.84787	Intron	HEATR4
C100021100	tetradecadienedioate (C14:2-DC)*	LI	rs11626972	0.9993	2	rs11626972	0.935	49.496	42.9684	1.15192	Downstream/upstream	ACOT2
C100021100	tetradecadienedioate (C14:2-DC)*	LI	rs9707306	0.999	31	rs7157499	0.1779	41.896	25.3907	1.65005	3' UTR	ELMSAN1
C999917653	X - 17653	UN	rs11624911	0.994	39	rs771345153	0.1327	26.876	22.5466	1.19202	Intron	AC005225.2
C100021131	undecenoylcarnitine (C11:1)	LI	rs11626972	0.9991	1	rs11626972	0.9991	49.018	42.9684	1.14079	Downstream/upstream	ACOT2
C100019972	dodecenedioate (C12:1-DC)*	LI	rs11626972	0.994	2	rs11626972	0.8031	49.474	42.9684	1.1514	Downstream/upstream	ACOT2
C100021131	undecenoylcarnitine (C11:1)	LI	rs34585397	0.9991	2	rs34585397	0.749	27.901	28.5916	0.975846	Intron	ACOT2
C100021502	(2 or 3)-decenoate (10:1n7 or n8)	LI	rs151154986	0.9998	3	rs151154986	0.9836	0.787	3.23876	0.242994	Missense	ACOT2
C100020478	dodecadienoate (12:2)*	LI	rs151154986	0.9964	1	rs151154986	0.9964	0.787	3.23876	0.242994	Missense	ACOT2
C100021709	branched-chain, straight-chain, or cyclopropyl 12:1 fatty acid*	PC	rs151154986	0.9997	1	rs151154986	0.9997	0.78	3.23876	0.240833	Missense	ACOT2
C100021709	branched-chain, straight-chain, or cyclopropyl 12:1 fatty acid*	PC	rs35220415	0.9997	25	rs35220415	0.5519	5.932	4.7853	1.23963	Intron	AC005225.2
C100020478	dodecadienoate (12:2)*	LI	rs35220415	0.9964	23	rs35220415	0.6141	5.924	4.7853	1.23796	Intron	AC005225.2
C999924309	X - 24309	UN	rs72719670	0.9994	28	rs11159028	0.1756	26.201	21.669	1.20915	Intron	ACOT4
C999924309	X - 24309	UN	rs111626984	0.9994	46	rs111626984	0.04162	4.243	2.29612	1.8479	Intron	ACOT2
C999916935	X - 16935	UN	rs138127491	0.9975	36	rs138127491	0.14	22.957	21.6767	1.05906	Downstream/upstream	ACOT2
C999911308	X - 11308	UN	rs771345153	0.9513	28	rs771345153	0.5204	26.634	22.5466	1.18129	Intron	AC005225.2
C100000707	maleate	LI	rs7972	1	2	rs7972	0.5882	21.19	9.51496	2.22702	Missense	GSTZ1
C100009239	isocitric lactone	EN	rs28548905	0.9915	7	rs28548905	0.2013	36.812	32.8117	1.12192	Intron	DGLUCY
C356	cortisol	LI	rs6575415	0.9992	11	rs6575415	0.1364	21.128	21.1995	0.996627	Downstream/upstream	SERPINA6
C1215	N-acetylglucosaminylasparagine	CA	rs28929474	0.9991	2	rs28929474	0.8104	2.31	2.10037	1.09981	Missense	SERPINA1
C999925422	X - 25422	UN	rs8012505	0.9914	29	rs8012505	0.1356	12.513	12.6886	0.986161	Missense	ASPG
C917	asparagine	AA	rs8012505	0.998	5	rs8012505	0.3649	12.515	12.6886	0.986318	Missense	ASPG
C917	asparagine	AA	rs1771007	0.998	1	rs1771007	0.998	5.342	11.2996	0.47276	Downstream/upstream	ASPG
C999923739	X - 23739	UN	rs2298000	0.9994	10	rs12587599	0.2719	12.534	12.6809	0.988416	Intron	ASPG
C999923739	X - 23739	UN	rs1771007	0.9994	1	rs1771007	0.9994	5.328	11.2996	0.471521	Downstream/upstream	ASPG
C100001393	isovalerylcarnitine (C5)	AA	rs10518693	0.999	9	rs10518693	0.1978	46.226	39.6543	1.16572	Intron	IVD
C100000406	ribitol	CA	rs55901542	0.9997	1	rs55901542	0.9997	1.004	0.500016	2.00794	Frameshift	SORD
C100006430	arabitol/xylitol	CA	rs55901542	0.9914	4	rs55901542	0.535	0.918	0.500016	1.83594	Frameshift	SORD
C100000961	homoarginine	AA	rs1719247	0.9866	111	rs1719247	0.1072	30.711	25.2955	1.21409	Downstream/upstream	AC051619.2
C1221	creatine	AA	rs1145089	0.9943	124	rs1145089	0.05418	41.16	37.5484	1.09619	Downstream/upstream	GATM
C999916935	X - 16935	UN	rs933856	0.9943	15	rs1797313	0.1708	21.983	32.1557	0.683642	Intron	SLC27A2
C100001570	1-linoleoyl-GPE (18:2)*	LI	rs1601935	0.9987	16	rs1601935	0.4056	37.122	34.0684	1.08963	Intron	ALDH1A2
C100001776	2-linoleoyl-GPE (18:2)*	LI	rs1601935	0.993	12	rs1601935	0.5612	37.038	34.0684	1.08717	Intron	ALDH1A2
C100008977	1-stearoyl-2-arachidonoyl-GPE (18:0/20:4)	LI	rs10468017	0.9984	1	rs10468017	0.9984	33.147	28.5823	1.1597	Intron	ALDH1A2
C100002061	2-docosahexaenoyl-GPE (22:6)*	LI	rs10468017	0.9989	1	rs10468017	0.9989	33.434	28.5823	1.16974	Intron	ALDH1A2
C100001856	1-stearoyl-2-oleoyl-GPE (18:0/18:1)	LI	rs10468017	0.9962	1	rs10468017	0.9962	33.172	28.5823	1.16058	Intron	ALDH1A2
C100008992	1-stearoyl-2-docosahexaenoyl-GPE (18:0/22:6)*	LI	rs10468017	0.9999	1	rs10468017	0.9999	33.113	28.5823	1.15851	Intron	ALDH1A2
C100008990	1-palmitoyl-2-arachidonoyl-GPE (16:0/20:4)*	LI	rs10468017	0.9994	1	rs10468017	0.9994	33.138	28.5823	1.15939	Intron	ALDH1A2
C100009220	1-oleoyl-2-docosahexaenoyl-GPE (18:1/22:6)*	LI	rs10468017	0.9976	1	rs10468017	0.9976	36.191	28.5823	1.2662	Intron	ALDH1A2
C100009079	1-palmitoyl-2-dihomo-linolenoyl-GPE (16:0/20:3)*	LI	rs10468017	0.9972	1	rs10468017	0.9972	34.737	28.5823	1.21533	Intron	ALDH1A2
C100002171	1-margaroyl-GPE (17:0)*	LI	rs10468017	0.9998	4	rs10468017	0.7496	33.398	28.5823	1.16849	Intron	ALDH1A2
C100009219	1-oleoyl-2-arachidonoyl-GPE (18:1/20:4)*	LI	rs10468017	0.9998	1	rs10468017	0.9998	33.701	28.5823	1.17909	Intron	ALDH1A2
C100001461	1-stearoyl-GPE (18:0)	LI	rs10468017	0.9994	1	rs10468017	0.9994	33.128	28.5823	1.15904	Intron	ALDH1A2
C100001569	1-oleoyl-GPE (18:1)	LI	rs10468017	0.9993	6	rs71884092	0.4204	38.236	34.3264	1.11389	Intron	ALDH1A2
C100009036	1-margaroyl-2-oleoyl-GPC (17:0/18:1)*	LI	rs10468017	0.9944	20	rs1601935	0.3144	37.128	34.0684	1.08981	Intron	ALDH1A2
C100001870	1-palmitoyl-2-linoleoyl-GPE (16:0/18:2)	LI	rs10468017	0.9998	1	rs10468017	0.9998	33.142	28.5823	1.15953	Intron	ALDH1A2
C100008976	1-stearoyl-2-linoleoyl-GPE (18:0/18:2)*	LI	rs10468017	0.999	1	rs10468017	0.999	33.111	28.5823	1.15844	Intron	ALDH1A2
C100002060	1-docosahexaenoyl-GPE (22:6)*	LI	rs10468017	1	2	rs1601935	0.5629	37.117	34.0684	1.08948	Intron	ALDH1A2
C100008991	1-palmitoyl-2-docosahexaenoyl-GPE (16:0/22:6)*	LI	rs10468017	0.9996	1	rs10468017	0.9996	33.139	28.5823	1.15942	Intron	ALDH1A2
C100003901	2-stearoyl-GPE (18:0)*	LI	rs10468017	0.996	6	rs71884092	0.4363	38.269	34.3264	1.11486	Intron	ALDH1A2
C100009078	1-oleoyl-2-linoleoyl-GPE (18:1/18:2)*	LI	rs10468017	0.9971	1	rs10468017	0.9971	33.495	28.5823	1.17188	Intron	ALDH1A2
C100001652	2-palmitoyl-GPE (16:0)*	LI	rs10468017	0.9986	2	rs10468017	0.9238	33.15	28.5823	1.15981	Intron	ALDH1A2
C1526	1-palmitoyl-2-oleoyl-GPE (16:0/18:1)	LI	rs10468017	0.997	1	rs10468017	0.997	33.159	28.5823	1.16012	Intron	ALDH1A2
C100005371	1-dihomo-linolenoyl-GPE (20:3n3 or 6)*	LI	rs71116564	1	4	rs71116564	0.7977	27.368	21.3965	1.27909	Intron	LIPC
C100005371	1-dihomo-linolenoyl-GPE (20:3n3 or 6)*	LI	rs10468017	1	11	rs10468017	0.4429	33.177	28.5823	1.16075	Intron	ALDH1A2
C100001652	2-palmitoyl-GPE (16:0)*	LI	rs35980001	0.9986	6	rs35980001	0.3852	25.364	20.9835	1.20876	Downstream/upstream	LIPC
C100003901	2-stearoyl-GPE (18:0)*	LI	rs1077835	0.996	10	rs2070895	0.3087	28.404	21.9166	1.296	Downstream/upstream	LIPC
C100008990	1-palmitoyl-2-arachidonoyl-GPE (16:0/20:4)*	LI	rs1077835	0.9994	3	rs1077835	0.3947	28.379	22.0177	1.28892	Downstream/upstream	LIPC
C100001461	1-stearoyl-GPE (18:0)	LI	rs1077835	0.9994	8	rs35980001	0.2478	25.25	20.9835	1.20333	Downstream/upstream	LIPC
C100008992	1-stearoyl-2-docosahexaenoyl-GPE (18:0/22:6)*	LI	rs1077835	0.9999	5	rs1077835	0.4772	28.348	22.0177	1.28751	Downstream/upstream	LIPC
C100001870	1-palmitoyl-2-linoleoyl-GPE (16:0/18:2)	LI	rs1077834	0.9998	5	rs1077834	0.4475	28.413	21.9716	1.29317	Downstream/upstream	LIPC
C100009078	1-oleoyl-2-linoleoyl-GPE (18:1/18:2)*	LI	rs1077834	0.9971	7	rs1800588	0.4256	27.789	21.4673	1.29448	Downstream/upstream	LIPC
C100008977	1-stearoyl-2-arachidonoyl-GPE (18:0/20:4)	LI	rs1077834	0.9984	5	rs1077835	0.394	28.4	22.0177	1.28987	Downstream/upstream	LIPC
C100009220	1-oleoyl-2-docosahexaenoyl-GPE (18:1/22:6)*	LI	rs1077834	0.9976	4	rs1077834	0.5255	30.594	21.9716	1.39243	Downstream/upstream	LIPC
C100009079	1-palmitoyl-2-dihomo-linolenoyl-GPE (16:0/20:3)*	LI	rs1077834	0.9972	8	rs1077834	0.2941	29.412	21.9716	1.33864	Downstream/upstream	LIPC
C100001856	1-stearoyl-2-oleoyl-GPE (18:0/18:1)	LI	rs1077834	0.9962	5	rs1077834	0.3256	28.424	21.9716	1.29367	Downstream/upstream	LIPC
C100008976	1-stearoyl-2-linoleoyl-GPE (18:0/18:2)*	LI	rs1077834	0.999	5	rs1077835	0.3743	28.368	22.0177	1.28842	Downstream/upstream	LIPC
C1526	1-palmitoyl-2-oleoyl-GPE (16:0/18:1)	LI	rs1077834	0.997	5	rs1077835	0.4067	28.361	22.0177	1.2881	Downstream/upstream	LIPC
C100008991	1-palmitoyl-2-docosahexaenoyl-GPE (16:0/22:6)*	LI	rs1077834	0.9996	3	rs1077834	0.6033	28.382	21.9716	1.29176	Downstream/upstream	LIPC
C100009219	1-oleoyl-2-arachidonoyl-GPE (18:1/20:4)*	LI	rs1077834	0.9998	5	rs35980001	0.9087	25.822	20.9835	1.23059	Downstream/upstream	LIPC
C100001569	1-oleoyl-GPE (18:1)	LI	rs1800588	0.9993	9	rs1800588	0.7094	27.503	21.4673	1.28116	Downstream/upstream	LIPC
C100002061	2-docosahexaenoyl-GPE (22:6)*	LI	rs2070895	0.9989	8	rs2070895	0.3784	28.882	21.9166	1.31781	Downstream/upstream	LIPC
C100002060	1-docosahexaenoyl-GPE (22:6)*	LI	rs261332	1	9	rs261332	0.6427	20.785	20.3594	1.0209	Intron	LIPC
C100002171	1-margaroyl-GPE (17:0)*	LI	rs113298164	0.9998	1	rs113298164	0.9998	1.297	0.363935	3.56382	Missense	LIPC
C100002171	1-margaroyl-GPE (17:0)*	LI	rs588136	0.9998	9	rs588136	0.4979	25.924	21.0078	1.23402	Intron	LIPC
C100008992	1-stearoyl-2-docosahexaenoyl-GPE (18:0/22:6)*	LI	rs113298164	0.9999	1	rs113298164	0.9999	1.266	0.363935	3.47864	Missense	LIPC
C100008976	1-stearoyl-2-linoleoyl-GPE (18:0/18:2)*	LI	rs113298164	0.999	1	rs113298164	0.999	1.256	0.363935	3.45117	Missense	LIPC
C100009079	1-palmitoyl-2-dihomo-linolenoyl-GPE (16:0/20:3)*	LI	rs113298164	0.9971	3	rs113298164	0.9859	1.318	0.363935	3.62153	Missense	LIPC
C100009220	1-oleoyl-2-docosahexaenoyl-GPE (18:1/22:6)*	LI	rs113298164	0.9976	1	rs113298164	0.9976	1.459	0.363935	4.00896	Missense	LIPC
C1526	1-palmitoyl-2-oleoyl-GPE (16:0/18:1)	LI	rs113298164	0.997	1	rs113298164	0.997	1.265	0.363935	3.4759	Missense	LIPC
C100001652	2-palmitoyl-GPE (16:0)*	LI	rs113298164	0.9986	1	rs113298164	0.9986	1.259	0.363935	3.45941	Missense	LIPC
C100009078	1-oleoyl-2-linoleoyl-GPE (18:1/18:2)*	LI	rs113298164	0.9971	1	rs113298164	0.9971	1.289	0.363935	3.54184	Missense	LIPC
C100008990	1-palmitoyl-2-arachidonoyl-GPE (16:0/20:4)*	LI	rs113298164	0.9994	1	rs113298164	0.9994	1.254	0.363935	3.44567	Missense	LIPC
C100008991	1-palmitoyl-2-docosahexaenoyl-GPE (16:0/22:6)*	LI	rs113298164	0.9996	1	rs113298164	0.9996	1.259	0.363935	3.45941	Missense	LIPC
C100001870	1-palmitoyl-2-linoleoyl-GPE (16:0/18:2)	LI	rs113298164	0.9998	1	rs113298164	0.9998	1.26	0.363935	3.46216	Missense	LIPC
C100001461	1-stearoyl-GPE (18:0)	LI	rs113298164	0.9994	3	rs113298164	0.9548	1.258	0.363935	3.45666	Missense	LIPC
C100002060	1-docosahexaenoyl-GPE (22:6)*	LI	rs113298164	0.9999	7	rs113298164	0.82	1.253	0.363935	3.44292	Missense	LIPC
C100009219	1-oleoyl-2-arachidonoyl-GPE (18:1/20:4)*	LI	rs113298164	0.9998	1	rs113298164	0.9998	1.3	0.363935	3.57207	Missense	LIPC
C100008977	1-stearoyl-2-arachidonoyl-GPE (18:0/20:4)	LI	rs113298164	0.9984	1	rs113298164	0.9984	1.26	0.363935	3.46216	Missense	LIPC
C100001856	1-stearoyl-2-oleoyl-GPE (18:0/18:1)	LI	rs113298164	0.9962	1	rs113298164	0.9962	1.268	0.363935	3.48414	Missense	LIPC
C100003901	2-stearoyl-GPE (18:0)*	LI	rs113298164	0.9944	1	rs113298164	0.9944	1.255	0.363935	3.44842	Missense	LIPC
C100008991	1-palmitoyl-2-docosahexaenoyl-GPE (16:0/22:6)*	LI	rs13329672	0.9996	7	rs13329672	0.9627	24.937	25.9336	0.961571	Downstream/upstream	LIPC
C100008990	1-palmitoyl-2-arachidonoyl-GPE (16:0/20:4)*	LI	rs16940262	0.9994	1	rs16940262	0.9994	48.131	49.3253	0.975787	Intron	LIPC
C100008991	1-palmitoyl-2-docosahexaenoyl-GPE (16:0/22:6)*	LI	rs16940262	0.9996	1	rs16940262	0.9996	48.112	49.3253	0.975402	Intron	LIPC
C100008990	1-palmitoyl-2-arachidonoyl-GPE (16:0/20:4)*	LI	rs139080301	0.9994	7	rs139080301	0.1709	0.383	0.0526821	7.27002	Intron	MINDY2
C100009162	1-(1-enyl-palmitoyl)-2-palmitoyl-GPC (P-16:0/16:0)*	LI	rs2043085	0.9958	5	rs2043085	0.4185	43.536	37.6636	1.15592	Intron	ALDH1A2
C100001567	1-palmitoyl-GPE (16:0)	LI	rs1077835	0.995	7	rs35980001	0.3329	25.257	20.9835	1.20366	Downstream/upstream	LIPC
C100001567	1-palmitoyl-GPE (16:0)	LI	rs113298164	0.995	1	rs113298164	0.995	1.257	0.363935	3.45391	Missense	LIPC
C100001571	1-arachidonoyl-GPE (20:4n6)*	LI	rs35609148	0.9955	3	rs35609148	0.6377	43.597	37.3444	1.16743	Intron	ALDH1A2
C100009160	1-(1-enyl-palmitoyl)-2-palmitoleoyl-GPC (P-16:0/16:1)*	LI	rs35609148	0.9756	13	rs35609148	0.3844	43.641	37.3444	1.16861	Intron	ALDH1A2
C100001571	1-arachidonoyl-GPE (20:4n6)*	LI	rs2070895	0.9955	9	rs2070895	0.3156	28.389	21.9166	1.29532	Downstream/upstream	LIPC
C100001674	2-arachidonoyl-GPE (20:4)*	LI	rs1077835	0.9989	8	rs1077835	0.2616	28.793	22.0177	1.30772	Downstream/upstream	LIPC
C100001674	2-arachidonoyl-GPE (20:4)*	LI	rs397923	0.9989	11	rs397923	0.4209	45.941	41.5812	1.10485	Intron	ALDH1A2
C100001948	succinylcarnitine (C4-DC)	EN	rs189796619	1	11	rs183109285	0.2494	47.728	49.9295	0.955908	Intron	LACTB
C100001948	succinylcarnitine (C4-DC)	EN	rs200127857	1	1	rs200127857	1	0.342	0.00464626	73.6076	Missense	LACTB
C100001948	succinylcarnitine (C4-DC)	EN	rs6494396	1	6	rs6494396	0.336	33.296	32.3038	1.03071	3' UTR	RPS27L
C100001948	succinylcarnitine (C4-DC)	EN	rs200480788	1	7	rs200480788	0.4973	0.104	0.00464526	22.3884	Missense	LACTB
C100000453	paraxanthine	XE	rs2472297	0.9984	3	rs2472297	0.9043	25.414	24.3387	1.04418	Intergenic	-
C100001397	1,3,7-trimethylurate	XE	rs2472297	0.9997	3	rs2472297	0.7505	24.564	24.3387	1.00926	Intergenic	-
C999921286	X - 21286	UN	rs2472297	0.9964	3	rs2472297	0.9246	25.572	24.3387	1.05067	Intergenic	-
C100000437	theophylline	XE	rs2472297	0.9995	2	rs2472297	0.9916	25.507	24.3387	1.048	Intergenic	-
C849	caffeine	XE	rs2472297	0.9988	1	rs2472297	0.9988	25.371	24.3387	1.04241	Intergenic	-
C100001399	1,7-dimethylurate	XE	rs2472297	0.9995	3	rs2472297	0.8279	25.48	24.3387	1.04689	Intergenic	-
C100001925	cyclo(leu-pro)	PE	rs72547516	0.9997	7	rs72547516	0.2094	0.431	0.066646	6.467	Missense	CYP1A2
C100001925	cyclo(leu-pro)	PE	rs2472297	0.9997	5	rs2472297	0.7291	25.559	24.3387	1.05014	Intergenic	-
C849	caffeine	XE	rs1011157201	0.9988	9	rs1011157201	0.2216	0.971	0.0077529	125.243	Intergenic	-
C999912026	X - 12026	UN	rs142928291	0.9973	13	rs142928291	0.391	1.113	0.14758	7.54167	Downstream/upstream	PPCDC
C100004227	2-aminooctanoate	LI	rs17456573	0.996	51	rs17456573	0.1865	14.299	9.4176	1.51833	Intron	TMEM266
C100020833	2-ketocaprylate	AA	rs17456573	0.9991	53	rs17456573	0.1429	14.195	9.4176	1.50728	Intron	TMEM266
C100020204	N-acetyl-2-aminooctanoate*	LI	rs17456573	0.9996	53	rs17456573	0.1945	14.256	9.4176	1.51376	Intron	TMEM266
C806	dimethylglycine	AA	rs79495512	0.995	70	rs79495512	0.09037	14.205	9.28474	1.52993	Intron	TMEM266
C100001055	isobutyrylcarnitine (C4)	AA	rs2959850	0.9707	45	rs2959850	0.05022	49.428	45.4056	1.08859	Intron	TMEM266
C100001054	butyrylcarnitine (C4)	LI	rs2291449	0.9876	49	rs2291449	0.1715	14.006	9.15949	1.52912	Intron	ETFA
C100001393	isovalerylcarnitine (C5)	AA	rs2291449	0.9858	49	rs2291449	0.2242	14.011	9.15949	1.52967	Intron	ETFA
C100001593	glutarylcarnitine (C5-DC)	AA	rs2291449	0.9863	44	rs77633900	0.15	14.036	8.97062	1.56466	Intron	ETFA
C100000054	5-hydroxylysine	AA	rs3885951	0.9997	1	rs3885951	0.9997	5.769	9.87798	0.584026	Intron	HYKK
C100000054	5-hydroxylysine	AA	rs183603441	0.9997	1	rs183603441	0.9997	1.167	1.39001	0.839562	Stop gained	HYKK
C100000054	5-hydroxylysine	AA	rs12910100	0.9997	37	rs12910100	0.09379	36.083	42.2367	0.854304	Downstream/upstream	HYKK
C100000054	5-hydroxylysine	AA	rs201135688	0.9997	2	rs201135688	0.9216	4.513	0.447479	10.0854	Missense	HYKK
C100001425	5,6-dihydrouridine	NU	rs12148896	0.9992	2	rs12148896	0.9991	46.055	49.4319	0.931686	Intron	SLC28A1
C827	cytidine	NU	rs62021453	1	1	rs62021453	1	16.008	21.3362	0.750274	Intron	SLC28A1
C827	cytidine	NU	rs4843007	1	9	rs4843007	0.2143	36.673	36.1916	1.0133	Intron	SLC28A1
C821	pseudouridine	NU	rs55990066	0.9996	26	rs573713695	0.06904	8.899	6.39856	1.39078	Intron	SLC28A1
C100002293	phenylalanylphenylalanine	PE	rs28463231	0.9999	111	rs11396899	0.3005	31.499	49.4988	0.636359	Intron	ANPEP
C100020478	dodecadienoate (12:2)*	LI	rs55650311	0.9971	20	rs55650311	0.3694	19.515	16.5544	1.17884	Intron	ECI1
C100009148	1-oleoyl-2-dihomo-linolenoyl-GPC (18:1/20:3)*	LI	rs1741	0.9978	32	rs1741	0.1077	34.268	30.3772	1.12808	Downstream/upstream	NTAN1
C100009051	1-stearoyl-2-dihomo-linolenoyl-GPC (18:0/20:3n3 or 6)*	LI	rs1741	0.997	29	rs1741	0.23	34.43	30.3772	1.13342	Downstream/upstream	NTAN1
C100001552	1-dihomo-linolenoyl-GPC (20:3n3 or 6)*	LI	rs111536178	0.9961	29	rs1741	0.2045	34.471	30.3772	1.13477	Downstream/upstream	NTAN1
C100008985	1-palmitoyl-2-dihomo-linolenoyl-GPC (16:0/20:3n3 or 6)*	LI	rs34345533	0.9966	32	rs34345533	0.1324	34.663	30.8422	1.12388	Intron	NTAN1
C100005371	1-dihomo-linolenoyl-GPE (20:3n3 or 6)*	LI	rs3803573	0.9991	43	rs3803573	0.06898	33.665	30.3151	1.1105	Intron	NTAN1
C1224	cys-gly, oxidized	AA	rs924135	0.9982	19	rs924135	0.1967	46.241	39.4822	1.17119	Intron	ABCC1
C100001247	octanoylcarnitine (C8)	LI	rs924135	0.9978	21	rs924135	0.3862	46.327	39.4822	1.17336	Intron	ABCC1
C100002259	cis-4-decenoylcarnitine (C10:1)	LI	rs924135	0.9515	27	rs924135	0.2679	46.327	39.4822	1.17336	Intron	ABCC1
C100001251	decanoylcarnitine (C10)	LI	rs924135	0.998	22	rs924135	0.3138	46.326	39.4822	1.17334	Intron	ABCC1
C100001392	laurylcarnitine (C12)	LI	rs924135	0.9978	23	rs924135	0.2488	46.327	39.4822	1.17336	Intron	ABCC1
C100006620	nonanoylcarnitine (C9)	LI	rs924135	0.9851	32	rs171583	0.1352	34.517	30.0437	1.14889	Intron	ABCC1
C100021136	3-decenoylcarnitine	LI	rs924135	0.9843	61	rs924135	0.1706	46.669	39.4822	1.18203	Intron	ABCC1
C100021141	3-hydroxydecanoylcarnitine	LI	rs924135	0.9922	37	rs924135	0.2541	46.284	39.4822	1.17228	Intron	ABCC1
C100006051	myristoleoylcarnitine (C14:1)*	LI	rs6145768	0.9785	26	rs6145768	0.2581	49.605	48.7696	1.01713	Intron	ABCC1
C278	cysteinylglycine	AA	rs924138	0.9878	28	rs924135	0.2295	46.403	39.4822	1.17529	Intron	ABCC1
C100001295	gamma-glutamyltryptophan	PE	rs924138	0.9955	6	rs924138	0.343	46.357	39.5773	1.1713	Intron	ABCC1
C100001948	succinylcarnitine (C4-DC)	EN	rs924138	0.9659	4	rs924138	0.4585	46.338	39.5773	1.17082	Intron	ABCC1
C100001593	glutarylcarnitine (C5-DC)	AA	rs2062541	0.9838	3	rs2062541	0.3612	46.325	39.4889	1.17311	Intron	ABCC1
C100002293	phenylalanylphenylalanine	PE	rs2062541	0.999	10	rs2062541	0.4056	46.487	39.4889	1.17722	Intron	ABCC1
C100020479	indoleacetoylcarnitine*	AA	rs10163426	0.9998	1	rs10163426	0.9998	17.643	18.3743	0.9602	Intron	ACSM2A
C100020479	indoleacetoylcarnitine*	AA	rs12600233	0.9998	72	rs12600233	0.04494	12.348	7.36443	1.67671	Intron	ACSM5
C100020479	indoleacetoylcarnitine*	AA	rs376690600	0.9998	4	rs371292972	0.4534	3.04	4.02615	0.755064	Intron	ACSM2A
C100020479	indoleacetoylcarnitine*	AA	rs111794350	0.9998	9	rs111794350	0.2326	3.948	2.93461	1.34532	Intron	LYRM1
C999917676	X - 17676	UN	rs66465511	1	14	rs7498421	0.1027	40.594	37.6953	1.0769	Intron	ACSM5
C999917676	X - 17676	UN	rs185603444	1	12	rs118128689	0.2006	2.012	0.681769	2.95115	Intron	ACSM5P1
C999917676	X - 17676	UN	rs566873975	1	4	rs566873975	0.3259	1.143	0.297647	3.84012	Intron	ACSM3
C100001731	indoleacetylglutamine	AA	rs10163426	0.9999	1	rs10163426	0.9999	18.845	18.3743	1.02562	Intron	ACSM2A
C100001731	indoleacetylglutamine	AA	rs537541334	0.9999	4	rs544893824	0.4225	2.679	2.94784	0.908801	Intron	ACSM2A
C100001731	indoleacetylglutamine	AA	rs397132	0.9999	8	rs397132	0.2401	37.695	34.0422	1.1073	Intron	ACSM1
C999921319	X - 21319	UN	rs34655000	0.9997	1	rs34655000	0.9997	4.808	2.54313	1.89058	Missense	ACSM2A
C100006367	3-hydroxyhexanoate	LI	rs34655000	0.998	1	rs34655000	0.998	4.795	2.54313	1.88547	Missense	ACSM2A
C100001624	3-(3-hydroxyphenyl)propionate	XE	rs34655000	0.9934	1	rs34655000	0.9934	4.958	2.54313	1.94957	Missense	ACSM2A
C100006651	3,4-methyleneheptanoate	XE	rs34655000	0.9999	1	rs34655000	0.9999	5.208	2.54313	2.04787	Missense	ACSM2A
C100001083	indolepropionate	AA	rs34655000	0.9978	1	rs34655000	0.9978	4.818	2.54313	1.89452	Missense	ACSM2A
C999918921	X - 18921	UN	rs34655000	0.9999	1	rs34655000	0.9999	4.797	2.54313	1.88626	Missense	ACSM2A
C999911478	X - 11478	UN	rs34655000	0.9999	1	rs34655000	0.9999	4.772	2.54313	1.87643	Missense	ACSM2A
C100001083	indolepropionate	AA	rs9302387	0.9978	1	rs9302387	0.9978	46.014	48.9154	0.940685	Intron	ACSM2A
C999911478	X - 11478	UN	rs537541334	0.9999	15	rs544893824	0.4916	2.333	2.94784	0.791427	Intron	ACSM2A
C501	salicylate	XE	rs193030024	0.9992	14	rs193030024	0.3296	2.037	0.207488	9.81744	Intron	ACSM2A
C501	salicylate	XE	rs551952397	0.9992	4	rs551952397	0.3207	1.153	0.329813	3.49592	Intron	ACSM2B
C100000011	phenylacetate	AA	rs977186117	0.9966	10	rs977186117	0.2879	2.35	0.35208	6.67462	Intron	ACSM2B
C100000011	phenylacetate	AA	rs142553905	0.9966	4	rs142553905	0.3631	1.259	0.286564	4.39343	Missense	ACSM2B
C100000011	phenylacetate	AA	rs200890336	0.9966	42	rs200890336	0.4252	1.899	2.55268	0.743924	Downstream/upstream	ACSM2B
C1022	picolinate	AA	rs977186117	0.9982	4	rs977186117	0.3766	2.156	0.35208	6.12361	Intron	ACSM2B
C1442	beta-hydroxyisovalerate	AA	rs192218016	0.9995	8	rs192218016	0.5356	2.006	0.176574	11.3607	Intron	ACSM3
C1022	picolinate	AA	rs551952397	0.9982	2	rs551952397	0.5157	1.155	0.329813	3.50198	Intron	ACSM2B
C1442	beta-hydroxyisovalerate	AA	rs150476181	0.9995	4	rs150476181	0.3076	1.121	0.340747	3.28983	Intron	ACSM1
C1022	picolinate	AA	rs58395451	0.9982	10	rs58395451	0.198	2.119	2.59895	0.815329	Intron	ACSM2B
C1442	beta-hydroxyisovalerate	AA	rs58395451	0.9995	43	rs58395451	0.1588	2.022	2.59895	0.778007	Intron	ACSM2B
C1022	picolinate	AA	rs8056693	0.9982	19	rs8056693	0.2376	2.444	2.8078	0.870432	Missense	ACSM2B
C100010850	4-hydroxyphenylacetylglutamine	PE	rs978161	1	67	rs978160	0.04694	20.084	18.942	1.06029	Intron	ACSM3
C100010850	4-hydroxyphenylacetylglutamine	PE	rs183383444	1	13	rs183383444	0.1654	1.512	0.198284	7.62543	Intron	DNAH3
C100020585	2-hydroxyfluorene sulfate	XE	rs111666103	0.9947	8	rs111666103	0.3299	1.184	0.524882	2.25575	Intron	AC138904.3
C100006191	p-cresol glucuronide*	AA	rs143647521	0.9987	1	rs143647521	0.9987	1.396	0.991326	1.40821	Downstream/upstream	NUPR1
C999912707	X - 12707	UN	rs41278152	0.9998	1	rs41278152	0.9998	5.613	5.19112	1.08127	Intron	SULT1A1
C100020409	ascorbic acid 3-sulfate*	CV	rs4149383	0.9995	1	rs4149383	0.9995	8.413	11.2419	0.748361	Intron	SULT1A1
C999912707	X - 12707	UN	rs143647521	0.9998	1	rs143647521	0.9998	1.118	0.991326	1.12778	Downstream/upstream	NUPR1
C100020409	ascorbic acid 3-sulfate*	CV	rs565817844	0.9995	3	rs565817844	0.9785	2.381	0.683086	3.48565	5' UTR	SULT1A1
C999912707	X - 12707	UN	rs565817844	0.9998	1	rs565817844	0.9998	2.55	0.683086	3.73306	5' UTR	SULT1A1
C100020409	ascorbic acid 3-sulfate*	CV	rs559173203	0.9995	9	rs559173203	0.9073	1.344	0.631103	2.1296	Intron	NPIPB9
C999912707	X - 12707	UN	rs559173203	0.9998	10	rs559173203	0.8603	1.455	0.631103	2.30549	Intron	NPIPB9
C100020409	ascorbic acid 3-sulfate*	CV	rs117217055	0.9995	21	rs117217055	0.5674	1.297	0.452783	2.86451	Intron	RABEP2
C100020409	ascorbic acid 3-sulfate*	CV	rs143647521	0.9995	2	rs143647521	0.9989	1.404	0.991326	1.41628	Downstream/upstream	NUPR1
C999912707	X - 12707	UN	rs117217055	0.9998	1	rs117217055	0.9998	1.383	0.452783	3.05444	Intron	RABEP2
C999912707	X - 12707	UN	rs112411210	0.9998	46	rs112411210	0.09635	1.02	2.13041	0.478781	5' UTR	SULT1A1
C100020409	ascorbic acid 3-sulfate*	CV	rs7500654	0.9995	26	rs1188529934	0.06769	1.5	0.894429	1.67705	Intron	ATP2A1
C999913729	X - 13729	UN	rs41278152	0.9998	1	rs41278152	0.9998	5.381	5.19112	1.03658	Intron	SULT1A1
C999912216	X - 12216	UN	rs41278152	0.987	1	rs41278152	0.987	5.284	5.19112	1.01789	Intron	SULT1A1
C999913553	X - 13553	UN	rs41278152	0.9982	1	rs41278152	0.9982	5.354	5.19112	1.03138	Intron	SULT1A1
C999913553	X - 13553	UN	rs55710189	0.9982	2	rs55710189	0.6911	14.253	10.1137	1.40928	Intron	AC009093.8
C100020578	4-allylcatechol sulfate	XE	rs564338845	0.9943	7	rs564338845	0.3847	0.782	0.224292	3.48653	Downstream/upstream	TUFM
C100009329	ascorbic acid 2-sulfate	CV	rs10445105	0.9989	1	rs10445105	0.9989	5.261	5.08721	1.03416	Intron	TAOK2
C100009329	ascorbic acid 2-sulfate	CV	rs72791208	0.9989	3	rs72791208	0.9924	5.531	3.53149	1.56619	3' UTR	TLCD3B
C100009329	ascorbic acid 2-sulfate	CV	rs566722566	0.9989	1	rs566722566	0.9989	3.617	0.901102	4.01397	Intergenic	-
C100009329	ascorbic acid 2-sulfate	CV	rs184219201	0.9989	1	rs184219201	0.9989	0.913	0.285042	3.20304	Downstream/upstream	DOC2A
C100009329	ascorbic acid 2-sulfate	CV	rs112974332	0.9989	1	rs112974332	0.9989	21.966	14.1843	1.54861	Intron	ZG16
C100009329	ascorbic acid 2-sulfate	CV	rs11648675	0.9989	2	rs112178731	0.5346	34.623	34.7878	0.995263	Downstream/upstream	ZG16
C100009329	ascorbic acid 2-sulfate	CV	rs180673537	0.9989	8	rs58322872	0.9389	3.549	0.174982	20.2821	Intron	AC025279.1
C100009329	ascorbic acid 2-sulfate	CV	rs139242022	0.9989	6	rs139242022	0.5244	1.626	0.257508	6.31437	Downstream/upstream	CORO1A
C100009329	ascorbic acid 2-sulfate	CV	rs140170066	0.9989	1	rs140170066	0.9989	2.81	2.98728	0.940655	Downstream/upstream	CA5AP1
C100009329	ascorbic acid 2-sulfate	CV	rs139461922	0.9989	9	rs139461922	0.6185	1.845	0.375952	4.90754	Intron	TLCD3B
C100009329	ascorbic acid 2-sulfate	CV	rs564824860	0.9989	3	rs564824860	0.9988	0.503	0.541913	0.928193	Downstream/upstream	AC009093.5
C100001611	3beta,7alpha-dihydroxy-5-cholestenoate	LI	rs7206511	0.9935	51	rs7206511	0.06799	32.904	36.3922	0.90415	Intron	FBXL19
C100000263	imidazole lactate	AA	rs66609725	0.9942	37	rs35317979	0.1687	6.033	8.0868	0.746031	Intron	AC106793.1
C100000263	imidazole lactate	AA	rs154435	0.9942	34	rs154435	0.2392	37.319	34.2359	1.09005	Downstream/upstream	GOT2
C100000774	phenyllactate (PLA)	AA	rs66609725	0.9982	1	rs66609725	0.9982	5.892	7.9941	0.737044	Intron	AC106793.1
C100000774	phenyllactate (PLA)	AA	rs839418	0.9982	98	rs839418	0.0969	36.429	32.4177	1.12374	Downstream/upstream	GOT2
C100020219	3-formylindole	XE	rs12924700	0.9992	41	rs12924700	0.04839	6.025	8.15874	0.738472	Intron	AC106793.1
C100000463	indolelactate	AA	rs66609725	0.9942	39	rs66609725	0.3197	5.892	7.9941	0.737044	Intron	AC106793.1
C999912689	X - 12689	UN	rs8062792	0.9972	42	rs8062792	0.06136	6.509	8.21243	0.792579	Intron	AC106793.1
C98	kynurenate	AA	rs12926241	0.9994	40	rs12926241	0.06888	6.015	8.26098	0.728122	Intron	AC106793.1
C100020372	3-indoleglyoxylic acid	XE	rs12926241	0.9995	48	rs12926241	0.05486	6.094	8.26098	0.737685	Intron	AC106793.1
C241	phenylpyruvate	AA	rs12932254	0.9969	41	rs12932254	0.07893	6.016	8.18692	0.734831	Intron	AC106793.1
C235	2-hydroxyphenylacetate	AA	rs12923769	0.9906	48	rs12931677	0.1267	8.519	11.7996	0.721974	Intron	AC106793.1
C100001593	glutarylcarnitine (C5-DC)	AA	rs3961283	0.9928	6	rs3961283	0.5111	29.691	27.4758	1.08062	Intron	SLC7A6
C999912689	X - 12689	UN	rs3961283	0.9836	18	rs3961283	0.1955	29.709	27.4758	1.08128	Intron	SLC7A6
C100005373	fructosyllysine	AA	rs3961283	0.9626	14	rs3961283	0.6232	29.691	27.4758	1.08062	Intron	SLC7A6
C407	lysine	AA	rs6499167	0.9931	17	rs6499167	0.2977	30.569	27.6505	1.10555	Intron	SLC7A6OS
C189	N6,N6,N6-trimethyllysine	AA	rs7203220	0.9961	15	rs7203220	0.175	30.906	29.3021	1.05474	Intron	PRMT7
C100021123	hydroxy-N6,N6,N6-trimethyllysine*	AA	rs8055813	0.9978	45	rs8055813	0.08	30.344	28.9423	1.04843	Intron	SMPD3
C1102	gamma-glutamyltyrosine	PE	rs9746832	0.9883	5	rs9746832	0.8334	46.558	49.7081	0.936628	Intron	LOC105371334
C815	tyrosine	AA	rs9746832	0.9994	1	rs9746832	0.9994	46.553	49.7081	0.936527	Intron	LOC105371334
C100020833	2-ketocaprylate	AA	rs144025042	0.9998	3	rs144025042	0.5292	3.375	1.22359	2.75828	Missense	LDHD
C100004227	2-aminooctanoate	LI	rs144025042	0.997	3	rs144025042	0.5094	3.415	1.22359	2.79097	Missense	LDHD
C100020204	N-acetyl-2-aminooctanoate*	LI	rs144025042	0.9999	3	rs144025042	0.6915	3.446	1.22359	2.8163	Missense	LDHD
C340	glycine	AA	rs11860711	0.9744	58	rs11860711	0.08625	21.341	14.3394	1.48828	Downstream/upstream	GCSH
C100015967	carotene diol (2)	CV	rs11643509	1	32	rs11643509	0.2414	28.823	35.4457	0.813159	Intergenic	-
C100015966	carotene diol (1)	CV	rs11643509	1	13	rs11643509	0.4643	28.783	35.4457	0.812031	Intergenic	-
C100015967	carotene diol (2)	CV	rs13331438	1	22	rs13331438	0.5499	12.704	15.1082	0.840868	Intron	PKD1L2
C100015966	carotene diol (1)	CV	rs13331438	1	19	rs13331438	0.8562	12.712	15.1082	0.841397	Intron	PKD1L2
C100015968	carotene diol (3)	CV	rs12926540	0.9951	43	rs12926540	0.08191	40.36	49.3102	0.818492	Downstream/upstream	PKD1L2
C999912100	X - 12100	UN	rs28611500	0.9989	20	rs28611500	0.1238	21.502	26.616	0.80786	Intron	SLC7A5
C100000265	kynurenine	AA	rs57455079	0.9984	20	rs4843716	0.09025	21.673	26.5705	0.815679	Intron	SLC7A5
C100000265	kynurenine	AA	rs35921096	0.9984	3	rs35921096	0.8742	42.88	47.5416	0.901947	Intron	AC126696.1
C999912100	X - 12100	UN	rs35921096	0.9989	2	rs35921096	0.9976	42.88	47.5416	0.901947	Intron	AC126696.1
C2054	ethylmalonate	AA	rs72817465	1	22	rs72817434	0.09438	11.53	4.41773	2.60994	Intron	ACSF3
C2054	ethylmalonate	AA	rs58188939	1	8	rs58188939	0.2584	13.506	1.42184	9.49896	Intron	ACSF3
C2054	ethylmalonate	AA	rs1323373623	0.9999	6	rs1323373623	0.7979	1.966	0.275945	7.12461	Downstream/upstream	LOC105371412
C418	methylmalonate (MMA)	LI	rs72817438	0.9988	18	rs72817438	0.2141	11.649	3.66061	3.18226	Intron	ACSF3
C418	methylmalonate (MMA)	LI	rs3743981	0.9988	5	rs3743981	0.3279	13.452	1.43693	9.36163	Intron	ACSF3
C418	methylmalonate (MMA)	LI	rs8182228	0.9988	1	rs8182228	0.9988	12.003	14.5675	0.823957	Intron	ACSF3
C418	methylmalonate (MMA)	LI	rs370792676	0.9988	4	rs370792676	0.9522	2.318	1.11907	2.07136	Intergenic	-
C100002466	cysteinylglycine disulfide*	AA	rs111857923	0.9988	1	rs111857923	0.9988	43.064	42.868	1.00457	Downstream/upstream	DPEP1
C1224	cys-gly, oxidized	AA	rs111857923	1	1	rs111857923	1	43.262	42.868	1.00919	Downstream/upstream	DPEP1
C1224	cys-gly, oxidized	AA	rs76317501	1	65	rs76317501	0.1057	3.087	0.297379	10.3807	Intron	DPEP1
C100002466	cysteinylglycine disulfide*	AA	rs79550794	0.9988	75	rs79550794	0.06689	3.209	0.299383	10.7187	Intron	DPEP1
C1224	cys-gly, oxidized	AA	rs201093864	1	8	rs201093864	0.7074	0.921	0.0201351	45.741	Missense	DPEP1
C1224	cys-gly, oxidized	AA	rs1126464	1	1	rs1126464	1	31.517	23.2344	1.35648	Missense	DPEP1
C100002293	phenylalanylphenylalanine	PE	rs72805578	0.9966	9	rs72805578	0.8774	27.903	20.0066	1.39469	Downstream/upstream	DPEP1
C278	cysteinylglycine	AA	rs375119976	0.9974	15	rs375119976	0.3317	0.904	0.0201294	44.9094	Downstream/upstream	SPATA2L
C278	cysteinylglycine	AA	rs459173	0.9974	78	rs459173	0.02429	3.049	0.6108	4.99181	Downstream/upstream	DPEP1
C100003169	isoleucylglycine	PE	rs258341	1	5	rs258341	0.6657	44.419	41.2808	1.07602	Intron	DPEP1
C100021198	picolinoylglycine	LI	rs258340	0.9966	49	rs258340	0.1586	40.011	49.9597	0.800865	Intron	DPEP1
C1022	picolinate	AA	rs258340	0.9893	9	rs908951	0.4766	41.368	46.0695	0.897948	Intron	DPEP1
C999923974	X - 23974	UN	rs548581223	0.9997	1	rs548581223	0.9997	3.828	1.04299	3.67022	Downstream/upstream	MIR22HG
C999923782	X - 23782	UN	rs548581223	0.9921	1	rs548581223	0.9921	4.234	1.04299	4.05948	Downstream/upstream	MIR22HG
C100006296	sphingomyelin (d18:1/22:2, d18:2/22:1, d16:1/24:2)*	LI	rs193042029	0.9905	14	rs193042029	0.3134	3.08	0.193726	15.8987	Intergenic	-
C100002107	palmitoyl sphingomyelin (d18:1/16:0)	LI	rs79202680	0.9841	3	rs79202680	0.9457	4.046	0.428886	9.43374	Intron	GLTPD2
C100006290	sphingomyelin (d18:1/20:0, d16:1/22:0)*	LI	rs79202680	0.9955	1	rs79202680	0.9955	4.055	0.428886	9.45473	Intron	GLTPD2
C100009026	behenoyl dihydrosphingomyelin (d18:0/22:0)*	LI	rs79202680	0.9985	1	rs79202680	0.9985	4.034	0.428886	9.40576	Intron	GLTPD2
C100009025	sphingomyelin (d18:1/21:0, d17:1/22:0, d16:1/23:0)*	LI	rs79202680	0.9921	1	rs79202680	0.9921	4.064	0.428886	9.47571	Intron	GLTPD2
C100008956	sphingomyelin (d18:2/23:0, d18:1/23:1, d17:1/24:1)*	LI	rs79202680	0.9791	1	rs79202680	0.9791	4.057	0.428886	9.45939	Intron	GLTPD2
C100009027	sphingomyelin (d18:0/18:0, d19:0/17:0)*	LI	rs79202680	0.9997	1	rs79202680	0.9997	4.061	0.428886	9.46872	Intron	GLTPD2
C100015786	sphingomyelin (d18:0/20:0, d16:0/22:0)*	LI	rs79202680	0.9998	1	rs79202680	0.9998	4.017	0.428886	9.36613	Intron	GLTPD2
C100006298	lignoceroyl sphingomyelin (d18:1/24:0)	LI	rs79202680	0.9959	1	rs79202680	0.9959	4.063	0.428886	9.47338	Intron	GLTPD2
C100015792	sphingomyelin (d18:1/25:0, d19:0/24:1, d20:1/23:0, d19:1/24:0)*	LI	rs79202680	0.997	1	rs79202680	0.997	4.064	0.428886	9.47571	Intron	GLTPD2
C100021162	palmitoyl-sphingosine-phosphoethanolamine (d18:1/16:0)	LI	rs79202680	0.9813	8	rs79202680	0.7591	4.069	0.428886	9.48737	Intron	GLTPD2
C100008954	palmitoyl dihydrosphingomyelin (d18:0/16:0)*	LI	rs79202680	0.9997	1	rs79202680	0.9997	4.054	0.428886	9.4524	Intron	GLTPD2
C100008955	tricosanoyl sphingomyelin (d18:1/23:0)*	LI	rs79202680	0.9986	1	rs79202680	0.9986	4.091	0.428886	9.53867	Intron	GLTPD2
C100005986	sphingomyelin (d18:1/24:1, d18:2/24:0)*	LI	rs79202680	0.9758	2	rs79202680	0.9625	4.067	0.428886	9.48271	Intron	GLTPD2
C100009038	myristoyl dihydrosphingomyelin (d18:0/14:0)*	LI	rs79202680	0.9933	1	rs79202680	0.9933	4.062	0.428886	9.47105	Intron	GLTPD2
C100015787	sphingomyelin (d18:1/19:0, d19:1/18:0)*	LI	rs79202680	0.9924	11	rs79202680	0.4746	4.065	0.428886	9.47804	Intron	GLTPD2
C100006294	behenoyl sphingomyelin (d18:1/22:0)*	LI	rs79202680	0.9935	1	rs79202680	0.9935	4.072	0.428886	9.49436	Intron	GLTPD2
C100006295	sphingomyelin (d18:1/22:1, d18:2/22:0, d16:1/24:1)*	LI	rs79202680	0.9562	3	rs79202680	0.881	4.056	0.428886	9.45706	Intron	GLTPD2
C1538	stearoyl sphingomyelin (d18:1/18:0)	LI	rs149066790	0.9927	11	rs149066790	0.4619	3.518	0.436708	8.05573	Downstream/upstream	SPAG7
C100004541	acisoga	AA	rs34556430	0.9999	7	rs34556430	0.7339	27.072	17.0218	1.59043	Downstream/upstream	KIF1C
C100006051	myristoleoylcarnitine (C14:1)*	LI	rs3744404	0.9971	22	rs3744404	0.1302	3.342	1.80734	1.84913	Intron	YBX2
C100001734	N6-acetyllysine	AA	rs13894	0.996	4	rs13894	0.6279	5.388	7.3785	0.73023	Missense	SAT2
C100001734	N6-acetyllysine	AA	rs858520	0.996	9	rs858520	0.2491	37.921	38.2736	0.990787	Synonymous	SAT2
C999924422	X - 24422	UN	rs78238763	0.9905	76	rs73287629	0.04443	45.976	42.724	1.07612	Intron	ADPRM
C100000580	1,5-anhydroglucitol (1,5-AG)	CA	rs201103784	0.9964	1	rs201103784	0.9964	0.567	0.00309732	183.061	Missense	SLC5A10
C100000580	1,5-anhydroglucitol (1,5-AG)	CA	rs117355297	0.9964	1	rs117355297	0.9964	2.797	3.45703	0.809076	Downstream/upstream	GRAP
C100004635	methionine sulfone	AA	rs71147354	0.993	296	rs545087479	0.05111	14.613	24.1523	0.605036	Intron	FBXL20
C100009264	glycochenodeoxycholate glucuronide (1)	LI	rs4793665	0.9936	2	rs4793665	0.9169	35.669	44.4734	0.80203	Downstream/upstream	ABCC3
C100001668	1-ribosyl-imidazoleacetate*	AA	rs35359468	0.9532	5	rs35359468	0.8863	25.759	22.9972	1.12009	Intron	AC007780.1
C100001416	orotidine	NU	rs77950538	0.997	5	rs77950538	0.7704	2.405	3.20652	0.750034	Intron	JPT1
C100001416	orotidine	NU	rs201899452	0.997	2	rs201899452	0.5805	0.143	0.0015488	92.3295	Missense	NT5C
C100006614	adipoylcarnitine (C6-DC)	LI	rs55738776	0.9996	31	rs147358752	0.05987	3.728	5.02015	0.742607	Downstream/upstream	TEN1
C999911378	X - 11378	UN	rs55738776	0.9948	40	rs55738776	0.05108	3.731	5.02728	0.742151	Intron	ACOX1
C999924455	X - 24455	UN	rs77585764	0.9992	1	rs77585764	0.9992	5.281	0.377978	13.9717	Missense	AFMID
C100006378	N-acetylkynurenine (2)	AA	rs77585764	0.997	1	rs77585764	0.997	5.593	0.377978	14.7972	Missense	AFMID
C100004561	N-formylanthranilic acid	AA	rs77585764	0.9995	1	rs77585764	0.9995	5.407	0.377978	14.3051	Missense	AFMID
C100006378	N-acetylkynurenine (2)	AA	rs72897835	0.997	6	rs72897835	0.3421	5.803	9.34369	0.621061	Intron	AFMID
C999924455	X - 24455	UN	rs72897835	0.9992	6	rs72897835	0.3596	5.711	9.34369	0.611215	Intron	AFMID
C100004561	N-formylanthranilic acid	AA	rs72897843	0.9995	3	rs72897843	0.9887	5.746	9.27366	0.619604	Missense	AFMID
C100004561	N-formylanthranilic acid	AA	rs146611868	0.9995	1	rs146611868	0.9995	0.91	0.489346	1.85962	Missense	AFMID
C100006115	arabonate/xylonate	CA	rs3786349	0.9998	12	rs3786349	0.5796	12.872	12.1668	1.05796	5' UTR	ENOSF1
C100001007	ribonate	CA	rs3786349	0.9995	12	rs3786349	0.7254	12.908	12.1668	1.06092	5' UTR	ENOSF1
C100009139	1-myristoyl-2-arachidonoyl-GPC (14:0/20:4)*	LI	rs1322757032	0.9998	16	rs1322757032	0.2404	0.761			Intergenic	-
C100009139	1-myristoyl-2-arachidonoyl-GPC (14:0/20:4)*	LI	rs1268367147	1	4	rs1268367147	0.8544	0.821	0.0260213	31.5511	Intron	GREB1L
C100001383	1-myristoyl-GPC (14:0)	LI	rs1268367147	1	4	rs1268367147	0.6831	0.818	0.0260213	31.4358	Intron	GREB1L
C100009140	1-myristoyl-2-docosahexaenoyl-GPC (14:0/22:6)*	LI	rs1268367147	0.997	4	rs1268367147	0.5795	0.821	0.0260213	31.5511	Intron	GREB1L
C100001563	2-myristoyl-GPC (14:0)*	LI	rs577877725	0.998	3	rs577877725	0.4454	0.804	0.0619425	12.9798	Downstream/upstream	SNRPD1
C100001563	2-myristoyl-GPC (14:0)*	LI	rs1268367147	0.998	4	rs1268367147	0.8322	0.826	0.0260213	31.7432	Intron	GREB1L
C100001383	1-myristoyl-GPC (14:0)	LI	rs577877725	1	3	rs577877725	0.4489	0.812	0.0619425	13.1089	Downstream/upstream	SNRPD1
C100009140	1-myristoyl-2-docosahexaenoyl-GPC (14:0/22:6)*	LI	rs555147796	0.997	5	rs555147796	0.3307	0.788	0.0743679	10.596	Intron	MIB1
C100009138	1-myristoyl-2-linoleoyl-GPC (14:0/18:2)*	LI	rs181026394	1	4	rs181026394	0.8153	0.873	0.0263288	33.1576	Missense	ABHD3
C100009138	1-myristoyl-2-linoleoyl-GPC (14:0/18:2)*	LI	rs577877725	1	3	rs577877725	0.4055	0.806	0.0619425	13.0121	Downstream/upstream	SNRPD1
C498	retinol (Vitamin A)	CV	rs34047090	0.9963	44	rs34047090	0.09047	27.975	38.4377	0.727801	Downstream/upstream	TTR
C999912026	X - 12026	UN	rs117344546	0.997	32	rs117344546	0.1522	9.904	4.50505	2.19842	Intron	MOCOS
C100001456	7-methylguanine	NU	rs16967566	0.9989	40	rs16967566	0.0743	10.619	5.11971	2.07414	Intron	MOCOS
C100000616	1-stearoyl-2-arachidonoyl-GPI (18:0/20:4)	LI	rs538509310	0.9965	10	rs538509310	0.4885	0.497	0.246252	2.01826	Downstream/upstream	ACAA2
C100000616	1-stearoyl-2-arachidonoyl-GPI (18:0/20:4)	LI	rs10438978	0.9965	20	rs10438978	0.1549	16.593	17.446	0.951106	Intron	LOC105372112
C100008994	1-stearoyl-2-linoleoyl-GPI (18:0/18:2)	LI	rs535211063	0.9962	14	rs538509310	0.2153	0.497	0.246252	2.01826	Downstream/upstream	ACAA2
C100008994	1-stearoyl-2-linoleoyl-GPI (18:0/18:2)	LI	rs1540037	0.9962	3	rs1540037	0.9746	23.233	21.5744	1.07688	Intron	LOC105372112
C100021726	GlcNAc sulfate conjugate of C21H34O2 steroid**	PC	rs72927764	0.9989	17	rs72927764	0.3445	17.94	14.6535	1.22428	Downstream/upstream	MRO
C100009030	lactosyl-N-palmitoyl-sphingosine (d18:1/16:0)	LI	rs3752246	0.9991	2	rs3752246	0.7525	12.231	17.3234	0.706039	Non-coding transcript exon	ABCA7
C100015620	lactosyl-N-nervonoyl-sphingosine (d18:1/24:1)*	LI	rs3752246	0.9967	2	rs3752246	0.8155	12.3	17.3234	0.710022	Non-coding transcript exon	ABCA7
C100015787	sphingomyelin (d18:1/19:0, d19:1/18:0)*	LI	rs7258249	0.9994	6	rs147599379	0.5875	37.972	48.9903	0.775092	Intron	CERS4
C100015787	sphingomyelin (d18:1/19:0, d19:1/18:0)*	LI	rs144294115	0.9994	3	rs144294115	0.9361	0.381	0.933694	0.408057	Downstream/upstream	OR7G1
C100015787	sphingomyelin (d18:1/19:0, d19:1/18:0)*	LI	rs7248003	0.9994	1	rs7248003	0.9994	26.677	30.3794	0.878128	Intron	CERS4
C100015882	glycosyl ceramide (d18:1/20:0, d16:1/22:0)*	LI	rs62126382	0.9996	6	rs12982350	0.2651	38.872	49.6201	0.783392	Downstream/upstream	CERS4
C100015882	glycosyl ceramide (d18:1/20:0, d16:1/22:0)*	LI	rs538709175	0.9996	3	rs538709175	0.4854	0.386	0.0975746	3.95595	Intron	CERS4
C100006290	sphingomyelin (d18:1/20:0, d16:1/22:0)*	LI	rs2336171	0.9985	5	rs2336171	0.4125	39.065	49.6996	0.786022	Downstream/upstream	CERS4
C100006290	sphingomyelin (d18:1/20:0, d16:1/22:0)*	LI	rs538709175	0.9985	3	rs538709175	0.4574	0.323	0.0975746	3.31029	Intron	CERS4
C100006290	sphingomyelin (d18:1/20:0, d16:1/22:0)*	LI	rs7248003	0.9985	1	rs7248003	0.9985	26.663	30.3794	0.877667	Intron	CERS4
C100006290	sphingomyelin (d18:1/20:0, d16:1/22:0)*	LI	rs149556562	0.9985	2	rs149556562	0.7938	17.922	13.5569	1.32198	Downstream/upstream	AC010323.2
C100001882	glycosyl-N-stearoyl-sphingosine (d18:1/18:0)	LI	rs147599379	0.9964	12	rs147599379	0.3193	38.316	48.9903	0.782114	Intron	CERS4
C100002106	sphingomyelin (d18:1/18:1, d18:2/18:0)	LI	rs899205	0.9994	2	rs899205	0.705	36.673	21.2914	1.72243	Intron	CERS4
C100006292	sphingomyelin (d18:1/20:1, d18:2/20:0)*	LI	rs538709175	1	2	rs538709175	0.6064	0.331	0.0975746	3.39228	Intron	CERS4
C100002106	sphingomyelin (d18:1/18:1, d18:2/18:0)	LI	rs527480139	0.9994	2	rs527480139	0.5122	0.33	0	∞	Missense	CERS4
C100006292	sphingomyelin (d18:1/20:1, d18:2/20:0)*	LI	rs11669485	1	1	rs11669485	1	49.619	42.9555	1.15513	Intron	CERS4
C100002106	sphingomyelin (d18:1/18:1, d18:2/18:0)	LI	rs11669485	0.9994	1	rs11669485	0.9994	49.611	42.9555	1.15494	Intron	CERS4
C100002106	sphingomyelin (d18:1/18:1, d18:2/18:0)	LI	rs11881630	0.9994	7	rs11881630	0.1774	8.207	1.72697	4.75225	Synonymous	CERS4
C100006292	sphingomyelin (d18:1/20:1, d18:2/20:0)*	LI	rs148417916	1	2	rs141735698	0.5	4.948	4.56221	1.08456	Intron	CERS4
C100006292	sphingomyelin (d18:1/20:1, d18:2/20:0)*	LI	rs11881630	1	9	rs11881630	0.25	8.207	1.72697	4.75225	Synonymous	CERS4
C100002106	sphingomyelin (d18:1/18:1, d18:2/18:0)	LI	rs148417916	0.9994	2	rs148417916	0.4997	4.935	4.56207	1.08175	Intron	CERS4
C1538	stearoyl sphingomyelin (d18:1/18:0)	LI	rs538709175	1	3	rs538709175	0.5611	0.331	0.0975746	3.39228	Intron	CERS4
C1538	stearoyl sphingomyelin (d18:1/18:0)	LI	rs7248003	1	1	rs7248003	1	26.698	30.3794	0.878819	Intron	CERS4
C100015632	N-stearoyl-sphingadienine (d18:2/18:0)*	LI	rs10414312	0.9994	6	rs899205	0.6403	36.425	21.2914	1.71078	Intron	CERS4
C1547	N-stearoyl-sphingosine (d18:1/18:0)*	LI	rs2927721	0.9993	10	rs2927721	0.8095	14.622	16.2011	0.902531	Intron	CERS4
C100002107	palmitoyl sphingomyelin (d18:1/16:0)	LI	rs528738621	0.9993	56	rs528738621	0.05039	11.212	11.8718	0.944423	Intron	SMARCA4
C100008954	palmitoyl dihydrosphingomyelin (d18:0/16:0)*	LI	rs528738621	0.9972	56	rs528738621	0.1021	11.193	11.8718	0.942822	Intron	SMARCA4
C266	cholesterol	LI	rs55791371	0.9971	65	rs56125973	0.04146	12.223	11.5091	1.06203	Intron	SMARCA4
C999912844	X - 12844	UN	rs4804181	0.9878	3	rs4804181	0.731	23.973	21.7469	1.10236	Downstream/upstream	ZNF799
C999917357	X - 17357	UN	rs4804181	0.9795	5	rs4804181	0.6697	24.147	21.7469	1.11037	Downstream/upstream	ZNF799
C999917340	X - 17340	UN	rs4804181	0.9935	9	rs2910993	0.4197	31.001	23.8305	1.3009	Non-coding transcript exon	ZNF799
C100001593	glutarylcarnitine (C5-DC)	AA	rs8012	0.9994	1	rs8012	0.9994	45.99	44.6642	1.02968	3' UTR	GCDH
C100001593	glutarylcarnitine (C5-DC)	AA	rs12151303	0.9994	37	rs12151303	0.3791	28.383	38.1204	0.744562	Intron	GCDH
C999912411	X - 12411	UN	rs62111897	0.9998	1	rs62111897	0.9998	5.294	3.02674	1.74908	Intron	MRI1
C999912411	X - 12411	UN	rs151037434	0.9998	15	rs151037434	0.4095	44.126	44.8882	0.98302	Intron	CCDC130
C999912411	X - 12411	UN	rs1027468224	0.9998	4	rs1027468224	0.6248	0.774	0.179491	4.31219	Intron	LOC105372284
C999912411	X - 12411	UN	rs142646684	0.9998	8	rs142646684	0.5768	0.976	0.117731	8.29009	Intron	MRI1
C100004243	gamma-CEHC glucuronide*	CV	rs148254076	0.9782	12	rs148254076	0.2205	17.636	28.4305	0.62032	Downstream/upstream	CLEC4O
C100019982	octadecadienedioate (C18:2-DC)*	LI	rs148254076	0.9976	9	rs148254076	0.3163	20.531	28.4305	0.722147	Downstream/upstream	CLEC4O
C100005977	alpha-CMBHC glucuronide	CV	rs148254076	0.9965	11	rs148254076	0.2157	18.518	28.4305	0.651343	Downstream/upstream	CLEC4O
C100002094	gamma-CEHC	CV	rs2108622	0.9998	8	rs2108622	0.2661	20.891	28.596	0.730557	Missense	CYP4F2
C100001615	octadecanedioate (C18-DC)	LI	rs1865109	0.9986	10	rs4239627	0.169	25.957	27.1209	0.957085	Intergenic	-
C100005998	octadecanedioylcarnitine (C18-DC)*	LI	rs755692	0.9999	10	rs755692	0.1557	25.591	27.061	0.945678	Intergenic	-
C100002106	sphingomyelin (d18:1/18:1, d18:2/18:0)	LI	rs911486174	0.9957	11	rs911486174	0.3534	2.653	0.0482415	54.9941	Downstream/upstream	COMP
C100001882	glycosyl-N-stearoyl-sphingosine (d18:1/18:0)	LI	rs1013893365	0.9998	2	rs1013893365	0.9958	2.956	0.0460128	64.243	Downstream/upstream	GDF1
C100010923	linoleoyl-arachidonoyl-glycerol (18:2/20:4) [2]*	LI	rs150057262	1	5	rs150057262	0.4357	5.441	1.12495	4.83666	Downstream/upstream	NCAN
C100010923	linoleoyl-arachidonoyl-glycerol (18:2/20:4) [2]*	LI	rs2157850	1	47	rs2157850	0.08452	10.838	13.3311	0.812986	Intron	MEF2B
C100010922	linoleoyl-arachidonoyl-glycerol (18:2/20:4) [1]*	LI	rs150057262	0.9987	8	rs150057262	0.6877	5.355	1.12495	4.76021	Downstream/upstream	NCAN
C100009139	1-myristoyl-2-arachidonoyl-GPC (14:0/20:4)*	LI	rs187429064	0.9959	5	rs187429064	0.3536	5.676	1.18513	4.78935	Missense	TM6SF2
C100010936	oleoyl-arachidonoyl-glycerol (18:1/20:4) [1]*	LI	rs187429064	0.9999	5	rs8100204	0.9985	15.614	13.9996	1.11532	Intron	SUGP1
C100009140	1-myristoyl-2-docosahexaenoyl-GPC (14:0/22:6)*	LI	rs187429064	0.9976	9	rs187429064	0.3337	5.682	1.18513	4.79441	Missense	TM6SF2
C100010937	oleoyl-arachidonoyl-glycerol (18:1/20:4) [2]*	LI	rs8100204	0.9992	41	rs8100204	0.9984	15.536	13.9996	1.10975	Intron	SUGP1
C100010930	palmitoleoyl-linoleoyl-glycerol (16:1/18:2) [1]*	LI	rs182611493	0.9999	12	rs182611493	0.2517	5.726	1.18354	4.83803	Intron	MAU2
C999924736	X - 24736	UN	rs61433192	1	2	rs61433192	0.9299	16.501	25.6711	0.642785	Intron	CEP89
C999924736	X - 24736	UN	rs12976336	1	5	rs12976336	0.711	43.453	40.9518	1.06108	Intron	SLC7A9
C100003415	N6-methyllysine	AA	rs10413147	0.9924	66	rs4805015	0.08585	18.359	20.4232	0.898929	Intron	CEP89
C999911315	X - 11315	UN	rs201742362	0.9967	1	rs201742362	0.9967	1.134	0.0325148	34.8764	Splice donor	PRODH2
C999911315	X - 11315	UN	rs3848666	0.9967	1	rs3848666	0.9967	16.502	16.8738	0.977966	Missense	PRODH2
C999911315	X - 11315	UN	rs3761097	0.9967	2	rs3761097	0.9858	1.051	5.03904	0.208571	Missense	PRODH2
C100006260	6-hydroxyindole sulfate	XE	rs56113850	0.9937	4	rs56113850	0.8841	44.166	41.8657	1.05494	Intron	CYP2A6
C100000445	theobromine	XE	rs56113850	0.99	2	rs56113850	0.9796	44.181	41.8657	1.0553	Intron	CYP2A6
C100004318	indolin-2-one	XE	rs56113850	0.9957	1	rs56113850	0.9957	45.497	41.8657	1.08674	Intron	CYP2A6
C100001108	3-methylxanthine	XE	rs56113850	0.9907	1	rs56113850	0.9907	44.215	41.8657	1.05612	Intron	CYP2A6
C100000453	paraxanthine	XE	rs56113850	0.999	11	rs56113850	0.4158	44.26	41.8657	1.05719	Intron	CYP2A6
C100010923	linoleoyl-arachidonoyl-glycerol (18:2/20:4) [2]*	LI	rs438811	0.9841	4	rs438811	0.4015	23.466	21.944	1.06936	Downstream/upstream	APOC1
C100010936	oleoyl-arachidonoyl-glycerol (18:1/20:4) [1]*	LI	rs390082	0.9939	3	rs390082	0.3774	6.025	10.7101	0.562553	Downstream/upstream	APOC1
C100000792	dehydroepiandrosterone sulfate (DHEA-S)	LI	rs76531193	0.9847	40	rs76531193	0.2531	17.057	15.9906	1.06669	Downstream/upstream	TPRX2P
C100001999	21-hydroxypregnenolone disulfate	LI	rs76531193	0.995	42	rs76531193	0.2959	17.023	15.9906	1.06456	Downstream/upstream	TPRX2P
C100001993	pregnenediol disulfate (C21H34O8S2)*	LI	rs76531193	0.9997	4	rs76531193	0.4726	17.057	15.9906	1.06669	Downstream/upstream	TPRX2P
C100021103	pregnenetriol sulfate*	LI	rs76531193	0.9999	22	rs76531193	0.3067	17.057	15.9906	1.06669	Downstream/upstream	TPRX2P
C999921470	X - 21470	UN	rs76531193	0.9963	23	rs138519705	0.1984	16.923	15.9151	1.06333	Downstream/upstream	SULT2A1
C100001992	androstenediol (3beta,17beta) disulfate (1)	LI	rs76531193	0.9968	20	rs76531193	0.4045	17.057	15.9906	1.06669	Downstream/upstream	TPRX2P
C999924546	X - 24546	UN	rs76531193	0.9917	27	rs76531193	0.2033	16.596	15.9906	1.03786	Downstream/upstream	TPRX2P
C100001993	pregnenediol disulfate (C21H34O8S2)*	LI	rs177037	0.9997	4	rs177037	0.6748	45.724	47.8056	0.956457	Downstream/upstream	SULT2A1
C999921441	X - 21441	UN	rs62128825	0.9946	28	rs62128825	0.1744	16.901	16.0348	1.05402	Downstream/upstream	LINC01595
C100021104	pregnenetriol disulfate*	LI	rs62128825	0.9998	12	rs62128825	0.539	16.976	16.0348	1.0587	Downstream/upstream	LINC01595
C100001988	5alpha-pregnan-3beta,20alpha-diol disulfate	LI	rs62128825	0.9999	25	rs398121045	0.1728	17.528	16.3396	1.07273	Downstream/upstream	SULT2A1
C100021104	pregnenetriol disulfate*	LI	rs144750269	0.9998	21	rs16981893	0.2324	30.736	28.5765	1.07557	Intergenic	-
C999921442	X - 21442	UN	rs296390	0.9923	38	rs58780458	0.1223	20.395	15.7312	1.29647	Intergenic	-
C100002003	21-hydroxypregnenolone monosulfate (1)	LI	rs296387	0.9983	30	rs296387	0.2318	19.441	16.0574	1.21072	Downstream/upstream	SULT2A1
C100001073	androsterone sulfate	LI	rs398121045	0.9978	26	rs398121045	0.2897	17.65	16.3396	1.0802	Downstream/upstream	SULT2A1
C100020848	tetrahydrocortisol sulfate (1)	LI	rs138519705	0.9968	29	rs138519705	0.1882	14.465	15.9151	0.908885	Downstream/upstream	SULT2A1
C100020823	lithocholate sulfate (1)	LI	rs71181604	0.9878	37	rs71181604	0.1087	16.767	15.9342	1.05226	Downstream/upstream	SULT2A1
C100002018	5alpha-androstan-3alpha,17beta-diol monosulfate (1)	LI	rs71181604	0.9945	32	rs398121045	0.1056	17.306	16.3396	1.05914	Downstream/upstream	SULT2A1
C100006641	glycochenodeoxycholate 3-sulfate	LI	rs10670440	0.9999	26	rs71181604	0.1412	16.973	15.9342	1.06519	Downstream/upstream	SULT2A1
C100006642	glycodeoxycholate 3-sulfate	LI	rs10670440	0.9874	31	rs10670440	0.1223	17.011	16.1782	1.05148	Downstream/upstream	SULT2A1
C100002761	androsterone glucuronide	LI	rs10670440	0.9911	20	rs10670440	0.3511	17.365	16.1782	1.07336	Downstream/upstream	SULT2A1
C100021331	metabolonic lactone sulfate	PC	rs10670440	0.9887	52	rs10670440	0.1006	17.296	16.1782	1.06909	Downstream/upstream	SULT2A1
C999921471	X - 21471	UN	rs10670440	0.999	31	rs10670440	0.2051	17.095	16.1782	1.05667	Downstream/upstream	SULT2A1
C100002027	androstenediol (3alpha, 17alpha) monosulfate (3)	LI	rs10670440	0.9978	9	rs10670440	0.7994	17.337	16.1782	1.07163	Downstream/upstream	SULT2A1
C100002026	androstenediol (3alpha, 17alpha) monosulfate (2)	LI	rs62129966	0.9884	8	rs62129966	0.6007	17.136	15.942	1.0749	Intron	SULT2A1
C100004182	3b-hydroxy-5-cholenoic acid	LI	rs62129966	0.9956	26	rs62129966	0.1682	17.838	15.942	1.11893	Intron	SULT2A1
C100003470	pregnanediol-3-glucuronide	LI	rs10425629	0.9866	19	rs10425629	0.4943	22.721	16.5214	1.37525	Intron	SULT2A1
C100006005	5alpha-androstan-3alpha,17beta-diol monosulfate (2)	LI	rs10426201	0.9956	13	rs2547234	0.2927	22.144	16.357	1.35379	Intron	SULT2A1
C100006005	5alpha-androstan-3alpha,17beta-diol monosulfate (2)	LI	rs16981893	0.9956	6	rs35473677	0.3657	47.14	48.8445	0.965104	Downstream/upstream	SULT2A1
C100006005	5alpha-androstan-3alpha,17beta-diol monosulfate (2)	LI	rs753574598	0.9956	16	rs764444694	0.2379	2.853	0.235396	12.12	Intergenic	-
C100001548	testosterone sulfate	LI	rs55662444	1	4	rs56389509	0.4821	31.509	40.8902	0.770576	Intron	SULT2A1
C100002017	5alpha-androstan-3alpha,17beta-diol disulfate	LI	rs177037	0.9997	4	rs55662444	0.4377	34.679	40.8968	0.847964	Intron	SULT2A1
C100002014	5alpha-pregnan-3beta,20alpha-diol monosulfate (2)	LI	rs62129970	0.9844	24	rs62129970	0.2415	18.302	15.6545	1.16912	Downstream/upstream	SULT2A1
C100002023	5alpha-androstan-3beta,17beta-diol monosulfate (1)	LI	rs2637121	0.9998	41	rs2637121	0.2286	23.974	15.6079	1.53602	Intergenic	-
C999924947	X - 24947	UN	rs296371	0.9785	34	rs296371	0.4483	20.872	17.4175	1.19834	Intergenic	-
C100002129	pregnenolone sulfate	LI	rs16981893	0.9998	16	rs2932760	0.2275	31.449	29.2669	1.07456	Intergenic	-
C100002067	pregnenediol sulfate (C21H34O5S)*	LI	rs16981893	0.999	14	rs16981893	0.6056	30.736	28.5765	1.07557	Intergenic	-
C100006292	sphingomyelin (d18:1/20:1, d18:2/20:0)*	LI	rs61751862	0.9973	2	rs61751862	0.9724	3.266	1.38566	2.357	Downstream/upstream	DBP
C828	arabinose	CA	rs35230038	0.9955	26	rs35230038	0.07946	5.327	4.792	1.11164	Intron	BCAT2
C100009066	1-palmitoyl-2-oleoyl-GPI (16:0/18:1)*	LI	rs2576452	0.9999	7	rs2576452	0.4858	40.342	42.86	0.941251	Intron	TMC4
C100001786	1-palmitoleoyl-GPI (16:1)*	LI	rs2576452	0.9914	4	rs2576452	0.7031	41.731	42.86	0.973658	Intron	TMC4
C100000616	1-stearoyl-2-arachidonoyl-GPI (18:0/20:4)	LI	rs641738	0.9978	3	rs641738	0.4328	38.835	43.685	0.888978	Missense	TMC4
C100001777	1-oleoyl-GPI (18:1)	LI	rs1379749517	0.9999	7	rs641738	0.2344	38.858	43.685	0.889504	Missense	TMC4
C100001655	1-palmitoyl-GPI (16:0)	LI	rs1379749517	0.9969	7	rs1379749517	0.3421	41.995	43.7973	0.958849	5' UTR	TMC4
C100008993	1-palmitoyl-2-arachidonoyl-GPI (16:0/20:4)*	LI	rs626283	0.9968	4	rs626283	0.3868	38.807	43.6481	0.889088	Downstream/upstream	TMC4
C100008994	1-stearoyl-2-linoleoyl-GPI (18:0/18:2)	LI	rs8736	0.9996	3	rs8736	0.8357	38.779	43.4816	0.891849	3' UTR	MBOAT7
C100009181	1-stearoyl-2-oleoyl-GPI (18:0/18:1)*	LI	rs8736	0.9973	7	rs8736	0.278	38.711	43.4816	0.890285	3' UTR	MBOAT7
C100001654	1-arachidonoyl-GPI (20:4)*	LI	rs8736	0.9996	3	rs8736	0.4225	38.756	43.4816	0.89132	3' UTR	MBOAT7
C100001778	1-linoleoyl-GPI (18:2)*	LI	rs8736	0.9995	3	rs8736	0.6709	38.756	43.4816	0.89132	3' UTR	MBOAT7
C1528	1-palmitoyl-2-linoleoyl-GPI (16:0/18:2)	LI	rs8736	0.9946	3	rs8736	0.5565	38.991	43.4816	0.896724	3' UTR	MBOAT7
C100009069	1-(1-enyl-palmitoyl)-2-linoleoyl-GPE (P-16:0/18:2)*	LI	rs56154925	0.9996	6	rs56154925	0.304	15.473	18.2407	0.848268	Downstream/upstream	PPP6R1
C100009002	1-(1-enyl-palmitoyl)-2-arachidonoyl-GPE (P-16:0/20:4)*	LI	rs4374298	0.9978	5	rs4374298	0.2723	15.792	19.5203	0.809004	Synonymous	TMEM86B
C100004182	3b-hydroxy-5-cholenoic acid	LI	rs147464959	0.9996	7	rs182490655	0.2063	0.58	0.73108	0.793347	Intron	SLC27A5
C100020409	ascorbic acid 3-sulfate*	CV	rs141583725	0.9958	64	rs141583725	0.04655	41.657	48.7797	0.853982	Intron	TMEM230
C100009027	sphingomyelin (d18:0/18:0, d19:0/17:0)*	LI	rs4814175	0.9959	9	rs4814175	0.1585	33.186	38.4508	0.863077	Intron	LINC01723
C100015792	sphingomyelin (d18:1/25:0, d19:0/24:1, d20:1/23:0, d19:1/24:0)*	LI	rs4814175	0.9979	8	rs4814175	0.1784	33.222	38.4508	0.864013	Intron	LINC01723
C100009038	myristoyl dihydrosphingomyelin (d18:0/14:0)*	LI	rs4814175	0.9996	8	rs4814175	0.2864	33.188	38.4508	0.863129	Intron	LINC01723
C100015727	ceramide (d16:1/24:1, d18:1/22:1)*	LI	rs1321940	0.9995	9	rs686548	0.2298	33.146	38.3417	0.86449	Intron	LINC01723
C100015730	glycosyl ceramide (d16:1/24:1, d18:1/22:1)*	LI	rs1321940	0.9947	9	rs1321940	0.137	34.805	38.2872	0.909051	Intron	LINC01723
C100015755	ceramide (d18:1/20:0, d16:1/22:0, d20:1/18:0)*	LI	rs1321940	0.9953	9	rs74181389	0.1524	33.487	38.3919	0.872241	Intron	LINC01723
C100015786	sphingomyelin (d18:0/20:0, d16:0/22:0)*	LI	rs364585	0.9994	8	rs680379	0.1753	33.035	38.3341	0.861765	Intron	LINC01723
C100006296	sphingomyelin (d18:1/22:2, d18:2/22:1, d16:1/24:2)*	LI	rs168622	0.9952	9	rs168622	0.187	33.017	38.2961	0.86215	Intron	LINC01723
C100008920	sphingomyelin (d18:1/17:0, d17:1/18:0, d19:1/16:0)	LI	rs168622	0.9998	9	rs168622	0.1709	33.001	38.2961	0.861733	Intron	LINC01723
C100006290	sphingomyelin (d18:1/20:0, d16:1/22:0)*	LI	rs686548	0.9974	9	rs686548	0.2104	33.082	38.3417	0.86282	Intron	LINC01723
C100015787	sphingomyelin (d18:1/19:0, d19:1/18:0)*	LI	rs686548	0.9999	9	rs686548	0.2024	33.095	38.3417	0.863159	Intron	LINC01723
C100015790	sphingomyelin (d18:2/21:0, d16:2/23:0)*	LI	rs686548	0.9965	9	rs686548	0.2063	33.097	38.3417	0.863212	Intron	LINC01723
C100006295	sphingomyelin (d18:1/22:1, d18:2/22:0, d16:1/24:1)*	LI	rs686548	0.9996	9	rs686548	0.2123	33.076	38.3417	0.862664	Intron	LINC01723
C100015744	ceramide (d18:2/24:1, d18:1/24:2)*	LI	rs686548	0.9933	9	rs686548	0.1608	33.079	38.3417	0.862742	Intron	LINC01723
C100009025	sphingomyelin (d18:1/21:0, d17:1/22:0, d16:1/23:0)*	LI	rs686548	0.9948	9	rs686548	0.3004	33.1	38.3417	0.86329	Intron	LINC01723
C339	glutarate (C5-DC)	LI	rs6124830	0.9983	6	rs6124830	0.2899	19.237	20.1522	0.954586	Intron	SLC13A3
C100005850	3-methylglutarylcarnitine (2)	AA	rs4809594	0.9971	5	rs6017948	0.2032	8.629	5.0917	1.69472	Intron	SLC13A3
C100002500	formiminoglutamate	AA	rs398124234	0.9963	2	rs398124234	0.9846	0.689	0.605308	1.13826	Frameshift	FTCD
C480	proline	AA	rs5992344	1	2	rs5992344	0.5574	34.46	21.425	1.6084	Non-coding transcript exon	AC007326.2
C480	proline	AA	rs2904552	1	1	rs2904552	1	4.151	9.06289	0.458022	Missense	PRODH
C480	proline	AA	rs1238260924	1	1	rs1238260924	1	0.397	0.00929167	42.7264	Intron	DGCR9
C480	proline	AA	rs16983466	1	1	rs16983466	1	21.265	25.1214	0.846489	Synonymous	PRODH
C480	proline	AA	rs5747933	1	2	rs5747933	0.5123	0.611			Missense	PRODH
C480	proline	AA	rs188842348	1	4	rs188842348	0.5652	1.429	1.00985	1.41506	Downstream/upstream	AC007326.4
C480	proline	AA	rs148375080	1	1	rs148375080	1	1.331	12.0968	0.110029	Missense	PRODH
C480	proline	AA	rs183849822	1	4	rs183849822	0.3792	1.944	0.382697	5.07974	Intron	DGCR2
C480	proline	AA	rs2904551	1	1	rs2904551	1	0.383	0.186966	2.0485	Missense	PRODH
C100003258	2-O-methylascorbic acid	CV	rs4680	0.9997	4	rs4680	0.619	45.632	48.113	0.948434	Missense	COMT
C100003258	2-O-methylascorbic acid	CV	rs6267	0.9997	1	rs6267	0.9997	5.778	0.142459	40.559	Missense	COMT
C100003258	2-O-methylascorbic acid	CV	rs60481381	0.9997	2	rs174691	0.9742	22.129	22.1337	0.999788	Intron	COMT
C100003258	2-O-methylascorbic acid	CV	rs199637204	0.9982	3	rs199637204	0.5049	0.098	0.00464727	21.0876	Missense	COMT
C999912707	X - 12707	UN	rs4680	0.9982	4	rs4680	0.3176	44.799	48.113	0.93112	Missense	COMT
C999912707	X - 12707	UN	rs6267	0.9982	2	rs6267	0.7616	5.808	0.142459	40.7696	Missense	COMT
C999912707	X - 12707	UN	rs60481381	0.9982	3	rs60481381	0.6753	25.008	21.1214	1.18401	Intron	COMT
C100020493	glucuronide of piperine metabolite C17H21NO3 (5)*	XE	rs174695	0.9748	1	rs174695	0.9748	49.206	45.7124	1.07643	Intron	COMT
C100020491	glucuronide of piperine metabolite C17H21NO3 (3)*	XE	rs174695	0.9927	5	rs174695	0.3171	49.601	45.7124	1.08507	Intron	COMT
C100020492	glucuronide of piperine metabolite C17H21NO3 (4)*	XE	rs174695	0.9971	1	rs174695	0.9971	48.372	45.7124	1.05818	Intron	COMT
C999912713	X - 12713	UN	rs4680	0.997	4	rs4680	0.5625	48.714	48.113	1.01249	Missense	COMT
C999912713	X - 12713	UN	rs6267	0.997	2	rs6267	0.8263	5.41	0.142459	37.9758	Missense	COMT
C100020372	3-indoleglyoxylic acid	XE	rs5751777	0.9962	5	rs5751777	0.8369	36.658	41.016	0.893749	Intron	LOC107985558
C100020372	3-indoleglyoxylic acid	XE	rs1402391667	0.9962	1	rs1402391667	0.9962	7.647	7.00968	1.09092	Intron	GSTT2B
C100020219	3-formylindole	XE	rs2858911	0.9964	3	rs2858911	0.4665	40.258	42.2458	0.952947	Downstream/upstream	GSTT2B
C100020219	3-formylindole	XE	rs79966373	0.9964	7	rs144539811	0.316	5.705	6.23775	0.914593	Downstream/upstream	GSTT2B
C999924549	X - 24549	UN	rs200221229	0.9711	80	rs5751792	0.2148	43.365	47.6254	0.910544	Intron	GSTT4
C100001295	gamma-glutamyltryptophan	PE	rs117510742	0.9999	8	rs117510742	0.3588	0.574	0.870454	0.659426	Intron	ADORA2A-AS1
C1053	3-ureidopropionate	NU	rs145766755	0.9981	1	rs145766755	0.9981	0.296	0.0340673	8.68868	Missense	UPB1
C100001437	cysteine-glutathione disulfide	AA	rs6004193	0.9997	25	rs3859862	0.2188	31.484	36.2957	0.867431	Intron	GGT1
C100001437	cysteine-glutathione disulfide	AA	rs554654292	0.9997	4	rs554654292	0.7141	6.411	2.62724	2.4402	Intron	GGT1
C100001437	cysteine-glutathione disulfide	AA	rs549787670	0.9997	8	rs549787670	0.3952	0.572	0.161056	3.55156	Intron	GGT1
C100000491	gamma-glutamylphenylalanine	PE	rs549787670	0.9964	8	rs549787670	0.3647	0.531	0.161056	3.29699	Intron	GGT1
C1105	alpha-tocopherol	CV	rs182488695	0.9999	1	rs182488695	0.9999	1.549	0.0077421	200.075	Missense	SEC14L2
C100008998	gamma-tocopherol/beta-tocopherol	CV	rs182488695	0.9998	1	rs182488695	0.9998	1.548	0.0077421	199.946	Missense	SEC14L2
C100015735	ceramide (d18:1/14:0, d16:1/16:0)*	LI	rs182488695	0.9934	1	rs182488695	0.9934	1.565	0.0077421	202.142	Missense	SEC14L2
C100008998	gamma-tocopherol/beta-tocopherol	CV	rs5994305	0.9998	37	rs5994305	0.1601	21.371	17.7441	1.2044	3' UTR	SEC14L2
C100020414	6-bromotryptophan	AA	rs11089792	0.9995	3	rs28479194	0.9995	48.477	39.0519	1.24135	Intergenic	-
C100020414	6-bromotryptophan	AA	rs146608926	0.9995	1	rs146608926	0.9995	0.164	0.21525	0.761905	Missense	FOXRED2
C407	lysine	AA	rs11554714	0.9999	1	rs11554714	0.9999	9.585	3.5576	2.69423	Missense	TST
C100001664	N6-succinyladenosine	NU	rs773404017	1	6	rs773404017	0.376	0.414	0.00619387	66.8403	Splice region	ADSL
C100001664	N6-succinyladenosine	NU	rs8192461	1	6	rs8192461	0.479	1.175	0.0727689	16.147	Missense	ADSL
C100001664	N6-succinyladenosine	NU	rs8135371	1	3	rs8135371	0.698	22.105	14.2813	1.54783	Intron	ADSL
C100002773	solanidine	XE	rs5751229	0.9992	1	rs5751229	0.9992	21.272	22.5515	0.943263	Downstream/upstream	CYP2D7
C100002773	solanidine	XE	rs35742686	0.9992	7	rs35742686	0.7393	6.73	1.70117	3.9561	Frameshift	CYP2D6
C100015620	lactosyl-N-nervonoyl-sphingosine (d18:1/24:1)*	LI	rs34989800	0.9999	50	rs34989800	0.08281	14.346	9.64186	1.48789	Intergenic	-
C100015623	lactosyl-N-behenoyl-sphingosine (d18:1/22:0)*	LI	rs28992176	0.9998	9	rs7287297	0.2866	8.11	11.8862	0.682304	Intron	A4GALT
C100015623	lactosyl-N-behenoyl-sphingosine (d18:1/22:0)*	LI	rs34989800	0.9998	48	rs34989800	0.1901	13.59	9.64186	1.40948	Intergenic	-
C999923641	X - 23641	UN	rs12483959	0.9976	18	rs12483959	0.1515	18.469	16.192	1.14062	Intron	PNPLA3
C999925790	X - 25790	UN	rs138809539	0.985	6	rs138809539	0.2696	23.635	26.5488	0.890247	Intron	FAM118A
C999922162	X - 22162	UN	rs138677194	0.9999	83	rs113178433	0.03207	1.628	3.40424	0.478227	Intron	TTC38
C999922162	X - 22162	UN	rs11704614	0.9999	79	rs11704614	0.1502	9.546	10.5817	0.902123	Downstream/upstream	GTSE1
C999922162	X - 22162	UN	rs181308858	0.9999	6	rs181308858	0.4721	1.237	0.842523	1.46821	Intron	GTSE1
C999922162	X - 22162	UN	rs117135869	0.9999	2	rs117135869	0.512	0.704	1.54856	0.454616	Missense	TTC38
C999922162	X - 22162	UN	rs35883013	0.9999	1	rs35883013	0.9999	0.686	1.04999	0.65334	Missense	TTC38
C1113	4-acetamidobutanoate	AA	rs140283535	0.9996	10	rs142133008	0.1317	1.288	1.92206	0.670114	Downstream/upstream	TUBGCP6
C100016038	(N(1) + N(8))-acetylspermidine	AA	rs61748567	0.999	2	rs61748567	0.9666	1.345	1.87721	0.716489	Missense	HDAC10
C192	N-acetylputrescine	AA	rs61748567	1	9	rs61748567	0.6367	1.343	1.87721	0.715423	Missense	HDAC10
C100001446	5-methyluridine (ribothymidine)	NU	rs548223694	1	5	rs762630777	0.2312	0.448	0.0139457	32.1246	Downstream/upstream	SCO2
C100001446	5-methyluridine (ribothymidine)	NU	rs397721291	1	7	rs397721291	0.2738	16.218	21.5412	0.752883	Downstream/upstream	ODF3B
C100001446	5-methyluridine (ribothymidine)	NU	rs5770887	1	3	rs5770887	0.5929	15.735	14.5594	1.08075	Downstream/upstream	SYCE3
C100001446	5-methyluridine (ribothymidine)	NU	rs756647111	1	1	rs756647111	1	0.119	0	∞	Downstream/upstream	SCO2
C100001446	5-methyluridine (ribothymidine)	NU	rs112723255	1	6	rs45499897	0.5868	6.38	5.97364	1.06803	Downstream/upstream	SCO2
C158	5,6-dihydrothymine	NU	rs140522	0.9983	3	rs140522	0.8371	28.962	33.0735	0.875686	Downstream/upstream	ODF3B
C535	uridine	NU	rs131785	0.998	14	rs131795	0.1623	16.28	21.478	0.757985	Downstream/upstream	ODF3B
C536	2'-deoxyuridine	NU	rs131761	0.9976	5	rs131761	0.4778	16.332	23.563	0.693121	Intron	CPT1B
C536	2'-deoxyuridine	NU	rs556167510	0.9976	6	rs556167510	0.5248	0.601	0.0418164	14.3724	3' UTR	ARSA
C100020409	ascorbic acid 3-sulfate*	CV	rs1637781	0.9997	1	rs1637781	0.9997	42.113	40.6237	1.03666	Intron	ARSD
C999913553	X - 13553	UN	rs6567682	0.9948	1	rs6567682	0.9948	33.619	36.2433	0.927592	Downstream/upstream	ARSD
C100020585	2-hydroxyfluorene sulfate	XE	rs211644	0.9923	4	rs211644	0.8371	31.344	29.9262	1.04738	Intron	ARSL
C999912847	X - 12847	UN	rs211644	0.9898	2	rs211644	0.9556	33.648	29.9262	1.12437	Intron	ARSL
C100001755	4-vinylphenol sulfate	XE	rs211644	0.9903	2	rs211644	0.8452	36.155	29.9262	1.20814	Intron	ARSL
C100020515	2-naphthol sulfate	XE	rs169828	0.9995	2	rs169828	0.9983	48.404	43.3439	1.11674	Intron	ARSL
C100001993	pregnenediol disulfate (C21H34O8S2)*	LI	rs5979866	0.9964	5	rs5979866	0.3026	44.801	41.0161	1.09228	Intron	PUDP
C100002028	androstenediol (3beta,17beta) monosulfate (1)	LI	rs5979866	0.9994	7	rs5979866	0.221	44.791	41.0161	1.09203	Intron	PUDP
C100002067	pregnenediol sulfate (C21H34O5S)*	LI	rs5979866	0.9936	5	rs5979866	0.3545	44.801	41.0161	1.09228	Intron	PUDP
C999924546	X - 24546	UN	rs5979866	0.9978	5	rs5979866	0.2954	44.472	41.0161	1.08426	Intron	PUDP
C100000792	dehydroepiandrosterone sulfate (DHEA-S)	LI	rs5979866	0.9963	5	rs5979866	0.2918	44.801	41.0161	1.09228	Intron	PUDP
C100003470	pregnanediol-3-glucuronide	LI	rs10458	0.9895	5	rs4830608	0.2408	45.674	41.0294	1.1132	Intron	PUDP
C100021104	pregnenetriol disulfate*	LI	rs10458	0.9989	5	rs10458	0.2673	44.721	41.1078	1.0879	3' UTR	PUDP
C100002009	5alpha-pregnan-3beta,20beta-diol monosulfate (1)	LI	rs10458	0.9915	8	rs10458	0.2721	45.524	41.1078	1.10743	3' UTR	PUDP
C100002029	androstenediol (3beta,17beta) monosulfate (2)	LI	rs10458	0.9978	5	rs10458	0.3218	45.024	41.1078	1.09527	3' UTR	PUDP
C100021103	pregnenetriol sulfate*	LI	rs4830608	0.9966	5	rs4830608	0.2066	44.736	41.0294	1.09034	Intron	PUDP
C100001734	N6-acetyllysine	AA	rs61735967	0.9981	1	rs61735967	0.9981	2.936	3.58792	0.818301	Missense	HDAC6
C100001597	tiglylcarnitine (C5:1-DC)	AA	rs201378370	0.997	1	rs201378370	0.997	2.584	0.0336727	76.7387	Missense	HSD17B10
C100001597	tiglylcarnitine (C5:1-DC)	AA	rs1264007	0.997	4	rs1264007	0.4732	39.803	40.9548	0.971876	Intron	SMC1A
C100002458	3-methylglutaconate	AA	rs201378370	0.9967	1	rs201378370	0.9967	2.568	0.0336727	76.2636	Missense	HSD17B10
C1161	tigloylglycine	AA	rs201378370	0.9958	1	rs201378370	0.9958	4.186	0.0336727	124.314	Missense	HSD17B10
C1094	thyroxine	AA	rs1804495	0.9988	3	rs1804495	0.3331	8.183	11.4366	0.71551	Missense	SERPINA7
C100001167	pro-hydroxy-pro	AA	rs4830159	0.9941	4	rs4830159	0.2616	21.742	20.5889	1.05601	Intergenic	-
C100003678	prolylproline	PE	rs4830164	0.9944	4	rs11096255	0.3006	14.389	20.8443	0.690309	Intergenic	-
C100001994	androstenediol (3beta,17beta) disulfate (2)	LI	rs7887186	0.9997	3	rs7887186	0.833	35.845	36.985	0.969177	Intergenic	-
C100002026	androstenediol (3alpha, 17alpha) monosulfate (2)	LI	rs5905042	0.9956	2	rs5905042	0.8335	33.593	31.8998	1.05308	Intergenic	-
C100001548	testosterone sulfate	LI	rs5905042	0.9988	3	rs5905042	0.4958	27.749	31.8998	0.86988	Intergenic	-
C100006005	5alpha-androstan-3alpha,17beta-diol monosulfate (2)	LI	rs5905042	0.9977	2	rs5905042	0.9426	32.186	31.8998	1.00897	Intergenic	-
C100001987	5alpha-androstan-3beta,17beta-diol disulfate	LI	rs5905042	0.9997	3	rs5905042	0.9463	33.709	31.8998	1.05672	Intergenic	-
C100002023	5alpha-androstan-3beta,17beta-diol monosulfate (1)	LI	rs5905042	0.9997	5	rs5905042	0.3966	28.538	31.8998	0.894614	Intergenic	-
C999924574	X - 24574	UN	rs5905042	0.999	3	rs5905042	0.9335	32.951	31.8998	1.03295	Intergenic	-
C100002017	5alpha-androstan-3alpha,17beta-diol disulfate	LI	rs5905042	0.9939	2	rs5905042	0.9738	32.979	31.8998	1.03383	Intergenic	-
C189	N6,N6,N6-trimethyllysine	AA	X:155251151:C:T	0.9984	2	X:155251151:C:T	0.7302	21.235			Intergenic	-
C189	N6,N6,N6-trimethyllysine	AA	X:154010239:C:T	0.9984	1	X:154010239:C:T	0.9984	0.064	0	∞	Downstream/upstream	IRAK1
C999923666	X - 23666	UN	rs35296872	0.9952	1	rs35296872	0.9952	23.993	24.5701	0.976512	Intron	VBP1
C999923666	X - 23666	UN	rs547956	0.9952	1	rs547956	0.9952	1.673	3.6257	0.461428	Intergenic	-
