# Supplementary material for: Genome-wide association studies of metabolites in Finnish men identify disease-relevant loci
Source: Nat Commun. 2022 Mar 28;13:1644. doi: 10.1038/s41467-022-29143-5 (PMC8960770; doi:10.1038/s41467-022-29143-5)
Supplement: Supplementary file 9 — Supplementary Data 6 [file 41467_2022_29143_MOESM9_ESM.xlsx]

## Sheet: Sheet1
Supplementary Data 6: Previous metabolite genetic associations with P<5×10-8 or stronger study-specific p-value threshold at 8,502 genetic variants in 381 publications
Publication resource: PubMed ID or DOI for the publication.
First author	Journal	Year	Publication resource	Chr:Pos	Metabolite
Meigs JB	BMC Med Genet	2007	17903298	8:40626720	fasting plasma glucose: tfpg
Li S	PLoS Genet	2007	17997608	4:9934286	urate levels
Saxena R	Science	2007	17463246	16:56961324	hdl cholesterol levels
Saxena R	Science	2007	17463246	19:44919689	ldl cholesterol levels
Wallace C	Am J Hum Genet	2008	18179892	4:9964756	urate levels
Wallace C	Am J Hum Genet	2008	18179892	11:116781707	ldl cholesterol
Burkhardt R	Arterioscler Thromb Vasc Biol	2008	18802019	5:75329662	ldl cholesterol
McArdle PF	Arthritis Rheum	2008	18759275	4:9920543	uric acid levels
Heid IM	Circ Cardiovasc Genet	2008	20031538	8:19975135	hdl cholesterol
Heid IM	Circ Cardiovasc Genet	2008	20031538	16:56951227	hdl cholesterol
Heid IM	Circ Cardiovasc Genet	2008	20031538	18:49632720	hdl cholesterol
Dehghan A	Lancet	2008	18834626	4:9920543	urate levels: ea
Dehghan A	Lancet	2008	18834626	4:88131171	urate levels: ea
Dehghan A	Lancet	2008	18834626	6:25870314	urate levels: ea
Sandhu MS	Lancet	2008	18262040	1:109279544	ldl cholesterol
Sandhu MS	Lancet	2008	18262040	2:21065449	ldl cholesterol
Sandhu MS	Lancet	2008	18262040	19:44919689	ldl cholesterol
Chambers JC	Nat Genet	2008	18454146	16:56959412	waist circumference and related phenotypes: hdl cholesterol
Doring A	Nat Genet	2008	18327256	4:9964756	urate levels
Hazra A	Nat Genet	2008	18776911	19:48703160	vitamin b12 levels
Kathiresan S	Nat Genet	2008	18193044	1:55039974	ldl cholesterol
Kathiresan S	Nat Genet	2008	18193044	1:62726106	triglycerides
Kathiresan S	Nat Genet	2008	18193044	1:109275908	ldl cholesterol
Kathiresan S	Nat Genet	2008	18193044	1:230159944	hdl cholesterol
Kathiresan S	Nat Genet	2008	18193044	1:230159944	triglycerides
Kathiresan S	Nat Genet	2008	18193044	2:21009323	ldl cholesterol
Kathiresan S	Nat Genet	2008	18193044	2:27518370	triglycerides
Kathiresan S	Nat Genet	2008	18193044	5:75352778	ldl cholesterol
Kathiresan S	Nat Genet	2008	18193044	7:73568544	triglycerides
Kathiresan S	Nat Genet	2008	18193044	8:19962213	hdl cholesterol
Kathiresan S	Nat Genet	2008	18193044	8:19962213	triglycerides
Kathiresan S	Nat Genet	2008	18193044	8:125474167	triglycerides
Kathiresan S	Nat Genet	2008	18193044	9:104885374	hdl cholesterol
Kathiresan S	Nat Genet	2008	18193044	11:116748357	triglycerides
Kathiresan S	Nat Genet	2008	18193044	15:58431476	hdl cholesterol
Kathiresan S	Nat Genet	2008	18193044	16:56961324	hdl cholesterol
Kathiresan S	Nat Genet	2008	18193044	19:11091630	ldl cholesterol
Kathiresan S	Nat Genet	2008	18193044	19:19547663	triglycerides
Kathiresan S	Nat Genet	2008	18193044	19:19547663	ldl cholesterol
Kathiresan S	Nat Genet	2008	18193044	19:44919689	ldl cholesterol
Kooner JS	Nat Genet	2008	18193046	7:73606007	triglycerides
Kooner JS	Nat Genet	2008	18193046	8:19961928	triglycerides
Kooner JS	Nat Genet	2008	18193046	11:116736721	triglycerides
Kooner JS	Nat Genet	2008	18193046	11:116861796	triglycerides
Vitart V	Nat Genet	2008	18327257	4:9933120	urate levels
Willer CJ	Nat Genet	2008	18193043	1:55030366	ldl cholesterol
Willer CJ	Nat Genet	2008	18193043	1:62583922	triglycerides
Willer CJ	Nat Genet	2008	18193043	1:109279544	ldl cholesterol
Willer CJ	Nat Genet	2008	18193043	1:230159169	hdl cholesterol
Willer CJ	Nat Genet	2008	18193043	2:21065449	ldl cholesterol
Willer CJ	Nat Genet	2008	18193043	2:27518370	triglycerides
Willer CJ	Nat Genet	2008	18193043	6:33176171	ldl cholesterol
Willer CJ	Nat Genet	2008	18193043	7:73568544	triglycerides
Willer CJ	Nat Genet	2008	18193043	8:19990179	hdl cholesterol
Willer CJ	Nat Genet	2008	18193043	8:19990179	triglycerides
Willer CJ	Nat Genet	2008	18193043	8:125474167	triglycerides
Willer CJ	Nat Genet	2008	18193043	9:104884939	hdl cholesterol
Willer CJ	Nat Genet	2008	18193043	11:116781491	triglycerides
Willer CJ	Nat Genet	2008	18193043	12:109457363	hdl cholesterol
Willer CJ	Nat Genet	2008	18193043	15:58382496	hdl cholesterol
Willer CJ	Nat Genet	2008	18193043	15:58382496	triglycerides
Willer CJ	Nat Genet	2008	18193043	16:56951227	hdl cholesterol
Willer CJ	Nat Genet	2008	18193043	16:56959412	hdl cholesterol
Willer CJ	Nat Genet	2008	18193043	16:56963321	hdl cholesterol
Willer CJ	Nat Genet	2008	18193043	18:49655298	hdl cholesterol
Willer CJ	Nat Genet	2008	18193043	19:11091630	ldl cholesterol
Willer CJ	Nat Genet	2008	18193043	19:19547663	ldl cholesterol
Willer CJ	Nat Genet	2008	18193043	19:19547663	triglycerides
Willer CJ	Nat Genet	2008	18193043	19:44919689	ldl cholesterol
Gieger C	PLoS Genet	2008	19043545	2:68343640	metabolite levels: sm
Gieger C	PLoS Genet	2008	19043545	10:37219522	metabolite levels: sm
Gieger C	PLoS Genet	2008	19043545	11:61803876	metabolite levels: pc
Melzer D	PLoS Genet	2008	18464913	17:14390704	protein quantitative trait loci: ft3
Bouatia-Naji N	Science	2008	18451265	2:168906638	fasting plasma glucose
Pollin TI	Science	2008	19074352	11:117661016	triglycerides
Benyamin B	Am J Hum Genet	2009	19084217	6:26092913	iron status biomarkers: serum iron
Ferrucci L	Am J Hum Genet	2009	19185284	11:116733008	carotenoid and tocopherol levels: alpha-tocopherol
Ferrucci L	Am J Hum Genet	2009	19185284	16:81230992	carotenoid and tocopherol levels: beta-carotene
Tanaka T	Am J Hum Genet	2009	19303062	1:21459575	folate pathway vitamin levels: vitamin b6
Tanaka T	Am J Hum Genet	2009	19303062	19:48703728	folate pathway vitamin levels: vitamin b12
Pare G	Circ Cardiovasc Genet	2009	20031578	1:11796321	homocysteine levels: wghs
Pare G	Circ Cardiovasc Genet	2009	20031578	21:43058387	homocysteine levels: wghs
Ridker PM	Circ Cardiovasc Genet	2009	20031564	16:56961324	hdl cholesterol
Hiura Y	Circ J	2009	19359809	16:56959412	hdl cholesterol
Zemunik T	Croat Med J	2009	19260141	4:9925343	biochemical measures: uric acid
Chambers JC	Diabetes	2009	19651812	11:92958366	fasting plasma glucose
Hazra A	Hum Mol Genet	2009	19744961	1:11898666	folate pathway vitamin levels: plasma homocysteine
Hazra A	Hum Mol Genet	2009	19744961	1:21459575	folate pathway vitamin levels: plasma plp
Hazra A	Hum Mol Genet	2009	19744961	1:21563893	folate pathway vitamin levels: plasma plp
Hazra A	Hum Mol Genet	2009	19744961	6:49441774	folate pathway vitamin levels: plasma vitamin b12
Hazra A	Hum Mol Genet	2009	19744961	9:98361054	folate pathway vitamin levels: plasma homocysteine
Hazra A	Hum Mol Genet	2009	19744961	10:17114152	folate pathway vitamin levels: plasma vitamin b12
Hazra A	Hum Mol Genet	2009	19744961	11:59866020	folate pathway vitamin levels: plasma vitamin b12
Hazra A	Hum Mol Genet	2009	19744961	19:48703728	folate pathway vitamin levels: plasma vitamin b12
Johnson AD	Hum Mol Genet	2009	19414484	2:233763993	bilirubin levels
Johnson AD	Hum Mol Genet	2009	19414484	12:21178615	bilirubin levels
Sanna S	Hum Mol Genet	2009	19419973	2:233759924	bilirubin levels
Sanna S	Hum Mol Genet	2009	19419973	12:20921188	bilirubin levels
Sanna S	Hum Mol Genet	2009	19419973	X:154326058	bilirubin levels
Aulchenko YS	Nat Genet	2009	19060911	1:25442446	cholesterol, total
Aulchenko YS	Nat Genet	2009	19060911	1:62465961	triglycerides
Aulchenko YS	Nat Genet	2009	19060911	1:62652525	cholesterol, total
Aulchenko YS	Nat Genet	2009	19060911	1:109275908	cholesterol, total
Aulchenko YS	Nat Genet	2009	19060911	1:109275908	ldl cholesterol
Aulchenko YS	Nat Genet	2009	19060911	2:20983311	hdl cholesterol
Aulchenko YS	Nat Genet	2009	19060911	2:20983311	triglycerides
Aulchenko YS	Nat Genet	2009	19060911	2:21009323	ldl cholesterol
Aulchenko YS	Nat Genet	2009	19060911	2:21009323	cholesterol, total
Aulchenko YS	Nat Genet	2009	19060911	2:27518370	triglycerides
Aulchenko YS	Nat Genet	2009	19060911	2:43837951	ldl cholesterol
Aulchenko YS	Nat Genet	2009	19060911	2:43837951	cholesterol, total
Aulchenko YS	Nat Genet	2009	19060911	5:75355259	ldl cholesterol
Aulchenko YS	Nat Genet	2009	19060911	5:75355259	cholesterol, total
Aulchenko YS	Nat Genet	2009	19060911	7:21567734	ldl cholesterol
Aulchenko YS	Nat Genet	2009	19060911	7:73441939	triglycerides
Aulchenko YS	Nat Genet	2009	19060911	8:19973410	triglycerides
Aulchenko YS	Nat Genet	2009	19060911	8:20007664	hdl cholesterol
Aulchenko YS	Nat Genet	2009	19060911	8:125492484	cholesterol, total
Aulchenko YS	Nat Genet	2009	19060911	9:104894789	hdl cholesterol
Aulchenko YS	Nat Genet	2009	19060911	11:48497341	hdl cholesterol
Aulchenko YS	Nat Genet	2009	19060911	11:61829740	cholesterol, total
Aulchenko YS	Nat Genet	2009	19060911	11:61829740	ldl cholesterol
Aulchenko YS	Nat Genet	2009	19060911	11:116733008	triglycerides
Aulchenko YS	Nat Genet	2009	19060911	11:116733008	ldl cholesterol
Aulchenko YS	Nat Genet	2009	19060911	15:58391167	hdl cholesterol
Aulchenko YS	Nat Genet	2009	19060911	16:56971567	hdl cholesterol
Aulchenko YS	Nat Genet	2009	19060911	16:67868167	hdl cholesterol
Aulchenko YS	Nat Genet	2009	19060911	18:49640844	hdl cholesterol
Aulchenko YS	Nat Genet	2009	19060911	18:49640844	cholesterol, total
Aulchenko YS	Nat Genet	2009	19060911	19:11100236	cholesterol, total
Aulchenko YS	Nat Genet	2009	19060911	19:11100236	ldl cholesterol
Aulchenko YS	Nat Genet	2009	19060911	19:19678719	cholesterol, total
Aulchenko YS	Nat Genet	2009	19060911	19:44892009	ldl cholesterol
Aulchenko YS	Nat Genet	2009	19060911	19:44892362	cholesterol, total
Aulchenko YS	Nat Genet	2009	19060911	19:44911194	triglycerides
Bouatia-Naji N	Nat Genet	2009	19060909	11:92940662	fasting plasma glucose
Kathiresan S	Nat Genet	2009	19060906	1:55030366	ldl cholesterol
Kathiresan S	Nat Genet	2009	19060906	1:109274968	ldl cholesterol
Kathiresan S	Nat Genet	2009	19060906	1:230159944	hdl cholesterol
Kathiresan S	Nat Genet	2009	19060906	2:20985339	triglycerides
Kathiresan S	Nat Genet	2009	19060906	2:21063185	ldl cholesterol
Kathiresan S	Nat Genet	2009	19060906	2:27508073	triglycerides
Kathiresan S	Nat Genet	2009	19060906	2:43846742	ldl cholesterol
Kathiresan S	Nat Genet	2009	19060906	5:75359901	ldl cholesterol
Kathiresan S	Nat Genet	2009	19060906	5:156971158	ldl cholesterol
Kathiresan S	Nat Genet	2009	19060906	7:73450539	triglycerides
Kathiresan S	Nat Genet	2009	19060906	8:11187652	triglycerides
Kathiresan S	Nat Genet	2009	19060906	8:19986711	triglycerides
Kathiresan S	Nat Genet	2009	19060906	8:19986711	hdl cholesterol
Kathiresan S	Nat Genet	2009	19060906	8:125478730	triglycerides
Kathiresan S	Nat Genet	2009	19060906	9:15289580	hdl cholesterol
Kathiresan S	Nat Genet	2009	19060906	9:104902020	hdl cholesterol
Kathiresan S	Nat Genet	2009	19060906	11:61803311	hdl cholesterol
Kathiresan S	Nat Genet	2009	19060906	11:61803311	triglycerides
Kathiresan S	Nat Genet	2009	19060906	11:116778201	hdl cholesterol
Kathiresan S	Nat Genet	2009	19060906	11:116778201	triglycerides
Kathiresan S	Nat Genet	2009	19060906	12:109457363	hdl cholesterol
Kathiresan S	Nat Genet	2009	19060906	12:120951159	ldl cholesterol
Kathiresan S	Nat Genet	2009	19060906	15:58386313	hdl cholesterol
Kathiresan S	Nat Genet	2009	19060906	16:56954132	hdl cholesterol
Kathiresan S	Nat Genet	2009	19060906	16:67868167	hdl cholesterol
Kathiresan S	Nat Genet	2009	19060906	18:49640844	hdl cholesterol
Kathiresan S	Nat Genet	2009	19060906	19:8404854	hdl cholesterol
Kathiresan S	Nat Genet	2009	19060906	19:11091630	ldl cholesterol
Kathiresan S	Nat Genet	2009	19060906	19:19296909	ldl cholesterol
Kathiresan S	Nat Genet	2009	19060906	19:19551411	triglycerides
Kathiresan S	Nat Genet	2009	19060906	19:44919689	ldl cholesterol
Kathiresan S	Nat Genet	2009	19060906	20:40600144	ldl cholesterol
Kathiresan S	Nat Genet	2009	19060906	20:44413724	hdl cholesterol
Kathiresan S	Nat Genet	2009	19060906	20:45947863	hdl cholesterol
Kathiresan S	Nat Genet	2009	19060906	20:45947863	triglycerides
Prokopenko I	Nat Genet	2009	19060907	2:168906638	fasting plasma glucose
Prokopenko I	Nat Genet	2009	19060907	7:44196069	fasting plasma glucose
Prokopenko I	Nat Genet	2009	19060907	11:92975544	fasting plasma glucose
Sabatti C	Nat Genet	2009	19060910	1:109275908	ldl cholesterol
Sabatti C	Nat Genet	2009	19060910	2:21009323	ldl cholesterol
Sabatti C	Nat Genet	2009	19060910	2:21014672	metabolic traits: tg
Sabatti C	Nat Genet	2009	19060910	2:27508073	metabolic traits: tg
Sabatti C	Nat Genet	2009	19060910	2:168906638	metabolic traits: glu
Sabatti C	Nat Genet	2009	19060910	8:19973410	metabolic traits: tg
Sabatti C	Nat Genet	2009	19060910	11:47264739	hdl cholesterol
Sabatti C	Nat Genet	2009	19060910	15:58391167	hdl cholesterol
Sabatti C	Nat Genet	2009	19060910	16:56959412	hdl cholesterol
Sabatti C	Nat Genet	2009	19060910	16:67979568	hdl cholesterol
Sabatti C	Nat Genet	2009	19060910	19:44892009	ldl cholesterol
Chasman DI	PLoS Genet	2009	19936222	1:62465961	lipid metabolism phenotypes: vldl.small, fasting
Chasman DI	PLoS Genet	2009	19936222	1:62652525	lipid metabolism phenotypes: tg.by.nmr, whole
Chasman DI	PLoS Genet	2009	19936222	1:62652525	lipid metabolism phenotypes: vldl.total, fasting
Chasman DI	PLoS Genet	2009	19936222	1:62652525	lipid metabolism phenotypes: vldl.small, whole
Chasman DI	PLoS Genet	2009	19936222	1:62652525	lipid metabolism phenotypes: tg.by.nmr, fasting
Chasman DI	PLoS Genet	2009	19936222	1:62652525	lipid metabolism phenotypes: vldl.medium, fasting
Chasman DI	PLoS Genet	2009	19936222	1:62652525	lipid metabolism phenotypes: vldl.total, whole
Chasman DI	PLoS Genet	2009	19936222	1:109275908	lipid metabolism phenotypes: ldl.total, fasting
Chasman DI	PLoS Genet	2009	19936222	1:109275908	lipid metabolism phenotypes: ldl.total, whole
Chasman DI	PLoS Genet	2009	19936222	2:20983311	lipid metabolism phenotypes: vldl.small, fasting
Chasman DI	PLoS Genet	2009	19936222	2:21008652	lipid metabolism phenotypes: tg.assay, fasting
Chasman DI	PLoS Genet	2009	19936222	2:21008652	lipid metabolism phenotypes: vldl.small, whole
Chasman DI	PLoS Genet	2009	19936222	2:21008652	lipid metabolism phenotypes: vldl.total, whole
Chasman DI	PLoS Genet	2009	19936222	2:21014672	lipid metabolism phenotypes: tg.assay, whole
Chasman DI	PLoS Genet	2009	19936222	2:21014672	lipid metabolism phenotypes: vldl.total, fasting
Chasman DI	PLoS Genet	2009	19936222	2:21041028	lipid metabolism phenotypes: ldl-c.assay, whole
Chasman DI	PLoS Genet	2009	19936222	2:21041028	lipid metabolism phenotypes: ldl-c.assay, fasting
Chasman DI	PLoS Genet	2009	19936222	2:21155933	lipid metabolism phenotypes: ldl.total, fasting
Chasman DI	PLoS Genet	2009	19936222	2:21174310	lipid metabolism phenotypes: ldl.total, whole
Chasman DI	PLoS Genet	2009	19936222	2:27508073	lipid metabolism phenotypes: vldl.large, whole
Chasman DI	PLoS Genet	2009	19936222	2:27508073	lipid metabolism phenotypes: tg.assay, fasting
Chasman DI	PLoS Genet	2009	19936222	2:27508073	lipid metabolism phenotypes: tg.by.nmr, whole
Chasman DI	PLoS Genet	2009	19936222	2:27508073	lipid metabolism phenotypes: tg.by.nmr, fasting
Chasman DI	PLoS Genet	2009	19936222	2:27508073	lipid metabolism phenotypes: tg.assay, whole
Chasman DI	PLoS Genet	2009	19936222	2:27508073	lipid metabolism phenotypes: vldl.large, fasting
Chasman DI	PLoS Genet	2009	19936222	2:43845437	lipid metabolism phenotypes: ldl-c.assay, fasting
Chasman DI	PLoS Genet	2009	19936222	8:19962894	lipid metabolism phenotypes: hdl-c.assay, whole
Chasman DI	PLoS Genet	2009	19936222	8:19962894	lipid metabolism phenotypes: hdl-c.by.nmr, whole
Chasman DI	PLoS Genet	2009	19936222	8:19962894	lipid metabolism phenotypes: hdl-c.by.nmr, fasting
Chasman DI	PLoS Genet	2009	19936222	8:19962894	lipid metabolism phenotypes: hdl-c.assay, fasting
Chasman DI	PLoS Genet	2009	19936222	8:19967052	lipid metabolism phenotypes: vldl.medium, fasting
Chasman DI	PLoS Genet	2009	19936222	8:19967052	lipid metabolism phenotypes: tg.by.nmr, fasting
Chasman DI	PLoS Genet	2009	19936222	8:125467073	lipid metabolism phenotypes: tg.assay, whole
Chasman DI	PLoS Genet	2009	19936222	15:58391167	lipid metabolism phenotypes: hdl-c.assay, fasting
Chasman DI	PLoS Genet	2009	19936222	15:58391167	lipid metabolism phenotypes: idl.total, whole
Chasman DI	PLoS Genet	2009	19936222	15:58391167	lipid metabolism phenotypes: idl.total, fasting
Chasman DI	PLoS Genet	2009	19936222	16:56961324	lipid metabolism phenotypes: hdl.mean.size, fasting
Chasman DI	PLoS Genet	2009	19936222	16:56961324	lipid metabolism phenotypes: hdl.mean.size, whole
Chasman DI	PLoS Genet	2009	19936222	16:56961324	lipid metabolism phenotypes: hdl.large, whole
Chasman DI	PLoS Genet	2009	19936222	16:56961324	lipid metabolism phenotypes: hdl.large, fasting
Chasman DI	PLoS Genet	2009	19936222	16:56961324	lipid metabolism phenotypes: hdl-c.assay, whole
Chasman DI	PLoS Genet	2009	19936222	16:56961324	lipid metabolism phenotypes: hdl-c.by.nmr, whole
Chasman DI	PLoS Genet	2009	19936222	16:56963321	lipid metabolism phenotypes: ldl.large, fasting
Chasman DI	PLoS Genet	2009	19936222	16:56963321	lipid metabolism phenotypes: ldl.large, whole
Chasman DI	PLoS Genet	2009	19936222	16:56971567	lipid metabolism phenotypes: hdl-c.assay, fasting
Chasman DI	PLoS Genet	2009	19936222	16:56971567	lipid metabolism phenotypes: hdl-c.by.nmr, fasting
Chasman DI	PLoS Genet	2009	19936222	16:56972678	lipid metabolism phenotypes: hdl.total, fasting
Chasman DI	PLoS Genet	2009	19936222	16:56972678	lipid metabolism phenotypes: hdl.total, whole
Chasman DI	PLoS Genet	2009	19936222	18:49640844	lipid metabolism phenotypes: hdl-c.by.nmr, whole
Chasman DI	PLoS Genet	2009	19936222	18:49640844	lipid metabolism phenotypes: hdl-c.by.nmr, fasting
Chasman DI	PLoS Genet	2009	19936222	18:49640844	lipid metabolism phenotypes: hdl-c.assay, whole
Chasman DI	PLoS Genet	2009	19936222	18:49640844	lipid metabolism phenotypes: hdl.large, fasting
Chasman DI	PLoS Genet	2009	19936222	18:49640844	lipid metabolism phenotypes: hdl.large, whole
Chasman DI	PLoS Genet	2009	19936222	18:49640844	lipid metabolism phenotypes: hdl-c.assay, fasting
Chasman DI	PLoS Genet	2009	19936222	19:11091630	lipid metabolism phenotypes: ldl-c.assay, fasting
Chasman DI	PLoS Genet	2009	19936222	19:11091630	lipid metabolism phenotypes: ldl-c.assay, whole
Chasman DI	PLoS Genet	2009	19936222	19:44744370	lipid metabolism phenotypes: ldl-c.assay, whole
Chasman DI	PLoS Genet	2009	19936222	19:44744370	lipid metabolism phenotypes: ldl-c.assay, fasting
Chasman DI	PLoS Genet	2009	19936222	20:45906012	lipid metabolism phenotypes: hdl.large, fasting
Chasman DI	PLoS Genet	2009	19936222	20:45925376	lipid metabolism phenotypes: hdl.mean.size, whole
Chasman DI	PLoS Genet	2009	19936222	20:45925376	lipid metabolism phenotypes: hdl.mean.size, fasting
Chasman DI	PLoS Genet	2009	19936222	20:45925376	lipid metabolism phenotypes: hdl.large, whole
Hicks AA	PLoS Genet	2009	19798445	4:47561431	sphingolipid levels: glucer
Hicks AA	PLoS Genet	2009	19798445	11:61887833	sphingolipid levels: sm 16:1
Hicks AA	PLoS Genet	2009	19798445	14:63768838	sphingolipid levels: sm 14:0mol%
Hicks AA	PLoS Genet	2009	19798445	19:8206837	sphingolipid levels: sm 18:1mol%
Hicks AA	PLoS Genet	2009	19798445	20:12988752	sphingolipid levels: cer24:0
Kolz M	PLoS Genet	2009	19503597	1:145709377	uric acid levels
Kolz M	PLoS Genet	2009	19503597	2:27518370	uric acid levels
Kolz M	PLoS Genet	2009	19503597	4:9921380	uric acid levels: men
Kolz M	PLoS Genet	2009	19503597	4:9921380	uric acid levels: women
Kolz M	PLoS Genet	2009	19503597	4:88131171	uric acid levels: women
Kolz M	PLoS Genet	2009	19503597	4:88131171	uric acid levels: men
Kolz M	PLoS Genet	2009	19503597	6:25607343	uric acid levels
Kolz M	PLoS Genet	2009	19503597	6:25823216	uric acid levels
Kolz M	PLoS Genet	2009	19503597	10:59653595	uric acid levels
Kolz M	PLoS Genet	2009	19503597	11:64563990	uric acid levels
Kolz M	PLoS Genet	2009	19503597	11:64589600	uric acid levels
Lowe JK	PLoS Genet	2009	19197348	11:116813312	quantitative traits: tg
Tanaka T	PLoS Genet	2009	19148276	6:11012626	docosapentaenoic acid
Tanaka T	PLoS Genet	2009	19148276	6:11012626	docosahexanoic acid
Tanaka T	PLoS Genet	2009	19148276	11:61785208	arachidonic acid
Tanaka T	PLoS Genet	2009	19148276	11:61785208	eicosadienoic acid
Tanaka T	PLoS Genet	2009	19148276	11:61785208	eicosapentanoic acid
Tanaka T	PLoS Genet	2009	19148276	12:57619392	docosahexanoic acid
Xing C	Am J Hum Genet	2010	20152958	20:22587304	fasting plasma glucose
Shen H	Arch Intern Med	2010	21059979	2:20703255	ldl cholesterol: total cholesterol
Shen H	Arch Intern Med	2010	21059979	2:20703255	ldl cholesterol: ldl
Waterworth DM	Arterioscler Thromb Vasc Biol	2010	20864672	1:55030366	ldl cholesterol
Waterworth DM	Arterioscler Thromb Vasc Biol	2010	20864672	1:109275216	ldl cholesterol
Waterworth DM	Arterioscler Thromb Vasc Biol	2010	20864672	1:230169242	hdl cholesterol
Waterworth DM	Arterioscler Thromb Vasc Biol	2010	20864672	2:21063185	ldl cholesterol
Waterworth DM	Arterioscler Thromb Vasc Biol	2010	20864672	2:27525757	triglycerides
Waterworth DM	Arterioscler Thromb Vasc Biol	2010	20864672	4:87109109	triglycerides
Waterworth DM	Arterioscler Thromb Vasc Biol	2010	20864672	5:75360714	ldl cholesterol
Waterworth DM	Arterioscler Thromb Vasc Biol	2010	20864672	6:16196963	ldl cholesterol
Waterworth DM	Arterioscler Thromb Vasc Biol	2010	20864672	7:73442100	triglycerides
Waterworth DM	Arterioscler Thromb Vasc Biol	2010	20864672	8:9327636	ldl cholesterol
Waterworth DM	Arterioscler Thromb Vasc Biol	2010	20864672	8:19961817	hdl cholesterol
Waterworth DM	Arterioscler Thromb Vasc Biol	2010	20864672	8:19970337	triglycerides
Waterworth DM	Arterioscler Thromb Vasc Biol	2010	20864672	8:125478730	triglycerides
Waterworth DM	Arterioscler Thromb Vasc Biol	2010	20864672	9:15296036	hdl cholesterol
Waterworth DM	Arterioscler Thromb Vasc Biol	2010	20864672	11:61803876	triglycerides
Waterworth DM	Arterioscler Thromb Vasc Biol	2010	20864672	11:61803876	hdl cholesterol
Waterworth DM	Arterioscler Thromb Vasc Biol	2010	20864672	11:116714271	triglycerides
Waterworth DM	Arterioscler Thromb Vasc Biol	2010	20864672	11:116778201	hdl cholesterol
Waterworth DM	Arterioscler Thromb Vasc Biol	2010	20864672	15:58434545	hdl cholesterol
Waterworth DM	Arterioscler Thromb Vasc Biol	2010	20864672	16:56951227	hdl cholesterol
Waterworth DM	Arterioscler Thromb Vasc Biol	2010	20864672	18:49655298	hdl cholesterol
Waterworth DM	Arterioscler Thromb Vasc Biol	2010	20864672	19:19296909	ldl cholesterol
Waterworth DM	Arterioscler Thromb Vasc Biol	2010	20864672	19:19678719	triglycerides
Waterworth DM	Arterioscler Thromb Vasc Biol	2010	20864672	19:44919689	ldl cholesterol
Tanaka T	Blood	2010	19880490	22:37073551	iron levels
Teupser D	Circ Cardiovasc Genet	2010	20529992	2:43846517	phytosterol levels: campesterol
Teupser D	Circ Cardiovasc Genet	2010	20529992	2:43847292	phytosterol levels: campesterol
Teupser D	Circ Cardiovasc Genet	2010	20529992	9:133263862	phytosterol levels: campesterol
Yang Q	Circ Cardiovasc Genet	2010	20884846	1:145711421	urate levels: urate
Yang Q	Circ Cardiovasc Genet	2010	20884846	2:27519736	urate levels: urate
Yang Q	Circ Cardiovasc Genet	2010	20884846	4:9925343	urate levels: gout
Yang Q	Circ Cardiovasc Genet	2010	20884846	4:9925343	urate levels: urate
Yang Q	Circ Cardiovasc Genet	2010	20884846	4:88124179	urate levels: urate
Yang Q	Circ Cardiovasc Genet	2010	20884846	4:88124179	urate levels: gout
Yang Q	Circ Cardiovasc Genet	2010	20884846	6:7101851	urate levels: urate
Yang Q	Circ Cardiovasc Genet	2010	20884846	6:25812922	urate levels: urate
Yang Q	Circ Cardiovasc Genet	2010	20884846	11:64566642	urate levels: urate
Yang Q	Circ Cardiovasc Genet	2010	20884846	12:57415673	urate levels: urate
Ahn J	Hum Mol Genet	2010	20418485	4:71742666	vitamin d levels
Ahn J	Hum Mol Genet	2010	20418485	11:14893764	vitamin d levels
Ahn J	Hum Mol Genet	2010	20418485	11:71483513	vitamin d levels
Kang TW	Hum Mol Genet	2010	20639394	1:159886639	bilirubin levels
Kang TW	Hum Mol Genet	2010	20639394	2:160010548	bilirubin levels
Kang TW	Hum Mol Genet	2010	20639394	2:233356202	bilirubin levels
Kang TW	Hum Mol Genet	2010	20639394	2:233760498	bilirubin levels: conditional on rs11891311
Kang TW	Hum Mol Genet	2010	20639394	2:233763993	bilirubin levels
Kang TW	Hum Mol Genet	2010	20639394	4:154468095	bilirubin levels
Kang TW	Hum Mol Genet	2010	20639394	12:20864941	bilirubin levels
Lange LA	Hum Mol Genet	2010	20154341	2:210675783	homocysteine levels
O'Seaghdha CM	Hum Mol Genet	2010	20705733	3:122274400	calcium levels
Kestenbaum B	J Am Soc Nephrol	2010	20558539	1:21496799	phosphorus levels
Kestenbaum B	J Am Soc Nephrol	2010	20558539	3:122329797	phosphorus levels
Kestenbaum B	J Am Soc Nephrol	2010	20558539	6:33738702	phosphorus levels
Kestenbaum B	J Am Soc Nephrol	2010	20558539	6:135812521	phosphorus levels
Kestenbaum B	J Am Soc Nephrol	2010	20558539	12:4497002	phosphorus levels
Wang TJ	Lancet	2010	20541252	4:71742666	vitamin d insufficiency
Wang TJ	Lancet	2010	20541252	11:14893332	vitamin d insufficiency
Wang TJ	Lancet	2010	20541252	11:71456403	vitamin d insufficiency
Chambers JC	Nat Genet	2010	20383145	2:73673773	creatinine levels
Chambers JC	Nat Genet	2010	20383145	4:76439278	creatinine levels
Chambers JC	Nat Genet	2010	20383145	6:160260361	creatinine levels
Chambers JC	Nat Genet	2010	20383145	17:61406405	creatinine levels
Chambers JC	Nat Genet	2010	20383145	19:32962753	creatinine levels
Dupuis J	Nat Genet	2010	20081858	1:213985913	fasting blood glucose
Dupuis J	Nat Genet	2010	20081858	2:27518370	fasting blood glucose
Dupuis J	Nat Genet	2010	20081858	2:168906638	fasting blood glucose
Dupuis J	Nat Genet	2010	20081858	3:123346931	fasting blood glucose
Dupuis J	Nat Genet	2010	20081858	3:170999732	fasting blood glucose
Dupuis J	Nat Genet	2010	20081858	7:15024684	fasting blood glucose
Dupuis J	Nat Genet	2010	20081858	7:44196069	fasting blood glucose
Dupuis J	Nat Genet	2010	20081858	8:117173494	fasting blood glucose
Dupuis J	Nat Genet	2010	20081858	9:4289050	fasting blood glucose
Dupuis J	Nat Genet	2010	20081858	10:111282335	fasting blood glucose
Dupuis J	Nat Genet	2010	20081858	10:112996282	fasting blood glucose
Dupuis J	Nat Genet	2010	20081858	11:45851540	fasting blood glucose
Dupuis J	Nat Genet	2010	20081858	11:47314769	fasting blood glucose
Dupuis J	Nat Genet	2010	20081858	11:61804006	fasting blood glucose
Dupuis J	Nat Genet	2010	20081858	11:92975544	fasting blood glucose
Dupuis J	Nat Genet	2010	20081858	15:62141763	fasting blood glucose
Illig T	Nat Genet	2010	20037589	1:75640990	metabolite levels: c12/c10
Illig T	Nat Genet	2010	20037589	2:210195326	metabolite levels: c9/c10:2
Illig T	Nat Genet	2010	20037589	4:158709665	metabolite levels: c14:1-oh/c10
Illig T	Nat Genet	2010	20037589	11:61803311	metabolite levels: pc aa c36:3/pc aa c36:4
Illig T	Nat Genet	2010	20037589	12:120737721	metabolite levels: c3/c4
Johansen CT	Nat Genet	2010	20657596	2:27508073	hypertriglyceridemia
Johansen CT	Nat Genet	2010	20657596	11:116778201	hypertriglyceridemia
Kamatani Y	Nat Genet	2010	20139978	1:62652525	triglycerides
Kamatani Y	Nat Genet	2010	20139978	2:27508073	triglycerides
Kamatani Y	Nat Genet	2010	20139978	2:169348336	urate levels
Kamatani Y	Nat Genet	2010	20139978	3:66772733	hematological and biochemical traits: bun
Kamatani Y	Nat Genet	2010	20139978	3:187969286	hematological and biochemical traits: bun
Kamatani Y	Nat Genet	2010	20139978	4:9914117	urate levels
Kamatani Y	Nat Genet	2010	20139978	4:88133515	urate levels
Kamatani Y	Nat Genet	2010	20139978	8:19973410	triglycerides
Kamatani Y	Nat Genet	2010	20139978	11:64673448	urate levels
Kamatani Y	Nat Genet	2010	20139978	11:116715567	hematological and biochemical traits: hdl
Kamatani Y	Nat Genet	2010	20139978	11:116715567	triglycerides
Kamatani Y	Nat Genet	2010	20139978	15:53648110	hematological and biochemical traits: scr
Kamatani Y	Nat Genet	2010	20139978	15:58431280	hematological and biochemical traits: hdl
Kamatani Y	Nat Genet	2010	20139978	16:56959412	hematological and biochemical traits: hdl
Kamatani Y	Nat Genet	2010	20139978	18:45651657	hematological and biochemical traits: bun
Saxena R	Nat Genet	2010	20081857	2:27508073	two-hour glucose challenge
Saxena R	Nat Genet	2010	20081857	3:123375604	two-hour glucose challenge
Saxena R	Nat Genet	2010	20081857	19:45679046	two-hour glucose challenge
Teslovich TM	Nature	2010	20686565	1:25449242	cholesterol, total
Teslovich TM	Nature	2010	20686565	1:25449242	ldl cholesterol
Teslovich TM	Nature	2010	20686565	1:39562508	hdl cholesterol
Teslovich TM	Nature	2010	20686565	1:55038977	ldl cholesterol
Teslovich TM	Nature	2010	20686565	1:55038977	cholesterol, total
Teslovich TM	Nature	2010	20686565	1:62560271	ldl cholesterol
Teslovich TM	Nature	2010	20686565	1:62560271	triglycerides
Teslovich TM	Nature	2010	20686565	1:62560271	cholesterol, total
Teslovich TM	Nature	2010	20686565	1:92543881	cholesterol, total
Teslovich TM	Nature	2010	20686565	1:109275684	ldl cholesterol
Teslovich TM	Nature	2010	20686565	1:109275684	cholesterol, total
Teslovich TM	Nature	2010	20686565	1:182199750	hdl cholesterol
Teslovich TM	Nature	2010	20686565	1:220800221	cholesterol, total
Teslovich TM	Nature	2010	20686565	1:220800221	ldl cholesterol
Teslovich TM	Nature	2010	20686565	1:230159944	hdl cholesterol
Teslovich TM	Nature	2010	20686565	1:230159944	triglycerides
Teslovich TM	Nature	2010	20686565	1:234722850	ldl cholesterol
Teslovich TM	Nature	2010	20686565	1:234722850	cholesterol, total
Teslovich TM	Nature	2010	20686565	2:21002409	hdl cholesterol
Teslovich TM	Nature	2010	20686565	2:21002409	triglycerides
Teslovich TM	Nature	2010	20686565	2:21041028	ldl cholesterol
Teslovich TM	Nature	2010	20686565	2:21041028	cholesterol, total
Teslovich TM	Nature	2010	20686565	2:27508073	triglycerides
Teslovich TM	Nature	2010	20686565	2:27508073	cholesterol, total
Teslovich TM	Nature	2010	20686565	2:43845437	ldl cholesterol
Teslovich TM	Nature	2010	20686565	2:43845437	cholesterol, total
Teslovich TM	Nature	2010	20686565	2:135080336	cholesterol, total
Teslovich TM	Nature	2010	20686565	2:164656581	triglycerides
Teslovich TM	Nature	2010	20686565	2:164684290	hdl cholesterol
Teslovich TM	Nature	2010	20686565	2:226235982	triglycerides
Teslovich TM	Nature	2010	20686565	2:226235982	hdl cholesterol
Teslovich TM	Nature	2010	20686565	3:12587421	cholesterol, total
Teslovich TM	Nature	2010	20686565	3:136207780	triglycerides
Teslovich TM	Nature	2010	20686565	4:87109109	triglycerides
Teslovich TM	Nature	2010	20686565	4:102267552	hdl cholesterol
Teslovich TM	Nature	2010	20686565	5:54002195	hdl cholesterol
Teslovich TM	Nature	2010	20686565	5:56565959	triglycerides
Teslovich TM	Nature	2010	20686565	5:75360714	ldl cholesterol
Teslovich TM	Nature	2010	20686565	5:75360714	cholesterol, total
Teslovich TM	Nature	2010	20686565	5:156963286	cholesterol, total
Teslovich TM	Nature	2010	20686565	5:156963286	triglycerides
Teslovich TM	Nature	2010	20686565	5:156963286	ldl cholesterol
Teslovich TM	Nature	2010	20686565	6:16127176	ldl cholesterol
Teslovich TM	Nature	2010	20686565	6:16127176	cholesterol, total
Teslovich TM	Nature	2010	20686565	6:26092913	cholesterol, total
Teslovich TM	Nature	2010	20686565	6:26092913	ldl cholesterol
Teslovich TM	Nature	2010	20686565	6:31297713	triglycerides
Teslovich TM	Nature	2010	20686565	6:32444658	ldl cholesterol
Teslovich TM	Nature	2010	20686565	6:32444658	cholesterol, total
Teslovich TM	Nature	2010	20686565	6:34578783	cholesterol, total
Teslovich TM	Nature	2010	20686565	6:34585020	hdl cholesterol
Teslovich TM	Nature	2010	20686565	6:115991730	ldl cholesterol
Teslovich TM	Nature	2010	20686565	6:115991730	cholesterol, total
Teslovich TM	Nature	2010	20686565	6:139508529	hdl cholesterol
Teslovich TM	Nature	2010	20686565	6:160157828	ldl cholesterol
Teslovich TM	Nature	2010	20686565	6:160157828	cholesterol, total
Teslovich TM	Nature	2010	20686565	6:160668785	hdl cholesterol
Teslovich TM	Nature	2010	20686565	7:21567734	cholesterol, total
Teslovich TM	Nature	2010	20686565	7:21567734	ldl cholesterol
Teslovich TM	Nature	2010	20686565	7:44539581	ldl cholesterol
Teslovich TM	Nature	2010	20686565	7:44539581	cholesterol, total
Teslovich TM	Nature	2010	20686565	7:72664689	triglycerides
Teslovich TM	Nature	2010	20686565	7:73568544	hdl cholesterol
Teslovich TM	Nature	2010	20686565	7:73568544	triglycerides
Teslovich TM	Nature	2010	20686565	7:130748625	hdl cholesterol
Teslovich TM	Nature	2010	20686565	8:9325848	cholesterol, total
Teslovich TM	Nature	2010	20686565	8:9325848	hdl cholesterol
Teslovich TM	Nature	2010	20686565	8:9325848	ldl cholesterol
Teslovich TM	Nature	2010	20686565	8:10826419	triglycerides
Teslovich TM	Nature	2010	20686565	8:18415371	triglycerides
Teslovich TM	Nature	2010	20686565	8:18415371	cholesterol, total
Teslovich TM	Nature	2010	20686565	8:19986711	hdl cholesterol
Teslovich TM	Nature	2010	20686565	8:19986711	triglycerides
Teslovich TM	Nature	2010	20686565	8:58476006	ldl cholesterol
Teslovich TM	Nature	2010	20686565	8:58476006	cholesterol, total
Teslovich TM	Nature	2010	20686565	8:115586972	hdl cholesterol
Teslovich TM	Nature	2010	20686565	8:115636338	cholesterol, total
Teslovich TM	Nature	2010	20686565	8:125478730	ldl cholesterol
Teslovich TM	Nature	2010	20686565	8:125478730	hdl cholesterol
Teslovich TM	Nature	2010	20686565	8:125478730	cholesterol, total
Teslovich TM	Nature	2010	20686565	8:125478730	triglycerides
Teslovich TM	Nature	2010	20686565	8:143969375	cholesterol, total
Teslovich TM	Nature	2010	20686565	8:143969375	ldl cholesterol
Teslovich TM	Nature	2010	20686565	9:15305380	cholesterol, total
Teslovich TM	Nature	2010	20686565	9:15305380	hdl cholesterol
Teslovich TM	Nature	2010	20686565	9:104902020	cholesterol, total
Teslovich TM	Nature	2010	20686565	9:104902020	hdl cholesterol
Teslovich TM	Nature	2010	20686565	9:133279427	ldl cholesterol
Teslovich TM	Nature	2010	20686565	9:133279427	cholesterol, total
Teslovich TM	Nature	2010	20686565	10:63267850	triglycerides
Teslovich TM	Nature	2010	20686565	10:93079885	triglycerides
Teslovich TM	Nature	2010	20686565	10:112174128	cholesterol, total
Teslovich TM	Nature	2010	20686565	10:112174128	ldl cholesterol
Teslovich TM	Nature	2010	20686565	11:10367235	hdl cholesterol
Teslovich TM	Nature	2010	20686565	11:18611437	cholesterol, total
Teslovich TM	Nature	2010	20686565	11:46721697	hdl cholesterol
Teslovich TM	Nature	2010	20686565	11:61802358	hdl cholesterol
Teslovich TM	Nature	2010	20686565	11:61802358	cholesterol, total
Teslovich TM	Nature	2010	20686565	11:61802358	triglycerides
Teslovich TM	Nature	2010	20686565	11:61802358	ldl cholesterol
Teslovich TM	Nature	2010	20686565	11:116778201	hdl cholesterol
Teslovich TM	Nature	2010	20686565	11:116778201	cholesterol, total
Teslovich TM	Nature	2010	20686565	11:116778201	triglycerides
Teslovich TM	Nature	2010	20686565	11:116778201	ldl cholesterol
Teslovich TM	Nature	2010	20686565	11:122651667	hdl cholesterol
Teslovich TM	Nature	2010	20686565	11:122651667	cholesterol, total
Teslovich TM	Nature	2010	20686565	11:126374057	ldl cholesterol
Teslovich TM	Nature	2010	20686565	11:126374057	cholesterol, total
Teslovich TM	Nature	2010	20686565	12:20320824	hdl cholesterol
Teslovich TM	Nature	2010	20686565	12:57398797	triglycerides
Teslovich TM	Nature	2010	20686565	12:57398797	hdl cholesterol
Teslovich TM	Nature	2010	20686565	12:109562388	hdl cholesterol
Teslovich TM	Nature	2010	20686565	12:111634620	ldl cholesterol
Teslovich TM	Nature	2010	20686565	12:111634620	cholesterol, total
Teslovich TM	Nature	2010	20686565	12:120978847	ldl cholesterol
Teslovich TM	Nature	2010	20686565	12:120978847	cholesterol, total
Teslovich TM	Nature	2010	20686565	12:123311691	hdl cholesterol
Teslovich TM	Nature	2010	20686565	12:123975620	hdl cholesterol
Teslovich TM	Nature	2010	20686565	12:123975620	triglycerides
Teslovich TM	Nature	2010	20686565	12:124777047	hdl cholesterol
Teslovich TM	Nature	2010	20686565	14:24414681	ldl cholesterol
Teslovich TM	Nature	2010	20686565	15:42391589	triglycerides
Teslovich TM	Nature	2010	20686565	15:43953733	triglycerides
Teslovich TM	Nature	2010	20686565	15:58391167	triglycerides
Teslovich TM	Nature	2010	20686565	15:58391167	cholesterol, total
Teslovich TM	Nature	2010	20686565	15:58391167	hdl cholesterol
Teslovich TM	Nature	2010	20686565	15:63104668	hdl cholesterol
Teslovich TM	Nature	2010	20686565	16:30907166	triglycerides
Teslovich TM	Nature	2010	20686565	16:56959412	ldl cholesterol
Teslovich TM	Nature	2010	20686565	16:56959412	cholesterol, total
Teslovich TM	Nature	2010	20686565	16:56959412	triglycerides
Teslovich TM	Nature	2010	20686565	16:56959412	hdl cholesterol
Teslovich TM	Nature	2010	20686565	16:67894139	hdl cholesterol
Teslovich TM	Nature	2010	20686565	16:72074194	ldl cholesterol
Teslovich TM	Nature	2010	20686565	16:72074194	cholesterol, total
Teslovich TM	Nature	2010	20686565	16:81501185	hdl cholesterol
Teslovich TM	Nature	2010	20686565	17:39657603	hdl cholesterol
Teslovich TM	Nature	2010	20686565	17:47347749	cholesterol, total
Teslovich TM	Nature	2010	20686565	17:47347749	ldl cholesterol
Teslovich TM	Nature	2010	20686565	17:68879153	hdl cholesterol
Teslovich TM	Nature	2010	20686565	17:78407903	hdl cholesterol
Teslovich TM	Nature	2010	20686565	18:49634583	cholesterol, total
Teslovich TM	Nature	2010	20686565	18:49634583	hdl cholesterol
Teslovich TM	Nature	2010	20686565	18:60181790	hdl cholesterol
Teslovich TM	Nature	2010	20686565	19:8368312	hdl cholesterol
Teslovich TM	Nature	2010	20686565	19:11091630	cholesterol, total
Teslovich TM	Nature	2010	20686565	19:11091630	ldl cholesterol
Teslovich TM	Nature	2010	20686565	19:11236817	hdl cholesterol
Teslovich TM	Nature	2010	20686565	19:19296909	cholesterol, total
Teslovich TM	Nature	2010	20686565	19:19296909	triglycerides
Teslovich TM	Nature	2010	20686565	19:19296909	ldl cholesterol
Teslovich TM	Nature	2010	20686565	19:44911194	triglycerides
Teslovich TM	Nature	2010	20686565	19:44919689	hdl cholesterol
Teslovich TM	Nature	2010	20686565	19:44919689	ldl cholesterol
Teslovich TM	Nature	2010	20686565	19:44919689	cholesterol, total
Teslovich TM	Nature	2010	20686565	19:48703160	cholesterol, total
Teslovich TM	Nature	2010	20686565	19:54288907	hdl cholesterol
Teslovich TM	Nature	2010	20686565	20:35564866	cholesterol, total
Teslovich TM	Nature	2010	20686565	20:40462847	cholesterol, total
Teslovich TM	Nature	2010	20686565	20:40462847	ldl cholesterol
Teslovich TM	Nature	2010	20686565	20:41043978	ldl cholesterol
Teslovich TM	Nature	2010	20686565	20:41182635	cholesterol, total
Teslovich TM	Nature	2010	20686565	20:44413724	hdl cholesterol
Teslovich TM	Nature	2010	20686565	20:44413724	cholesterol, total
Teslovich TM	Nature	2010	20686565	20:45925376	triglycerides
Teslovich TM	Nature	2010	20686565	20:45925376	hdl cholesterol
Teslovich TM	Nature	2010	20686565	22:21577779	hdl cholesterol
Teslovich TM	Nature	2010	20686565	22:38150026	triglycerides
Igl W	PLoS Genet	2010	20066028	16:56971567	cholesterol
Kapur K	PLoS Genet	2010	20661308	3:122284910	calcium levels
Lauc G	PLoS Genet	2010	21203500	12:120965921	n-glycan levels: dg7
Lauc G	PLoS Genet	2010	21203500	12:121001041	n-glycan levels: dg11
Lauc G	PLoS Genet	2010	21203500	14:65291924	n-glycan levels: dg1
Lauc G	PLoS Genet	2010	21203500	14:65448149	n-glycan levels: dg6
Lauc G	PLoS Genet	2010	21203500	19:5839735	n-glycan levels: dg7
Lauc G	PLoS Genet	2010	21203500	19:5839735	n-glycan levels: fuc-a
Lauc G	PLoS Genet	2010	21203500	19:5839735	n-glycan levels: dg9
Lauc G	PLoS Genet	2010	21203500	19:5839735	n-glycan levels: dg12
Meyer TE	PLoS Genet	2010	20700443	1:155192276	magnesium levels
Meyer TE	PLoS Genet	2010	20700443	3:169383111	magnesium levels
Meyer TE	PLoS Genet	2010	20700443	4:76490987	magnesium levels
Meyer TE	PLoS Genet	2010	20700443	9:74884880	magnesium levels
Meyer TE	PLoS Genet	2010	20700443	11:30738788	magnesium levels
Meyer TE	PLoS Genet	2010	20700443	12:89912002	magnesium levels
Smith EN	PLoS Genet	2010	20838585	16:56955678	cardiovascular risk factors: hdl-cholesterol
Smith EN	PLoS Genet	2010	20838585	19:44908822	cardiovascular risk factors: ldl-cholesterol
Barber MJ	PLoS One	2010	20339536	8:29502788	response to statin therapy: hdl, sum
Zabaneh D	PLoS One	2010	20694148	8:20007664	metabolic syndrome: hdl
Zabaneh D	PLoS One	2010	20694148	16:56959412	metabolic syndrome: hdl
Middelberg RP	BMC Med Genet	2011	21943158	1:109275216	cardiovascular disease risk factors: ldl
Middelberg RP	BMC Med Genet	2011	21943158	2:21021128	cardiovascular disease risk factors: ldl
Middelberg RP	BMC Med Genet	2011	21943158	2:27508073	cardiovascular disease risk factors: trig
Middelberg RP	BMC Med Genet	2011	21943158	4:10054752	cardiovascular disease risk factors: ua
Middelberg RP	BMC Med Genet	2011	21943158	4:10329670	cardiovascular disease risk factors: ua
Middelberg RP	BMC Med Genet	2011	21943158	4:88124179	cardiovascular disease risk factors: ua
Middelberg RP	BMC Med Genet	2011	21943158	6:25776721	cardiovascular disease risk factors: ua
Middelberg RP	BMC Med Genet	2011	21943158	8:19992246	cardiovascular disease risk factors: hdl
Middelberg RP	BMC Med Genet	2011	21943158	8:19992246	cardiovascular disease risk factors: trig
Middelberg RP	BMC Med Genet	2011	21943158	11:117204850	cardiovascular disease risk factors: trig
Middelberg RP	BMC Med Genet	2011	21943158	15:58386313	cardiovascular disease risk factors: hdl
Middelberg RP	BMC Med Genet	2011	21943158	16:56954132	cardiovascular disease risk factors: hdl
Middelberg RP	BMC Med Genet	2011	21943158	19:11091630	cardiovascular disease risk factors: ldl
Middelberg RP	BMC Med Genet	2011	21943158	19:44892362	cardiovascular disease risk factors: ldl
Charles BA	BMC Med Genomics	2011	21294900	4:9993558	uric acid levels
Kraja AT	Diabetes	2011	21386085	8:9325848	hdl cholesterol - triglycerides hdlc-tg
Kraja AT	Diabetes	2011	21386085	8:19966981	hdl cholesterol - triglycerides hdlc-tg
Kraja AT	Diabetes	2011	21386085	8:125472284	hdl cholesterol - triglycerides hdlc-tg
Kraja AT	Diabetes	2011	21386085	11:116768388	hdl cholesterol - triglycerides hdlc-tg
Kraja AT	Diabetes	2011	21386085	11:116782580	hdl cholesterol - triglycerides hdlc-tg
Kraja AT	Diabetes	2011	21386085	11:116789970	hdl cholesterol - triglycerides hdlc-tg
Kraja AT	Diabetes	2011	21386085	16:56954132	hdl cholesterol - triglycerides hdlc-tg
Kraja AT	Diabetes	2011	21386085	19:44911194	hdl cholesterol - triglycerides hdlc-tg
Huffman JE	Hum Mol Genet	2011	21908519	2:134257776	n-glycan levels: dg11, women
Huffman JE	Hum Mol Genet	2011	21908519	2:134257776	n-glycan levels: ta, women
Huffman JE	Hum Mol Genet	2011	21908519	2:134257776	n-glycan levels: dg11
Huffman JE	Hum Mol Genet	2011	21908519	2:134257776	n-glycan levels: ta
Huffman JE	Hum Mol Genet	2011	21908519	3:143182695	n-glycan levels: tetrasialylated, men
Huffman JE	Hum Mol Genet	2011	21908519	3:143241431	n-glycan levels: tetrasialylated
Huffman JE	Hum Mol Genet	2011	21908519	11:134396073	n-glycan levels: dg13
Huffman JE	Hum Mol Genet	2011	21908519	12:120965921	n-glycan levels: dg9
Huffman JE	Hum Mol Genet	2011	21908519	12:121001041	n-glycan levels: fuc-a
Huffman JE	Hum Mol Genet	2011	21908519	12:121001041	n-glycan levels: dg7
Huffman JE	Hum Mol Genet	2011	21908519	12:121001041	n-glycan levels: gp13
Huffman JE	Hum Mol Genet	2011	21908519	12:121001041	n-glycan levels: dg11
Huffman JE	Hum Mol Genet	2011	21908519	12:121001041	n-glycan levels: gp15
Huffman JE	Hum Mol Genet	2011	21908519	14:65291924	n-glycan levels: gp1
Huffman JE	Hum Mol Genet	2011	21908519	14:65291924	n-glycan levels: gp1, men
Huffman JE	Hum Mol Genet	2011	21908519	14:65291924	n-glycan levels: a2
Huffman JE	Hum Mol Genet	2011	21908519	14:65321223	n-glycan levels: dg1, men
Huffman JE	Hum Mol Genet	2011	21908519	14:65321223	n-glycan levels: a2, men
Huffman JE	Hum Mol Genet	2011	21908519	14:65355775	n-glycan levels: dg1, women
Huffman JE	Hum Mol Genet	2011	21908519	14:65355775	n-glycan levels: dg1
Huffman JE	Hum Mol Genet	2011	21908519	14:65448149	n-glycan levels: dg6
Huffman JE	Hum Mol Genet	2011	21908519	14:65448149	n-glycan levels: dg10
Huffman JE	Hum Mol Genet	2011	21908519	14:65448149	n-glycan levels: fuc-c
Huffman JE	Hum Mol Genet	2011	21908519	14:65448149	n-glycan levels: gp10, women
Huffman JE	Hum Mol Genet	2011	21908519	14:65448149	n-glycan levels: gp10
Huffman JE	Hum Mol Genet	2011	21908519	14:65733459	n-glycan levels: a2, women
Huffman JE	Hum Mol Genet	2011	21908519	14:65792676	n-glycan levels: gp1, women
Huffman JE	Hum Mol Genet	2011	21908519	19:5839735	n-glycan levels: dg12
Huffman JE	Hum Mol Genet	2011	21908519	19:5839735	n-glycan levels: dg7, women
Huffman JE	Hum Mol Genet	2011	21908519	19:5839735	n-glycan levels: gp14, women
Huffman JE	Hum Mol Genet	2011	21908519	19:5839735	n-glycan levels: dg7, men
Huffman JE	Hum Mol Genet	2011	21908519	19:5839735	n-glycan levels: fuc-a, women
Huffman JE	Hum Mol Genet	2011	21908519	19:5839735	n-glycan levels: fuc-a, men
Huffman JE	Hum Mol Genet	2011	21908519	19:5839735	n-glycan levels: fuc-a
Huffman JE	Hum Mol Genet	2011	21908519	19:5839735	n-glycan levels: dg9, men
Huffman JE	Hum Mol Genet	2011	21908519	19:5839735	n-glycan levels: dg12, women
Huffman JE	Hum Mol Genet	2011	21908519	19:5839735	n-glycan levels: dg9
Huffman JE	Hum Mol Genet	2011	21908519	19:5839735	n-glycan levels: gp14
Huffman JE	Hum Mol Genet	2011	21908519	19:5839735	n-glycan levels: dg9, women
Huffman JE	Hum Mol Genet	2011	21908519	19:5839735	n-glycan levels: gp14, men
Huffman JE	Hum Mol Genet	2011	21908519	19:5839735	n-glycan levels: dg7
Major JM	Hum Mol Genet	2011	21729881	11:116778201	vitamin e levels
Major JM	Hum Mol Genet	2011	21729881	12:124822507	vitamin e levels
Major JM	Hum Mol Genet	2011	21729881	19:15879621	vitamin e levels
Mondul AM	Hum Mol Genet	2011	21878437	10:93588425	retinol levels
Mondul AM	Hum Mol Genet	2011	21878437	18:31607316	retinol levels
Pichler I	Hum Mol Genet	2011	21208937	6:26090951	iron status biomarkers: iron
Pichler I	Hum Mol Genet	2011	21208937	22:37073551	iron status biomarkers: iron
Tin A	Hum Mol Genet	2011	21768215	6:134452416	urate levels: aa
Tin A	Hum Mol Genet	2011	21768215	11:64591749	urate levels: aa
Tin A	Hum Mol Genet	2011	21768215	11:64778919	urate levels: aa
Tin A	Hum Mol Genet	2011	21768215	11:64789582	urate levels: aa
Shen HQ	J Hum Genet	2011	21900944	10:98367794	Aspartate aminotransferase
Traglia M	J Med Genet	2011	21785125	6:26092913	hepcidin levels: iron
Traglia M	J Med Genet	2011	21785125	22:37066896	hepcidin levels: iron
Bielinski SJ	Mayo Clin Proc	2011	21646302	2:233764663	bilirubin levels
Bielinski SJ	Mayo Clin Proc	2011	21646302	2:233790144	bilirubin levels
Bielinski SJ	Mayo Clin Proc	2011	21646302	12:21215788	bilirubin levels
Kim YJ	Nat Genet	2011	21909109	1:109279544	metabolite levels: ldl
Kim YJ	Nat Genet	2011	21909109	2:27520287	triglycerides
Kim YJ	Nat Genet	2011	21909109	2:44961214	metabolite levels: fpg
Kim YJ	Nat Genet	2011	21909109	2:168927903	metabolite levels: fpg
Kim YJ	Nat Genet	2011	21909109	3:66759518	metabolite levels: bun
Kim YJ	Nat Genet	2011	21909109	3:187999752	metabolite levels: bun
Kim YJ	Nat Genet	2011	21909109	5:75352778	metabolite levels: ldl
Kim YJ	Nat Genet	2011	21909109	6:127172466	metabolite levels: bun
Kim YJ	Nat Genet	2011	21909109	7:44189469	metabolite levels: fpg
Kim YJ	Nat Genet	2011	21909109	7:73573024	triglycerides
Kim YJ	Nat Genet	2011	21909109	8:19990179	triglycerides
Kim YJ	Nat Genet	2011	21909109	8:19990179	hdl cholesterol
Kim YJ	Nat Genet	2011	21909109	8:125465736	triglycerides
Kim YJ	Nat Genet	2011	21909109	9:104891145	hdl cholesterol
Kim YJ	Nat Genet	2011	21909109	9:133278431	metabolite levels: ldl
Kim YJ	Nat Genet	2011	21909109	11:92965261	metabolite levels: fpg
Kim YJ	Nat Genet	2011	21909109	11:116746524	hdl cholesterol
Kim YJ	Nat Genet	2011	21909109	11:116783719	triglycerides
Kim YJ	Nat Genet	2011	21909109	12:110976657	hdl cholesterol
Kim YJ	Nat Genet	2011	21909109	12:112207597	hdl cholesterol
Kim YJ	Nat Genet	2011	21909109	15:58401821	hdl cholesterol
Kim YJ	Nat Genet	2011	21909109	16:56978467	hdl cholesterol
Kim YJ	Nat Genet	2011	21909109	18:45622439	metabolite levels: bun
Kim YJ	Nat Genet	2011	21909109	19:11116650	metabolite levels: ldl
Kim YJ	Nat Genet	2011	21909109	19:44873027	hdl cholesterol
Suhre K	Nat Genet	2011	21572414	3:45772602	urinary metabolites: alanine/n,n-dimethylglycine ratio
Suhre K	Nat Genet	2011	21572414	5:35037010	urinary metabolites: 3-aminoisobutyrate concentration
Suhre K	Nat Genet	2011	21572414	8:18414928	urinary metabolites: formate/succinate ratio
Suhre K	Nat Genet	2011	21572414	12:121957871	urinary metabolites: 2-hydroxyisobutyrate concentration
Suhre K	Nat Genet	2011	21572414	19:32873722	urinary metabolites: lysine/valine ratio
Sulem P	Nat Genet	2011	21983786	1:145023036	serum uric acid levels
Sulem P	Nat Genet	2011	21983786	4:9921380	serum uric acid levels
Sulem P	Nat Genet	2011	21983786	4:88131171	serum uric acid levels
Sulem P	Nat Genet	2011	21983786	19:49465749	serum uric acid levels
Suhre K	Nature	2011	21886157	1:21494497	metabolic traits: sm-14 + 6 other traits
Suhre K	Nature	2011	21886157	1:46938514	metabolic traits: sm-9 + 17 other traits
Suhre K	Nature	2011	21886157	1:75640990	metabolic traits: sm-5 + 17 other traits
Suhre K	Nature	2011	21886157	1:119714953	metabolic traits: serine
Suhre K	Nature	2011	21886157	2:27518370	metabolic traits: glucose/mannose + 54 other traits
Suhre K	Nature	2011	21886157	2:73591809	metabolic traits: sm-2 + 2 other traits
Suhre K	Nature	2011	21886157	2:210752170	metabolic traits: glycine + 17 other traits
Suhre K	Nature	2011	21886157	2:233759924	metabolic traits: sm-4 + 74 other traits
Suhre K	Nature	2011	21886157	4:9954455	metabolic traits: urate, histidine
Suhre K	Nature	2011	21886157	4:110413574	metabolic traits: sm-12 + 1 other trait
Suhre K	Nature	2011	21886157	4:158709665	metabolic traits: decanoylcarnitine + 25 other traits
Suhre K	Nature	2011	21886157	4:186236304	metabolic traits: bradykinin, des-arg9
Suhre K	Nature	2011	21886157	5:132329685	metabolic traits: isovalerylcarnitine + 7 other traits
Suhre K	Nature	2011	21886157	6:11042676	metabolic traits: sm-16 + 7 other traits
Suhre K	Nature	2011	21886157	6:85407411	metabolic traits: inosine + 1 other trait
Suhre K	Nature	2011	21886157	6:111425880	metabolic traits: isoleucine/tyrosine + 10 other traits
Suhre K	Nature	2011	21886157	6:160143444	metabolic traits: isobutyrylcarnitine + 3 other traits
Suhre K	Nature	2011	21886157	7:17269655	metabolic traits: caffeine/quinate + 3 other traits
Suhre K	Nature	2011	21886157	7:99891948	metabolic traits: androsterone sulfate + 2 other traits
Suhre K	Nature	2011	21886157	8:18415790	metabolic traits: sm-7 + 11 other traits
Suhre K	Nature	2011	21886157	8:144084619	metabolic traits: 5-oxoproline
Suhre K	Nature	2011	21886157	9:133268030	metabolic traits: sm-8 + 3 other traits
Suhre K	Nature	2011	21886157	10:5095844	metabolic traits: sm-13
Suhre K	Nature	2011	21886157	10:59689806	metabolic traits: carnitine
Suhre K	Nature	2011	21886157	10:100315722	metabolic traits: sm-6 + 94 other traits
Suhre K	Nature	2011	21886157	11:18303599	metabolic traits: alpha-hydroxyisovalerate + 6 other traits
Suhre K	Nature	2011	21886157	11:61803311	metabolic traits: sm-3 + 152 other traits
Suhre K	Nature	2011	21886157	12:21225087	metabolic traits: sm-10 + 59 other traits
Suhre K	Nature	2011	21886157	12:56471554	metabolic traits: glutamine + 7 other traits
Suhre K	Nature	2011	21886157	12:120722812	metabolic traits: sm-1 + 12 other traits
Suhre K	Nature	2011	21886157	15:40407823	metabolic traits: sm-17 + 8 other traits
Suhre K	Nature	2011	21886157	15:63130573	metabolic traits: succinylcarnitine
Suhre K	Nature	2011	21886157	16:15036113	metabolic traits: sm-15 + 12 other traits
Suhre K	Nature	2011	21886157	16:68292297	metabolic traits: glutaroyl carnitine/lysine + 3 other traits
Suhre K	Nature	2011	21886157	17:63486097	metabolic traits: aspartylphenylalanine
Suhre K	Nature	2011	21886157	19:48705753	metabolic traits: sm-11 + 2 other traits
Suhre K	Nature	2011	21886157	22:18984937	metabolic traits: proline + 5 other traits
Lemaitre RN	PLoS Genet	2011	21829377	2:27518370	plasma omega-3 polyunsaturated fatty acid levels docosapentaenoic acid
Lemaitre RN	PLoS Genet	2011	21829377	6:10959925	plasma omega-3 polyunsaturated fatty acid level eicosapentaenoic acid
Lemaitre RN	PLoS Genet	2011	21829377	6:10968908	plasma omega-3 polyunsaturated fatty acid levels docosapentaenoic acid
Lemaitre RN	PLoS Genet	2011	21829377	6:10968908	plasma omega-3 polyunsaturated fatty acid levels docosahexaenoic acid
Lemaitre RN	PLoS Genet	2011	21829377	6:10982740	plasma omega-3 polyunsaturated fatty acid levels docosapentaenoic acid
Lemaitre RN	PLoS Genet	2011	21829377	6:10994782	plasma omega-3 polyunsaturated fatty acid levels docosahexaenoic acid
Lemaitre RN	PLoS Genet	2011	21829377	6:11008389	plasma omega-3 polyunsaturated fatty acid level eicosapentaenoic acid
Lemaitre RN	PLoS Genet	2011	21829377	6:11074114	plasma omega-3 polyunsaturated fatty acid levels docosahexaenoic acid
Lemaitre RN	PLoS Genet	2011	21829377	6:11075793	plasma omega-3 polyunsaturated fatty acid level eicosapentaenoic acid
Lemaitre RN	PLoS Genet	2011	21829377	6:11075793	plasma omega-3 polyunsaturated fatty acid levels docosapentaenoic acid
Lemaitre RN	PLoS Genet	2011	21829377	11:61650000	plasma omega-3 polyunsaturated fatty acid levels alphalinolenic acid
Lemaitre RN	PLoS Genet	2011	21829377	11:61723014	plasma omega-3 polyunsaturated fatty acid levels docosapentaenoic acid
Lemaitre RN	PLoS Genet	2011	21829377	11:61783884	plasma omega-3 polyunsaturated fatty acid level eicosapentaenoic acid
Lemaitre RN	PLoS Genet	2011	21829377	11:61783884	plasma omega-3 polyunsaturated fatty acid levels docosapentaenoic acid
Lemaitre RN	PLoS Genet	2011	21829377	11:61784455	plasma omega-3 polyunsaturated fatty acid levels alphalinolenic acid
Lemaitre RN	PLoS Genet	2011	21829377	11:61790331	plasma omega-3 polyunsaturated fatty acid levels alphalinolenic acid
Lemaitre RN	PLoS Genet	2011	21829377	11:61790331	plasma omega-3 polyunsaturated fatty acid levels docosapentaenoic acid
Lemaitre RN	PLoS Genet	2011	21829377	11:61792609	plasma omega-3 polyunsaturated fatty acid level eicosapentaenoic acid
Lemaitre RN	PLoS Genet	2011	21829377	11:61796827	plasma omega-3 polyunsaturated fatty acid levels alphalinolenic acid
Lemaitre RN	PLoS Genet	2011	21829377	11:61796827	plasma omega-3 polyunsaturated fatty acid levels docosapentaenoic acid
Lemaitre RN	PLoS Genet	2011	21829377	11:61796827	plasma omega-3 polyunsaturated fatty acid level eicosapentaenoic acid
Lemaitre RN	PLoS Genet	2011	21829377	11:61803311	plasma omega-3 polyunsaturated fatty acid levels docosapentaenoic acid
Lemaitre RN	PLoS Genet	2011	21829377	11:61803311	plasma omega-3 polyunsaturated fatty acid levels alphalinolenic acid
Lemaitre RN	PLoS Genet	2011	21829377	11:61804006	plasma omega-3 polyunsaturated fatty acid level eicosapentaenoic acid
Lemaitre RN	PLoS Genet	2011	21829377	11:61830500	plasma omega-3 polyunsaturated fatty acid levels docosapentaenoic acid
Lemaitre RN	PLoS Genet	2011	21829377	11:61830500	plasma omega-3 polyunsaturated fatty acid levels alphalinolenic acid
Lemaitre RN	PLoS Genet	2011	21829377	11:61832870	plasma omega-3 polyunsaturated fatty acid level eicosapentaenoic acid
Lemaitre RN	PLoS Genet	2011	21829377	11:61872101	plasma omega-3 polyunsaturated fatty acid level eicosapentaenoic acid
Lemaitre RN	PLoS Genet	2011	21829377	11:61872101	plasma omega-3 polyunsaturated fatty acid levels docosapentaenoic acid
Lemaitre RN	PLoS Genet	2011	21829377	11:61872101	plasma omega-3 polyunsaturated fatty acid levels alphalinolenic acid
Lemaitre RN	PLoS Genet	2011	21829377	11:61896219	plasma omega-3 polyunsaturated fatty acid level eicosapentaenoic acid
Lemaitre RN	PLoS Genet	2011	21829377	11:61896219	plasma omega-3 polyunsaturated fatty acid levels alphalinolenic acid
Lemaitre RN	PLoS Genet	2011	21829377	11:61896219	plasma omega-3 polyunsaturated fatty acid levels docosapentaenoic acid
Lemaitre RN	PLoS Genet	2011	21829377	11:61944003	plasma omega-3 polyunsaturated fatty acid levels docosapentaenoic acid
Lemaitre RN	PLoS Genet	2011	21829377	11:61955173	plasma omega-3 polyunsaturated fatty acid level eicosapentaenoic acid
Lemaitre RN	PLoS Genet	2011	21829377	11:62028114	plasma omega-3 polyunsaturated fatty acid level eicosapentaenoic acid
Lettre G	PLoS Genet	2011	21347282	1:109274968	ldl cholesterol
Lettre G	PLoS Genet	2011	21347282	2:21191270	ldl cholesterol
Lettre G	PLoS Genet	2011	21347282	8:9327181	hdl cholesterol
Lettre G	PLoS Genet	2011	21347282	8:19973410	hdl cholesterol
Lettre G	PLoS Genet	2011	21347282	15:58432593	hdl cholesterol
Lettre G	PLoS Genet	2011	21347282	16:56959412	hdl cholesterol
Lettre G	PLoS Genet	2011	21347282	16:67191598	hdl cholesterol
Lettre G	PLoS Genet	2011	21347282	19:10981463	ldl cholesterol
Nicholson G	PLoS Genet	2011	21931564	2:73516855	metabolite levels: n-acu
Nicholson G	PLoS Genet	2011	21931564	10:98397096	metabolite levels: tmau
Ohlsson C	PLoS Genet	2011	21998597	17:7618597	testosterone levels: testosterone
Ohlsson C	PLoS Genet	2011	21998597	17:7631360	testosterone levels: testosterone
Surakka I	PLoS Genet	2011	22028671	4:31395996	lipid traits
Zhai G	PLoS Genet	2011	21533175	2:111191750	dehydroepiandrosterone sulphate levels
Zhai G	PLoS Genet	2011	21533175	7:99360257	dehydroepiandrosterone sulphate levels
Zhai G	PLoS Genet	2011	21533175	7:99521178	dehydroepiandrosterone sulphate levels
Zhai G	PLoS Genet	2011	21533175	7:99891948	dehydroepiandrosterone sulphate levels
Zhai G	PLoS Genet	2011	21533175	10:92725454	dehydroepiandrosterone sulphate levels
Zhai G	PLoS Genet	2011	21533175	10:94991513	dehydroepiandrosterone sulphate levels
Zhai G	PLoS Genet	2011	21533175	15:40068540	dehydroepiandrosterone sulphate levels
Zhai G	PLoS Genet	2011	21533175	19:47898636	dehydroepiandrosterone sulphate levels
Karns R	Ann Hum Genet	2012	22229870	4:9925343	uric acid levels
Chasman DI	Circ Cardiovasc Genet	2012	22331829	1:55039974	response to statins ldl cholesterol change: baseline ldl-c
Chasman DI	Circ Cardiovasc Genet	2012	22331829	4:88117930	response to statins ldl cholesterol change: fractional ldl-c reduction
Chasman DI	Circ Cardiovasc Genet	2012	22331829	6:160589086	response to statins ldl cholesterol change: fractional ldl-c reduction
Chasman DI	Circ Cardiovasc Genet	2012	22331829	19:44908822	response to statins ldl cholesterol change: baseline ldl-c
Kristiansson K	Circ Cardiovasc Genet	2012	22399527	1:230171436	metabolic syndrome: hdl
Kristiansson K	Circ Cardiovasc Genet	2012	22399527	2:20923592	metabolic syndrome: tg
Kristiansson K	Circ Cardiovasc Genet	2012	22399527	2:21014672	metabolic syndrome: hdl
Kristiansson K	Circ Cardiovasc Genet	2012	22399527	2:27518370	metabolic syndrome: tg
Kristiansson K	Circ Cardiovasc Genet	2012	22399527	2:168906638	metabolic syndrome: glu
Kristiansson K	Circ Cardiovasc Genet	2012	22399527	6:31481199	metabolic syndrome: hdl
Kristiansson K	Circ Cardiovasc Genet	2012	22399527	7:15025359	metabolic syndrome: glu
Kristiansson K	Circ Cardiovasc Genet	2012	22399527	7:44191617	metabolic syndrome: glu
Kristiansson K	Circ Cardiovasc Genet	2012	22399527	7:44220272	metabolic syndrome: glu
Kristiansson K	Circ Cardiovasc Genet	2012	22399527	7:73602675	metabolic syndrome: tg
Kristiansson K	Circ Cardiovasc Genet	2012	22399527	8:19956018	metabolic syndrome: hdl
Kristiansson K	Circ Cardiovasc Genet	2012	22399527	8:19987865	metabolic syndrome: tg
Kristiansson K	Circ Cardiovasc Genet	2012	22399527	9:104902020	metabolic syndrome: hdl
Kristiansson K	Circ Cardiovasc Genet	2012	22399527	11:47253513	metabolic syndrome: hdl
Kristiansson K	Circ Cardiovasc Genet	2012	22399527	11:92965261	metabolic syndrome: glu
Kristiansson K	Circ Cardiovasc Genet	2012	22399527	11:116778201	metabolic syndrome: tg
Kristiansson K	Circ Cardiovasc Genet	2012	22399527	15:58391167	metabolic syndrome: hdl
Kristiansson K	Circ Cardiovasc Genet	2012	22399527	16:56956804	metabolic syndrome: hdl
Kristiansson K	Circ Cardiovasc Genet	2012	22399527	16:67877614	metabolic syndrome: hdl
Kristiansson K	Circ Cardiovasc Genet	2012	22399527	19:44892962	metabolic syndrome: tg
Rasmussen-Torvik LJ	Clin Transl Sci	2012	23067351	19:44908822	ldl cholesterol
Chen G	Eur J Hum Genet	2012	22085899	2:233759924	bilirubin levels
Rasmussen-Torvik LJ	Genet Epidemiol	2012	22508271	11:92975544	fasting plasma glucose: fasting glucose
Lasky-Su J	Hum Genet	2012	22673963	4:71742666	vitamin d levels
Jin G	Hum Mol Genet	2012	22936694	10:63577393	androgen levels: serum testosterone
Jin G	Hum Mol Genet	2012	22936694	17:7634474	androgen levels: serum testosterone
Jin G	Hum Mol Genet	2012	22936694	17:7634474	androgen levels: dht levels
Jin G	Hum Mol Genet	2012	22936694	17:7648805	androgen levels: dht levels
Jin G	Hum Mol Genet	2012	22936694	X:8945785	androgen levels: serum testosterone
Lin X	Hum Mol Genet	2012	22367966	5:145659268	vitamin b12 levels
Lin X	Hum Mol Genet	2012	22367966	11:60069719	vitamin b12 levels
Lin X	Hum Mol Genet	2012	22367966	13:99866380	vitamin b12 levels
Lin X	Hum Mol Genet	2012	22367966	19:5839735	vitamin b12 levels
Lin X	Hum Mol Genet	2012	22367966	19:48703374	vitamin b12 levels
Tan A	Hum Mol Genet	2012	22171074	8:19962213	triglycerides
Tan A	Hum Mol Genet	2012	22171074	11:116791863	triglycerides
Major JM	J Nutr	2012	22437554	11:116778201	response to vitamin e supplementation: alpha-toh
Clark PJ	J Viral Hepat	2012	22497812	19:39241143	lipid levels in hepatitis c treatment
Kettunen J	Nat Genet	2012	22286219	1:55650832	lipid metabolism phenotypes: l-ldl-fc
Kettunen J	Nat Genet	2012	22286219	1:62503731	lipid metabolism phenotypes: mobch
Kettunen J	Nat Genet	2012	22286219	1:161571067	lipid metabolism phenotypes: xl-hdl-ce
Kettunen J	Nat Genet	2012	22286219	2:27508073	metabolite levels: ala, gln
Kettunen J	Nat Genet	2012	22286219	2:64993776	metabolite levels: ala, val
Kettunen J	Nat Genet	2012	22286219	2:168906638	metabolite levels: glc
Kettunen J	Nat Genet	2012	22286219	4:88305270	metabolite levels: fischer's ratio
Kettunen J	Nat Genet	2012	22286219	4:186231173	metabolite levels: his, val
Kettunen J	Nat Genet	2012	22286219	5:177414338	metabolite levels: phe
Kettunen J	Nat Genet	2012	22286219	6:30049294	lipid metabolism phenotypes: xxl-vldl-p
Kettunen J	Nat Genet	2012	22286219	6:111473206	metabolite levels: ala, tyr
Kettunen J	Nat Genet	2012	22286219	7:73596112	lipid metabolism phenotypes: vldl-d
Kettunen J	Nat Genet	2012	22286219	8:20054859	lipid metabolism phenotypes: m-vldl-pl
Kettunen J	Nat Genet	2012	22286219	9:104903458	lipid metabolism phenotypes: tot-c/est-c
Kettunen J	Nat Genet	2012	22286219	10:97599982	metabolite levels: gln, his
Kettunen J	Nat Genet	2012	22286219	11:61803311	lipid metabolism phenotypes: la/pufa
Kettunen J	Nat Genet	2012	22286219	11:68794860	lipid metabolism phenotypes: la/pufa
Kettunen J	Nat Genet	2012	22286219	11:92975544	metabolite levels: glc
Kettunen J	Nat Genet	2012	22286219	11:116791863	lipid metabolism phenotypes: val/serum tg
Kettunen J	Nat Genet	2012	22286219	12:56471272	metabolite levels: gln, glc
Kettunen J	Nat Genet	2012	22286219	15:58388444	lipid metabolism phenotypes: xl-hdl-tg
Kettunen J	Nat Genet	2012	22286219	16:15054789	lipid metabolism phenotypes: la/pufa
Kettunen J	Nat Genet	2012	22286219	16:56959412	lipid metabolism phenotypes: hdl-c
Kettunen J	Nat Genet	2012	22286219	16:71600908	metabolite levels: phe, tyr
Kettunen J	Nat Genet	2012	22286219	17:7239532	metabolite levels: fischer's ratio
Kettunen J	Nat Genet	2012	22286219	18:49634444	lipid metabolism phenotypes: xl-hdl-tg
Kettunen J	Nat Genet	2012	22286219	19:11077477	lipid metabolism phenotypes: m-ldl-c/m-ldl-pl
Kettunen J	Nat Genet	2012	22286219	19:44908822	lipid metabolism phenotypes: l-ldl-fc
Kettunen J	Nat Genet	2012	22286219	20:45906012	lipid metabolism phenotypes: l-hdl-l/m-hdl-l
Kettunen J	Nat Genet	2012	22286219	22:19167009	metabolite levels: citrate
Manning AK	Nat Genet	2012	22581228	1:213985913	fasting blood glucose bmi interaction
Manning AK	Nat Genet	2012	22581228	2:26930006	fasting blood glucose bmi interaction
Manning AK	Nat Genet	2012	22581228	2:26930006	fasting blood glucose
Manning AK	Nat Genet	2012	22581228	2:27518370	fasting blood glucose bmi interaction
Manning AK	Nat Genet	2012	22581228	2:27518370	fasting blood glucose
Manning AK	Nat Genet	2012	22581228	2:27772914	fasting blood glucose bmi interaction
Manning AK	Nat Genet	2012	22581228	2:27772914	fasting blood glucose
Manning AK	Nat Genet	2012	22581228	2:168906638	fasting blood glucose bmi interaction
Manning AK	Nat Genet	2012	22581228	2:168906638	fasting blood glucose
Manning AK	Nat Genet	2012	22581228	3:123346931	fasting blood glucose
Manning AK	Nat Genet	2012	22581228	3:123346931	fasting blood glucose bmi interaction
Manning AK	Nat Genet	2012	22581228	3:170999732	fasting blood glucose bmi interaction
Manning AK	Nat Genet	2012	22581228	3:170999732	fasting blood glucose
Manning AK	Nat Genet	2012	22581228	5:96207022	fasting blood glucose bmi interaction
Manning AK	Nat Genet	2012	22581228	5:96207022	fasting blood glucose
Manning AK	Nat Genet	2012	22581228	7:15024684	fasting blood glucose bmi interaction
Manning AK	Nat Genet	2012	22581228	7:15024684	fasting blood glucose
Manning AK	Nat Genet	2012	22581228	7:44196069	fasting blood glucose
Manning AK	Nat Genet	2012	22581228	7:44196069	fasting blood glucose bmi interaction
Manning AK	Nat Genet	2012	22581228	7:50683393	fasting blood glucose
Manning AK	Nat Genet	2012	22581228	8:9326086	fasting blood glucose
Manning AK	Nat Genet	2012	22581228	8:9326086	fasting blood glucose bmi interaction
Manning AK	Nat Genet	2012	22581228	8:117173494	fasting blood glucose bmi interaction
Manning AK	Nat Genet	2012	22581228	8:117173494	fasting blood glucose
Manning AK	Nat Genet	2012	22581228	10:112998590	fasting blood glucose
Manning AK	Nat Genet	2012	22581228	10:112998590	fasting blood glucose bmi interaction
Manning AK	Nat Genet	2012	22581228	10:113029056	fasting blood glucose
Manning AK	Nat Genet	2012	22581228	10:113029056	fasting blood glucose bmi interaction
Manning AK	Nat Genet	2012	22581228	11:45851540	fasting blood glucose bmi interaction
Manning AK	Nat Genet	2012	22581228	11:45851540	fasting blood glucose
Manning AK	Nat Genet	2012	22581228	11:47314769	fasting blood glucose
Manning AK	Nat Genet	2012	22581228	11:47314769	fasting blood glucose bmi interaction
Manning AK	Nat Genet	2012	22581228	11:48311808	fasting blood glucose bmi interaction
Manning AK	Nat Genet	2012	22581228	11:48311808	fasting blood glucose
Manning AK	Nat Genet	2012	22581228	11:61804006	fasting blood glucose bmi interaction
Manning AK	Nat Genet	2012	22581228	11:61804006	fasting blood glucose
Manning AK	Nat Genet	2012	22581228	11:72721940	fasting blood glucose bmi interaction
Manning AK	Nat Genet	2012	22581228	11:72721940	fasting blood glucose
Manning AK	Nat Genet	2012	22581228	11:92975544	fasting blood glucose bmi interaction
Manning AK	Nat Genet	2012	22581228	11:92975544	fasting blood glucose
Manning AK	Nat Genet	2012	22581228	13:27917061	fasting blood glucose
Manning AK	Nat Genet	2012	22581228	13:27917061	fasting blood glucose bmi interaction
Manning AK	Nat Genet	2012	22581228	15:62104743	fasting blood glucose
Manning AK	Nat Genet	2012	22581228	15:62104743	fasting blood glucose bmi interaction
Manning AK	Nat Genet	2012	22581228	20:22578963	fasting blood glucose
Manning AK	Nat Genet	2012	22581228	20:22578963	fasting blood glucose bmi interaction
Okada Y	Nat Genet	2012	22797727	4:9993558	renal function-related traits urea
Okada Y	Nat Genet	2012	22797727	4:88038770	renal function-related traits urea
Okada Y	Nat Genet	2012	22797727	11:64696613	renal function-related traits urea
Okada Y	Nat Genet	2012	22797727	16:79612092	renal function-related traits urea
Frazier-Wood AC	Pharmacogenet Genomics	2012	22890011	7:129365006	response to fenofibrate: vldl diameter
Demirkan A	PLoS Genet	2012	22359512	1:95083980	phospholipid levels plasma: proportions
Demirkan A	PLoS Genet	2012	22359512	2:27617773	phospholipid levels plasma: levels
Demirkan A	PLoS Genet	2012	22359512	2:162925277	phospholipid levels plasma: proportions
Demirkan A	PLoS Genet	2012	22359512	2:238186781	phospholipid levels plasma: levels
Demirkan A	PLoS Genet	2012	22359512	3:37474336	phospholipid levels plasma: levels
Demirkan A	PLoS Genet	2012	22359512	3:142930268	phospholipid levels plasma: proportions
Demirkan A	PLoS Genet	2012	22359512	4:47549846	sphingolipid levels: levels
Demirkan A	PLoS Genet	2012	22359512	5:6821801	sphingolipid levels: levels
Demirkan A	PLoS Genet	2012	22359512	6:10982126	phospholipid levels plasma: proportions
Demirkan A	PLoS Genet	2012	22359512	6:32168770	phospholipid levels plasma: proportions
Demirkan A	PLoS Genet	2012	22359512	10:100315722	phospholipid levels plasma: levels
Demirkan A	PLoS Genet	2012	22359512	10:116638460	phospholipid levels plasma: proportions
Demirkan A	PLoS Genet	2012	22359512	11:7345864	phospholipid levels plasma: levels
Demirkan A	PLoS Genet	2012	22359512	11:56094615	phospholipid levels plasma: proportions
Demirkan A	PLoS Genet	2012	22359512	11:61790331	phospholipid levels plasma: levels
Demirkan A	PLoS Genet	2012	22359512	11:61911282	sphingolipid levels: levels
Demirkan A	PLoS Genet	2012	22359512	11:85306432	phospholipid levels plasma: levels
Demirkan A	PLoS Genet	2012	22359512	11:116778201	phospholipid levels plasma: proportions
Demirkan A	PLoS Genet	2012	22359512	12:96464584	phospholipid levels plasma: levels
Demirkan A	PLoS Genet	2012	22359512	13:60939535	phospholipid levels plasma: levels
Demirkan A	PLoS Genet	2012	22359512	13:74553977	phospholipid levels plasma: levels
Demirkan A	PLoS Genet	2012	22359512	14:63765668	sphingolipid levels: levels
Demirkan A	PLoS Genet	2012	22359512	14:67509105	phospholipid levels plasma: levels
Demirkan A	PLoS Genet	2012	22359512	15:58386313	phospholipid levels plasma: levels
Demirkan A	PLoS Genet	2012	22359512	16:5535851	phospholipid levels plasma: levels
Demirkan A	PLoS Genet	2012	22359512	16:15046354	phospholipid levels plasma: levels
Demirkan A	PLoS Genet	2012	22359512	16:60280752	phospholipid levels plasma: proportions
Demirkan A	PLoS Genet	2012	22359512	16:76532260	sphingolipid levels: proportions
Demirkan A	PLoS Genet	2012	22359512	17:4779740	sphingolipid levels: levels
Demirkan A	PLoS Genet	2012	22359512	18:21681452	phospholipid levels plasma: proportions
Demirkan A	PLoS Genet	2012	22359512	19:8206837	sphingolipid levels: levels
Demirkan A	PLoS Genet	2012	22359512	19:19678719	sphingolipid levels: proportions
Demirkan A	PLoS Genet	2012	22359512	19:44929300	sphingolipid levels: levels
Demirkan A	PLoS Genet	2012	22359512	19:52780882	phospholipid levels plasma: proportions
Demirkan A	PLoS Genet	2012	22359512	20:12988752	sphingolipid levels: levels
Inouye M	PLoS Genet	2012	22916037	1:55492357	IDL-FC
Inouye M	PLoS Genet	2012	22916037	1:62485187	MobCH
Inouye M	PLoS Genet	2012	22916037	1:230160042	L-HDL-PL
Inouye M	PLoS Genet	2012	22916037	2:21014672	S-VLDL-TG
Inouye M	PLoS Genet	2012	22916037	2:27508073	S-HDL-P
Inouye M	PLoS Genet	2012	22916037	2:64980940	Val
Inouye M	PLoS Genet	2012	22916037	2:168906638	Glc
Inouye M	PLoS Genet	2012	22916037	4:71842104	Alb
Inouye M	PLoS Genet	2012	22916037	4:72779634	S-HDL-L
Inouye M	PLoS Genet	2012	22916037	4:74006728	Alb
Inouye M	PLoS Genet	2012	22916037	4:74357994	Alb
Inouye M	PLoS Genet	2012	22916037	4:88305270	Val
Inouye M	PLoS Genet	2012	22916037	4:186228386	Phe
Inouye M	PLoS Genet	2012	22916037	5:177415473	Phe
Inouye M	PLoS Genet	2012	22916037	6:11040190	DHA
Inouye M	PLoS Genet	2012	22916037	8:9326086	M-HDL-FC
Inouye M	PLoS Genet	2012	22916037	8:19986711	M-VLDL-PL
Inouye M	PLoS Genet	2012	22916037	9:104826853	XL-HDL-P
Inouye M	PLoS Genet	2012	22916037	11:61790331	LA
Inouye M	PLoS Genet	2012	22916037	11:116778201	S-VLDL-P
Inouye M	PLoS Genet	2012	22916037	12:56469986	Gln
Inouye M	PLoS Genet	2012	22916037	14:94378506	IDL-C
Inouye M	PLoS Genet	2012	22916037	14:94378610	IDL-FC
Inouye M	PLoS Genet	2012	22916037	15:58179780	XL-HDL-TG
Inouye M	PLoS Genet	2012	22916037	15:58391167	XL-HDL-TG
Inouye M	PLoS Genet	2012	22916037	15:59195731	Tot-TG
Inouye M	PLoS Genet	2012	22916037	16:56954132	XS-VLDL-L
Inouye M	PLoS Genet	2012	22916037	16:71600908	Tyr
Inouye M	PLoS Genet	2012	22916037	16:72080103	Gp
Inouye M	PLoS Genet	2012	22916037	16:72722202	Tyr
Inouye M	PLoS Genet	2012	22916037	17:4779740	SM
Inouye M	PLoS Genet	2012	22916037	19:11091630	Tot-CH
Inouye M	PLoS Genet	2012	22916037	19:44912383	L-LDL-FC
Inouye M	PLoS Genet	2012	22916037	20:45916409	XL-HDL-TG
Inouye M	PLoS Genet	2012	22916037	22:19168604	Cit
Krumsiek J	PLoS Genet	2012	23093944	1:46816155	serum metabolite levels: 10undecenoate111n1
Krumsiek J	PLoS Genet	2012	23093944	1:46932556	serum metabolite levels: 10undecenoate111n1
Krumsiek J	PLoS Genet	2012	23093944	1:75671921	serum metabolite levels: octanoylcarnitine
Krumsiek J	PLoS Genet	2012	23093944	1:75671921	serum metabolite levels: hexanoylcarnitine
Krumsiek J	PLoS Genet	2012	23093944	1:75671921	serum metabolite levels: decanoylcarnitine
Krumsiek J	PLoS Genet	2012	23093944	1:75671921	serum metabolite levels: x-11421
Krumsiek J	PLoS Genet	2012	23093944	1:75789543	serum metabolite levels: octanoylcarnitine
Krumsiek J	PLoS Genet	2012	23093944	1:75789543	serum metabolite levels: x-11421
Krumsiek J	PLoS Genet	2012	23093944	1:75789543	serum metabolite levels: hexanoylcarnitine
Krumsiek J	PLoS Genet	2012	23093944	1:75789543	serum metabolite levels: decanoylcarnitine
Krumsiek J	PLoS Genet	2012	23093944	1:75934576	serum metabolite levels: decanoylcarnitine
Krumsiek J	PLoS Genet	2012	23093944	1:75934576	serum metabolite levels: octanoylcarnitine
Krumsiek J	PLoS Genet	2012	23093944	1:75934576	serum metabolite levels: x-11421
Krumsiek J	PLoS Genet	2012	23093944	1:75934576	serum metabolite levels: hexanoylcarnitine
Krumsiek J	PLoS Genet	2012	23093944	2:27412596	serum metabolite levels: mannose
Krumsiek J	PLoS Genet	2012	23093944	2:27518370	serum metabolite levels: mannose
Krumsiek J	PLoS Genet	2012	23093944	2:73425500	serum metabolite levels: nacetylornithine
Krumsiek J	PLoS Genet	2012	23093944	2:73425500	serum metabolite levels: x-12510
Krumsiek J	PLoS Genet	2012	23093944	2:73426010	serum metabolite levels: x-11787
Krumsiek J	PLoS Genet	2012	23093944	2:73591809	serum metabolite levels: nacetylornithine
Krumsiek J	PLoS Genet	2012	23093944	2:73591809	serum metabolite levels: x-12093
Krumsiek J	PLoS Genet	2012	23093944	2:73592981	serum metabolite levels: x-11787
Krumsiek J	PLoS Genet	2012	23093944	2:73602245	serum metabolite levels: x-12510
Krumsiek J	PLoS Genet	2012	23093944	2:73692531	serum metabolite levels: x-12093
Krumsiek J	PLoS Genet	2012	23093944	2:73692531	serum metabolite levels: nacetylornithine
Krumsiek J	PLoS Genet	2012	23093944	2:73710026	serum metabolite levels: x-12510
Krumsiek J	PLoS Genet	2012	23093944	2:73710026	serum metabolite levels: x-11787
Krumsiek J	PLoS Genet	2012	23093944	2:73824485	serum metabolite levels: x-11787
Krumsiek J	PLoS Genet	2012	23093944	2:73843059	serum metabolite levels: nacetylornithine
Krumsiek J	PLoS Genet	2012	23093944	2:73866525	serum metabolite levels: x-12510
Krumsiek J	PLoS Genet	2012	23093944	2:210016169	serum metabolite levels: x-13431
Krumsiek J	PLoS Genet	2012	23093944	2:210195326	serum metabolite levels: x-13431
Krumsiek J	PLoS Genet	2012	23093944	2:210296430	serum metabolite levels: x-13431
Krumsiek J	PLoS Genet	2012	23093944	2:210752170	serum metabolite levels: glycine
Krumsiek J	PLoS Genet	2012	23093944	2:233759924	serum metabolite levels: biliverdin
Krumsiek J	PLoS Genet	2012	23093944	2:233759924	serum metabolite levels: x-11793
Krumsiek J	PLoS Genet	2012	23093944	2:233759924	serum metabolite levels: bilirubinzz
Krumsiek J	PLoS Genet	2012	23093944	2:233759924	serum metabolite levels: bilirubinee
Krumsiek J	PLoS Genet	2012	23093944	2:233763993	serum metabolite levels: x-11530
Krumsiek J	PLoS Genet	2012	23093944	2:233763993	serum metabolite levels: x-11441
Krumsiek J	PLoS Genet	2012	23093944	2:233763993	serum metabolite levels: x-11442
Krumsiek J	PLoS Genet	2012	23093944	4:10001041	serum metabolite levels: urate
Krumsiek J	PLoS Genet	2012	23093944	4:10142162	serum metabolite levels: urate
Krumsiek J	PLoS Genet	2012	23093944	4:10291344	serum metabolite levels: urate
Krumsiek J	PLoS Genet	2012	23093944	4:10401921	serum metabolite levels: urate
Krumsiek J	PLoS Genet	2012	23093944	4:22818881	serum metabolite levels: x-11799
Krumsiek J	PLoS Genet	2012	23093944	4:158709665	serum metabolite levels: decanoylcarnitine
Krumsiek J	PLoS Genet	2012	23093944	4:158709665	serum metabolite levels: octanoylcarnitine
Krumsiek J	PLoS Genet	2012	23093944	4:186236304	serum metabolite levels: bradykinindesarg9
Krumsiek J	PLoS Genet	2012	23093944	5:35989704	serum metabolite levels: x-11445
Krumsiek J	PLoS Genet	2012	23093944	5:132325463	serum metabolite levels: 3dehydrocarnitine
Krumsiek J	PLoS Genet	2012	23093944	5:132329685	serum metabolite levels: isovalerylcarnitine
Krumsiek J	PLoS Genet	2012	23093944	6:160143444	serum metabolite levels: isobutyrylcarnitine
Krumsiek J	PLoS Genet	2012	23093944	6:160248049	serum metabolite levels: x-12798
Krumsiek J	PLoS Genet	2012	23093944	7:99356240	serum metabolite levels: x-12063
Krumsiek J	PLoS Genet	2012	23093944	7:99455691	serum metabolite levels: androsteronesulfate
Krumsiek J	PLoS Genet	2012	23093944	7:99460078	serum metabolite levels: x-12063
Krumsiek J	PLoS Genet	2012	23093944	7:99573826	serum metabolite levels: androsteronesulfate
Krumsiek J	PLoS Genet	2012	23093944	7:99642556	serum metabolite levels: x-12063
Krumsiek J	PLoS Genet	2012	23093944	7:99750705	serum metabolite levels: x-12063
Krumsiek J	PLoS Genet	2012	23093944	7:99862484	serum metabolite levels: x-12063
Krumsiek J	PLoS Genet	2012	23093944	7:99891948	serum metabolite levels: androsteronesulfate
Krumsiek J	PLoS Genet	2012	23093944	7:99891948	serum metabolite levels: epiandrosteronesulfate
Krumsiek J	PLoS Genet	2012	23093944	8:18415790	serum metabolite levels: 1methylxanthine
Krumsiek J	PLoS Genet	2012	23093944	8:144084619	serum metabolite levels: 5oxoproline
Krumsiek J	PLoS Genet	2012	23093944	8:144190728	serum metabolite levels: 5oxoproline
Krumsiek J	PLoS Genet	2012	23093944	9:133278431	serum metabolite levels: adpsgegdfxaegggvr
Krumsiek J	PLoS Genet	2012	23093944	10:59689806	serum metabolite levels: carnitine
Krumsiek J	PLoS Genet	2012	23093944	10:83694164	serum metabolite levels: x-06226
Krumsiek J	PLoS Genet	2012	23093944	10:94704973	serum metabolite levels: x-11787
Krumsiek J	PLoS Genet	2012	23093944	10:94880139	serum metabolite levels: x-11787
Krumsiek J	PLoS Genet	2012	23093944	10:94989424	serum metabolite levels: x-11787
Krumsiek J	PLoS Genet	2012	23093944	10:98399379	serum metabolite levels: x-12093
Krumsiek J	PLoS Genet	2012	23093944	10:98399379	serum metabolite levels: x-12092
Krumsiek J	PLoS Genet	2012	23093944	11:18303599	serum metabolite levels: alphahydroxyisovalerate
Krumsiek J	PLoS Genet	2012	23093944	11:61803311	serum metabolite levels: 1linoleoylglycerophosphoethanolamine
Krumsiek J	PLoS Genet	2012	23093944	11:61803311	serum metabolite levels: eicosapentaenoateepa205n3
Krumsiek J	PLoS Genet	2012	23093944	11:61803311	serum metabolite levels: 1arachidonoylglycerophosphocholine
Krumsiek J	PLoS Genet	2012	23093944	11:61803876	serum metabolite levels: arachidonate204n6
Krumsiek J	PLoS Genet	2012	23093944	11:61842278	serum metabolite levels: 1arachidonoylglycerophosphoethanolamine
Krumsiek J	PLoS Genet	2012	23093944	12:20946338	serum metabolite levels: x-11538
Krumsiek J	PLoS Genet	2012	23093944	12:21178615	serum metabolite levels: x-13429
Krumsiek J	PLoS Genet	2012	23093944	12:21178615	serum metabolite levels: x-12063
Krumsiek J	PLoS Genet	2012	23093944	12:21178615	serum metabolite levels: x-11538
Krumsiek J	PLoS Genet	2012	23093944	12:21178615	serum metabolite levels: x-12456
Krumsiek J	PLoS Genet	2012	23093944	12:21178615	serum metabolite levels: x-11529
Krumsiek J	PLoS Genet	2012	23093944	12:21225087	serum metabolite levels: x-14626
Krumsiek J	PLoS Genet	2012	23093944	12:21298461	serum metabolite levels: x-12063
Krumsiek J	PLoS Genet	2012	23093944	12:21298461	serum metabolite levels: x-11529
Krumsiek J	PLoS Genet	2012	23093944	12:21298461	serum metabolite levels: x-11538
Krumsiek J	PLoS Genet	2012	23093944	12:21298461	serum metabolite levels: x-13429
Krumsiek J	PLoS Genet	2012	23093944	12:56471554	serum metabolite levels: glutamine
Krumsiek J	PLoS Genet	2012	23093944	12:120722812	serum metabolite levels: butyrylcarnitine
Krumsiek J	PLoS Genet	2012	23093944	12:120879272	serum metabolite levels: butyrylcarnitine
Krumsiek J	PLoS Genet	2012	23093944	12:121043836	serum metabolite levels: butyrylcarnitine
Krumsiek J	PLoS Genet	2012	23093944	15:63130573	serum metabolite levels: succinylcarnitine
Krumsiek J	PLoS Genet	2012	23093944	15:63261795	serum metabolite levels: succinylcarnitine
Krumsiek J	PLoS Genet	2012	23093944	16:68292297	serum metabolite levels: glutaroylcarnitine
Krumsiek J	PLoS Genet	2012	23093944	17:63485839	serum metabolite levels: aspartylphenylalanine
Krumsiek J	PLoS Genet	2012	23093944	17:63485839	serum metabolite levels: x-14304
Krumsiek J	PLoS Genet	2012	23093944	17:63488670	serum metabolite levels: x-14189
Krumsiek J	PLoS Genet	2012	23093944	17:63492371	serum metabolite levels: x-14208
Krumsiek J	PLoS Genet	2012	23093944	17:63492371	serum metabolite levels: x-14205
Krumsiek J	PLoS Genet	2012	23093944	19:47865277	serum metabolite levels: x-11244
Krumsiek J	PLoS Genet	2012	23093944	19:47865277	serum metabolite levels: x-11440
Krumsiek J	PLoS Genet	2012	23093944	22:18984937	serum metabolite levels: proline
Krumsiek J	PLoS Genet	2012	23093944	22:19963748	serum metabolite levels: x-01911
Krumsiek J	PLoS Genet	2012	23093944	22:19963748	serum metabolite levels: x-11593
Krumsiek J	PLoS Genet	2012	23093944	22:20110836	serum metabolite levels: x-11593
Krumsiek J	PLoS Genet	2012	23093944	22:24596299	serum metabolite levels: cysteineglutathionedisulfide
Pierce BL	PLoS Genet	2012	22383894	10:102863821	arsenic metabolism: dma%
Pierce BL	PLoS Genet	2012	22383894	10:102939221	arsenic metabolism: mma%
Comuzzie AG	PLoS One	2012	23251661	11:92975544	obesity-related traits: glu
Comuzzie AG	PLoS One	2012	23251661	11:116786845	obesity-related traits: tg
Eriksson N	PLoS One	2012	22493691	1:107823394	hypothyroidism
Eriksson N	PLoS One	2012	22493691	1:113761186	hypothyroidism
Eriksson N	PLoS One	2012	22493691	6:31050630	hypothyroidism
Eriksson N	PLoS One	2012	22493691	9:97784318	hypothyroidism
Eriksson N	PLoS One	2012	22493691	12:111446804	hypothyroidism
Milton JN	PLoS One	2012	22558097	2:233759924	cholelithiasis-related traits in sickle cell anemia
van Meurs JB	Am J Clin Nutr	2013	23824729	1:11778589	homocysteine levels
van Meurs JB	Am J Clin Nutr	2013	23824729	1:11796321	homocysteine levels
van Meurs JB	Am J Clin Nutr	2013	23824729	1:45513003	homocysteine levels
van Meurs JB	Am J Clin Nutr	2013	23824729	1:236885376	homocysteine levels
van Meurs JB	Am J Clin Nutr	2013	23824729	2:210675783	homocysteine levels
van Meurs JB	Am J Clin Nutr	2013	23824729	6:25869143	homocysteine levels
van Meurs JB	Am J Clin Nutr	2013	23824729	6:49414480	homocysteine levels
van Meurs JB	Am J Clin Nutr	2013	23824729	7:90348446	homocysteine levels
van Meurs JB	Am J Clin Nutr	2013	23824729	10:17114152	homocysteine levels
van Meurs JB	Am J Clin Nutr	2013	23824729	10:17181245	homocysteine levels
van Meurs JB	Am J Clin Nutr	2013	23824729	11:89415204	homocysteine levels
van Meurs JB	Am J Clin Nutr	2013	23824729	11:89468459	homocysteine levels
van Meurs JB	Am J Clin Nutr	2013	23824729	12:120967323	homocysteine levels
van Meurs JB	Am J Clin Nutr	2013	23824729	16:89641688	homocysteine levels
van Meurs JB	Am J Clin Nutr	2013	23824729	16:89793345	homocysteine levels
van Meurs JB	Am J Clin Nutr	2013	23824729	19:48756272	homocysteine levels
van Meurs JB	Am J Clin Nutr	2013	23824729	21:43066854	homocysteine levels
van Meurs JB	Am J Clin Nutr	2013	23824729	21:43067294	homocysteine levels
Coram MA	Am J Hum Genet	2013	23726366	1:55159875	ldl cholesterol: aa
Coram MA	Am J Hum Genet	2013	23726366	2:21018633	ldl cholesterol: aa
Coram MA	Am J Hum Genet	2013	23726366	2:27375230	triglycerides: aa
Coram MA	Am J Hum Genet	2013	23726366	2:27518370	triglycerides: hispanic
Coram MA	Am J Hum Genet	2013	23726366	2:43847292	ldl cholesterol: aa
Coram MA	Am J Hum Genet	2013	23726366	7:80711306	hdl cholesterol: aa
Coram MA	Am J Hum Genet	2013	23726366	8:9329732	hdl cholesterol: aa
Coram MA	Am J Hum Genet	2013	23726366	8:19961928	hdl cholesterol: aa
Coram MA	Am J Hum Genet	2013	23726366	8:19961928	triglycerides: aa
Coram MA	Am J Hum Genet	2013	23726366	8:19990569	triglycerides: hispanic
Coram MA	Am J Hum Genet	2013	23726366	11:116778201	hdl cholesterol: hispanic
Coram MA	Am J Hum Genet	2013	23726366	11:116778201	triglycerides: hispanic
Coram MA	Am J Hum Genet	2013	23726366	11:116781707	triglycerides: aa
Coram MA	Am J Hum Genet	2013	23726366	11:117423570	hdl cholesterol: aa
Coram MA	Am J Hum Genet	2013	23726366	16:56956804	hdl cholesterol: aa
Coram MA	Am J Hum Genet	2013	23726366	16:56956804	hdl cholesterol: hispanic
Coram MA	Am J Hum Genet	2013	23726366	19:11089332	ldl cholesterol: aa
Coram MA	Am J Hum Genet	2013	23726366	19:11232027	hdl cholesterol: aa
Coram MA	Am J Hum Genet	2013	23726366	19:44900155	ldl cholesterol: aa
Coram MA	Am J Hum Genet	2013	23726366	19:44919330	triglycerides: aa
Cox AJ	Atherosclerosis	2013	23642732	2:233759924	bilirubin levels
Rhee EP	Cell Metab	2013	23823483	1:85329136	metabolite levels: ng monomethyl arginine
Rhee EP	Cell Metab	2013	23823483	1:85452418	metabolite levels: ng monomethyl arginine
Rhee EP	Cell Metab	2013	23823483	1:119714953	metabolite levels: serine
Rhee EP	Cell Metab	2013	23823483	2:27508073	metabolite levels: alanine
Rhee EP	Cell Metab	2013	23823483	2:27508073	metabolite levels: pc 32:2
Rhee EP	Cell Metab	2013	23823483	2:27508073	metabolite levels: tag 50:3
Rhee EP	Cell Metab	2013	23823483	2:27508073	metabolite levels: alpha hydroxybutyric acid
Rhee EP	Cell Metab	2013	23823483	2:27508073	metabolite levels: pc 34:3
Rhee EP	Cell Metab	2013	23823483	2:27508073	metabolite levels: lactate
Rhee EP	Cell Metab	2013	23823483	2:27508073	metabolite levels: tag 50:4
Rhee EP	Cell Metab	2013	23823483	2:27508073	metabolite levels: tag 48:2
Rhee EP	Cell Metab	2013	23823483	2:27508073	metabolite levels: tag 48:3
Rhee EP	Cell Metab	2013	23823483	2:210521940	metabolite levels: quinolinic acid
Rhee EP	Cell Metab	2013	23823483	2:210675783	metabolite levels: glycine
Rhee EP	Cell Metab	2013	23823483	2:210675783	metabolite levels: creatine
Rhee EP	Cell Metab	2013	23823483	2:210779923	metabolite levels: glycine
Rhee EP	Cell Metab	2013	23823483	2:210779923	metabolite levels: creatine
Rhee EP	Cell Metab	2013	23823483	2:210961491	metabolite levels: glycine
Rhee EP	Cell Metab	2013	23823483	2:217153853	metabolite levels: quinolinic acid
Rhee EP	Cell Metab	2013	23823483	2:233764663	metabolite levels: xanthurenate
Rhee EP	Cell Metab	2013	23823483	3:72346264	metabolite levels: indoxyl sulfate
Rhee EP	Cell Metab	2013	23823483	3:72471092	metabolite levels: quinolinic acid
Rhee EP	Cell Metab	2013	23823483	3:72471092	metabolite levels: kynurenine
Rhee EP	Cell Metab	2013	23823483	3:124732217	metabolite levels: orotic acid
Rhee EP	Cell Metab	2013	23823483	3:124732465	metabolite levels: orotic acid
Rhee EP	Cell Metab	2013	23823483	3:124733312	metabolite levels: orotic acid
Rhee EP	Cell Metab	2013	23823483	4:177439897	metabolite levels: asparagine
Rhee EP	Cell Metab	2013	23823483	5:34938268	metabolite levels: beta aminoisobutyric acid
Rhee EP	Cell Metab	2013	23823483	5:35039381	metabolite levels: beta aminoisobutyric acid
Rhee EP	Cell Metab	2013	23823483	5:59954679	metabolite levels: sm 24:1
Rhee EP	Cell Metab	2013	23823483	5:60142047	metabolite levels: sm 24:1
Rhee EP	Cell Metab	2013	23823483	5:79034404	metabolite levels: dimethylglycine
Rhee EP	Cell Metab	2013	23823483	5:123999135	metabolite levels: indoxyl sulfate
Rhee EP	Cell Metab	2013	23823483	6:16269132	metabolite levels: xanthosine
Rhee EP	Cell Metab	2013	23823483	6:84523180	metabolite levels: dag 36:1
Rhee EP	Cell Metab	2013	23823483	6:111244644	metabolite levels: tyrosine
Rhee EP	Cell Metab	2013	23823483	7:14691170	metabolite levels: indole-3-propionate
Rhee EP	Cell Metab	2013	23823483	7:53572805	metabolite levels: tag 58:8
Rhee EP	Cell Metab	2013	23823483	7:53572805	metabolite levels: tag 56:7
Rhee EP	Cell Metab	2013	23823483	7:53572805	metabolite levels: tag 58:9
Rhee EP	Cell Metab	2013	23823483	7:54828255	metabolite levels: ce 20:4
Rhee EP	Cell Metab	2013	23823483	7:150845427	metabolite levels: gamma aminoisobutyric acid
Rhee EP	Cell Metab	2013	23823483	9:132233164	metabolite levels: ce 16:0
Rhee EP	Cell Metab	2013	23823483	10:59707424	metabolite levels: carnitine
Rhee EP	Cell Metab	2013	23823483	10:98392616	metabolite levels: asymmetric dimethylarginine
Rhee EP	Cell Metab	2013	23823483	11:61783884	metabolite levels: pc 40:6
Rhee EP	Cell Metab	2013	23823483	11:61783884	metabolite levels: pc 38:5
Rhee EP	Cell Metab	2013	23823483	11:61783884	metabolite levels: ce 18:3
Rhee EP	Cell Metab	2013	23823483	11:61790331	metabolite levels: pc 36:4
Rhee EP	Cell Metab	2013	23823483	11:61796827	metabolite levels: lpe 18:2
Rhee EP	Cell Metab	2013	23823483	11:61798436	metabolite levels: pc 36:2
Rhee EP	Cell Metab	2013	23823483	11:61801834	metabolite levels: pc 38:4
Rhee EP	Cell Metab	2013	23823483	11:61803311	metabolite levels: ce 20:4
Rhee EP	Cell Metab	2013	23823483	11:61803876	metabolite levels: ce 20:5
Rhee EP	Cell Metab	2013	23823483	11:61803876	metabolite levels: lpe 20:4
Rhee EP	Cell Metab	2013	23823483	11:61803876	metabolite levels: ce 16:0
Rhee EP	Cell Metab	2013	23823483	11:61803876	metabolite levels: lpc 20:5
Rhee EP	Cell Metab	2013	23823483	11:61803876	metabolite levels: tag 58:10
Rhee EP	Cell Metab	2013	23823483	11:61804006	metabolite levels: lpc 20:4
Rhee EP	Cell Metab	2013	23823483	11:61804006	metabolite levels: tag 54:4
Rhee EP	Cell Metab	2013	23823483	11:61804006	metabolite levels: lpc 22:6
Rhee EP	Cell Metab	2013	23823483	11:61813163	metabolite levels: tag 58:11
Rhee EP	Cell Metab	2013	23823483	11:61828092	metabolite levels: lpc 20:3
Rhee EP	Cell Metab	2013	23823483	11:61832870	metabolite levels: pc 34:2
Rhee EP	Cell Metab	2013	23823483	11:61836038	metabolite levels: pc 34:3
Rhee EP	Cell Metab	2013	23823483	11:61888645	metabolite levels: pc 38:5
Rhee EP	Cell Metab	2013	23823483	11:61890454	metabolite levels: pc 36:4
Rhee EP	Cell Metab	2013	23823483	11:61906646	metabolite levels: pc 38:4
Rhee EP	Cell Metab	2013	23823483	11:116681845	metabolite levels: ce 18:3
Rhee EP	Cell Metab	2013	23823483	11:116766430	metabolite levels: tag 52:3
Rhee EP	Cell Metab	2013	23823483	11:116778201	metabolite levels: dag 36:1
Rhee EP	Cell Metab	2013	23823483	11:116778201	metabolite levels: tag 52:4
Rhee EP	Cell Metab	2013	23823483	11:116778201	metabolite levels: tag 56:10
Rhee EP	Cell Metab	2013	23823483	11:116778201	metabolite levels: tag 54:5
Rhee EP	Cell Metab	2013	23823483	11:116778201	metabolite levels: dag 36:2
Rhee EP	Cell Metab	2013	23823483	11:116778201	metabolite levels: tag 54:2
Rhee EP	Cell Metab	2013	23823483	11:116778201	metabolite levels: tag 56:3
Rhee EP	Cell Metab	2013	23823483	11:116778201	metabolite levels: tag 52:5
Rhee EP	Cell Metab	2013	23823483	11:116778201	metabolite levels: tag 54:3
Rhee EP	Cell Metab	2013	23823483	11:116778201	metabolite levels: dag 34:2
Rhee EP	Cell Metab	2013	23823483	11:126679401	metabolite levels: thyroxine
Rhee EP	Cell Metab	2013	23823483	12:242301	metabolite levels: beta aminoisobutyric acid
Rhee EP	Cell Metab	2013	23823483	12:366413	metabolite levels: beta aminoisobutyric acid
Rhee EP	Cell Metab	2013	23823483	12:21178615	metabolite levels: lpe 20:4
Rhee EP	Cell Metab	2013	23823483	13:72225036	metabolite levels: ce 14:0
Rhee EP	Cell Metab	2013	23823483	14:63768838	metabolite levels: sm 14:0
Rhee EP	Cell Metab	2013	23823483	14:63897867	metabolite levels: sm 14:0
Rhee EP	Cell Metab	2013	23823483	14:63998633	metabolite levels: sm 14:0
Rhee EP	Cell Metab	2013	23823483	15:58264863	metabolite levels: lpe 16:0
Rhee EP	Cell Metab	2013	23823483	15:58337225	metabolite levels: lpe 18:0
Rhee EP	Cell Metab	2013	23823483	15:58391167	metabolite levels: lpe 16:0
Rhee EP	Cell Metab	2013	23823483	16:14989008	metabolite levels: ce 20:3
Rhee EP	Cell Metab	2013	23823483	18:10140781	metabolite levels: phenylalanine
Rhee EP	Cell Metab	2013	23823483	18:11831762	metabolite levels: ce 16:0
Rhee EP	Cell Metab	2013	23823483	19:32873722	metabolite levels: ng monomethyl arginine
Rhee EP	Cell Metab	2013	23823483	21:43971871	metabolite levels: tag 54:5
Rhee EP	Cell Metab	2013	23823483	22:18972171	metabolite levels: proline
Rhee EP	Cell Metab	2013	23823483	X:105752161	metabolite levels: thyroxine
Rhee EP	Cell Metab	2013	23823483	X:105907672	metabolite levels: thyroxine
Rhee EP	Cell Metab	2013	23823483	X:106032618	metabolite levels: thyroxine
Rhee EP	Cell Metab	2013	23823483	X:106212784	metabolite levels: thyroxine
Kleber ME	Circ Cardiovasc Genet	2013	24047826	15:45360505	homoarginine levels
Makela KM	Circ Cardiovasc Genet	2013	23247145	2:21008652	ldl oxidized
Wu JH	Circ Cardiovasc Genet	2013	23362303	1:94921652	stearic acid 18:0 levels
Wu JH	Circ Cardiovasc Genet	2013	23362303	1:95020269	palmitic acid 16:0 levels
Wu JH	Circ Cardiovasc Genet	2013	23362303	1:95050081	stearic acid 18:0 levels
Wu JH	Circ Cardiovasc Genet	2013	23362303	1:95231973	stearic acid 18:0 levels
Wu JH	Circ Cardiovasc Genet	2013	23362303	1:211744902	stearic acid 18:0 levels
Wu JH	Circ Cardiovasc Genet	2013	23362303	2:27519736	palmitoleic acid 16:1n-7 levels
Wu JH	Circ Cardiovasc Genet	2013	23362303	2:133771520	palmitoleic acid 16:1n-7 levels
Wu JH	Circ Cardiovasc Genet	2013	23362303	10:100315722	palmitoleic acid 16:1n-7 levels
Wu JH	Circ Cardiovasc Genet	2013	23362303	10:100542700	palmitoleic acid 16:1n-7 levels
Wu JH	Circ Cardiovasc Genet	2013	23362303	11:61790331	palmitoleic acid 16:1n-7 levels
Wu JH	Circ Cardiovasc Genet	2013	23362303	11:61790331	oleic acid 18:1n-9 levels
Wu JH	Circ Cardiovasc Genet	2013	23362303	11:61790331	stearic acid 18:0 levels
Hayes MG	Diabetes	2013	23903356	2:27508073	glycemic traits pregnancy: fpg
Hayes MG	Diabetes	2013	23903356	2:168906638	glycemic traits pregnancy: fpg
Hayes MG	Diabetes	2013	23903356	5:96393194	glycemic traits pregnancy: fpg
Hayes MG	Diabetes	2013	23903356	8:9326086	glycemic traits pregnancy: fpg
Hayes MG	Diabetes	2013	23903356	11:92956866	glycemic traits pregnancy: fpg
Hayes MG	Diabetes	2013	23903356	11:92956866	glycemic traits pregnancy: 1hpg
Xie W	Diabetes	2013	23378610	1:119712503	metabolite levels: serine
Xie W	Diabetes	2013	23378610	2:210678331	metabolite levels: glycine
Xie W	Diabetes	2013	23378610	5:79045474	metabolite levels: betaine
Xie W	Diabetes	2013	23378610	11:61798436	metabolite levels: adrenate
Xie W	Diabetes	2013	23378610	12:211754	metabolite levels: betaine
Voruganti VS	Front Genet	2013	24379826	4:9922695	serum uric acid levels
Dai X	Genet Epidemiol	2013	23371916	2:233730664	bilirubin levels: direct bilirubin
Dai X	Genet Epidemiol	2013	23371916	2:233760498	bilirubin levels: total bilirubin
Dai X	Genet Epidemiol	2013	23371916	2:233760498	bilirubin levels: direct bilirubin
Dai X	Genet Epidemiol	2013	23371916	2:233760498	bilirubin levels: indirect bilirubin
Dai X	Genet Epidemiol	2013	23371916	2:233763993	bilirubin levels: indirect bilirubin
Dai X	Genet Epidemiol	2013	23371916	2:233763993	bilirubin levels: total bilirubin
Dai X	Genet Epidemiol	2013	23371916	2:233763993	bilirubin levels: direct bilirubin
Dai X	Genet Epidemiol	2013	23371916	12:20864941	bilirubin levels: direct bilirubin
Dai X	Genet Epidemiol	2013	23371916	12:20864941	bilirubin levels: indirect bilirubin
Dai X	Genet Epidemiol	2013	23371916	12:20864941	bilirubin levels: total bilirubin
Yu B	Genet Epidemiol	2013	23934736	2:73610828	metabolite levels x-11787
Yu B	Genet Epidemiol	2013	23934736	2:73641201	metabolite levels x-11787
Yu B	Genet Epidemiol	2013	23934736	5:151366473	metabolite levels pyroglutamine
Yu B	Genet Epidemiol	2013	23934736	10:66206816	metabolite levels pyroglutamine
Raffler J	Genome Med	2013	23414815	2:27518370	chemical shift 1.370
Raffler J	Genome Med	2013	23414815	2:210752170	chemical shift 3.599
Raffler J	Genome Med	2013	23414815	10:98399379	chemical shift 2.757
Raffler J	Genome Med	2013	23414815	11:61803311	chemical shift 2.801
Raffler J	Genome Med	2013	23414815	11:116786845	chemical shift 2.038
Raffler J	Genome Med	2013	23414815	15:58382496	chemical shift 1.283
Raffler J	Genome Med	2013	23414815	16:56956804	chemical shift 3.259
Evans DM	Hum Mol Genet	2013	23720494	1:3774964	blood trace element cu levels
Evans DM	Hum Mol Genet	2013	23720494	1:151372265	blood trace element cu levels
Evans DM	Hum Mol Genet	2013	23720494	5:79020653	blood trace element se levels
Evans DM	Hum Mol Genet	2013	23720494	5:79118514	blood trace element se levels: conditioned on rs921943
Evans DM	Hum Mol Genet	2013	23720494	8:85356084	blood trace element zn levels
Evans DM	Hum Mol Genet	2013	23720494	15:75041843	blood trace element zn levels
Evans DM	Hum Mol Genet	2013	23720494	X:56785262	blood trace element zn levels
Hong MG	Hum Mutat	2013	23281178	2:210210185	metabolite levels: 2,6 dimethylheptanoyl carnitine
Hong MG	Hum Mutat	2013	23281178	2:233759924	metabolite levels: bilirubin
Hong MG	Hum Mutat	2013	23281178	7:95308945	metabolite levels: c9h14ona
Hong MG	Hum Mutat	2013	23281178	10:98387303	metabolite levels: caprolactam
Hong MG	Hum Mutat	2013	23281178	11:61803910	metabolite levels: glycerolphosphocholine
Hong MG	Hum Mutat	2013	23281178	12:21229685	metabolite levels: glycochenodeoxycholic acid 3-glucuronide
Hong MG	Hum Mutat	2013	23281178	15:58438954	metabolite levels: glycerophospho-n-palmitoyl ethanolamine
Hong MG	Hum Mutat	2013	23281178	17:63492371	metabolite levels: unknown
Hong MG	Hum Mutat	2013	23281178	19:15879621	metabolite levels: glycerolphosphocholine
Keller M	J Lipid Res	2013	24023261	8:19975135	lipid traits: triglycerides
Keller M	J Lipid Res	2013	24023261	16:56951227	lipid traits: hdl-c
Keller M	J Lipid Res	2013	24023261	19:44919689	lipid traits: ldl-c
Wu Y	J Lipid Res	2013	24023260	2:27520287	lipid traits: tg
Wu Y	J Lipid Res	2013	24023260	11:116792991	lipid traits: tg
Wu Y	J Lipid Res	2013	24023260	15:58438299	lipid traits: hdl-c
Wu Y	J Lipid Res	2013	24023260	16:56961324	lipid traits: hdl-c
Wu Y	J Lipid Res	2013	24023260	19:44908822	lipid traits: ldl-c
Wu Y	J Lipid Res	2013	24023260	19:44908822	lipid traits: tc
Chen Z	J Med Genet	2013	24049095	15:51232095	hormone measurements: oestradiol
Chen Z	J Med Genet	2013	24049095	15:51325511	hormone measurements: oestradiol
Chen Z	J Med Genet	2013	24049095	17:7583790	hormone measurements: testosterone
Weissglas-Volkov D	J Med Genet	2013	23505323	2:27508073	hypertriglyceridemia
Weissglas-Volkov D	J Med Genet	2013	23505323	8:20071071	hypertriglyceridemia
Weissglas-Volkov D	J Med Genet	2013	23505323	9:104858554	hdl cholesterol
Weissglas-Volkov D	J Med Genet	2013	23505323	11:116778201	hypertriglyceridemia
Weissglas-Volkov D	J Med Genet	2013	23505323	15:58431227	hdl cholesterol
Weissglas-Volkov D	J Med Genet	2013	23505323	16:56971567	hdl cholesterol
Weissglas-Volkov D	J Med Genet	2013	23505323	18:23299253	hypertriglyceridemia
Weissglas-Volkov D	J Med Genet	2013	23505323	19:11239812	hdl cholesterol
Liu M	Mol Endocrinol	2013	23518928	8:97269961	estradiol plasma levels breast cancer
Kottgen A	Nat Genet	2013	23263486	1:145711327	urate levels
Kottgen A	Nat Genet	2013	23263486	1:155179017	urate levels
Kottgen A	Nat Genet	2013	23263486	2:27508073	urate levels
Kottgen A	Nat Genet	2013	23263486	2:120548864	urate levels
Kottgen A	Nat Genet	2013	23263486	2:147958859	urate levels
Kottgen A	Nat Genet	2013	23263486	3:53066198	urate levels
Kottgen A	Nat Genet	2013	23263486	4:9942428	urate levels
Kottgen A	Nat Genet	2013	23263486	4:88131171	urate levels
Kottgen A	Nat Genet	2013	23263486	5:73135655	urate levels
Kottgen A	Nat Genet	2013	23263486	6:7101851	urate levels
Kottgen A	Nat Genet	2013	23263486	6:25821388	urate levels
Kottgen A	Nat Genet	2013	23263486	6:43836834	urate levels
Kottgen A	Nat Genet	2013	23263486	7:73442719	urate levels
Kottgen A	Nat Genet	2013	23263486	7:151708919	urate levels
Kottgen A	Nat Genet	2013	23263486	8:23919493	urate levels
Kottgen A	Nat Genet	2013	23263486	8:75566533	urate levels
Kottgen A	Nat Genet	2013	23263486	10:50886333	urate levels
Kottgen A	Nat Genet	2013	23263486	10:59709780	urate levels
Kottgen A	Nat Genet	2013	23263486	11:64566642	urate levels
Kottgen A	Nat Genet	2013	23263486	11:64710591	urate levels
Kottgen A	Nat Genet	2013	23263486	11:65793149	urate levels
Kottgen A	Nat Genet	2013	23263486	12:51857488	urate levels: network
Kottgen A	Nat Genet	2013	23263486	12:57450266	urate levels
Kottgen A	Nat Genet	2013	23263486	12:111569952	urate levels
Kottgen A	Nat Genet	2013	23263486	12:122141445	urate levels: network
Kottgen A	Nat Genet	2013	23263486	15:75866642	urate levels
Kottgen A	Nat Genet	2013	23263486	15:98727906	urate levels
Kottgen A	Nat Genet	2013	23263486	16:69529987	urate levels
Kottgen A	Nat Genet	2013	23263486	16:79701090	urate levels
Kottgen A	Nat Genet	2013	23263486	17:55287427	urate levels
Kottgen A	Nat Genet	2013	23263486	17:61388336	urate levels
Willer CJ	Nat Genet	2013	24097068	1:23439740	cholesterol, total
Willer CJ	Nat Genet	2013	24097068	1:25449242	ldl cholesterol
Willer CJ	Nat Genet	2013	24097068	1:25449242	cholesterol, total
Willer CJ	Nat Genet	2013	24097068	1:26811902	triglycerides
Willer CJ	Nat Genet	2013	24097068	1:26811902	ldl cholesterol
Willer CJ	Nat Genet	2013	24097068	1:26811902	hdl cholesterol
Willer CJ	Nat Genet	2013	24097068	1:39562508	hdl cholesterol
Willer CJ	Nat Genet	2013	24097068	1:55038977	cholesterol, total
Willer CJ	Nat Genet	2013	24097068	1:55038977	ldl cholesterol
Willer CJ	Nat Genet	2013	24097068	1:62560271	triglycerides
Willer CJ	Nat Genet	2013	24097068	1:62560271	ldl cholesterol
Willer CJ	Nat Genet	2013	24097068	1:62560271	cholesterol, total
Willer CJ	Nat Genet	2013	24097068	1:92543881	cholesterol, total
Willer CJ	Nat Genet	2013	24097068	1:109275684	cholesterol, total
Willer CJ	Nat Genet	2013	24097068	1:109275684	ldl cholesterol
Willer CJ	Nat Genet	2013	24097068	1:150986360	ldl cholesterol
Willer CJ	Nat Genet	2013	24097068	1:156730859	hdl cholesterol
Willer CJ	Nat Genet	2013	24097068	1:178546177	hdl cholesterol
Willer CJ	Nat Genet	2013	24097068	1:182199750	hdl cholesterol
Willer CJ	Nat Genet	2013	24097068	1:220800221	cholesterol, total
Willer CJ	Nat Genet	2013	24097068	1:220800221	ldl cholesterol
Willer CJ	Nat Genet	2013	24097068	1:230159944	hdl cholesterol
Willer CJ	Nat Genet	2013	24097068	1:230159944	triglycerides
Willer CJ	Nat Genet	2013	24097068	1:234722850	ldl cholesterol
Willer CJ	Nat Genet	2013	24097068	1:234722850	cholesterol, total
Willer CJ	Nat Genet	2013	24097068	2:21041028	ldl cholesterol
Willer CJ	Nat Genet	2013	24097068	2:21041028	cholesterol, total
Willer CJ	Nat Genet	2013	24097068	2:27508073	triglycerides
Willer CJ	Nat Genet	2013	24097068	2:27508073	cholesterol, total
Willer CJ	Nat Genet	2013	24097068	2:43845437	cholesterol, total
Willer CJ	Nat Genet	2013	24097068	2:43845437	ldl cholesterol
Willer CJ	Nat Genet	2013	24097068	2:62922422	ldl cholesterol
Willer CJ	Nat Genet	2013	24097068	2:118078265	ldl cholesterol
Willer CJ	Nat Genet	2013	24097068	2:118078265	cholesterol, total
Willer CJ	Nat Genet	2013	24097068	2:120551912	ldl cholesterol
Willer CJ	Nat Genet	2013	24097068	2:135080336	cholesterol, total
Willer CJ	Nat Genet	2013	24097068	2:164684290	hdl cholesterol
Willer CJ	Nat Genet	2013	24097068	2:168973645	cholesterol, total
Willer CJ	Nat Genet	2013	24097068	2:202667581	cholesterol, total
Willer CJ	Nat Genet	2013	24097068	2:210675783	hdl cholesterol
Willer CJ	Nat Genet	2013	24097068	2:215439661	ldl cholesterol
Willer CJ	Nat Genet	2013	24097068	2:226235982	triglycerides
Willer CJ	Nat Genet	2013	24097068	2:226235982	hdl cholesterol
Willer CJ	Nat Genet	2013	24097068	2:233770738	ldl cholesterol
Willer CJ	Nat Genet	2013	24097068	2:233770738	cholesterol, total
Willer CJ	Nat Genet	2013	24097068	3:11358775	hdl cholesterol
Willer CJ	Nat Genet	2013	24097068	3:12587421	cholesterol, total
Willer CJ	Nat Genet	2013	24097068	3:32491518	cholesterol, total
Willer CJ	Nat Genet	2013	24097068	3:32491518	ldl cholesterol
Willer CJ	Nat Genet	2013	24097068	3:47019693	hdl cholesterol
Willer CJ	Nat Genet	2013	24097068	3:50091966	hdl cholesterol
Willer CJ	Nat Genet	2013	24097068	3:52498102	hdl cholesterol
Willer CJ	Nat Genet	2013	24097068	3:58395560	cholesterol, total
Willer CJ	Nat Genet	2013	24097068	3:119841759	hdl cholesterol
Willer CJ	Nat Genet	2013	24097068	3:132444356	hdl cholesterol
Willer CJ	Nat Genet	2013	24097068	3:132444356	ldl cholesterol
Willer CJ	Nat Genet	2013	24097068	3:136207780	triglycerides
Willer CJ	Nat Genet	2013	24097068	4:3471412	triglycerides
Willer CJ	Nat Genet	2013	24097068	4:3471412	cholesterol, total
Willer CJ	Nat Genet	2013	24097068	4:3471412	ldl cholesterol
Willer CJ	Nat Genet	2013	24097068	4:26061368	hdl cholesterol
Willer CJ	Nat Genet	2013	24097068	4:87109109	triglycerides
Willer CJ	Nat Genet	2013	24097068	4:88820118	hdl cholesterol
Willer CJ	Nat Genet	2013	24097068	4:99093654	hdl cholesterol
Willer CJ	Nat Genet	2013	24097068	4:102267552	hdl cholesterol
Willer CJ	Nat Genet	2013	24097068	5:54002195	hdl cholesterol
Willer CJ	Nat Genet	2013	24097068	5:56565959	triglycerides
Willer CJ	Nat Genet	2013	24097068	5:75360714	cholesterol, total
Willer CJ	Nat Genet	2013	24097068	5:75360714	ldl cholesterol
Willer CJ	Nat Genet	2013	24097068	5:123519722	cholesterol, total
Willer CJ	Nat Genet	2013	24097068	5:123519722	ldl cholesterol
Willer CJ	Nat Genet	2013	24097068	5:156963286	triglycerides
Willer CJ	Nat Genet	2013	24097068	5:156963286	cholesterol, total
Willer CJ	Nat Genet	2013	24097068	5:156963286	ldl cholesterol
Willer CJ	Nat Genet	2013	24097068	6:16127176	ldl cholesterol
Willer CJ	Nat Genet	2013	24097068	6:16127176	cholesterol, total
Willer CJ	Nat Genet	2013	24097068	6:26092913	cholesterol, total
Willer CJ	Nat Genet	2013	24097068	6:26092913	ldl cholesterol
Willer CJ	Nat Genet	2013	24097068	6:32444658	ldl cholesterol
Willer CJ	Nat Genet	2013	24097068	6:32444658	cholesterol, total
Willer CJ	Nat Genet	2013	24097068	6:34578783	cholesterol, total
Willer CJ	Nat Genet	2013	24097068	6:39283061	cholesterol, total
Willer CJ	Nat Genet	2013	24097068	6:43790159	triglycerides
Willer CJ	Nat Genet	2013	24097068	6:43790159	hdl cholesterol
Willer CJ	Nat Genet	2013	24097068	6:115991730	cholesterol, total
Willer CJ	Nat Genet	2013	24097068	6:127114919	hdl cholesterol
Willer CJ	Nat Genet	2013	24097068	6:127114919	triglycerides
Willer CJ	Nat Genet	2013	24097068	6:135090090	cholesterol, total
Willer CJ	Nat Genet	2013	24097068	6:139508529	hdl cholesterol
Willer CJ	Nat Genet	2013	24097068	6:160157828	ldl cholesterol
Willer CJ	Nat Genet	2013	24097068	6:160157828	cholesterol, total
Willer CJ	Nat Genet	2013	24097068	7:1044141	cholesterol, total
Willer CJ	Nat Genet	2013	24097068	7:6409641	hdl cholesterol
Willer CJ	Nat Genet	2013	24097068	7:17879635	hdl cholesterol
Willer CJ	Nat Genet	2013	24097068	7:21567734	cholesterol, total
Willer CJ	Nat Genet	2013	24097068	7:21567734	ldl cholesterol
Willer CJ	Nat Genet	2013	24097068	7:25952206	triglycerides
Willer CJ	Nat Genet	2013	24097068	7:25952206	ldl cholesterol
Willer CJ	Nat Genet	2013	24097068	7:25952206	cholesterol, total
Willer CJ	Nat Genet	2013	24097068	7:44539581	cholesterol, total
Willer CJ	Nat Genet	2013	24097068	7:44539581	ldl cholesterol
Willer CJ	Nat Genet	2013	24097068	7:50266267	hdl cholesterol
Willer CJ	Nat Genet	2013	24097068	7:73568544	triglycerides
Willer CJ	Nat Genet	2013	24097068	7:73568544	hdl cholesterol
Willer CJ	Nat Genet	2013	24097068	7:116717990	triglycerides
Willer CJ	Nat Genet	2013	24097068	7:130748625	hdl cholesterol
Willer CJ	Nat Genet	2013	24097068	7:150832361	hdl cholesterol
Willer CJ	Nat Genet	2013	24097068	8:9325848	hdl cholesterol
Willer CJ	Nat Genet	2013	24097068	8:9325848	ldl cholesterol
Willer CJ	Nat Genet	2013	24097068	8:9325848	cholesterol, total
Willer CJ	Nat Genet	2013	24097068	8:10826419	triglycerides
Willer CJ	Nat Genet	2013	24097068	8:18415371	triglycerides
Willer CJ	Nat Genet	2013	24097068	8:18415371	cholesterol, total
Willer CJ	Nat Genet	2013	24097068	8:19986711	triglycerides
Willer CJ	Nat Genet	2013	24097068	8:19986711	hdl cholesterol
Willer CJ	Nat Genet	2013	24097068	8:54509054	ldl cholesterol
Willer CJ	Nat Genet	2013	24097068	8:54509054	cholesterol, total
Willer CJ	Nat Genet	2013	24097068	8:58476006	cholesterol, total
Willer CJ	Nat Genet	2013	24097068	8:115586972	hdl cholesterol
Willer CJ	Nat Genet	2013	24097068	8:125478730	hdl cholesterol
Willer CJ	Nat Genet	2013	24097068	8:125478730	ldl cholesterol
Willer CJ	Nat Genet	2013	24097068	8:125478730	triglycerides
Willer CJ	Nat Genet	2013	24097068	8:125478730	cholesterol, total
Willer CJ	Nat Genet	2013	24097068	8:143969375	ldl cholesterol
Willer CJ	Nat Genet	2013	24097068	8:143969375	cholesterol, total
Willer CJ	Nat Genet	2013	24097068	9:2640759	cholesterol, total
Willer CJ	Nat Genet	2013	24097068	9:2640759	ldl cholesterol
Willer CJ	Nat Genet	2013	24097068	9:15305380	cholesterol, total
Willer CJ	Nat Genet	2013	24097068	9:15305380	hdl cholesterol
Willer CJ	Nat Genet	2013	24097068	9:104902020	cholesterol, total
Willer CJ	Nat Genet	2013	24097068	9:104902020	hdl cholesterol
Willer CJ	Nat Genet	2013	24097068	9:133279427	ldl cholesterol
Willer CJ	Nat Genet	2013	24097068	9:133279427	cholesterol, total
Willer CJ	Nat Genet	2013	24097068	10:5212884	triglycerides
Willer CJ	Nat Genet	2013	24097068	10:17218291	cholesterol, total
Willer CJ	Nat Genet	2013	24097068	10:45517829	cholesterol, total
Willer CJ	Nat Genet	2013	24097068	10:45517829	hdl cholesterol
Willer CJ	Nat Genet	2013	24097068	10:63267850	triglycerides
Willer CJ	Nat Genet	2013	24097068	10:93079885	triglycerides
Willer CJ	Nat Genet	2013	24097068	10:112174128	ldl cholesterol
Willer CJ	Nat Genet	2013	24097068	10:112174128	cholesterol, total
Willer CJ	Nat Genet	2013	24097068	11:10367235	hdl cholesterol
Willer CJ	Nat Genet	2013	24097068	11:18611437	cholesterol, total
Willer CJ	Nat Genet	2013	24097068	11:46721697	hdl cholesterol
Willer CJ	Nat Genet	2013	24097068	11:54607190	hdl cholesterol
Willer CJ	Nat Genet	2013	24097068	11:61802358	hdl cholesterol
Willer CJ	Nat Genet	2013	24097068	11:61802358	triglycerides
Willer CJ	Nat Genet	2013	24097068	11:61802358	ldl cholesterol
Willer CJ	Nat Genet	2013	24097068	11:61802358	cholesterol, total
Willer CJ	Nat Genet	2013	24097068	11:65623846	hdl cholesterol
Willer CJ	Nat Genet	2013	24097068	11:75743976	hdl cholesterol
Willer CJ	Nat Genet	2013	24097068	11:116776891	triglycerides
Willer CJ	Nat Genet	2013	24097068	11:116778201	ldl cholesterol
Willer CJ	Nat Genet	2013	24097068	11:116778201	hdl cholesterol
Willer CJ	Nat Genet	2013	24097068	11:116778201	triglycerides
Willer CJ	Nat Genet	2013	24097068	11:116778201	cholesterol, total
Willer CJ	Nat Genet	2013	24097068	11:118615352	cholesterol, total
Willer CJ	Nat Genet	2013	24097068	11:122651667	hdl cholesterol
Willer CJ	Nat Genet	2013	24097068	11:122651667	cholesterol, total
Willer CJ	Nat Genet	2013	24097068	11:126374057	cholesterol, total
Willer CJ	Nat Genet	2013	24097068	11:126374057	ldl cholesterol
Willer CJ	Nat Genet	2013	24097068	12:8929985	cholesterol, total
Willer CJ	Nat Genet	2013	24097068	12:20320824	hdl cholesterol
Willer CJ	Nat Genet	2013	24097068	12:57398797	triglycerides
Willer CJ	Nat Genet	2013	24097068	12:57398797	hdl cholesterol
Willer CJ	Nat Genet	2013	24097068	12:109562388	hdl cholesterol
Willer CJ	Nat Genet	2013	24097068	12:111634620	ldl cholesterol
Willer CJ	Nat Genet	2013	24097068	12:111634620	cholesterol, total
Willer CJ	Nat Genet	2013	24097068	12:120978847	cholesterol, total
Willer CJ	Nat Genet	2013	24097068	12:120978847	ldl cholesterol
Willer CJ	Nat Genet	2013	24097068	12:123311691	hdl cholesterol
Willer CJ	Nat Genet	2013	24097068	12:123975620	triglycerides
Willer CJ	Nat Genet	2013	24097068	12:123975620	hdl cholesterol
Willer CJ	Nat Genet	2013	24097068	12:124777047	hdl cholesterol
Willer CJ	Nat Genet	2013	24097068	13:32379251	ldl cholesterol
Willer CJ	Nat Genet	2013	24097068	14:24414681	ldl cholesterol
Willer CJ	Nat Genet	2013	24097068	14:104810872	hdl cholesterol
Willer CJ	Nat Genet	2013	24097068	15:42391589	triglycerides
Willer CJ	Nat Genet	2013	24097068	15:43953733	triglycerides
Willer CJ	Nat Genet	2013	24097068	15:58391167	hdl cholesterol
Willer CJ	Nat Genet	2013	24097068	15:58391167	triglycerides
Willer CJ	Nat Genet	2013	24097068	15:58391167	cholesterol, total
Willer CJ	Nat Genet	2013	24097068	15:63104668	hdl cholesterol
Willer CJ	Nat Genet	2013	24097068	16:15036083	triglycerides
Willer CJ	Nat Genet	2013	24097068	16:53775335	triglycerides
Willer CJ	Nat Genet	2013	24097068	16:53775335	hdl cholesterol
Willer CJ	Nat Genet	2013	24097068	16:56959412	triglycerides
Willer CJ	Nat Genet	2013	24097068	16:56959412	cholesterol, total
Willer CJ	Nat Genet	2013	24097068	16:56959412	hdl cholesterol
Willer CJ	Nat Genet	2013	24097068	16:56959412	ldl cholesterol
Willer CJ	Nat Genet	2013	24097068	16:67894139	hdl cholesterol
Willer CJ	Nat Genet	2013	24097068	16:72074194	cholesterol, total
Willer CJ	Nat Genet	2013	24097068	16:72074194	ldl cholesterol
Willer CJ	Nat Genet	2013	24097068	16:81501185	hdl cholesterol
Willer CJ	Nat Genet	2013	24097068	17:7188331	cholesterol, total
Willer CJ	Nat Genet	2013	24097068	17:7188331	ldl cholesterol
Willer CJ	Nat Genet	2013	24097068	17:39657603	hdl cholesterol
Willer CJ	Nat Genet	2013	24097068	17:43800798	triglycerides
Willer CJ	Nat Genet	2013	24097068	17:66214462	ldl cholesterol
Willer CJ	Nat Genet	2013	24097068	17:68879153	hdl cholesterol
Willer CJ	Nat Genet	2013	24097068	17:78407903	hdl cholesterol
Willer CJ	Nat Genet	2013	24097068	18:49634583	cholesterol, total
Willer CJ	Nat Genet	2013	24097068	18:49634583	hdl cholesterol
Willer CJ	Nat Genet	2013	24097068	18:60181790	hdl cholesterol
Willer CJ	Nat Genet	2013	24097068	19:7224420	triglycerides
Willer CJ	Nat Genet	2013	24097068	19:8368312	hdl cholesterol
Willer CJ	Nat Genet	2013	24097068	19:11091630	ldl cholesterol
Willer CJ	Nat Genet	2013	24097068	19:11091630	cholesterol, total
Willer CJ	Nat Genet	2013	24097068	19:11091630	ldl cholesterol
Willer CJ	Nat Genet	2013	24097068	19:11236817	hdl cholesterol
Willer CJ	Nat Genet	2013	24097068	19:19296909	cholesterol, total
Willer CJ	Nat Genet	2013	24097068	19:19296909	triglycerides
Willer CJ	Nat Genet	2013	24097068	19:19296909	ldl cholesterol
Willer CJ	Nat Genet	2013	24097068	19:33408159	hdl cholesterol
Willer CJ	Nat Genet	2013	24097068	19:33408159	triglycerides
Willer CJ	Nat Genet	2013	24097068	19:44919689	hdl cholesterol
Willer CJ	Nat Genet	2013	24097068	19:44919689	cholesterol, total
Willer CJ	Nat Genet	2013	24097068	19:44919689	ldl cholesterol
Willer CJ	Nat Genet	2013	24097068	19:48703160	cholesterol, total
Willer CJ	Nat Genet	2013	24097068	19:51820963	hdl cholesterol
Willer CJ	Nat Genet	2013	24097068	19:54288907	hdl cholesterol
Willer CJ	Nat Genet	2013	24097068	20:12982070	ldl cholesterol
Willer CJ	Nat Genet	2013	24097068	20:17865277	ldl cholesterol
Willer CJ	Nat Genet	2013	24097068	20:35564866	cholesterol, total
Willer CJ	Nat Genet	2013	24097068	20:40462847	ldl cholesterol
Willer CJ	Nat Genet	2013	24097068	20:40462847	cholesterol, total
Willer CJ	Nat Genet	2013	24097068	20:41043978	cholesterol, total
Willer CJ	Nat Genet	2013	24097068	20:41043978	ldl cholesterol
Willer CJ	Nat Genet	2013	24097068	20:44413724	hdl cholesterol
Willer CJ	Nat Genet	2013	24097068	20:44413724	cholesterol, total
Willer CJ	Nat Genet	2013	24097068	20:45925376	hdl cholesterol
Willer CJ	Nat Genet	2013	24097068	20:45925376	triglycerides
Willer CJ	Nat Genet	2013	24097068	22:21577779	hdl cholesterol
Willer CJ	Nat Genet	2013	24097068	22:29982714	ldl cholesterol
Willer CJ	Nat Genet	2013	24097068	22:35315105	cholesterol, total
Willer CJ	Nat Genet	2013	24097068	22:38150026	triglycerides
Willer CJ	Nat Genet	2013	24097068	22:46231706	ldl cholesterol
Willer CJ	Nat Genet	2013	24097068	22:46231706	cholesterol, total
Li WD	Obesity (Silver Spring)	2013	23703922	4:9992591	uric acid levels
Li WD	Obesity (Silver Spring)	2013	23703922	4:10284677	uric acid levels: non-obese
Li WD	Obesity (Silver Spring)	2013	23703922	10:725592	uric acid levels: obese
Lauc G	PLoS Genet	2013	23382691	3:187005156	igg glycosylation: igp38
Lauc G	PLoS Genet	2013	23382691	3:187005156	igg glycosylation: igp24
Lauc G	PLoS Genet	2013	23382691	3:187005156	igg glycosylation: igp32
Lauc G	PLoS Genet	2013	23382691	3:187005156	igg glycosylation: igp28
Lauc G	PLoS Genet	2013	23382691	3:187005156	igg glycosylation: igp29
Lauc G	PLoS Genet	2013	23382691	3:187005156	igg glycosylation: igp35
Lauc G	PLoS Genet	2013	23382691	3:187005156	igg glycosylation: igp37
Lauc G	PLoS Genet	2013	23382691	3:187005156	igg glycosylation: igp15
Lauc G	PLoS Genet	2013	23382691	3:187008099	igg glycosylation: igp28
Lauc G	PLoS Genet	2013	23382691	3:187008099	igg glycosylation: igp31
Lauc G	PLoS Genet	2013	23382691	3:187008099	igg glycosylation: igp15
Lauc G	PLoS Genet	2013	23382691	3:187008099	igg glycosylation: igp23
Lauc G	PLoS Genet	2013	23382691	3:187008099	igg glycosylation: igp38
Lauc G	PLoS Genet	2013	23382691	3:187008099	igg glycosylation: igp35
Lauc G	PLoS Genet	2013	23382691	3:187008099	igg glycosylation: igp26
Lauc G	PLoS Genet	2013	23382691	3:187008099	igg glycosylation: igp32
Lauc G	PLoS Genet	2013	23382691	3:187008099	igg glycosylation: igp37
Lauc G	PLoS Genet	2013	23382691	3:187008099	igg glycosylation: igp29
Lauc G	PLoS Genet	2013	23382691	3:187008099	igg glycosylation: igp17
Lauc G	PLoS Genet	2013	23382691	3:187008099	igg glycosylation: igp24
Lauc G	PLoS Genet	2013	23382691	5:56027067	igg glycosylation: igp53
Lauc G	PLoS Genet	2013	23382691	5:56027067	igg glycosylation: igp43
Lauc G	PLoS Genet	2013	23382691	5:56027067	igg glycosylation: igp13
Lauc G	PLoS Genet	2013	23382691	5:56027067	igg glycosylation: igp57
Lauc G	PLoS Genet	2013	23382691	5:56027067	igg glycosylation: igp55
Lauc G	PLoS Genet	2013	23382691	5:56027067	igg glycosylation: igp3
Lauc G	PLoS Genet	2013	23382691	6:32146738	igg glycosylation: igp23
Lauc G	PLoS Genet	2013	23382691	6:32759026	igg glycosylation: igp2
Lauc G	PLoS Genet	2013	23382691	6:32759026	igg glycosylation: igp42
Lauc G	PLoS Genet	2013	23382691	6:89948064	igg glycosylation: igp7
Lauc G	PLoS Genet	2013	23382691	7:50295636	igg glycosylation: igp70
Lauc G	PLoS Genet	2013	23382691	7:50310671	igg glycosylation: igp58
Lauc G	PLoS Genet	2013	23382691	7:50310671	igg glycosylation: igp42
Lauc G	PLoS Genet	2013	23382691	7:50310671	igg glycosylation: igp6
Lauc G	PLoS Genet	2013	23382691	7:50310671	igg glycosylation: igp60
Lauc G	PLoS Genet	2013	23382691	7:50310671	igg glycosylation: igp2
Lauc G	PLoS Genet	2013	23382691	7:50310671	igg glycosylation: igp46
Lauc G	PLoS Genet	2013	23382691	7:50310671	igg glycosylation: igp59
Lauc G	PLoS Genet	2013	23382691	7:50315611	igg glycosylation: igp62
Lauc G	PLoS Genet	2013	23382691	7:50315611	igg glycosylation: igp67
Lauc G	PLoS Genet	2013	23382691	7:50315611	igg glycosylation: igp71
Lauc G	PLoS Genet	2013	23382691	7:50315611	igg glycosylation: igp72
Lauc G	PLoS Genet	2013	23382691	7:50315611	igg glycosylation: igp63
Lauc G	PLoS Genet	2013	23382691	7:107951753	igg glycosylation: igp69
Lauc G	PLoS Genet	2013	23382691	7:151217985	igg glycosylation: igp5
Lauc G	PLoS Genet	2013	23382691	7:151217985	igg glycosylation: igp42
Lauc G	PLoS Genet	2013	23382691	7:151217985	igg glycosylation: igp45
Lauc G	PLoS Genet	2013	23382691	7:151217985	igg glycosylation: igp2
Lauc G	PLoS Genet	2013	23382691	8:93210716	igg glycosylation: igp54
Lauc G	PLoS Genet	2013	23382691	8:93210716	igg glycosylation: igp14
Lauc G	PLoS Genet	2013	23382691	9:33124874	igg glycosylation: igg1g2
Lauc G	PLoS Genet	2013	23382691	9:33124874	igg glycosylation: igp17
Lauc G	PLoS Genet	2013	23382691	9:33124874	igg glycosylation: igp24
Lauc G	PLoS Genet	2013	23382691	9:33124874	igg glycosylation: igp36
Lauc G	PLoS Genet	2013	23382691	9:33124874	igg glycosylation: igp26
Lauc G	PLoS Genet	2013	23382691	9:33128023	igg glycosylation: igp39
Lauc G	PLoS Genet	2013	23382691	9:33128023	igg glycosylation: igp40
Lauc G	PLoS Genet	2013	23382691	9:33139455	igg glycosylation: igp38
Lauc G	PLoS Genet	2013	23382691	9:33139455	igg glycosylation: igp37
Lauc G	PLoS Genet	2013	23382691	9:33153529	igg glycosylation: igp53
Lauc G	PLoS Genet	2013	23382691	9:33153529	igg glycosylation: igp57
Lauc G	PLoS Genet	2013	23382691	9:33153529	igg glycosylation: igp13
Lauc G	PLoS Genet	2013	23382691	9:36099402	igg glycosylation: igp17
Lauc G	PLoS Genet	2013	23382691	11:68164294	igg glycosylation: igp1
Lauc G	PLoS Genet	2013	23382691	11:68164294	igg glycosylation: igp41
Lauc G	PLoS Genet	2013	23382691	12:7182217	igg glycosylation: igp41
Lauc G	PLoS Genet	2013	23382691	14:65308977	igg glycosylation: igp11
Lauc G	PLoS Genet	2013	23382691	14:65308977	igg glycosylation: igp2
Lauc G	PLoS Genet	2013	23382691	14:65308977	igg glycosylation: igp63
Lauc G	PLoS Genet	2013	23382691	14:65308977	igg glycosylation: igp6
Lauc G	PLoS Genet	2013	23382691	14:65308977	igg glycosylation: igp59
Lauc G	PLoS Genet	2013	23382691	14:65308977	igg glycosylation: igp46
Lauc G	PLoS Genet	2013	23382691	14:65308977	igg glycosylation: igp42
Lauc G	PLoS Genet	2013	23382691	14:65308977	igg glycosylation: igp58
Lauc G	PLoS Genet	2013	23382691	14:65308977	igg glycosylation: igp51
Lauc G	PLoS Genet	2013	23382691	14:65308977	igg glycosylation: igp60
Lauc G	PLoS Genet	2013	23382691	14:65308977	igg glycosylation: igp65
Lauc G	PLoS Genet	2013	23382691	14:65308977	igg glycosylation: igp61
Lauc G	PLoS Genet	2013	23382691	17:81261988	igg glycosylation: igp31
Lauc G	PLoS Genet	2013	23382691	22:23828809	igg glycosylation: igp71
Lauc G	PLoS Genet	2013	23382691	22:23828809	igg glycosylation: igp76
Lauc G	PLoS Genet	2013	23382691	22:23828809	igg glycosylation: igp69
Lauc G	PLoS Genet	2013	23382691	22:23828809	igg glycosylation: igp39
Lauc G	PLoS Genet	2013	23382691	22:23828809	igg glycosylation: igp75
Lauc G	PLoS Genet	2013	23382691	22:23828809	igg glycosylation: igp67
Lauc G	PLoS Genet	2013	23382691	22:23828809	igg glycosylation: igp50
Lauc G	PLoS Genet	2013	23382691	22:23828809	igg glycosylation: igp74
Lauc G	PLoS Genet	2013	23382691	22:23828809	igg glycosylation: igp49
Lauc G	PLoS Genet	2013	23382691	22:23828809	igg glycosylation: igp9
Lauc G	PLoS Genet	2013	23382691	22:23828809	igg glycosylation: igp70
Lauc G	PLoS Genet	2013	23382691	22:23828809	igg glycosylation: igp14
Lauc G	PLoS Genet	2013	23382691	22:23828809	igg glycosylation: igp68
Lauc G	PLoS Genet	2013	23382691	22:23828809	igg glycosylation: igp10
Lauc G	PLoS Genet	2013	23382691	22:23828809	igg glycosylation: igp72
Lauc G	PLoS Genet	2013	23382691	22:23828809	igg glycosylation: igp66
Lauc G	PLoS Genet	2013	23382691	22:23828809	igg glycosylation: igp62
Lauc G	PLoS Genet	2013	23382691	22:23828809	igg glycosylation: igp64
Lauc G	PLoS Genet	2013	23382691	22:23828809	igg glycosylation: igp40
Lauc G	PLoS Genet	2013	23382691	22:23828809	igg glycosylation: igp63
Lauc G	PLoS Genet	2013	23382691	22:39343633	igg glycosylation: igp39
Lauc G	PLoS Genet	2013	23382691	22:39439582	igg glycosylation: igp63
Lauc G	PLoS Genet	2013	23382691	22:39439582	igg glycosylation: igp67
Lauc G	PLoS Genet	2013	23382691	22:39463164	igg glycosylation: igp5
Lauc G	PLoS Genet	2013	23382691	22:39463164	igg glycosylation: igp70
Lauc G	PLoS Genet	2013	23382691	22:39463164	igg glycosylation: igp68
Lauc G	PLoS Genet	2013	23382691	22:39463164	igg glycosylation: igp39
Lauc G	PLoS Genet	2013	23382691	22:39463164	igg glycosylation: igp45
Lauc G	PLoS Genet	2013	23382691	22:39463164	igg glycosylation: igp66
Lauc G	PLoS Genet	2013	23382691	22:39463164	igg glycosylation: igp49
Lauc G	PLoS Genet	2013	23382691	22:39463164	igg glycosylation: igp9
Lauc G	PLoS Genet	2013	23382691	22:39463164	igg glycosylation: igp62
Lauc G	PLoS Genet	2013	23382691	22:39463164	igg glycosylation: igp64
Lauc G	PLoS Genet	2013	23382691	22:39463164	igg glycosylation: igp34
Lauc G	PLoS Genet	2013	23382691	22:39463164	igg glycosylation: igg1g1n
Lauc G	PLoS Genet	2013	23382691	22:39463164	igg glycosylation: igg1g0n
Lauc G	PLoS Genet	2013	23382691	22:39463164	igg glycosylation: igp22
Lauc G	PLoS Genet	2013	23382691	22:39463164	igg glycosylation: igp40
Lauc G	PLoS Genet	2013	23382691	22:39463164	igg glycosylation: igp71
Lauc G	PLoS Genet	2013	23382691	22:39463164	igg glycosylation: igp72
Lauc G	PLoS Genet	2013	23382691	22:39576157	igg glycosylation: igp39
O'Seaghdha CM	PLoS Genet	2013	24068962	2:27518370	calcium levels
O'Seaghdha CM	PLoS Genet	2013	24068962	2:233356202	calcium levels
O'Seaghdha CM	PLoS Genet	2013	24068962	3:122284910	calcium levels
O'Seaghdha CM	PLoS Genet	2013	24068962	7:65806210	calcium levels
O'Seaghdha CM	PLoS Genet	2013	24068962	10:9286688	calcium levels
O'Seaghdha CM	PLoS Genet	2013	24068962	11:3007859	calcium levels
O'Seaghdha CM	PLoS Genet	2013	24068962	13:41984940	calcium levels
O'Seaghdha CM	PLoS Genet	2013	24068962	20:54157888	calcium levels
Porcu E	PLoS Genet	2013	23408906	1:53909897	thyroid hormone levels: ft4-females
Porcu E	PLoS Genet	2013	23408906	1:53909897	thyroid hormone levels: ft4
Porcu E	PLoS Genet	2013	23408906	1:53909897	thyroid hormone levels: ft4-males
Porcu E	PLoS Genet	2013	23408906	4:170132368	thyroid hormone levels: ft4
Porcu E	PLoS Genet	2013	23408906	9:97829181	thyroid hormone levels: ft4
Porcu E	PLoS Genet	2013	23408906	9:136197833	thyroid hormone levels: ft4
Porcu E	PLoS Genet	2013	23408906	9:136197833	thyroid hormone levels: ft4-males
Porcu E	PLoS Genet	2013	23408906	9:136197833	thyroid hormone levels: ft4-females
Porcu E	PLoS Genet	2013	23408906	16:55570216	thyroid hormone levels: ft4-males
Porcu E	PLoS Genet	2013	23408906	18:73500517	thyroid hormone levels: ft4-females
Wood AR	PLoS One	2013	23696881	1:11796321	homocysteine levels
Wood AR	PLoS One	2013	23696881	1:21425060	vitamin levels: vitamin b6
Wood AR	PLoS One	2013	23696881	2:21008652	lipid or lipoprotein levels: oxidized ldl
Wood AR	PLoS One	2013	23696881	7:99533211	hormone measurements: dehydroepiandrosterone
Wood AR	PLoS One	2013	23696881	7:99533211	hormone measurements: cortisol:dheas ratio
Wood AR	PLoS One	2013	23696881	8:76383742	carotenoid levels: beta cryptoxanthin
Wood AR	PLoS One	2013	23696881	11:116778201	vitamin levels: vitamin e alpha tocopherol
Wood AR	PLoS One	2013	23696881	11:116778201	lipid or lipoprotein levels: triglycerides
Wood AR	PLoS One	2013	23696881	16:56962299	lipid or lipoprotein levels: hdl cholesterol
Wood AR	PLoS One	2013	23696881	16:81225382	carotenoid levels: beta carotene
Wood AR	PLoS One	2013	23696881	16:81227181	carotenoid levels: lutein
Wood AR	PLoS One	2013	23696881	17:6438550	hormone measurements: free thyroxine ft4
Wood AR	PLoS One	2013	23696881	19:19268740	vitamin levels: vitamin e alpha tocopherol
Wood AR	PLoS One	2013	23696881	19:44909976	lipid or lipoprotein levels: ldl cholesterol
Zhou L	PLoS One	2013	24386095	1:62583880	lipid traits: tc
Zhou L	PLoS One	2013	24386095	5:75340659	lipid traits: ldl
Zhou L	PLoS One	2013	24386095	5:75340659	lipid traits: tc
Zhou L	PLoS One	2013	24386095	8:19962213	lipid traits: hdl
Zhou L	PLoS One	2013	24386095	8:19962213	lipid traits: tg
Zhou L	PLoS One	2013	24386095	9:133273983	lipid traits: tc
Zhou L	PLoS One	2013	24386095	9:133273983	lipid traits: ldl
Zhou L	PLoS One	2013	24386095	11:116791863	lipid traits: tg
Zhou L	PLoS One	2013	24386095	15:58388755	lipid traits: hdl
Zhou L	PLoS One	2013	24386095	16:56959412	lipid traits: hdl
Zhou L	PLoS One	2013	24386095	19:44900155	lipid traits: ldl
Peloso GM	Am J Hum Genet	2014	24507774	1:55039974	ldl cholesterol: ea
Peloso GM	Am J Hum Genet	2014	24507774	1:55063542	ldl cholesterol: aa
Peloso GM	Am J Hum Genet	2014	24507774	2:21006288	ldl cholesterol: ea
Peloso GM	Am J Hum Genet	2014	24507774	8:19956018	hdl cholesterol: ea
Peloso GM	Am J Hum Genet	2014	24507774	8:19956018	triglycerides: ea
Peloso GM	Am J Hum Genet	2014	24507774	11:116784884	triglycerides: aa
Peloso GM	Am J Hum Genet	2014	24507774	11:117171692	hdl cholesterol: conditioned on rs964184, rs3135506, rs2266788, rs76353203, rs14721066, rs140621530, ea
Peloso GM	Am J Hum Genet	2014	24507774	11:117218489	hdl cholesterol: conditioned on rs964184, rs3135506, rs2266788, rs76353203, rs14721066, rs140621530, aa
Peloso GM	Am J Hum Genet	2014	24507774	11:117218489	hdl cholesterol: aa
Peloso GM	Am J Hum Genet	2014	24507774	11:117218489	triglycerides: aa
Peloso GM	Am J Hum Genet	2014	24507774	15:43528519	triglycerides: ea
Peloso GM	Am J Hum Genet	2014	24507774	16:56961996	hdl cholesterol: aa
Peloso GM	Am J Hum Genet	2014	24507774	16:67942948	hdl cholesterol: aa
Peloso GM	Am J Hum Genet	2014	24507774	18:49583585	hdl cholesterol: ea
Peloso GM	Am J Hum Genet	2014	24507774	19:8364439	triglycerides: ea
Peloso GM	Am J Hum Genet	2014	24507774	19:8364439	hdl cholesterol: ea
Peloso GM	Am J Hum Genet	2014	24507774	19:11240198	hdl cholesterol: conditioned on rs737337, ea
Peloso GM	Am J Hum Genet	2014	24507774	19:44793549	ldl cholesterol: ea
Peloso GM	Am J Hum Genet	2014	24507774	19:44908783	triglycerides: aa
Peloso GM	Am J Hum Genet	2014	24507774	19:44908783	ldl cholesterol: aa
Peloso GM	Am J Hum Genet	2014	24507774	21:45455861	triglycerides: aa
Peloso GM	Am J Hum Genet	2014	24507774	21:45455861	triglycerides: aa
Yang B	BMC Med Genomics	2014	24513273	4:9914117	serum uric acid levels
Yang B	BMC Med Genomics	2014	24513273	4:88131171	serum uric acid levels
Yang B	BMC Med Genomics	2014	24513273	4:88139757	serum uric acid levels
Yang B	BMC Med Genomics	2014	24513273	4:88143429	serum uric acid levels
Ji Y	Br J Clin Pharmacol	2014	24528284	4:188269957	response to serotonin reuptake inhibitors in major depressive disorder plasma drug and metabolite levels: s-dct/s-ct ratio, adjusted for cyp2c19
Ji Y	Br J Clin Pharmacol	2014	24528284	10:94922089	response to serotonin reuptake inhibitors in major depressive disorder plasma drug and metabolite levels: s-dct/s-ct ratio
Ji Y	Br J Clin Pharmacol	2014	24528284	10:94922089	response to serotonin reuptake inhibitors in major depressive disorder plasma drug and metabolite levels: s-ct concentration
Ji Y	Br J Clin Pharmacol	2014	24528284	22:41996807	response to serotonin reuptake inhibitors in major depressive disorder plasma drug and metabolite levels: s-ddct concentration
Ji Y	Br J Clin Pharmacol	2014	24528284	22:42127526	response to serotonin reuptake inhibitors in major depressive disorder plasma drug and metabolite levels: s-ddct/s-dct ratio
Ji Y	Br J Clin Pharmacol	2014	24528284	22:42130692	response to serotonin reuptake inhibitors in major depressive disorder plasma drug and metabolite levels: s-ddct/s-dct ratio
Ji Y	Br J Clin Pharmacol	2014	24528284	22:42130692	response to serotonin reuptake inhibitors in major depressive disorder plasma drug and metabolite levels: s-ddct concentration
Guan W	Circ Cardiovasc Genet	2014	24823311	3:119429111	plasma omega-6 polyunsaturated fatty acid levels arachidonic acid
Guan W	Circ Cardiovasc Genet	2014	24823311	10:63341447	plasma omega-6 polyunsaturated fatty acid levels linoleic acid
Guan W	Circ Cardiovasc Genet	2014	24823311	11:61790331	plasma omega-6 polyunsaturated fatty acid levels arachidonic acid: conditioned on rs174547
Guan W	Circ Cardiovasc Genet	2014	24823311	11:61803311	plasma omega-6 polyunsaturated fatty acid levels gamma-linolenic acid
Guan W	Circ Cardiovasc Genet	2014	24823311	11:61803311	plasma omega-6 polyunsaturated fatty acid levels arachidonic acid
Guan W	Circ Cardiovasc Genet	2014	24823311	11:61804006	plasma omega-6 polyunsaturated fatty acid levels linoleic acid
Guan W	Circ Cardiovasc Genet	2014	24823311	11:61804006	plasma omega-6 polyunsaturated fatty acid levels adrenic acid
Guan W	Circ Cardiovasc Genet	2014	24823311	11:61812288	plasma omega-6 polyunsaturated fatty acid levels dihomo-gamma-linolenic acid
Guan W	Circ Cardiovasc Genet	2014	24823311	11:61835765	plasma omega-6 polyunsaturated fatty acid levels linoleic acid: conditioned on rs174547
Guan W	Circ Cardiovasc Genet	2014	24823311	16:15035602	plasma omega-6 polyunsaturated fatty acid levels gamma-linolenic acid
Guan W	Circ Cardiovasc Genet	2014	24823311	16:15035602	plasma omega-6 polyunsaturated fatty acid levels dihomo-gamma-linolenic acid
Guan W	Circ Cardiovasc Genet	2014	24823311	16:15036494	plasma omega-6 polyunsaturated fatty acid levels arachidonic acid
Guan W	Circ Cardiovasc Genet	2014	24823311	16:15038117	plasma omega-6 polyunsaturated fatty acid levels linoleic acid
Guan W	Circ Cardiovasc Genet	2014	24823311	16:15056976	plasma omega-6 polyunsaturated fatty acid levels linoleic acid: conditioned on rs16966952
Guan W	Circ Cardiovasc Genet	2014	24823311	16:15056976	plasma omega-6 polyunsaturated fatty acid levels dihomo-gamma-linolenic acid: conditioned on rs16966952
Luneburg N	Circ Cardiovasc Genet	2014	25245031	1:85328063	asymmetrical dimethylarginine levels
Luneburg N	Circ Cardiovasc Genet	2014	25245031	5:35044193	symmetrical dimethylarginine levels
Luneburg N	Circ Cardiovasc Genet	2014	25245031	6:131603549	l-arginine levels
Seppala I	Eur Heart J	2014	24159190	1:85331427	asymmetrical dimethylarginine levels
Seppala I	Eur Heart J	2014	24159190	1:85380315	symmetrical dimethylarginine levels
Seppala I	Eur Heart J	2014	24159190	5:35037010	symmetrical dimethylarginine levels
Seppala I	Eur Heart J	2014	24159190	11:65376421	symmetrical dimethylarginine levels
Keene KL	Front Public Health	2014	25147783	1:21496799	vitamin b levels in ischemic stroke: vitamin b6
Keene KL	Front Public Health	2014	25147783	10:17114152	vitamin b levels in ischemic stroke: vitamin b12
Keene KL	Front Public Health	2014	25147783	11:59855905	vitamin b levels in ischemic stroke: vitamin b12
Anderson D	Genes Immun	2014	25208829	4:71739800	vitamin d levels: age 6
Anderson D	Genes Immun	2014	25208829	4:71777771	vitamin d levels: age 14
Anderson D	Genes Immun	2014	25208829	11:14428315	vitamin d levels: age 14
Anderson D	Genes Immun	2014	25208829	11:14753045	vitamin d levels: age 6
Anderson D	Genes Immun	2014	25208829	11:14762564	vitamin d levels: age 14
Go MJ	Genomics	2014	25223902	1:65704679	fasting plasma glucose childhood
He M	Gut	2014	23300138	19:5834201	tumor biomarkers: ca19-9
He M	Gut	2014	23300138	19:5839735	tumor biomarkers: ca19-9
He M	Gut	2014	23300138	19:5841345	tumor biomarkers: ca19-9
He M	Gut	2014	23300138	19:17791525	tumor biomarkers: ca19-9
He M	Gut	2014	23300138	19:48703374	tumor biomarkers: ca19-9
Nanayakkara S	J Occup Health	2014	24351856	20:46659814	glomerular filtration rate
Benyamin B	Nat Commun	2014	25352340	3:133758857	iron status biomarkers iron levels
Benyamin B	Nat Commun	2014	25352340	6:26092913	iron status biomarkers iron levels
Benyamin B	Nat Commun	2014	25352340	7:100638347	iron status biomarkers iron levels
Benyamin B	Nat Commun	2014	25352340	22:37066896	iron status biomarkers iron levels
Benyamin B	Nat Commun	2014	25352340	22:37109512	iron status biomarkers iron levels
Ko A	Nat Commun	2014	24886709	1:109276674	cholesterol, total
Ko A	Nat Commun	2014	24886709	6:69472818	triglycerides
Ko A	Nat Commun	2014	24886709	6:167135059	triglycerides
Ko A	Nat Commun	2014	24886709	8:1425554	triglycerides
Ko A	Nat Commun	2014	24886709	8:20002949	triglycerides
Ko A	Nat Commun	2014	24886709	8:125511281	triglycerides
Ko A	Nat Commun	2014	24886709	11:116778201	triglycerides
Ko A	Nat Commun	2014	24886709	11:116936627	triglycerides
Ko A	Nat Commun	2014	24886709	11:117014073	hdl cholesterol
Ko A	Nat Commun	2014	24886709	16:56967026	cholesterol, total
Ko A	Nat Commun	2014	24886709	16:56981179	hdl cholesterol
Ko A	Nat Commun	2014	24886709	17:78443279	triglycerides
Postmus I	Nat Commun	2014	25350695	6:160589086	response to statins ldl cholesterol change
Postmus I	Nat Commun	2014	25350695	19:44912383	response to statins ldl cholesterol change
Shin SY	Nat Genet	2014	24816252	1:45618711	blood metabolite levels: erythritol
Shin SY	Nat Genet	2014	24816252	1:46525009	blood metabolite levels: erythritol
Shin SY	Nat Genet	2014	24816252	1:46881755	blood metabolite levels: tetradecanedioate
Shin SY	Nat Genet	2014	24816252	1:46881755	blood metabolite levels: hexadecanedioate
Shin SY	Nat Genet	2014	24816252	1:46930490	blood metabolite levels: 10-undecenoate 11:1n1
Shin SY	Nat Genet	2014	24816252	1:53230210	blood metabolite levels: glutaroyl carnitine
Shin SY	Nat Genet	2014	24816252	1:62734265	blood metabolite levels: x-03094
Shin SY	Nat Genet	2014	24816252	1:75670261	blood metabolite levels: decanoylcarnitine
Shin SY	Nat Genet	2014	24816252	1:75670261	blood metabolite levels: octanoylcarnitine
Shin SY	Nat Genet	2014	24816252	1:75750645	blood metabolite levels: hexanoylcarnitine
Shin SY	Nat Genet	2014	24816252	1:75750645	blood metabolite levels: cis-4-decenoyl carnitine
Shin SY	Nat Genet	2014	24816252	1:110076108	blood metabolite levels: carnitine
Shin SY	Nat Genet	2014	24816252	1:119410153	blood metabolite levels: alpha-hydroxyisovalerate
Shin SY	Nat Genet	2014	24816252	1:119667132	blood metabolite levels: serine
Shin SY	Nat Genet	2014	24816252	1:151867362	blood metabolite levels: x-13431--nonanoylcarnitine
Shin SY	Nat Genet	2014	24816252	1:151886412	blood metabolite levels: x12442--5,8-tetradecadienoate
Shin SY	Nat Genet	2014	24816252	1:161230697	blood metabolite levels: x-10395
Shin SY	Nat Genet	2014	24816252	1:171111474	blood metabolite levels: x-11786--methylcysteine
Shin SY	Nat Genet	2014	24816252	2:27201768	blood metabolite levels: pantothenate
Shin SY	Nat Genet	2014	24816252	2:27508073	blood metabolite levels: alanine
Shin SY	Nat Genet	2014	24816252	2:27508073	blood metabolite levels: mannose
Shin SY	Nat Genet	2014	24816252	2:31585905	blood metabolite levels: x-11444
Shin SY	Nat Genet	2014	24816252	2:31585905	blood metabolite levels: x-11470
Shin SY	Nat Genet	2014	24816252	2:64980940	blood metabolite levels: 2-aminobutyrate
Shin SY	Nat Genet	2014	24816252	2:73525241	blood metabolite levels: x-12093
Shin SY	Nat Genet	2014	24816252	2:73641201	blood metabolite levels: x-12510--2-aminooctanoic acid
Shin SY	Nat Genet	2014	24816252	2:73673773	blood metabolite levels: x-13477
Shin SY	Nat Genet	2014	24816252	2:73673773	blood metabolite levels: x-11787
Shin SY	Nat Genet	2014	24816252	2:73673773	blood metabolite levels: n-acetylornithine
Shin SY	Nat Genet	2014	24816252	2:134873830	blood metabolite levels: x-12095--n1-methyl-3-pyridone-4-carboxamide
Shin SY	Nat Genet	2014	24816252	2:135080336	blood metabolite levels: 1,5-anhydroglucitol 1,5-ag
Shin SY	Nat Genet	2014	24816252	2:210009522	blood metabolite levels: x-13431--nonanoylcarnitine
Shin SY	Nat Genet	2014	24816252	2:210678331	blood metabolite levels: creatine
Shin SY	Nat Genet	2014	24816252	2:210678331	blood metabolite levels: glycine
Shin SY	Nat Genet	2014	24816252	2:210678331	blood metabolite levels: x-08988
Shin SY	Nat Genet	2014	24816252	2:210678331	blood metabolite levels: serine
Shin SY	Nat Genet	2014	24816252	2:210678331	blood metabolite levels: pyroglutamine
Shin SY	Nat Genet	2014	24816252	2:210678331	blood metabolite levels: betaine
Shin SY	Nat Genet	2014	24816252	2:210678331	blood metabolite levels: glutaroyl carnitine
Shin SY	Nat Genet	2014	24816252	2:210678331	blood metabolite levels: n-acetylglycine
Shin SY	Nat Genet	2014	24816252	2:233759924	blood metabolite levels: x-11793--oxidized bilirubin
Shin SY	Nat Genet	2014	24816252	2:233759924	blood metabolite levels: biliverdin
Shin SY	Nat Genet	2014	24816252	2:233759924	blood metabolite levels: bilirubin e,e
Shin SY	Nat Genet	2014	24816252	2:233759924	blood metabolite levels: bilirubin z,z
Shin SY	Nat Genet	2014	24816252	2:233759924	blood metabolite levels: bilirubin e,z or z,e
Shin SY	Nat Genet	2014	24816252	2:233759924	blood metabolite levels: x-11530
Shin SY	Nat Genet	2014	24816252	2:233764076	blood metabolite levels: x-11441
Shin SY	Nat Genet	2014	24816252	2:233764076	blood metabolite levels: x-11442
Shin SY	Nat Genet	2014	24816252	2:240880379	blood metabolite levels: x-12556
Shin SY	Nat Genet	2014	24816252	3:30712081	blood metabolite levels: x-12244--n-acetylcarnosine
Shin SY	Nat Genet	2014	24816252	3:45767837	blood metabolite levels: x-11315
Shin SY	Nat Genet	2014	24816252	3:45772602	blood metabolite levels: pyroglutamine
Shin SY	Nat Genet	2014	24816252	3:53248172	blood metabolite levels: erythronate
Shin SY	Nat Genet	2014	24816252	3:67365898	blood metabolite levels: succinylcarnitine
Shin SY	Nat Genet	2014	24816252	3:179946314	blood metabolite levels: carnitine
Shin SY	Nat Genet	2014	24816252	3:183037421	blood metabolite levels: hydroxyisovaleroyl carnitine
Shin SY	Nat Genet	2014	24816252	3:186736391	blood metabolite levels: bradykinin, des-arg9
Shin SY	Nat Genet	2014	24816252	3:196214345	blood metabolite levels: x-09789
Shin SY	Nat Genet	2014	24816252	4:9924068	blood metabolite levels: urate
Shin SY	Nat Genet	2014	24816252	4:9976681	blood metabolite levels: histidine
Shin SY	Nat Genet	2014	24816252	4:22822398	blood metabolite levels: x-11799
Shin SY	Nat Genet	2014	24816252	4:88305270	blood metabolite levels: leucine
Shin SY	Nat Genet	2014	24816252	4:88305270	blood metabolite levels: 3-methyl-2-oxovalerate
Shin SY	Nat Genet	2014	24816252	4:88305270	blood metabolite levels: valine
Shin SY	Nat Genet	2014	24816252	4:88322666	blood metabolite levels: 2-aminobutyrate
Shin SY	Nat Genet	2014	24816252	4:155887136	blood metabolite levels: tryptophan
Shin SY	Nat Genet	2014	24816252	4:158709665	blood metabolite levels: decanoylcarnitine
Shin SY	Nat Genet	2014	24816252	4:158709665	blood metabolite levels: cis-4-decenoyl carnitine
Shin SY	Nat Genet	2014	24816252	4:158709665	blood metabolite levels: octanoylcarnitine
Shin SY	Nat Genet	2014	24816252	4:186236304	blood metabolite levels: x-11792
Shin SY	Nat Genet	2014	24816252	4:186253529	blood metabolite levels: bradykinin, des-arg9
Shin SY	Nat Genet	2014	24816252	5:14876460	blood metabolite levels: citrate
Shin SY	Nat Genet	2014	24816252	5:35967898	blood metabolite levels: x-11445--5-alpha-pregnan-3beta,20alpha-disulfate
Shin SY	Nat Genet	2014	24816252	5:79050946	blood metabolite levels: betaine
Shin SY	Nat Genet	2014	24816252	5:132254841	blood metabolite levels: propionylcarnitine
Shin SY	Nat Genet	2014	24816252	5:132297662	blood metabolite levels: carnitine
Shin SY	Nat Genet	2014	24816252	5:132316836	blood metabolite levels: isovalerylcarnitine
Shin SY	Nat Genet	2014	24816252	5:132316836	blood metabolite levels: homostachydrine
Shin SY	Nat Genet	2014	24816252	5:132324738	blood metabolite levels: oleoylcarnitine
Shin SY	Nat Genet	2014	24816252	5:132325463	blood metabolite levels: 3-dehydrocarnitine
Shin SY	Nat Genet	2014	24816252	5:132342304	blood metabolite levels: hexanoylcarnitine
Shin SY	Nat Genet	2014	24816252	5:132378717	blood metabolite levels: acetylcarnitine
Shin SY	Nat Genet	2014	24816252	5:132406004	blood metabolite levels: tryptophan betaine
Shin SY	Nat Genet	2014	24816252	6:4145964	blood metabolite levels: x-13435
Shin SY	Nat Genet	2014	24816252	6:11084321	blood metabolite levels: x-12627
Shin SY	Nat Genet	2014	24816252	6:16287961	blood metabolite levels: hypoxanthine
Shin SY	Nat Genet	2014	24816252	6:25776721	blood metabolite levels: x-11469
Shin SY	Nat Genet	2014	24816252	6:25794203	blood metabolite levels: 4-androsten-3beta,17beta-diol disulfate 2
Shin SY	Nat Genet	2014	24816252	6:31962574	blood metabolite levels: x-11470
Shin SY	Nat Genet	2014	24816252	6:85407411	blood metabolite levels: inosine
Shin SY	Nat Genet	2014	24816252	6:89169449	blood metabolite levels: x-12244--n-acetylcarnosine
Shin SY	Nat Genet	2014	24816252	6:111102812	blood metabolite levels: tyrosine
Shin SY	Nat Genet	2014	24816252	6:111233619	blood metabolite levels: tryptophan
Shin SY	Nat Genet	2014	24816252	6:160143444	blood metabolite levels: isobutyrylcarnitine
Shin SY	Nat Genet	2014	24816252	6:160143444	blood metabolite levels: x-11261
Shin SY	Nat Genet	2014	24816252	6:160143444	blood metabolite levels: x-03056--n-[3-2-oxopyrrolidin-1-ylpropyl]acetamide
Shin SY	Nat Genet	2014	24816252	6:160143444	blood metabolite levels: propionylcarnitine
Shin SY	Nat Genet	2014	24816252	6:160249250	blood metabolite levels: x-12798
Shin SY	Nat Genet	2014	24816252	7:17247482	blood metabolite levels: caffeine
Shin SY	Nat Genet	2014	24816252	7:56011401	blood metabolite levels: serine
Shin SY	Nat Genet	2014	24816252	7:99518054	blood metabolite levels: x-18601
Shin SY	Nat Genet	2014	24816252	7:99543750	blood metabolite levels: androsterone sulfate
Shin SY	Nat Genet	2014	24816252	7:99543750	blood metabolite levels: 5alpha-androstan-3beta,17beta-diol disulfate
Shin SY	Nat Genet	2014	24816252	7:99566328	blood metabolite levels: epiandrosterone sulfate
Shin SY	Nat Genet	2014	24816252	7:99642556	blood metabolite levels: x-12063
Shin SY	Nat Genet	2014	24816252	7:100417834	blood metabolite levels: epiandrosterone sulfate
Shin SY	Nat Genet	2014	24816252	7:100417834	blood metabolite levels: 5alpha-androstan-3beta,17beta-diol disulfate
Shin SY	Nat Genet	2014	24816252	7:100417834	blood metabolite levels: androsterone sulfate
Shin SY	Nat Genet	2014	24816252	7:138114823	blood metabolite levels: x-12844
Shin SY	Nat Genet	2014	24816252	7:142101207	blood metabolite levels: 1,5-anhydroglucitol 1,5-ag
Shin SY	Nat Genet	2014	24816252	7:150846633	blood metabolite levels: x-03056--n-[3-2-oxopyrrolidin-1-ylpropyl]acetamide
Shin SY	Nat Genet	2014	24816252	8:18401856	blood metabolite levels: 4-acetamidobutanoate
Shin SY	Nat Genet	2014	24816252	8:18414928	blood metabolite levels: 1-methylxanthine
Shin SY	Nat Genet	2014	24816252	8:18415371	blood metabolite levels: 1-methylurate
Shin SY	Nat Genet	2014	24816252	8:26857357	blood metabolite levels: levulinate 4-oxovalerate
Shin SY	Nat Genet	2014	24816252	8:39965626	blood metabolite levels: x-12100--hydroxytryptophan
Shin SY	Nat Genet	2014	24816252	8:48972258	blood metabolite levels: glutaroyl carnitine
Shin SY	Nat Genet	2014	24816252	8:66448490	blood metabolite levels: x-04499--3,4-dihydroxybutyrate
Shin SY	Nat Genet	2014	24816252	8:144090784	blood metabolite levels: x-14625
Shin SY	Nat Genet	2014	24816252	8:144100505	blood metabolite levels: 5-oxoproline
Shin SY	Nat Genet	2014	24816252	9:128809748	blood metabolite levels: indolelactate
Shin SY	Nat Genet	2014	24816252	9:129125837	blood metabolite levels: succinylcarnitine
Shin SY	Nat Genet	2014	24816252	9:133278431	blood metabolite levels: adpsgegdfxaegggvr
Shin SY	Nat Genet	2014	24816252	10:272136	blood metabolite levels: x-13548
Shin SY	Nat Genet	2014	24816252	10:45463433	blood metabolite levels: 3-dehydrocarnitine
Shin SY	Nat Genet	2014	24816252	10:59653595	blood metabolite levels: x-11381
Shin SY	Nat Genet	2014	24816252	10:59653595	blood metabolite levels: carnitine
Shin SY	Nat Genet	2014	24816252	10:59653595	blood metabolite levels: propionylcarnitine
Shin SY	Nat Genet	2014	24816252	10:59707424	blood metabolite levels: butyrylcarnitine
Shin SY	Nat Genet	2014	24816252	10:59709332	blood metabolite levels: hexanoylcarnitine
Shin SY	Nat Genet	2014	24816252	10:59709332	blood metabolite levels: x-12798
Shin SY	Nat Genet	2014	24816252	10:59709780	blood metabolite levels: acetylcarnitine
Shin SY	Nat Genet	2014	24816252	10:59709780	blood metabolite levels: x-11261
Shin SY	Nat Genet	2014	24816252	10:94762608	blood metabolite levels: x-14473
Shin SY	Nat Genet	2014	24816252	10:94906180	blood metabolite levels: x-11247
Shin SY	Nat Genet	2014	24816252	10:94974919	blood metabolite levels: x-11787
Shin SY	Nat Genet	2014	24816252	10:95028804	blood metabolite levels: x-02249
Shin SY	Nat Genet	2014	24816252	10:95068566	blood metabolite levels: x-02269
Shin SY	Nat Genet	2014	24816252	10:95068566	blood metabolite levels: x-11469
Shin SY	Nat Genet	2014	24816252	10:95636205	blood metabolite levels: citrulline
Shin SY	Nat Genet	2014	24816252	10:98399379	blood metabolite levels: x-12093
Shin SY	Nat Genet	2014	24816252	10:98399379	blood metabolite levels: x-12092
Shin SY	Nat Genet	2014	24816252	10:100315722	blood metabolite levels: myristoleate 14:1n5
Shin SY	Nat Genet	2014	24816252	10:100315722	blood metabolite levels: stearate 18:0
Shin SY	Nat Genet	2014	24816252	10:100315722	blood metabolite levels: palmitoleate 16:1n7
Shin SY	Nat Genet	2014	24816252	10:100315722	blood metabolite levels: margarate 17:0
Shin SY	Nat Genet	2014	24816252	10:133383832	blood metabolite levels: x-03056--n-[3-2-oxopyrrolidin-1-ylpropyl]acetamide
Shin SY	Nat Genet	2014	24816252	11:18303599	blood metabolite levels: alpha-hydroxyisovalerate
Shin SY	Nat Genet	2014	24816252	11:61783884	blood metabolite levels: 1-arachidonoylglycerophosphocholine
Shin SY	Nat Genet	2014	24816252	11:61783884	blood metabolite levels: 1-linoleoylglycerophosphoethanolamine
Shin SY	Nat Genet	2014	24816252	11:61792609	blood metabolite levels: docosapentaenoate n3 dpa; 22:5n3
Shin SY	Nat Genet	2014	24816252	11:61803876	blood metabolite levels: arachidonate 20:4n6
Shin SY	Nat Genet	2014	24816252	11:61804006	blood metabolite levels: adrenate 22:4n6
Shin SY	Nat Genet	2014	24816252	11:61813163	blood metabolite levels: eicosapentaenoate epa; 20:5n3
Shin SY	Nat Genet	2014	24816252	11:61828092	blood metabolite levels: 1-eicosatrienoylglycerophosphocholine
Shin SY	Nat Genet	2014	24816252	11:61828092	blood metabolite levels: dihomo-linolenate 20:3n3 or n6
Shin SY	Nat Genet	2014	24816252	11:61835886	blood metabolite levels: x-12990--docosapentaenoic acid n6-dpa
Shin SY	Nat Genet	2014	24816252	11:61838027	blood metabolite levels: 1-arachidonoylglycerophosphoinositol
Shin SY	Nat Genet	2014	24816252	11:61838027	blood metabolite levels: 1-arachidonoylglycerophosphoethanolamine
Shin SY	Nat Genet	2014	24816252	11:61855668	blood metabolite levels: stearidonate 18:4n3
[truncated: 27,989 more rows]
