# Supplementary material for: Genome-wide association studies of metabolites in Finnish men identify disease-relevant loci
Source: Nat Commun. 2022 Mar 28;13:1644. doi: 10.1038/s41467-022-29143-5 (PMC8960770; doi:10.1038/s41467-022-29143-5)
Supplement: Supplementary file 10 — Supplementary Data 7 [file 41467_2022_29143_MOESM10_ESM.xlsx]

## Sheet: Sheet1
Supplementary Data 7: 277 putative causal genes nominated in the knowledge-based approach
Metabolite ID: Metabolon metabolite chemical ID for the metabolite with strongest association among the metabolite genetic associations for which the same putative causal genes were nominated.
Biochemical name: biochemical name of the metabolite.
Class: biochemical class of the metabolite.
HMDB: Human Metabolome Database ID for the tested metabolite.
Chr:Pos: chromosome and base pair position in genome build 38 for the index variant.
rsID: dbSNP variant ID for the index variant.
Putative causal gene: putative causal gene(s) nominated in the knowledge-based approach. If multiple putative causal genes are nominated, they are seprated by a vertical bar.
Novel: indicator of novel putative causal gene: novel (Y) or not (N).
Evidence: supporting evidence for the nomination of the putative causal gene(s).
Publication resource: PMID for the publication in which the supporting evidence can be identified. The bibliography is available in the supplementary note.
Metabolite ID	Biochemical name	Class	HMDB	Chr:Pos	rsID	Putative causal gene	Novel	Evidence	Publication resource
C100001664	N6-succinyladenosine	NU	HMDB0000912	22:40364370	rs773404017	ADSL	Y	ADSL encodes adenylosuccinate lyase which converts adenylosuccinate to adenosine monophosphate. N6-succinyladenosine, the metabolite observed at this locus, is the dephosphorylated version of the substrate adenylosuccinate. Rare loss of function of this enzyme results in elevated circulating levels of N6-succinykladenosine.	5432795
C35	S-1-pyrroline-5-carboxylate	AA	HMDB0001301	1:18872954	rs61757683	ALDH4A1	Y	ALDH4A1 encodes delta-1-pyrroline-5-carboxylate dehydrogenase which converts pyrroline-5-carboxylate to glutamate in the breakdown of proline.	2211729
C100004499	6-oxopiperidine-2-carboxylate	AA	HMDB0061705	5:126584126	rs79449010	ALDH7A1	Y	ALDH7A encodes an aldehyde dehydrogenase which produces alpha-aminoadipic acid in the pipecolic acid pathway of lysine catabolism. Alpha-aminoadipic acid can be cyclized to form the observed metabolite, 6-oxopiperidine-2-carboxylic acid, although the exact mechanism in humans in unknown.	16491085|9544928
C100001456	7-methylguanine	NU	HMDB0000897	2:200666471	rs77225800	AOX1	Y	AOX1 encodes an aldehyde oxidase which can act on many substrates including purines. Activity against the observed metabolite, 7-methylguanine, has been reported.	5044040
C100006115	arabonate/xylonate	CA	HMDB0000539,HMDB0060256	1:154331500	rs6702754	AQP10	Y	AQP10 encodes an aquaglyceroporin which transports water and glycerol and larger molecules including xylitol.	21733844
C100020409	ascorbic acid 3-sulfate	CV	HMDB0240641	X:2925098	rs1637781	ARSD|ARSL	Y	ARSD|ARSL encode a pair of aryl sulfatases. The homologs ARSA and ARSB act on ascorbic acid 2-sulfate. Ascorbic acid 3-sulfate is a plausible substrate for one or both proximal enzymes.	28257906|33715
C358	hypotaurine	AA	HMDB0000965	5:115735959	rs10038137	CDO1	Y	CDO1 encodes cysteine dioxygenase which catalyzes the first step in the conversion of cysteine to the observed metabolite, hypotaurine.	2307
C100001882	glycosyl-N-stearoyl-sphingosine (d18:1/18:0)	LI	HMDB0004972	19:18896239	rs1013893365	CERS1	Y	CERS1 encodes a ceramide synthase with specificity for C18 fatty acids. Sphingomyelins can be synthesized from ceramides.	12105227
C267	choline phosphate	LI	HMDB0001565	11:68128850	rs7940113	CHKA	Y	CHKA encodes choline kinase. The observed metabolite, choline phosphate, is the product of the reaction.	4373031
C100003695	mannonate	XE	~HMDB0000625	13:20463079	rs9552189	CRYL1	Y	CRYL1 encodes an enzyme with gulonate dehydrogenase activity. Mannonate is a closely related molecule and potential substrate.	15809331
C1111	vanillylmandelate (VMA)	AA	HMDB0000291,HMDB0133489	9:133636606	rs77273740	DBH	Y	DBH encodes the copper-containing dopamine beta-hydroxylase which converts dopamine to noradrenaline, a precursor for vanillylmandelate, the metabolite observed here. It's also possible the observed metabolite could be a product of this enzyme acting on homovanillate. The ratio of these two metabolites is a biomarker for dopeamine beta-hydroxylase activity.	14253475|15702409
C100008954	palmitoyl dihydrosphingomyelin (d18:0/16:0)	LI	HMDB0062665	1:224189697	rs752521494	DEGS1	Y	DEGS1 encodes sphingolipid delta 4-desaturase which introduces a double bond at the 4 position in sphingomyelin. The observed metabolite, palmitoyl dihydrosphingomyelin, should be a substrate for this enzyme.	11937514
C828	arabinose	CA	HMDB0000646	19:48797174	rs35230038	DHDH	Y	DHDH encodes dihydrodiol dehydrogenase which can oxidize the observed metabolite, arabinose, generating the corresponding lactone.	11306093
C825	uracil	NU	HMDB0000300	1:97450058	rs3918290	DPYD	Y	DPYD encodes dihydropyrimidine dehydrogenase which catalyzes the first step in the breakdown of uracil, the metabolite observed here.	8083224
C2054	ethylmalonate	AA	HMDB0000622	6:127494624	rs79919786	ECHDC1	Y	ECHDC1 encodes ethylmalonyl-CoA decarboxylase which converts ethylmalonyl-CoA to butyryl-CoA.	22016388
C100020478	dodecadienoate (12:2)	LI	HMDB0031014	16:2251268	rs55650311	ECI1	Y	ECI1 encodes an enoyl-CoA delta isomerase which exchanges a double bond at the 3 position for one at the 2 position in CoA bound fatty acids with demonstrated activity on C12 enoyl-CoA. Dodecadienoate is likely derived from a product of this reaction.	8486162
C100006370	3beta-hydroxy-5-cholestenoate	LI	HMDB0012453	11:110376121	rs2724417	FDX1	Y	FDX1 encodes ferredoxin 1 which is involved in electron transport for multiple cytochrome P450 enzymes, including CYP27A1 which plays a key role in bile acid biosynthesis which leads to the metabolites observed at this locus.	2340092
C100002500	formiminoglutamate	AA	HMDB0000854	21:46145925	rs398124234	FTCD	Y	FTCD encodes a glutamate formimidoyltransferase which transfers one-carbon units between glutamate and folate. The metabolite seen here, forminoglutamate, can be both a substrate and a product for this enzyme.	13672973
C234	aspartate	AA	HMDB0000191	12:101766121	rs1209353188	GNPTAB	Y	GNPTAB encodes an N-acetylglucosamine-1-phosphotransferase which produces aspartylglucosamines. The eventual degradation of aspartylglucosamine produces aspartate.	6457829
C100000707	maleate	LI	HMDB0000176	14:77326894	rs7972	GSTZ1	Y	GSTZ1 encodes a maleylacetoacetate isomerase which converts maleylacetoacetate to fumarylacetoacetate. Hydrolysis of maleylacetoacetate produces the metabolite observed here, maleate.	9925947
C100001112	3-hydroxylaurate	LI	HMDB0000387	2:26562026	rs116654420	HADHA|HADHB	Y	HADHA|HADHB together encode a mitochondiral heterodimer which is involved in fatty acid beta oxidation. The alpha subunit encodes the 3-hydroxyacyl-CoA dehydrogenase activity.	1550553
C100001734	N6-acetyllysine	AA	HMDB0000206	X:48822777	rs61735967	HDAC6	Y	HDAC6 encodes a lysine deacetylase that can act on multiple proteins. The observed metabolite, acetyllysine, is the substrate.	12606581
C100001597	tiglylcarnitine (C5:1-DC)	AA	HMDB0002366	X:53432321	rs201378370	HSD17B10	Y	HSD17B10 encodes the 2-methyl-3-hydroxybutyryl-CoA dehydrogenase necessary for isoleucine degradation. Tiglyl-CoA is converted into its substrate and a enzyme deficiency results in accumulation of tiglylcarnitine and tigloylglycine.	7639524|11102558
C100000015	xanthurenate	AA	HMDB0000881	2:143042078	rs199546957	KYNU	Y	KYNU encodes kynureninase a vitamin B6 dependent enzyme which hydrolyzes the tryptophan metabolite kynurenine. Xanthurenate is an alternate metabolite of kynurenine. In animals deprived of vitamin B6, excretion of xanthurenate is increased.	13032082
C100002070	2-hydroxyglutarate	LI	HMDB0059655	14:50287109	rs12886516	L2HGDH	Y	L2HGDH encodes the mitochondrial L-2-hydroxyglutarate dehydrogenase which generates 2-oxoglutarate from the metabolite observed here, L-2-hydroxyglutarate.	8241290
C100001456	7-methylguanine	NU	HMDB0000897	18:36210234	rs16967566	MOCOS	Y	MOCOS encodes molybdenum cofactor sulfurase which sulfurates the molybdenum cofactor used by aldehyde oxidase (encoded by AOX1). Aldehyde oxidase acts on many substrates including purines. Activity against the observed metabolite, 7-methylguanine, has been reported. The AOX1 locus harbors its own associations with this same metabolite.	11302742|5044040
C100003240	N-stearoyltaurine	LI	HMDB0240595	4:75932965	rs112197434	NAAA	Y	NAAA encodes the N-acylethanolamine-hydrolyzing acid amidase. N-acyl taurines such as the observed metabolite here, n-stearoyltaurine, represent a potential substrate class for NAAA	15655246
C100002397	alpha-ketoglutaramate	AA	HMDB0001552	3:100334840	rs3830303	NIT2	Y	NIT2 encodes an omega-amidase which converts the metabolite observed here, alpha-ketoglutaramate, to alpha ketoglutarate.	19595734
C100002067	pregnenediol sulfate (C21H34O5S)	LI	~HMDB0240590	9:124488038	rs4838190	NR5A1	Y	NR5A1 encodes the steroidogenic factor-1, a transcription factor that regulates many genes involved in steroidogenesis, including SULT2A1 which itself has an association with pregn steroid monosulfate, the metabolite associated with this locus.	22427816
C100020361	3-amino-2-piperidone	AA	HMDB0000323	10:124398057	rs121965043	OAT	Y	OAT encodes ornithine aminotransferase which converts ornithine to glutamate 5-semialdehyde. The metabolite observed here, 3-amino-2-piperidone, also known as cyclo-ornithine, is a closely related metabolite.	4990629
C197	S-adenosylhomocysteine (SAH)	AA	HMDB0000939	6:149618465	rs9505982	PCMT1	Y	PCMT1 encodes a methyltransferase which produces S-adenosylhomocysteine. PCMT1 is important for reversing oxidative damage in neurons and erythrocytes. Pcmt1 knockout mice show reduced levels of S-adenosylhomocysteine	12023972|11279164
C194	N-formylmethionine	AA	HMDB0001015	9:127715489	rs504434	PTRH1	Y	PTRH1 encodes a mitochondrial-directed peptidyl-tRNA hydrolase which releases tRNA from peptidyl-tRNA chains. The observed metabolite, N-formylmethionine, is likely a consequence of the activity of this enzyme on mitochondrial proteins which are initiated with formyl-methionine.	4981785
C35	S-1-pyrroline-5-carboxylate	AA	HMDB0001301	8:143606566	rs2242090	PYCR3	Y	PYCR3 encodes a pyrroline-5-carboxylate reductase which generates proline from the observed metabolite.	23024808
C100000966	pyroglutamylglutamine	PE	HMDB0039229	2:37352016	rs77684493	QPCT	Y	QPCT encodes a glutaminyl-peptide cyclotransferase which cyclizes an N-terminal glutamine residue. The metabolite observed here, pyroglutamylglutamine, is a likely product of this reaction.	3473473
C100015834	lignoceroylcarnitine (C24)	LI	~HMDB0006347	4:82623750	rs141560958	SCD5	Y	SCD5 encodes stearoyl-CoA desaturase which catalyzes the formation of monounsaturated fatty acids from saturated fatty acids. The metabolite observed here, the acylcarnitine of a long chain saturated fatty acid, is a potential substrate.	15907797
C100008998	gamma-tocopherol/beta-tocopherol	CV	HMDB0001492,HMDB0006335	22:30416033	rs182488695	SEC14L2	Y	SEC14L2 encodes a tocopherol-binding protein	10829015
C100006642	glycodeoxycholate 3-sulfate	LI	~HMDB0000631	13:103065958	rs55971546	SLC10A2	Y	SLC10A2 encodes a bile acid transporter.	7860756
C1052	glycerate	CA	HMDB0000139	5:139373758	rs77454515	SLC23A1	Y	SLC23A1 encodes an ascorbate-specific transporter principally expressed in the small intestines and kidney. Oxolate and threonate, two of the metabolites observed here, can be derived from ascorbate.	10471399
C100020409	ascorbic acid 3-sulfate	CV	HMDB0240641	20:5082234	rs141583725	SLC23A2	Y	SLC23A2 encodes one of two ascorbic acid (vitamin C) transporters. The observed metabolite is a sulfate derivative of ascorbic acid.	10556521
C1052	glycerate	CA	HMDB0000139	2:219163470	rs192756070	SLC23A3	Y	SLC23A3 encodes a transporter from the SLC23 ascorbic acid transporter family but with no detectable ascorbic acid transport activity. Highly expressed in the kidney, likely as a reuptake transporter. Glycerate is a possible substrate.	23506882
C100020893	2,3-dihydroxy-5-methylthio-4-pentenoate (DMTPA)	AA	HMDB0240388	3:66369532	rs13874	SLC25A26	Y	SLC25A26 encodes a transporter which transports S-adenosylmethionine (SAM) into the mitochondria. The metabolite observed here, 2,3-dihydroxy-5-methylthio-4-pentenoate, is derived from SAM.	14674884|29578721
C100004182	3b-hydroxy-5-cholenoic acid	LI	HMDB0000308	19:58499543	rs147464959	SLC27A5	Y	SLC27A5 encodes a bile acid-CoA ligase which transfers CoA to various bile acids including cholic acid which is derived from 7-alpha-hydroxy-3-oxo-4-cholestenoate, the metabolite observed at this locus.	17401
C100001425	5,6-dihydrouridine	NU	HMDB0000497	15:84955430	rs55990066	SLC28A1	Y	SLC28A1 encodes a pyrimidine-specific sodium-nucleoside cotransporter (hCNT1) which can transport uridine. Dihydrouridine, the metabolite observed here, is a frequent modification of this base.	9124315
C100000406	ribitol	CA	HMDB0000508	15:45069018	rs55901542	SORD	Y	SORD encodes sorbitol dehydrogenase which oxidizes multiple polyols including the metabolite observed here, ribitol.	3365415
C100006292	sphingomyelin (d18:1/20:1, d18:2/20:0)	LI	~HMDB0012102	19:48629610	rs61751862	SPHK2	Y	SPHK2 encodes a sphingosine kinase which produces sphingosine-1-P which can be incorporated into the observed metabolites. S1P also represents the initial step in sphingomyelin catabolism.	10802064
C100015623	lactosyl-N-behenoyl-sphingosine (d18:1/22:0)	LI	HMDB0011594	2:85951343	rs7603766	ST3GAL5	Y	ST3GAL5 encodes lactosylceramide alpha-2,3-sialyltransferase which transfers a sialic acid moeity to the observed metabolite, lactosyl-n-behenoyl-sphingosine, to produce the ganglioside GM3.	1999428
C100006361	dopamine 3-O-sulfate	AA	HMDB0006275	11:2187218	rs200180914	TH	Y	TH encodes tyrosine hydroxylase which converts tyrosine to L-DOPA which can then be converted to the metabolite observed here, dopamine 3-o-sulfate.	14216443
C189	N6,N6,N6-trimethyllysine	AA	HMDB0001325	X:155251151	rs547447	TMLHE	Y	TMLHE encodes an epsilon trimethyllysine hydroxylase which adds a hydroxyl group to epsilon-n-trimethyl-lysine in the first step of carnitine biosynthesis.	6772170
C100003678	prolylproline	PE	HMDB0011180	X:129720381	rs4830164	XPNPEP2	Y	XPNPEP2 encodes a protease which specifically cleaves at a proline residue. Prolylproline is a plausable substrate or product	15361070
C100015623	lactosyl-N-behenoyl-sphingosine (d18:1/22:0)	LI	HMDB0011594	22:42687692	rs200366907	A4GALT	N	A4GALT encodes a lactosylceramide 4-alpha-galactosyltransferase which adds a galactose moeity to a lactosylceramide molecule resulting in globotriaosylceramide (Gb3). The observed metabolite is a likely substrate.	10748143
C100015620	lactosyl-N-nervonoyl-sphingosine (d18:1/24:1)	LI	HMDB0012107	19:1056493	rs3752246	ABCA7	N	ABCA7 encodes an ATP-binding cassette transporter that catalyzes sphingomyelin efflux to apoA-I.	12917409
C1224	cys-gly, oxidized	AA	HMDB0000078	16:16029602	rs924135	ABCC1	N	ABCC1 encodes a transporter for glutathione, oxidized glutathione, glutathione conjugates and cysteinylglycine conjugates. The metabolite observed here, cys-gly, is related to these metabolites.	8640791
C100001989	glycocholenate sulfate	LI	~HMDB0000138	10:99811603	rs146405172	ABCC2	N	ABCC2 encodes hepatobilliary transporter which can transport certain bile acids	11248200
C100009264	glycochenodeoxycholate glucuronide (1)	LI	HMDB0002579	17:50634726	rs4793665	ABCC3	N	ABCC3 encodes a liver-expressed transporter (MRP3) which can act on bile salts and glucuronide derivatives related to the metabolite observed here, glycochenodeoxycholate glucuronide.	10329726
C100021324	3,5-dichloro-2,6-dihydroxybenzoic acid	XE	~HMDB0001544	4:88117930	rs1481012	ABCG2	N	ABCG2 encodes ABC transporter with broad substrate specificity including many fungicides. Chlorothalonil is a fungicide and is conceivably a substrate for this transporter.	27288731|19506252
C100001269	campesterol	LI	HMDB0002869	2:43846742	rs6544713	ABCG5|ABCG8	N	ABCG5 and ABCG8 together encode a heterodimeric ATP-dependent transmembrane sterol transporter	14504269
C100009138	1-myristoyl-2-linoleoyl-GPC (14:0/18:2)	LI	HMDB0007874	18:21651694	rs181026394	ABHD3	N	ABHD3 encodes a phospholipase with demonstrated activity against PC(32:2), specifically the PC(14:0|18:2) stereoisomer.	21926997
C100001055	isobutyrylcarnitine (C4)	AA	HMDB0000736	11:134259029	rs113488591	ACAD8	N	ACAD8 encodes an acyl-CoA dehydrogenase with specific activity toward isobuteryl-CoA, which is readily converted to isobutyrylcarnitine. Rare disease results in elevated isobutyrylcarnitine levels, ACAD8 encodes an acyl-CoA dehydrogenase with specific activity toward isobuteryl-CoA, which is readily converted to isobutyrylcarnitine which can then be converted to isobutyrylglycine	12359132
C100000781	hexanoylcarnitine (C6)	LI	HMDB0000705	1:75735983	rs4949877	ACADM	N	ACADM encodes an acyl-CoA dehydrogenase with a preference for medium chain length acyl-CoAs. Acyl-CoAs are converted to acyl-carnitines for circulation which are then detected in the plasma.	3597357
C2054	ethylmalonate	AA	HMDB0000622	12:120738280	rs1799958	ACADS	N	ACADS encodes the short chain acyl-CoA dehydrogenase which takes butyryl-CoA as a substrate. When butyryl-CoA builds up it can be converted to ethylmalonyl-CoA and then excreted as ethylmalonate, the metabolite seen here.	3597357|13758723|8725270
C100006051	myristoleoylcarnitine (C14:1)	LI	HMDB0240588	17:7289873	rs3744404	ACADVL	N	ACADVL encodes acyl-CoA dehydrogenase very long chain which	1730632
C100001468	N1-Methyl-2-pyridone-5-carboxamide	CV	HMDB0004193	2:134841343	rs17322446	ACMSD	N	ACMSD encodes alpha-Amino-beta-carboxymuconate-epsilon-semialdehyde decarboxylase, the key enzyme regulating de novo synthesis of nicitinamide adenine dinucleotide (NAD) from tryptophan. The associated metabolites are involved in nicotinamde metabolism.	16807375|12694300
C100021711	decadienedioic acid (C10:2-DC)	LI	~HMDB0000792	14:73566890	rs11626972	ACOT1|ACOT2|ACOT4|ACOT6	N	ACOT1|ACOT2|ACOT4|ACOT6 encode a family of Acyl-CoA thioesterases which catalyze the hydrolysis of acyl-CoAs into free fatty acids and coenzyme A	16940157
C100006614	adipoylcarnitine (C6-DC)	LI	HMDB0061677	17:75970473	rs55738776	ACOX1	N	ACOX1 encodes a peroxisomal acyl-CoA oxidase which introduces a double bond into the fatty acid moeity of an acyl-CoA. Adipoylcarnitine, the metabolite observed here, is likely derived from an acyl-CoA which may be a substrate for the enzyme or may be related to a substrate.	8117268
C418	methylmalonate (MMA)	LI	HMDB0000202	16:89102876	rs72817438	ACSF3	N	ACSF3 encodes a malonyl-CoA synthase. Rare disease results in combined malonic and methylmalonic aciduria	21846720
C1442	beta-hydroxyisovalerate	AA	HMDB0000754	16:20546668	rs58395451	ACSM1|ACSM2A|ACSM2B|ACSM3|ACSM5	N	ACSM1|ACSM2A|ACSM2B|ACSM3|ACSM5 encode a set of paralogous medium chain length acyl-coenzyme A synthetases with similar substrate specificity. The effect on beta-hydroxyisovalerate probably reflects these enzymes' involvement in fatty acid metabolism.	25760036
C100001170	3-hydroxy-2-ethylpropionate	AA	HMDB0000396	10:95214388	rs140162222	ACSM6	N	ACSM6 encodes a member of the medium chain length acyl-CoA synthetase family. The associated metabolite could be a substrate for this enzyme.	25760036
C194	N-formylmethionine	AA	HMDB0001015	3:51988821	rs121912698	ACY1	N	ACY1 encodes an aminoacylase which specifically hydrolyzes acylated amino acids. Rare disease results in increased urine levels of N-acetylated amino acids. Formylmethionine is structurally similar to acetylmethionine, a sustrate for ACY1.	18222180
C100001254	N-acetyltryptophan	AA	HMDB0013713	11:67647021	rs948445	ACY3	N	ACY3 encodes an aminoacylase which preferentially deacetylates N-acetylaromatic amino acids including N-acetyl-L-phenylalanine.	14656720
C338	gluconate	XE	HMDB0000625	4:99280228	rs138883026	ADH1A|ADH1B|ADH1C|ADH4|ADH5|ADH6|ADH7	N	ADH1A|ADH1B|ADH1C|ADH4|ADH5|ADH6|ADH7 encode a set of alcohol dehydrogenases which convert a free alcohol group to an aldehyde. The observed metabolite, gluconate, has multiple alcohol groups and represents a potential substrate	33415501
C100004561	N-formylanthranilic acid	AA	HMDB0004089	17:78191027	rs77585764	AFMID	N	AFMID encodes arylformamidase which can act on the metabolite observed here, n-formylanthranilic acid	14794728
C1215	N-acetylglucosaminylasparagine	CA	HMDB0000489	4:177442224	rs11131799	AGA	N	AGA encodes the enzyme aspartylglucosaminidase which generates asparagine from N-acetylglucosamines. Deficiency results in an accumulation of asparagine-linked glycopeptides.	1281977
C100000096	4-guanidinobutanoate	AA	HMDB0003464	1:15549419	rs3980014	AGMAT	N	AGMAT encodes agmatinase which converts agmatine to putrescine. Agmatine itself is derived from arginine. The observed metabolite, 4-guanidinobutanoate, is an alternate derivate of arginine.	8858963
C100000657	1,2-dipalmitoyl-GPC (16:0/16:0)	LI	HMDB0000564	6:32177930	rs2269423	AGPAT1	N	AGPAT1 encodes 1-acyl-sn-glycerol-3-phosphate acyltransferase alpha, an enzyme which produces phosphatidic acid.	17707131
C1114	3-aminoisobutyrate	NU	HMDB0003911	5:35037010	rs37369	AGXT2	N	AGXT2 encodes an alanine-glyoxylate aminotransferase, an enzyme which can take 3-aminoisobutyrate as a substrate.	8427875|5773299
C849	caffeine	XE	HMDB0001847	7:17244953	rs4410790	AHR	N	AHR encodes the aromatic hydrocarbon receptor, a transcription factor which activates CYP1A1 and CYP1A2. These enzymes metabolize caffeine, leading to the metabolites associated with this locus. Variants at CYP1A2 are associated with these same metabolites.	10605936|8095225
C100000406	ribitol	CA	HMDB0000508	1:45566639	rs2229540	AKR1A1	N	AKR1A1 encodes an aldehyde reductase which can catalyze the production of erythritol, one of the metabolites associated with this variant.	4402936
C100015971	cortolone glucuronide (1)	LI	HMDB0010320	10:4991822	rs199669245	AKR1C1|AKR1C2|AKR1C3|AKR1C4	N	AKR1C1|AKR1C2|AKR1C3|AKR1C4 encode a family of alpha-hydroxysteroid dehydrogenases, which have primary activity against steroids and hydroxysteroids. The metabolite observed here is a potential substrate.	15026176
C100005403	etiocholanolone glucuronide	LI	HMDB0004484	7:138106136	rs10274304	AKR1D1	N	AKR1D1 encodes a steroid 5beta-reductase which reduces the double bond between the 4 and 5 carbon positions in the steroid backbone of many human metabolites including androst-4-ene-3,17-dione, generating 5beta-androstane-3,17-dione, also known as etiocholanedione. This is then converted to etiocholanolone, which is then glucuronidated for elimination, producing the named metabolite observed at t…	11342103
C340	glycine	AA	HMDB0000123	3:126190826	rs1992855	ALDH1L1	N	ALDH1L1 encodes the formyltetrahydrofolate dehydrogenase which converts formyltetrahydrofolate to tetrahydrofolate as part of the one carbon metabolism cycle. Glycine can be used to rechard tetrahydrofolate to methylenetetrahydrolate via glycine dehydrogenase (GLDC).	7702556|4585091
C100015837	arachidonoylcarnitine (C20:4)	LI	HMDB0006455	10:45577640	rs71515366	ALOX5	N	ALOX5 encodes arachidonate 5-lipoxygenase, which adds oxygen to arachidonate and related fatty acids. arachidonoylcarnitine is derived from arachidonate.	6432877
C267	choline phosphate	LI	HMDB0001565	1:21564139	rs121918007	ALPL	N	ALPL encodes the liver alkaline phosphatase. The observed metabolite is a potential substrate.	3532105
C100001398	3,7-dimethylurate	XE	HMDB0001982	1:109711834	rs28461755	AMPD2	N	AMPD2 encodes liver paralog of AMP deaminase which converts AMP to IMP. 3,7-dimethylurate is a closely related metabolite and may be a downstream metabolite of IMP.	14081922
C100000616	1-stearoyl-2-arachidonoyl-GPI (18:0/20:4)	LI	HMDB0009815	1:62532065	rs35664253	ANGPTL3	N	ANGPTL3 encodes a protein that regulates triglyceride clearance by reducing the activity of lipoprotein lipase (LPL). This then influences levels of multiple lipid species.	22063269
C100002293	phenylalanylphenylalanine	PE	HMDB0013302	15:89795525	rs28463231	ANPEP	N	ANPEP encodes Aminopeptidase N, which is a broad specificity aminopeptidase.	7957888|9647737
C100016038	(N(1) + N(8))-acetylspermidine	AA	HMDB0001276,HMDB0002189	7:150843108	rs7794796	AOC1	N	AOC1 encodes an amine oxidase which deaminates N1-acetylspermidine to produce N-[3-(2-oxopyrrolidin-1-yl)propyl]acetamide (also known as acisoga).	12072962
C100002989	oleoyl-linoleoyl-glycerol (18:1/18:2) [1]	LI	HMDB0007219	11:116752497	rs66505542	APOA1|APOA4|APOA5|APOC3	N	The APOA5|APOA4|APOA1|APOC3 gene cluster encodes a set of related apolipoproteins involved in trafficking of serum triglycerides and apolipoprotein particles. This influences abundance and distribution of many other lipids.	31764986
C100010923	linoleoyl-arachidonoyl-glycerol (18:2/20:4) [2]	LI	HMDB0007257	19:44913484	rs438811	APOE|APOC1|APOC2|APOC4	N	APOE|APOC1|APOC2|APOC4 encode a set of related apolipoproteins involved in lipoprotein particle trafficking. Any or all of them could be influencing levels of various lipid species.	30913229
C231	arginine	AA	HMDB0000517	6:131576138	rs2781668	ARG1	N	ARG1 encodes an arginase which hydrolyzes arginine. Enzyme deficiency causes argininemia.	3540966
C917	asparagine	AA	HMDB0000168	14:104104717	rs8012505	ASPG	N	ASPG encodes an asparaginase homolog which which can hydrolyse asparagine to form aspartic acid.	9575212
C917	asparagine	AA	HMDB0000168	11:62317199	rs138510246	ASRGL1	N	ASRGL1 encodes an asparaginase which hydrolyzes asparagine to produce aspartate.	24768817
C391	citrulline	AA	HMDB0000904	9:130416055	rs7850549	ASS1	N	ASS1 encodes argininosuccinate synthase takes citrulline as a substrate.	6194510
C100009272	glycosyl-N-palmitoyl-sphingosine (d18:1/16:0)	LI	~HMDB0004971	4:47549846	rs13106975	ATP10D	N	ATP10D encodes a phospholipid flippase. Closely related gene family members have demonstrated activity versus phosphatidylcholine.	25947375
C100015966	carotene diol (1)	CV	HMDB0002789	16:81226830	rs11643509	BCO1	N	BCO1 (previously referred to as BCMO1) encodes beta-carotene oxygenase 1 which uses a molecule of oxygen to produce two molecules of retinol from beta-carotene. Enzyme deficiency results in accumulation of beta-carotene.	11401432
C799	betaine	AA	HMDB0000043	5:79049759	rs6453425	BHMT	N	BHMT encodes the enzyme betaine--homocysteine S-methyltransferase which catalyzes the conversion of betaine and homocysteine to dimethylglycine and methionine. The enzyme encoded by the paralog BHMT2 cannot act on betaine.	8798461|18230605
C806	dimethylglycine	AA	HMDB0000092	5:79076691	rs10679800	BHMT|DMGDH	N	BHMT encodes the enzyme that converts trimethylglycine (betaine) to dimethylglycine. DMGDH encodes the enzyme that converts dimethylglycine to monomethylglycine (sarcosine).	10102904|8798461|18230605
C100010895	2'-O-methylcytidine	NU	~HMDB0000089	1:20589042	rs602946	CDA	N	CDA encodes cytidine deaminase which deaminates cytidine, producing uridine.	8422236
C100006292	sphingomyelin (d18:1/20:1, d18:2/20:0)	LI	~HMDB0012102	19:8219462	rs899205	CERS4	N	CERS4 encodes a ceramide synthase which produces ceramides from sphingosine and a long chain acyl CoA, derived from long chain free fatty acids.	12912983
C100003258	2-O-methylascorbic acid	CV	HMDB0240294	22:19963748	rs4680	COMT	N	COMT encodes the catechol-O-methyltransferase which can methylate L-dopa to produce the metabolite observed here, 3-methoxytyrosine.	13575440
C340	glycine	AA	HMDB0000123	2:210675783	rs1047891	CPS1	N	CPS1 encodes a mitochondrial carbamoyl phosphate synthetase which takes ammonia as a substrate. Glycine and ammonia are interconverted via the glycine cleavage complex.	18941301
C100015835	cerotoylcarnitine (C26)	LI	HMDB0006347	11:68780734	rs189174414	CPT1A	N	CPT1A encodes a carnitine O-palmitoyltransferase	1865762
C100015836	ximenoylcarnitine (C26:1)	LI	~HMDB0002014	1:53239502	rs17785370	CPT2	N	CPT2 encodes carnitine palmitoyltransferase II, which catalyzes the transfer of palmitate and related metabolites from carnitine to coenzyme A in the mitochondrial inner membrane.	9654057
C100001596	2-methylmalonylcarnitine (C4-DC)	LI	HMDB0013133	9:129110977	rs3118625	CRAT	N	CRAT encodes carnitine O-acetyltransferase, which catalyzes the interconversion of short chain acylcarnitines and acyl-coenzyme A derivatives.	2351134
C100001988	5alpha-pregnan-3beta,20alpha-diol disulfate	LI	HMDB0094650	10:102877098	rs3740392	CYP17A1	N	CYP17A1 encodes a cytochrome P450 enzyme with steroid 17-alpha-monooxygenase activity. Among other reactions, the enzyme can take progesterone as a substrate.	9452426
C849	caffeine	XE	HMDB0001847	15:74735539	rs2472297	CYP1A2	N	CYP1A2 encode cytochrome P450 enzymes which can act on caffeine and its derivatives producing many of the metabolites observed at this locus including 7-methylxanthine and 1-methylxanthine.	1302044
C100000453	paraxanthine	XE	HMDB0001860	19:40847202	rs56113850	CYP2A6	N	CYP2A6 encodes a cytochrome P450 enzyme which acts on caffeine and its metabolites, including 3-methylxanthine	15980104
C100001925	cyclo(leu-pro)	PE	HMDB0034276	10:94748243	rs58335703	CYP2C8|CYP2C9|CYP2C18|CYP2C19	N	CYP2C8|CYP2C9|CYP2C18|CYP2C19 encode a family of cytochrome P450 enzymes with activity against steroids	7704034
C100001287	epiandrosterone sulfate	LI	HMDB0062657	7:99735325	rs45446698	CYP3A5|CYP3A7|CYP3A43|CYP3A4	N	These four paralogs encode cytochrome P450 enzymes, all of which can act on testosterone and other metabolites related to the observed metabolites	14569421
C100001197	10-undecenoate (11:1n1)	LI	HMDB0033724	1:46923941	rs12132488	CYP4A11	N	CYP4A11 encodes a fatty acid omega-hydroxylase. 10-undecenoate is a likely substrate.	10860550
C100002094	gamma-CEHC	CV	HMDB0001931	19:15879621	rs2108622	CYP4F2	N	CYP4F2 encodes a cytochrome P450 with a special role in the production of Vitamin E. The observed metabolite, gamma-CEHC (gamma-carboxyethyl hydroxychroman) is derived from vitamin E.	11997390
C302	deoxycholate	LI	HMDB0000626	8:58485902	rs10504255	CYP7A1	N	CYP7A1 encodes a cytochrome P450 which is the rate limiting step in the conversion of cholesterol to bile acids. CYP7A1 deficiency results in excess cholesterol.	2993784|12093894
C100002070	2-hydroxyglutarate	LI	HMDB0059655	2:241755984	rs146578303	D2HGDH	N	D2HGDH encodes a D-2-hydroxyglutarate dehydrogenase which takes 2-hydroxyglutarate as a substrate. The observed metabolite, 2-hydroxybutyrate, is a closely related metabolite.	7564244
C100001810	dimethylarginine (SDMA + ADMA)	AA	HMDB0001539,HMDB0003334	1:85397036	rs34296620	DDAH1	N	DDAH1 encodes dimethylarginine dimethylaminohydrolase which acts directly on dimethylarginine.	7608105
C100001668	1-ribosyl-imidazoleacetate	AA	HMDB0002331	10:12091253	rs7094385	DHTKD1	N	DHTKD1 encodes an enzyme which decarboxylates 2-oxoadipate and produces glutaryl-CoA.	23141293
C806	dimethylglycine	AA	HMDB0000092	5:79076691	rs10679800	DMGDH	N	DMGDH encodes dimethylglycine dehydrogenase which takes dimethlyglycine as a substrate. Enzyme deficiency results in excess dimethlyglycine.	10102904
C1224	cys-gly, oxidized	AA	HMDB0000078	16:89613460	rs111857923	DPEP1	N	DPEP1 encodes a dipeptidase that acts on glutathione, which is a downstream product of homocysteine metabolism. Glutathione and homocysteine levels have been shown to be negatively correlated.	6122685
C100021136	3-decenoylcarnitine	LI	~HMDB0013331	6:4106136	rs6597031	ECI2	N	ECI2 encodes the enoyl-CoA delta isomerase 2, which is known to act on octenoyl-CoA and could possibly act on decenoyl-CoA as well.	10419495
C100015785	nisinate (24:6n3)	LI	HMDB0002007	6:10991434	rs58988487	ELOVL2	N	ELOVL2 encodes a long chain fatty acid elongase which acts specifically on very long chain fatty acids such as those observed at this locus.	12371743
C100001007	ribonate	CA	HMDB0000867	18:712568	rs3786349	ENOSF1	N	ENOSF1 encodes a dehydratase which acts on a number of related sugar acids including ribonate, the metabolite observed at this locus.	24697329
C100001593	glutarylcarnitine (C5-DC)	AA	HMDB0013130	15:76286893	rs2291449	ETFA	N	ETFA encodes a mitochondrial-specific electron transfer flavoprotein which is necessary for mitochondrial glutaryl-CoA dehydrogenase to convert glutaryl-CoA to crotonyl-CoA. Circulating levels of glutarylcarnitine reflect cellular levels of glutaryl-CoA.	3081514|7360517
C100001247	octanoylcarnitine (C8)	LI	HMDB0000791	4:158715961	rs17843929	ETFDH	N	ETFDH encodes a mitochondrial electron transfer flavoprotein dehydrogenase which is essential for electron transfer from the short-, medium- and long-chain acyl-CoA dehydrogenases. Mutations in ETFDH lead to multiple acyl-CoA dehydrogenase deficiency, which is characterized by elevated short-, medium- and long-chain acyl carnitines.	17412732
C100003678	prolylproline	PE	HMDB0011180	5:177414338	rs2545801	F12	N	F12 encodes coagulation factor XII, a protease which activates kallikrein which releases bradykinin from kininogen.	3521732
C100003686	N-palmitoylglycine	LI	HMDB0013034	1:46405089	rs324420	FAAH	N	FAAH encodes fatty acid amide hydrolase which can take the observed metabolite as a substrate.	17015445
C100001869	1-stearoyl-2-arachidonoyl-GPC (18:0/20:4)	LI	HMDB0008048,HMDB0008049	11:61820833	rs174564	FADS1|FADS2	N	FADS1 and FADS2 encode a pair of fatty acid desaturase which act on a number of related fatty acids. Either or both could be impacting the lipid species associated with this locus.	10860662
C100002749	S-methylcysteine	AA	HMDB0002108	1:171115572	rs2236873	FMO1|FMO2|FMO3|FMO4	N	FMO3 encodes a flavin containing monooxygenase which can act on S-allyl-cysteine and methionine. Methylcysteine is a plausible substrate. This isozyme prefers smaller substrates and shows highest expression in liver.	18775983
C100001612	N-acetyl-aspartyl-glutamate (NAAG)	AA	HMDB0001067	11:49163972	rs10839234	FOLH1	N	FOLH1 encodes a dipeptidase that specifically hydrolyzes n-acetyl-aspartyl-glutamate, the metabolite observed here.	3346674
C244	beta-alanine	NU	HMDB0000056	3:30717464	rs6800284	GADL1	N	GADL1 encodes the glutamate decarboxylase-like protein 1 which produces beta-alanine, a component of the dipeptide carnosine.	23038267
C100000961	homoarginine	AA	HMDB0000670	15:45328787	rs1719247	GATM	N	GATM encodes glycine amidinotransferase. This enzyme produces the homoarginine when using lysine as a substrate.	3800397|23010440
C100005864	methyl glucopyranoside (alpha + beta)	XE	HMDB0029965	4:22823432	rs358226	GBA3	N	GBA3 encodes a beta-glucosidase which can hydrolyze and release glucose from a variety of glucosides including methylglucoside, the metabolite observed here.	11389701
C100001593	glutarylcarnitine (C5-DC)	AA	HMDB0013130	19:12899706	rs8012	GCDH	N	GCDH encodes a glutaryl-CoA dehydrogenase which catalyzes the oxidative decarboxylation of glutaryl-CoA to crotonyl-CoA.	3081514
C100006361	dopamine 3-O-sulfate	AA	HMDB0006275	14:54877161	rs17128050	GCH1	N	GCH1 encodes GTP cyclohydrolase 1 which catalyzes the first step in the biosynthesis of tetrahydrobiopterin. Tetrahydrobiopterin is a cofactor for tyrosine hydroxylase (encoded by TH). Tyrosine hydroxylase converts tyrosine to L-DOPA. L-DOPA is then converted to the metabolite observed here, 3-methoxytyrosine, by the enzyme catechol-O-methyltransferase (encoded by COMT). TH and COMT are also asso…	2463916
C803	mannose	CA	HMDB0000169	2:27508073	rs1260326	GCKR	N	GCKR encodes a glucokinase inhibitor which influences levels of glucose and numerous downstream metabolites.	2917560
C340	glycine	AA	HMDB0000123	16:81098888	rs11860711	GCSH	N	GCSH encodes the glycine cleavage system H protein which is involved in the degradation of glycine. GCSH deficiency leads to excess plasma glycine.	18941301
C100001294	gamma-glutamylglycine	PE	HMDB0011667	8:63059231	rs200592548	GGH	N	GGH encodes gamma-glutamyl hydrolase, primarily known for its activity on polyglutamyl folate. Dipeptides with a gamma-linked glutamate residue represent a plausible but unstudied set of potential substrates.	18902391
C100001437	cysteine-glutathione disulfide	AA	HMDB0000656	22:24598329	rs6004193	GGT1	N	GGT1 encodes gamma-glutamyltransferase 1 which catalyzes the transfer of the glutamyl moiety of glutathione to a number of different amino acids and can take the analyte reported here (the cysteine-glutathione mixed disulfide) as a substrate.	6130452
C100002458	3-methylglutaconate	AA	HMDB0000522	9:6666398	rs2773514	GLDC	N	GLDC encodes glycine dehydrogenase which takes glycine as a substrate. GLDC deficiency causes excess of glycine.	4585091
C563	glutamine	AA	HMDB0000641,HMDB0003423	12:56473178	rs2657878	GLS2	N	GLS2 encodes the mitochondrial phosphate-activated glutaminase which catalyzes the hydrolysis of glutamine to glutamate and ammonia.	10620514
C100008954	palmitoyl dihydrosphingomyelin (d18:0/16:0)	LI	HMDB0062665	17:4789345	rs79202680	GLTPD2	N	GLTPD2 encodes a protein homologous to a ceramide-1-phosphate transfer protein, which acts on ceramide-1-phosphate, which is structurally related to the metabolite observed at this locus, palmitoyl dihydrosphingomyelin.	26234207|23863933
C100000299	xanthosine	NU	HMDB0000299	6:16287961	rs6459467	GMPR	N	GMPR encodes guanosine monophosphate reducatase which converts guanosine monophosphate to inosine monophosphate which can subsequently be converted to hypoxanthine by the enzyme purine-nucleoside phosphorylase.	218932
C100000299	xanthosine	NU	HMDB0000299	3:155999026	rs183728597	GMPS	N	GMPS encodes guanosine monophosphate (GMP) synthase which takes xanthosine monophosphate (XMP) as a substrate to generate GMP.	240826
C799	betaine	AA	HMDB0000043	6:42947257	rs35558895	GNMT	N	GNMT encodes a methyltransferase which catalyzes the conversion of glycine to methylglycine, also known as sarcosine. Betaine, or trimethylglycine, is a downstream product of sarcosine.	10843803
C100000263	imidazole lactate	AA	HMDB0002320	16:58767006	rs66609725	GOT2	N	GOT2 encodes the enzyme aspartate aminotransferase which can take each of the aromatic amino acids as substrates. In particular, GOT2 catalyzes the conversion of phenylalanine to phenylpyruvate which is then converted to phenyllactate.	4623131
C537	trans-urocanate	AA	HMDB0000301,HMDB0062562	12:95984993	rs3819817	HAL	N	HAL encodes histidine ammonia-lyase which converts histidine to the metabolite seen here, trans-urocanic acid	13018112
C100001300	alpha-hydroxyisovalerate	AA	HMDB0000407	1:119392884	rs10802092	HAO2	N	HAO2 encodes a 2-hydroxyacid oxidase which catalyzes the oxidation of L-alpha-hydroxy acids; alpha-hydroxyisovalerate or a related metabolite may be a potential substrate	10777549
C192	N-acetylputrescine	AA	HMDB0002064	22:50246903	rs61748567	HDAC10	N	HDAC10 encodes a polyamine deacetylase. The metabolites observed at this locus are acetylated polyamines.	28516954
C418	methylmalonate (MMA)	LI	HMDB0000202	2:190316801	rs291459	HIBCH	N	HIBCH encodes 3-hydroxyisobutyryl-CoA hydrolase which generates free hydroxyisobutyrate in the breakdown of valine. Methylmalonate is derived from hydroxyisobutyrate.	13457352
C1442	beta-hydroxyisovalerate	AA	HMDB0000754	12:121869674	rs10840627	HPD	N	HPD encodes 4-hydroxyphenylpyruvate dioxygenase. 4-hydroxyphenylpyruvate is the second strongest association signal at this locus.	873932
C100001611	3beta,7alpha-dihydroxy-5-cholestenoate	LI	HMDB0012454	16:30939031	rs7206511	HSD3B7	N	HSD3B7 encodes a 3 beta-hydroxysteroid dehydrogenase specific for C27 bile acids. The observed metabolite is a substrate.	11067870
C100000054	5-hydroxylysine	AA	HMDB0000450	15:78545459	rs4887062	HYKK	N	HYKK encodes hydroxylysine kinase which specifically phosphorylates the metabolite observed at this locus, 5-hydroxylysine. Hydroxylysine is a breakdown product of collagen.	4621658|22241472
C100001393	isovalerylcarnitine (C5)	AA	HMDB0000688	15:40407823	rs10518693	IVD	N	IVD encodes isovaleryl-CoA dehydrogenase which acts on isovaleryl-CoA in the third step of leucine catabolism. Isovaleryl-CoA is converted to isovalerylcarnitine for circulation.	3597357
C98	kynurenate	AA	HMDB0000715	1:241550102	rs61825638	KMO	N	KMO encodes kynurenine 3-monooxygenase which acts on kynurenine. Alternatively kynurenine can be converted into the metabolite seen here, kynurenate.	4389188
C100020219	3-formylindole	XE	HMDB0029737	9:128823529	rs2280842	KYAT1	N	KYAT1 (formerly CCBL1) encodes a kyneurenine aminotransferase, also known as hKAT-1, which can convert tryptophan to indolepyruvate. Indolepyruvate is then converted to indolelactate.	15606768
C100000263	imidazole lactate	AA	HMDB0002320	1:88969840	rs2810876	KYAT3	N	KYAT3 encodes an aminotransferase with known activity against kyneurenine and other amino acids. Related enzymes have activity against histidine, generating imidazole pyruvate. This can then be converted to imidazole lactate.	25231977|15606768
C100001948	succinylcarnitine (C4-DC)	EN	HMDB0061717	15:63122524	rs189796619	LACTB	N	LACTB is an important mitochondrial protein influencing mitochondrial lipid production. Succinylcarnitine, the observed metabolite at the locus, is a product of the Krebs cycle which occurs within the mitochondrion.	28642719
C100000580	1,5-anhydroglucitol (1,5-AG)	CA	HMDB0002712	2:135851076	rs4988235	LCT	N	LCT encodes lactase, a disaccharidase which hydrolyzes lactose, enabling the constituent monosaccharides to be absorbed in the small intestines. 1,5-anhydroglucitol is short-term marker of plasma glucose levels because it competes with monosaccharides for reabsorption in the kidneys. A second associated metabolite, galactonate, is derived from a product of the lactase reaction.	16992869|18088226
C100001300	alpha-hydroxyisovalerate	AA	HMDB0000407	11:18366581	rs4596	LDHA	N	LDHA encodes lactate dehydrogenase. In addition to producing pyruvate from lactate, this enzyme can produce the observed metabolite from the keto acid 3-methyl-2-oxobutanoate	26014429
C266	cholesterol	LI	HMDB0000067	19:11077477	rs55791371	LDLR	N	LDLR encodes the LDL receptor which captures cholesterol-rich low-density lipoprotein particles.	226968
C100008991	1-palmitoyl-2-docosahexaenoyl-GPE (16:0/22:6)	LI	HMDB0008946	15:58386313	rs10468017	LIPC	N	LIPC encodes hepatic triglyceride lipase which hydrolyses triglycerides. The enzyme plays a key role in regulating levels of HDL.	7417375
C100000616	1-stearoyl-2-arachidonoyl-GPI (18:0/20:4)	LI	HMDB0009815	18:49817040	rs538509310	LIPG	N	LIPG encodes endothelial lipase which acts on HDL. Impact on other lipid species is likely downstream of the effect on HDL.	12569161
C1528	1-palmitoyl-2-linoleoyl-GPI (16:0/18:2)	LI	HMDB0009784	19:54173495	rs8736	MBOAT7	N	MBOAT7 encodes a lysophosphatidylinositol acyltransferase that has specificity for arachidonoyl-CoA as an acyl donor. Arachidonate is readily converted to arachidonoyl-CoA. Thus the associated ratio is closely linked to the substrate|product pair for this enzyme.	18094042
C1442	beta-hydroxyisovalerate	AA	HMDB0000754	3:183072854	rs7624867	MCCC1	N	MCCC1 encodes methylcrotonoyl-CoA carboxylase 1 which catalyzes the conversion of 3-methylcrotonyl-CoA to 3-methylglutaconyl-CoA in the breakdown of leucine. An alternate fate of 3-methylcrotonyl-CoA is 3-hydroxyisovaleryl-CoA. 3-Methylcrotonyl-CoA carboxylase deficiency has been associated with elevated urinary 3-hydroxyisovalerylcarnitine levels.	19339287
C100000580	1,5-anhydroglucitol (1,5-AG)	CA	HMDB0002712	7:142097713	rs7801101	MGAM	N	MGAM encodes maltase-glucoamylase, a disaccharidase which hydrolyzes maltase enabling the constituent monosaccharides to be absorbed in the small intestines. 1,5-anhydroglucitol is short-term marker of plasma glucose levels because it competes with monosaccharides for reabsorption in the kidneys.	18088226
C572	glucose	CA	HMDB0000122	11:92975544	rs10830963	MTNR1B	N	MTNR1B encodes a melatonin receptor. Melatonin stimulates glucose uptake and insulin release	16842543|23798576
C100003271	beta-citrylglutamate	AA	HMDB0013220	11:90114743	rs7940029	NAALAD2	N	NAALAD2 encodes a beta-citrylglutamate hydrolase which can act on the metabolite seen here, beta-citrylglutamate.	21908619
C407	lysine	AA	HMDB0000182,HMDB0003405	5:36225144	rs16902835	NADK2	N	NADK2 encodes a mitochondrial NAD kinase, converting NAD to NADP, an essential cofactor for multiple mitochondrial enzymes including aminoadipate-semialdehyde synthase which catalyzes the first two steps in the degradation of lysine. Mutations in NADK2 cause hyperlysinemia.	24847004
C100001293	N-acetylhistidine	AA	HMDB0032055	7:101200730	rs12674140	NAT16	N	NAT16 encodes a histidine acetytransferase which generates N-acetylhistidine, the metabolite observed here	24121108
C100001402	5-acetylamino-6-formylamino-3-methyluracil	XE	HMDB0011105	8:18414867	rs4921913	NAT2	N	NAT2 encodes an N-acetyltransferase which can produce the observed metabolite, 5-acetylamino-6-formylamino-3-methyluracil (AFMU), as a downstream product of caffeine. The nearby paralog, NAT1, has not been shown to have this activity.	10744128
C100004523	N-delta-acetylornithine	AA	HMDB0003357	2:73640735	rs4547554	NAT8	N	NAT8 encodes an N-acetyltransferase with known activity against aryl-cysteine containing molecules. The metabolite here may be a product or related to a product.	27180734
C1162	N-acetylneuraminate	CA	HMDB0000230	1:182816785	rs146355388	NPL	N	NPL encodes N-acetylneuraminate pyruvate lyase which cleaves of N-acetylneuraminate to form pyruvate and N-acetylmannosamin. The observed metabolite is a substrate of this enzyme.	11737202
C100001416	orotidine	NU	HMDB0000788	17:75152223	rs77950538	NT5C	N	NT5C encodes a 5', 3'-nucleotidase which dephosphorylates purine and pyrimidine nucleotides. Orotidine is a purine nucleotide formed with the uracil derivative orotate as the base.	2157703
C445	orotate	NU	HMDB0000226	7:33041902	rs4316067	NT5C3A	N	NT5C3A encodes a pyrimidine 5'-nucleotidase which dephosphorylates of pyrimidine nucleoside monophosphates, including UMP. Orotate, the metabolite observed here, is converted to UMP by UMP synthase.	15968458
C1021	5-oxoproline	AA	HMDB0000267	8:144062998	rs7823319	OPLAH	N	OPLAH encodes 5-oxoprolinase which catalyzes the ATP-dependent hydrolysis of 5-oxoproline to glutamic acid	9233839
C460	phenylalanine	AA	HMDB0000159	12:102860504	rs368784545	PAH	N	PAH encodes the enzyme phenylalanine hydroxylase which is the rate-limiting step in phenylalanine catabolism.	4150152
C100020487	N-acetyl-isoputreanine	AA	~HMDB0003681	10:133404452	rs2265908	PAOX	N	PAOX encodes an N1-acetylspermidine oxidase. The metabolite observed here, acisoga, is a downstream metabolite of N1-acetylspermidine.	12660232|3558558
C100001162	propionylcarnitine (C3)	LI	HMDB0000824	13:100381667	rs145025874	PCCA	N	PCCA encodes one half of propionyl-CoA carboxylase which normally acts on propiony-CoA to produce methylmalonyl-CoA but can also act on butyryl-CoA to produce small amounts of ethylmalonyl-CoA.	13752080
C100008954	palmitoyl dihydrosphingomyelin (d18:0/16:0)	LI	HMDB0062665	1:55039974	rs11591147	PCSK9	N	PCSK9 encodes a protein that binds to the LDLR receptor, promoting its degradation and thus influencing circulating LDL cholesterol levels. Rare gain of function mutations result in greatly elevated LDL cholesterol levels.	12730697
C503	serine	AA	HMDB0000187	1:119712503	rs478093	PHGDH	N	PHGDH encodes a phosphoglycerate dehydrogenase which catalyses the first and rate-limiting step in serine biosynthesis.	16589713
C100009051	1-stearoyl-2-dihomo-linolenoyl-GPC (18:0/20:3n3 or 6)	LI	HMDB0008047	16:15036494	rs1741	PLA2G10	N	PLA2G10 encodes a phospholipase that converts phosphatidylethanolamines and phosphatidylcholines to the corresponding lysolipid	9188469
C100004046	N-acetylcarnosine	AA	HMDB0012881	6:89169449	rs7775554	PM20D2	N	PM20D2 encodes a dipeptidase that eliminates non-carnosine products of carnosine synthase, this favoring the production of carnosine.	24891507
C100001467	N2-methylguanosine	NU	HMDB0005862	14:20486851	rs1760930	PNP	N	PNP encodes purine nucleoside phosphatase which uses phosphate to separate a purine base from its sugar. The metabolite observed here, N2-methylguanosine, is a potential substrate and is closely related to known substrates.	20285042
C100000936	3-methyl-2-oxobutyrate	AA	HMDB0000019	4:88308185	rs1899132	PPM1K	N	PPM1K encodes a phosphatase called PP2Cm for the branched-chain keto acid dehydrogenase (BCKD) complex. BCKD catalyzes an essential step in the catabolism of valine and the other branched chain amino acids.	19411760
C480	proline	AA	HMDB0000162,HMDB0003411	22:18959459	rs5992344	PRODH	N	PRODH encodes proline dehydrogenase which catalyzes the first step in proline degradation	16874462
C503	serine	AA	HMDB0000187	7:56012051	rs11238389	PSPH	N	PSPH encodes phosphoserine phosphatase which produces serine	16589713
C100003415	N6-methyllysine	AA	HMDB0002038	10:98388419	rs2147896	PYROXD2	N	One of the strongest and most reproducible signals in metabolite GWAS involves this locus and mono- or dimethyl derivatives of small molecules. The exact function of PYROXD2 remains a mystery.	24586186
C498	retinol (Vitamin A)	CV	HMDB0000305,HMDB0006216,HMDB0006217,HMDB0006221	10:93601207	rs10882283	RBP4	N	RBP4 encodes a retinol-binding protein that transports retinol in the blood.	2444024
C1023	sarcosine	AA	HMDB0000271	9:133670195	rs2519125	SARDH	N	SARDH encodes sarcosine dehydrogenase converts sarcosine to glycine and formaldehyde.	13716069
C100001734	N6-acetyllysine	AA	HMDB0000206	17:7626584	rs13894	SAT2	N	SAT2 encodes an acetyltransferase which can act on thialysine and lysine. Acetylation of lysine results in N6-acetyllysine, the metabolite observed at this locus.	15283699
C100015966	carotene diol (1)	CV	HMDB0002789	12:124827879	rs10846744	SCARB1	N	SCARB1 encodes scavenger receptor B. Primarily associated with HDL uptake, in canaries SCARB1 is essential for uptake of zeaxanthin to provide yellow coloration for their plumage	28465440
C100001232	5-dodecenoate (12:1n7)	LI	HMDB0000529	10:100315722	rs603424	SCD	N	SCD encodes a stearyl-CoA desaturase which acts on medium chain-length acyl-CoAs to bring about the delta 9 desaturation of various fatty acids, such as the conversion of myristate (14:0) to myristoleate (14:1n5).	8453
C356	cortisol	LI	HMDB0000063	14:94325264	rs6575415	SERPINA6	N	SERPINA6 encodes a serpin family member which specifically binds and transports corticosteroids including the metabolite observed here, cortisol.	3299377
C1094	thyroxine	AA	HMDB0000248	X:106034370	rs1804495	SERPINA7	N	SERPINA7 encodes the thyroxine-binding globulin protein.	3094014
C100004328	sphingomyelin (d18:1/14:0, d16:1/16:0)	LI	HMDB0012097	14:63765668	rs17101394	SGPP1	N	SGPP1 encodes a sphingosine-1-phosphate phosphatase which dephosphorylates sphingosine-1-phosphate to sphingosine which can then be incorporated into sphingomyelin.	10859351
C100002528	sulfate	XE	HMDB0001448	7:123128887	rs138989506	SLC13A1	N	SLC13A1 encodes a kidney-specific sodium/sulfate co-transporter.	7690140
C339	glutarate (C5-DC)	LI	HMDB0000661	20:46608139	rs6124830	SLC13A3	N	SLC13A3 encodes a kidney-selective dicarboxylate transporter which can take malate and glutarate as substrates, as well as succinate, citrate and other Krebs cycle derived metabolites.	10794676|15561973
C815	tyrosine	AA	HMDB0000158	6:111124356	rs541492469	SLC16A10	N	SLC16A10 encodes the T-type amino acid transporter 1 (TAT1); this transporter transports tryptophan, tyrosine and phenylalanine	11827462
C100000007	carnitine	LI	HMDB0000062	10:59707424	rs1171617	SLC16A9	N	SLC16A9 encodes a carnitine efflux transporter.	21886157
C1128	2-aminobutyrate	AA	HMDB0000452,HMDB0000650	2:64997954	rs72538440	SLC1A4	N	SLC1A4 encodes a neutral amino acid transporter with demonstrated activity for alanine, serine, cysteine and threonine. 2-aminobutyrate is structurally similar to these amino acids.	7896285
C100001055	isobutyrylcarnitine (C4)	AA	HMDB0000736	6:160157828	rs1564348	SLC22A1	N	SLC22A1 encodes OCT1, an organic cation transporter with activity towards acylcarnitine.	28942964
C100015837	arachidonoylcarnitine (C20:4)	LI	HMDB0006455	6:110438805	rs12210538	SLC22A16	N	SLC22A16 encodes transporter specific for carnitine	12089149
C100002761	androsterone glucuronide	LI	HMDB0002829	11:63101192	rs111327720	SLC22A24|SLC22A25|SLC22A10|SLC22A9	N	SLC22A24|SLC22A25|SLC22A10|SLC22A9 encode a family of solute carriers expressed in liver and kidney. SLC22A9 is the best characterized of these and is known to transport sulfated steroids similar to some of the metabolites observed at this locus.	17393504
C100001393	isovalerylcarnitine (C5)	AA	HMDB0000688	5:132374758	rs34965096	SLC22A4|SLC22A5	N	SLC22A4|SLC22A5 encode a pair of organic cation transporters with overlapping substrate specificity. SLC22A5 is believed to be the primary carnitine transporter while SLC22A4 prefers ergothionine.	22952014
C189	N6,N6,N6-trimethyllysine	AA	HMDB0001325	11:65376421	rs34400381	SLC25A45	N	SLC25A45 encodes an orphan mitochondrial transporter closely related to lysine and carnitine transporters. The metabolite observed here, trimethyllysine, is derived from lysine and produces carnitine and is a possible substrate.	24652292|23266187
C1134	urate	NU	HMDB0000289	4:9996816	rs10939650	SLC2A9	N	SLC2A9 encodes a urate transporter.	18327257
C100002528	sulfate	XE	HMDB0001448	5:177398068	rs34225933	SLC34A1	N	SLC34A1 encodes a renal-specific phosphate transporter. Rare mutations in SLC34A1 can lead to renal failure which could explain the impact on creatinine levels.	20335586
C100001287	epiandrosterone sulfate	LI	HMDB0062657	3:196215209	rs5855544	SLC51A	N	SLC51A encodes the alpha subunit of the organic solute transporter (OSTalpha), an intestinal steroid and bile acid transporter which can transport dehydroepiandrosterone sulfate, a metabolite closely related to the observed metabolite, androsterone sulfate.	16317684
C100004541	acisoga	AA	HMDB0061384	17:5032312	rs34556430	SLC52A1	N	SLC52A1 encodes an intestine-specific riboflavin transporter, required for the production of FAD, a cofactor for polyamine oxidase which acts on multiple polyamine. Variants near the PAOX gene are also associated with polyamine levels.	18632736|12660232|3558558
C100000580	1,5-anhydroglucitol (1,5-AG)	CA	HMDB0002712	17:18959153	rs201103784	SLC5A10	N	SLC5A10 encodes a kidney-specific mannose transporter, SGLT5. 1,5-anhydroglucitol is short-term marker of plasma glucose levels because it competes with monosaccharides for reabsorption in the kidneys.	24573086
C1024	pantothenate	CV	HMDB0000210	2:27201768	rs1395	SLC5A6	N	SLC5A6 encodes a solute transporter with demonstrated activity for pantothenate.	9516450
C799	betaine	AA	HMDB0000043	12:181476	rs768912369	SLC6A12	N	SLC6A12 encodes a betaine transporter.	8198549
C100001208	1-methyl-4-imidazoleacetate	AA	HMDB0002820	12:239619	rs11062102	SLC6A13	N	SLC6A13 encodes a transporter which can transport gaba, taurine, deoxycarnitine and beta-alanine. The metabolites at this locus are structurally-related to the known substrates.	19679820
C100004635	methionine sulfone	AA	HMDB0062174	5:1188170	rs11133665	SLC6A19	N	SLC6A19 encodes a neutral amino acid transporter. The nearby paralog, SLC6A18, is specific for glycine.	15044460|15804236
C100001092	trigonelline (N'-methylnicotinate)	CV	HMDB0000875	3:45772602	rs17279437	SLC6A20	N	SLC6A20 encodes a transporter for pipecolate, N-methylglycine, proline and other specific amino acids.	15632147
C100000265	kynurenine	AA	HMDB0000684	16:87843706	rs57455079	SLC7A5	N	SLC7A5 encodes LAT1 which mediates tryptophan|kynurenine exchange.	17896864
C100001593	glutarylcarnitine (C5-DC)	AA	HMDB0013130	16:68283733	rs3961283	SLC7A6	N	SLC7A6 encodes a dibasic amino acid transporter which can specifically exchange arginine for lysine. Glutaryl-CoA is a degradation product of lysine, which is then converted to glutarylcarnitine for circulation.	10903140
C100000963	homocitrulline	AA	HMDB0000679	19:32957417	rs61433192	SLC7A9	N	SLC7A9 encodes the b(0,+)-type amino acid transporter which transports cystine, arginine, lysine and ornithine. Homocitrulline is derived from lysine in the body.	10588648
C100009264	glycochenodeoxycholate glucuronide (1)	LI	HMDB0002579	12:21178615	rs4149056	SLCO1A2|SLCO1B1|SLCO1B3	N	SLCO1A2|SLCO1B1|SLCO1B3 encode a family of bile acid and bilirubin transporters.	7773568
C100015792	sphingomyelin (d18:1/25:0, d19:0/24:1, d20:1/23:0, d19:1/24:0)	LI	~HMDB0011699	20:12978446	rs4814175	SPTLC3	N	SPTLC3 encodes a subunit of serine palmitoyltransferase, which catalyzes the first step in de novo sphingolipid biosynthesis.	17023427
C100005403	etiocholanolone glucuronide	LI	HMDB0004484	2:31387425	rs113923480	SRD5A2	N	SRD5A2 encodes the type II steroid 5 alpha-reductase enzyme best known for converting testosterone to dihydrotestosterone.	7734398
C100002029	androstenediol (3beta,17beta) monosulfate (2)	LI	HMDB0240429	X:7049970	rs10458	STS	N	STS encodes a steroid sulfatase; substrates are sulfated steroids	9252398
C100009329	ascorbic acid 2-sulfate	CV	HMDB0060649	16:29988167	rs10445105	SULT1A1|SULT1A2|SULT1A3|SULT1A4	N	SULT1A1|SULT1A2|SULT1A3|SULT1A4 encode a set of sulfotransferase enzymes that can create sulfated derivates of a variety of metabolites.	10441143|8093002
C100021104	pregnenetriol disulfate	LI	~HMDB0240313	19:47858980	rs62128825	SULT2A1	N	SULT2A1 encodes a bile salt sulfotransferase which can catalyze the sulfation of steroids and bile acids.	8575776
C815	tyrosine	AA	HMDB0000158	16:71605515	rs9746832	TAT	N	TAT encodes tyrosine aminotransferase which converts tyrosine to 4-hydroxyphenylpyruvate. Enzyme deficiency in this enzyme causes tyrosine accumulation.	1973834
C100002796	cis-4-decenoate (10:1n6)	LI	HMDB0004980	1:151952277	rs6675930	THEM4|THEM5	N	THEM4 and THEM5 encode medium-chain length acyl-CoA thioesterases which release free fatty acids from acyl-CoAs. The observed metabolite is a possible product.	19453107|22586271
C100001320	erythronate	CA	HMDB0000613	3:53248287	rs4687718	TKT	N	TKT encodes transkelolase, an enzyme with a prefererence for D-erythrose 4-phosphate as a substrate.	9924800
C100010936	oleoyl-arachidonoyl-glycerol (18:1/20:4) [1]	LI	HMDB0007228	19:19269704	rs187429064	TM6SF2	N	TM6SF2 encodes a transmembrane 6 superfamily member involved in regulation of hepatic triglyceride synthesis and export.	24927523
C100009002	1-(1-enyl-palmitoyl)-2-arachidonoyl-GPE (P-16:0/20:4)	LI	HMDB0011352	19:55227378	rs4374298	TMEM86B	N	TMEM86B encodes a lysoplasmalogenase which hydrolyzes lysoplasmalogens which are derived from plasmalogens such as the metabolite observed here.	21515882
C100008952	1-palmitoleoylglycerol (16:1)	LI	HMDB0011565	8:125468125	rs4871603	TRIB1	N	TRIB1 regulates hepatic lipogenesis.	26517927
C498	retinol (Vitamin A)	CV	HMDB0000305,HMDB0006216,HMDB0006217,HMDB0006221	18:31589250	rs34047090	TTR	N	TTR encodes a thyroid hormone-binding protein which transports thryroxine and retinol.	4607556
C100001446	5-methyluridine (ribothymidine)	NU	HMDB0000884	22:50539309	rs470118	TYMP	N	TYMP encodes thymidine phosphorylase, which catalyzes the phosphorolysis of thymidine and deoxyuridine. These pyrimidines are metabolically linked to uridine.	7284378
C1090	bilirubin (Z,Z)	CV	HMDB0000054	2:233759924	rs887829	UGT1A1	N	UGT1A1 belongs to a family of UDP-glucuronosyltransferases. Among the 9 paralogs at this locus only UGT1A1 is specific for bilirubin	16399346
C100020550	deoxycholic acid glucuronide	LI	HMDB0002596	4:68625465	rs13121671	UGT2B15|UGT2B17	N	UGT2B15|UGT2B17 encode a pair of diphosphoglucuronosyltransferase that can act on steroids	8399210|8798464
C100002009	5alpha-pregnan-3beta,20beta-diol monosulfate (1)	LI	~HMDB0094650	5:35977878	rs6873506	UGT3A1	N	UGT3A1 encodes a UDP glycosyltransferase. This enzyme has demonstrated activity against the bile acid ursodeoxycholic acid. The metabolite detected here is structurally related to the bile acids.	18981171
C445	orotate	NU	HMDB0000226	3:124755032	rs34740224	UMPS	N	UMPS encodes uridine monophosphate synthetase, the enzyme which converts orotic acid to uridine. Enzyme deficiency results in accumulation of orotic acid.	6893554
C1053	3-ureidopropionate	NU	HMDB0000026	22:24520387	rs145766755	UPB1	N	UPB1 encodes a beta-ureidopropionase which takes the observed metabolite, 3-ureidopropanoate, and produces beta-alanine in the last step of pyrimidine degradation.	13538975
C535	uridine	NU	HMDB0000296	7:48089774	rs3752889	UPP1	N	UPP1 encodes uridine phosphorylase which catalyzes the interconversion of uridine and uracil.	7488099
