# Supplementary material for: Genome-wide association studies of metabolites in Finnish men identify disease-relevant loci
Source: Nat Commun. 2022 Mar 28;13:1644. doi: 10.1038/s41467-022-29143-5 (PMC8960770; doi:10.1038/s41467-022-29143-5)
Supplement: Supplementary file 11 — Supplementary Data 8 [file 41467_2022_29143_MOESM11_ESM.xlsx]

## Sheet: Sheet1
Supplementary Data 8: Comparison of gene nominations for 138 association signals between fine mapping and the knowledge-based approach
Metabolite ID: Metabolon metabolite chemical ID.
Biochemical name: biochemical name of the metabolite.
Class: biochemical class of the metabolite.
Chr:Pos: chromosome and base pair position for the index variant in genome build 38.
rsID: dbSNP variant ID for the index variant.
EA and NEA: effect and non-effect allele.
VPIP: variant-level posterior inclusion probability estimated in DAP-g Bayesian statistical fine-mapping analysis for the index variant.
Consequence: functional annotation in Variant Effect Predictor (VEP) for the index variant.
Affected gene: gene symbol for which the index variant is predicted to affect in Variant Effect Predictor (VEP).
Putative causal gene: putative causal gene(s) nominated in the knowledge-based approach. If multiple putative causal genes are nominated, they are separated by a vertical bar.
Metabolite ID	Biochemical name	Class	Chr:Pos	rsID	EA/NEA	VPIP	Consequence	Affected gene	Putative causal gene
C35	S-1-pyrroline-5-carboxylate	AA	1:18872954	rs61757683	T/G	0.9879	Missense	ALDH4A1	ALDH4A1
C267	choline phosphate	LI	1:21564139	rs121918007	A/G	0.9952	Missense	ALPL	ALPL
C100002107	palmitoyl sphingomyelin (d18:1/16:0)	LI	1:55039974	rs11591147	T/G	0.9718	Missense	PCSK9	PCSK9
C100008954	palmitoyl dihydrosphingomyelin (d18:0/16:0)	LI	1:55039974	rs11591147	T/G	0.9987	Missense	PCSK9	PCSK9
C100009162	1-(1-enyl-palmitoyl)-2-palmitoyl-GPC (P-16:0/16:0)	LI	1:55039974	rs11591147	T/G	0.9596	Missense	PCSK9	PCSK9
C100015882	glycosyl ceramide (d18:1/20:0, d16:1/22:0)	LI	1:55039974	rs11591147	T/G	0.9784	Missense	PCSK9	PCSK9
C100021162	palmitoyl-sphingosine-phosphoethanolamine (d18:1/16:0)	LI	1:55039974	rs11591147	T/G	0.9872	Missense	PCSK9	PCSK9
C266	cholesterol	LI	1:55039974	rs11591147	T/G	0.9713	Missense	PCSK9	PCSK9
C825	uracil	NU	1:97450058	rs3918290	T/C	1	Splice donor	DPYD	DPYD
C100008954	palmitoyl dihydrosphingomyelin (d18:0/16:0)	LI	1:224189697	rs752521494	C/G	1	Missense	DEGS1	DEGS1
C100001383	1-myristoyl-GPC (14:0)	LI	2:27508073	rs1260326	C/T	0.9737	Missense	GCKR	GCKR
C100001461	1-stearoyl-GPE (18:0)	LI	2:27508073	rs1260326	C/T	0.8028	Missense	GCKR	GCKR
C100001563	2-myristoyl-GPC (14:0)	LI	2:27508073	rs1260326	C/T	0.9875	Missense	GCKR	GCKR
C100001618	1-myristoylglycerol (14:0)	LI	2:27508073	rs1260326	C/T	0.8807	Missense	GCKR	GCKR
C100001856	1-stearoyl-2-oleoyl-GPE (18:0/18:1)	LI	2:27508073	rs1260326	C/T	0.8371	Missense	GCKR	GCKR
C100003695	mannonate	XE	2:27508073	rs1260326	C/T	0.9999	Missense	GCKR	GCKR
C100008952	1-palmitoleoylglycerol (16:1)	LI	2:27508073	rs1260326	C/T	0.9218	Missense	GCKR	GCKR
C100008992	1-stearoyl-2-docosahexaenoyl-GPE (18:0/22:6)	LI	2:27508073	rs1260326	C/T	0.9067	Missense	GCKR	GCKR
C100009138	1-myristoyl-2-linoleoyl-GPC (14:0/18:2)	LI	2:27508073	rs1260326	C/T	0.8114	Missense	GCKR	GCKR
C100015683	myristoyl-linoleoyl-glycerol (14:0/18:2) [1]	LI	2:27508073	rs1260326	C/T	0.9568	Missense	GCKR	GCKR
C100020423	1-carboxyethylvaline	AA	2:27508073	rs1260326	C/T	0.9949	Missense	GCKR	GCKR
C100020425	1-carboxyethylleucine	AA	2:27508073	rs1260326	C/T	0.9915	Missense	GCKR	GCKR
C100020427	1-carboxyethylisoleucine	AA	2:27508073	rs1260326	C/T	0.9559	Missense	GCKR	GCKR
C1526	1-palmitoyl-2-oleoyl-GPE (16:0/18:1)	LI	2:27508073	rs1260326	C/T	0.9633	Missense	GCKR	GCKR
C482	lactate	CA	2:27508073	rs1260326	C/T	0.9295	Missense	GCKR	GCKR
C803	mannose	CA	2:27508073	rs1260326	C/T	0.9972	Missense	GCKR	GCKR
C811	alanine	AA	2:27508073	rs1260326	C/T	0.9679	Missense	GCKR	GCKR
C823	pyruvate	CA	2:27508073	rs1260326	C/T	0.9312	Missense	GCKR	GCKR
C100001104	N-acetyltyrosine	AA	2:73641267	rs62000430	C/A	0.9899	Missense	NAT8	NAT8
C100001266	N-acetylarginine	AA	2:73641267	rs62000430	C/A	1	Missense	NAT8	NAT8
C100004299	N-acetyl-1-methylhistidine	AA	2:73641267	rs62000430	C/A	0.9996	Missense	NAT8	NAT8
C100004523	N-delta-acetylornithine	AA	2:73641267	rs62000430	C/A	0.9504	Missense	NAT8	NAT8
C100001254	N-acetyltryptophan	AA	2:73641609	rs190944121	T/C	0.9985	Missense	NAT8	NAT8
C100004299	N-acetyl-1-methylhistidine	AA	2:73641609	rs190944121	T/C	0.9934	Missense	NAT8	NAT8
C100000961	homoarginine	AA	2:210675783	rs1047891	A/C	0.962	Missense	CPS1	CPS1
C100001006	N-acetylglycine	AA	2:210675783	rs1047891	A/C	0.9798	Missense	CPS1	CPS1
C100001294	gamma-glutamylglycine	PE	2:210675783	rs1047891	A/C	0.916	Missense	CPS1	CPS1
C100002458	3-methylglutaconate	AA	2:210675783	rs1047891	A/C	0.995	Missense	CPS1	CPS1
C100005850	3-methylglutarylcarnitine (2)	AA	2:210675783	rs1047891	A/C	0.9845	Missense	CPS1	CPS1
C100020211	3-hydroxybutyroylglycine	LI	2:210675783	rs1047891	A/C	0.9431	Missense	CPS1	CPS1
C340	glycine	AA	2:210675783	rs1047891	A/C	0.9953	Missense	CPS1	CPS1
C100001950	bilirubin (E,E)	CV	2:233760498	rs4148323	A/G	1	Missense	UGT1A1	UGT1A1
C100001951	bilirubin (E,Z or Z,E)	CV	2:233760498	rs4148323	A/G	0.9999	Missense	UGT1A1	UGT1A1
C1090	bilirubin (Z,Z)	CV	2:233760498	rs4148323	A/G	1	Missense	UGT1A1	UGT1A1
C250	biliverdin	CV	2:233760498	rs4148323	A/G	1	Missense	UGT1A1	UGT1A1
C100002070	2-hydroxyglutarate	LI	2:241755984	rs146578303	A/G	0.9974	Missense	D2HGDH	D2HGDH
C100015971	cortolone glucuronide (1)	LI	4:68647219	rs199547744	A/T	0.9135	Missense	UGT2B15	UGT2B15|UGT2B17
C100015971	cortolone glucuronide (1)	LI	4:68654157	rs138762595	A/G	0.9991	Missense	UGT2B15	UGT2B15|UGT2B17
C100001810	dimethylarginine (SDMA + ADMA)	AA	5:35037010	rs37369	T/C	0.9999	Missense	AGXT2	AGXT2
C1114	3-aminoisobutyrate	NU	5:35037010	rs37369	T/C	0.9981	Missense	AGXT2	AGXT2
C100002009	5alpha-pregnan-3beta,20beta-diol monosulfate (1)	LI	5:35957220	rs141884785	G/A	0.8762	Missense	UGT3A1	UGT3A1
C100001055	isobutyrylcarnitine (C4)	AA	6:160122116	rs12208357	T/C	0.8779	Missense	SLC22A1	SLC22A1
C100002528	sulfate	XE	7:123128887	rs138989506	T/C	0.9977	Missense	SLC13A1	SLC13A1
C100005466	N-acetyltaurine	AA	8:18222607	rs4986782	A/G	0.9998	Missense	NAT1	NAT2
C35	S-1-pyrroline-5-carboxylate	AA	8:143606566	rs2242090	G/C	1	Missense	PYCR3	PYCR3
C1021	5-oxoproline	AA	8:144051778	rs782359519	A/C	0.9382	Missense	OPLAH	OPLAH
C340	glycine	AA	9:6554781	rs143119940	A/C	0.8061	Missense	GLDC	GLDC
C1111	vanillylmandelate (VMA)	AA	9:133636606	rs77273740	T/C	0.9965	Missense	DBH	DBH
C1023	sarcosine	AA	9:133702971	rs766921026	TC/T	0.9995	Stop gained	SARDH	SARDH
C100020417	N6,N6-dimethyllysine	AA	10:98385025	rs2296441	T/C	0.9996	Missense	PYROXD2	PYROXD2
C100003415	N6-methyllysine	AA	10:98388419	rs2147896	G/A	1	Missense	PYROXD2	PYROXD2
C100001989	glycocholenate sulfate	LI	10:99811603	rs146405172	A/G	0.9999	Splice donor	ABCC2	ABCC2
C100009264	glycochenodeoxycholate glucuronide (1)	LI	10:99811603	rs146405172	A/G	0.9755	Splice donor	ABCC2	ABCC2
C100020361	3-amino-2-piperidone	AA	10:124398057	rs121965043	G/A	0.9971	Missense	OAT	OAT
C444	ornithine	AA	10:124398057	rs121965043	G/A	0.9999	Missense	OAT	OAT
C100001662	deoxycarnitine	LI	11:65376421	rs34400381	A/G	0.9979	Missense	SLC25A45	SLC25A45
C100020417	N6,N6-dimethyllysine	AA	11:65376421	rs34400381	A/G	0.9958	Missense	SLC25A45	SLC25A45
C189	N6,N6,N6-trimethyllysine	AA	11:65376421	rs34400381	A/G	0.9962	Missense	SLC25A45	SLC25A45
C344	guanidinoacetate	AA	11:65376421	rs34400381	A/G	0.9969	Missense	SLC25A45	SLC25A45
C100015834	lignoceroylcarnitine (C24)	LI	11:68794860	rs2229738	T/C	0.9999	Missense	CPT1A	CPT1A
C100015835	cerotoylcarnitine (C26)	LI	11:68794860	rs2229738	T/C	1	Missense	CPT1A	CPT1A
C100015837	arachidonoylcarnitine (C20:4)	LI	11:68794860	rs2229738	T/C	0.9999	Missense	CPT1A	CPT1A
C100015840	dihomo-linolenoylcarnitine (C20:3n3 or 6)	LI	11:68794860	rs2229738	T/C	0.9964	Missense	CPT1A	CPT1A
C100015846	nervonoylcarnitine (C24:1)	LI	11:68794860	rs2229738	T/C	0.9964	Missense	CPT1A	CPT1A
C100003271	beta-citrylglutamate	AA	11:90163369	rs80078229	G/A	0.9976	Missense	NAALAD2	NAALAD2
C100001613	tetradecanedioate (C14-DC)	LI	12:21178615	rs4149056	C/T	0.9998	Missense	SLCO1B1	SLCO1A2|SLCO1B1|SLCO1B3
C100001614	hexadecanedioate (C16-DC)	LI	12:21178615	rs4149056	C/T	0.9957	Missense	SLCO1B1	SLCO1A2|SLCO1B1|SLCO1B3
C100001989	glycocholenate sulfate	LI	12:21178615	rs4149056	C/T	0.987	Missense	SLCO1B1	SLCO1A2|SLCO1B1|SLCO1B3
C100001990	taurocholenate sulfate	LI	12:21178615	rs4149056	C/T	0.9741	Missense	SLCO1B1	SLCO1A2|SLCO1B1|SLCO1B3
C100005996	octadecenedioylcarnitine (C18:1-DC)	LI	12:21178615	rs4149056	C/T	0.9509	Missense	SLCO1B1	SLCO1A2|SLCO1B1|SLCO1B3
C100005998	octadecanedioylcarnitine (C18-DC)	LI	12:21178615	rs4149056	C/T	0.8249	Missense	SLCO1B1	SLCO1A2|SLCO1B1|SLCO1B3
C100006642	glycodeoxycholate 3-sulfate	LI	12:21178615	rs4149056	C/T	0.869	Missense	SLCO1B1	SLCO1A2|SLCO1B1|SLCO1B3
C100009264	glycochenodeoxycholate glucuronide (1)	LI	12:21178615	rs4149056	C/T	0.9978	Missense	SLCO1B1	SLCO1A2|SLCO1B1|SLCO1B3
C100019975	hexadecenedioate (C16:1-DC)	LI	12:21178615	rs4149056	C/T	0.9998	Missense	SLCO1B1	SLCO1A2|SLCO1B1|SLCO1B3
C100019978	octadecenedioate (C18:1-DC)	LI	12:21178615	rs4149056	C/T	0.9996	Missense	SLCO1B1	SLCO1A2|SLCO1B1|SLCO1B3
C100019982	octadecadienedioate (C18:2-DC)	LI	12:21178615	rs4149056	C/T	0.9288	Missense	SLCO1B1	SLCO1A2|SLCO1B1|SLCO1B3
C100021331	metabolonic lactone sulfate	PC	12:21178615	rs4149056	C/T	0.8745	Missense	SLCO1B1	SLCO1A2|SLCO1B1|SLCO1B3
C100021726	GlcNAc sulfate conjugate of C21H34O2 steroid	PC	12:21178615	rs4149056	C/T	0.9394	Missense	SLCO1B1	SLCO1A2|SLCO1B1|SLCO1B3
C537	trans-urocanate	AA	12:95980603	rs141635447	A/C	0.9988	Missense	HAL	HAL
C1215	N-acetylglucosaminylasparagine	CA	12:101766121	rs1209353188	A/AG	0.9797	Frameshift	GNPTAB	GNPTAB
C234	aspartate	AA	12:101766121	rs1209353188	A/AG	0.9955	Frameshift	GNPTAB	GNPTAB
C100001054	butyrylcarnitine (C4)	LI	12:120737875	rs1800556	T/C	0.9983	Missense	ACADS	ACADS
C2054	ethylmalonate	AA	12:120737875	rs1800556	T/C	0.9995	Missense	ACADS	ACADS
C100006642	glycodeoxycholate 3-sulfate	LI	13:103065958	rs55971546	T/C	0.9715	Missense	SLC10A2	SLC10A2
C100020478	dodecadienoate (12:2)	LI	14:73573432	rs151154986	A/G	0.9964	Missense	ACOT2	ACOT1|ACOT2|ACOT4|ACOT6
C100021502	(2 or 3)-decenoate (10:1n7 or n8)	LI	14:73573432	rs151154986	A/G	0.9836	Missense	ACOT2	ACOT1|ACOT2|ACOT4|ACOT6
C100021709	branched-chain, straight-chain, or cyclopropyl 12:1 fatty acid	PC	14:73573432	rs151154986	A/G	0.9997	Missense	ACOT2	ACOT1|ACOT2|ACOT4|ACOT6
C100000406	ribitol	CA	15:45069018	rs55901542	C/CG	0.9997	Frameshift	SORD	SORD
C100001461	1-stearoyl-GPE (18:0)	LI	15:58563549	rs113298164	T/C	0.9548	Missense	LIPC	LIPC
C100001567	1-palmitoyl-GPE (16:0)	LI	15:58563549	rs113298164	T/C	0.995	Missense	LIPC	LIPC
C100001652	2-palmitoyl-GPE (16:0)	LI	15:58563549	rs113298164	T/C	0.9986	Missense	LIPC	LIPC
C100001856	1-stearoyl-2-oleoyl-GPE (18:0/18:1)	LI	15:58563549	rs113298164	T/C	0.9962	Missense	LIPC	LIPC
C100001870	1-palmitoyl-2-linoleoyl-GPE (16:0/18:2)	LI	15:58563549	rs113298164	T/C	0.9998	Missense	LIPC	LIPC
C100002171	1-margaroyl-GPE (17:0)	LI	15:58563549	rs113298164	T/C	0.9998	Missense	LIPC	LIPC
C100003901	2-stearoyl-GPE (18:0)	LI	15:58563549	rs113298164	T/C	0.9944	Missense	LIPC	LIPC
C100008976	1-stearoyl-2-linoleoyl-GPE (18:0/18:2)	LI	15:58563549	rs113298164	T/C	0.999	Missense	LIPC	LIPC
C100008977	1-stearoyl-2-arachidonoyl-GPE (18:0/20:4)	LI	15:58563549	rs113298164	T/C	0.9984	Missense	LIPC	LIPC
C100008990	1-palmitoyl-2-arachidonoyl-GPE (16:0/20:4)	LI	15:58563549	rs113298164	T/C	0.9994	Missense	LIPC	LIPC
C100008991	1-palmitoyl-2-docosahexaenoyl-GPE (16:0/22:6)	LI	15:58563549	rs113298164	T/C	0.9996	Missense	LIPC	LIPC
C100008992	1-stearoyl-2-docosahexaenoyl-GPE (18:0/22:6)	LI	15:58563549	rs113298164	T/C	0.9999	Missense	LIPC	LIPC
C100009078	1-oleoyl-2-linoleoyl-GPE (18:1/18:2)	LI	15:58563549	rs113298164	T/C	0.9971	Missense	LIPC	LIPC
C100009079	1-palmitoyl-2-dihomo-linolenoyl-GPE (16:0/20:3)	LI	15:58563549	rs113298164	T/C	0.9859	Missense	LIPC	LIPC
C100009219	1-oleoyl-2-arachidonoyl-GPE (18:1/20:4)	LI	15:58563549	rs113298164	T/C	0.9998	Missense	LIPC	LIPC
C100009220	1-oleoyl-2-docosahexaenoyl-GPE (18:1/22:6)	LI	15:58563549	rs113298164	T/C	0.9976	Missense	LIPC	LIPC
C1526	1-palmitoyl-2-oleoyl-GPE (16:0/18:1)	LI	15:58563549	rs113298164	T/C	0.997	Missense	LIPC	LIPC
C100001948	succinylcarnitine (C4-DC)	EN	15:63141403	rs200127857	C/G	1	Missense	LACTB	LACTB
C100000054	5-hydroxylysine	AA	15:78513293	rs201135688	G/A	0.9216	Missense	HYKK	HYKK
C100000054	5-hydroxylysine	AA	15:78515065	rs183603441	A/T	0.9997	Stop gained	HYKK	HYKK
C1224	cys-gly, oxidized	AA	16:89637957	rs1126464	C/G	1	Missense	DPEP1	DPEP1
C100000580	1,5-anhydroglucitol (1,5-AG)	CA	17:18959153	rs201103784	A/G	0.9964	Missense	SLC5A10	SLC5A10
C100004561	N-formylanthranilic acid	AA	17:78191027	rs77585764	C/G	0.9995	Missense	AFMID	AFMID
C100006378	N-acetylkynurenine (2)	AA	17:78191027	rs77585764	C/G	0.997	Missense	AFMID	AFMID
C100004561	N-formylanthranilic acid	AA	17:78202514	rs146611868	A/G	0.9995	Missense	AFMID	AFMID
C100004561	N-formylanthranilic acid	AA	17:78204884	rs72897843	T/C	0.9887	Missense	AFMID	AFMID
C100009138	1-myristoyl-2-linoleoyl-GPC (14:0/18:2)	LI	18:21651694	rs181026394	G/A	0.8153	Missense	ABHD3	ABHD3
C100002500	formiminoglutamate	AA	21:46145925	rs398124234	GC/G	0.9846	Frameshift	FTCD	FTCD
C480	proline	AA	22:18918421	rs2904551	G/A	1	Missense	PRODH	PRODH
C480	proline	AA	22:18918451	rs2904552	T/C	1	Missense	PRODH	PRODH
C480	proline	AA	22:18925068	rs148375080	T/C	1	Missense	PRODH	PRODH
C100003258	2-O-methylascorbic acid	CV	22:19962740	rs6267	T/G	0.9997	Missense	COMT	COMT
C1053	3-ureidopropionate	NU	22:24520387	rs145766755	A/C	0.9981	Missense	UPB1	UPB1
C100008998	gamma-tocopherol/beta-tocopherol	CV	22:30416033	rs182488695	A/G	0.9998	Missense	SEC14L2	SEC14L2
C1105	alpha-tocopherol	CV	22:30416033	rs182488695	A/G	0.9999	Missense	SEC14L2	SEC14L2
C100016038	(N(1) + N(8))-acetylspermidine	AA	22:50246903	rs61748567	A/G	0.9666	Missense	HDAC10	HDAC10
C100001734	N6-acetyllysine	AA	X:48822777	rs61735967	A/G	0.9981	Missense	HDAC6	HDAC6
C100001597	tiglylcarnitine (C5:1-DC)	AA	X:53432321	rs201378370	T/C	0.997	Missense	HSD17B10	HSD17B10
C100002458	3-methylglutaconate	AA	X:53432321	rs201378370	T/C	0.9967	Missense	HSD17B10	HSD17B10
C1161	tigloylglycine	AA	X:53432321	rs201378370	T/C	0.9958	Missense	HSD17B10	HSD17B10
