# Supplementary material for: Genome-wide association studies of metabolites in Finnish men identify disease-relevant loci
Source: Nat Commun. 2022 Mar 28;13:1644. doi: 10.1038/s41467-022-29143-5 (PMC8960770; doi:10.1038/s41467-022-29143-5)
Supplement: Supplementary file 12 — Supplementary Data 9 [file 41467_2022_29143_MOESM12_ESM.xlsx]

## Sheet: Sheet1
Supplementary Data 9: List of the 980 diseases and disease-related dichotomous traits with FINEMAP fine-mapping results in the FinnGen release 4
Phen: phenocode harmonized by the FinnGen study.
Phenotype: phenotype decription in the FinnGen release 4.
Case N and Control N: the sample size for disease cases and controls in the FinnGen release 4.
Phen	Phenotype	Case N	Control N
AB1_ARTHROPOD	Arthropod-borne viral fevers and viral haemorrhagic fevers	1108	175791
AB1_BACT_BIR_OTHER_INF_AGENTS	Bacterial, viral and other infectious agents	1086	175813
AB1_HELMINTIASES	Helminthiases	192	176707
AB1_INTESTINAL_INFECTIONS	Intestinal infectious diseases	16735	160164
AB1_OTHER_CHLAMYDIAE	Other diseases caused by chlamydiae	141	176758
AB1_OTHER_INFECTIONS	Other infectious diseases	936	175963
AB1_PEDICULOSIS_ACARIASIS_OTHERINFEST	Pediculosis, acariasis and other infestations	517	176382
ABDOM_HERNIA	Hernia of abodminal wall	5790	171109
ACUTE_RESPIRATORY_INFECTIONS	Asthma/COPD-related acute respiratory infections	31588	131682
AD_AM	Alzheimer's disease (Atypical or mixed)	615	173836
AD_AM_EXMORE	Alzheimer's disease (Atypical or mixed) (more controls excluded)	615	93979
AD_EO	Alzheimer's disease (Early onset)	502	173833
AD_EO_EXMORE	Alzheimer's disease (Early onset) (more controls excluded)	502	93979
AD_LO	Alzheimer's disease (Late onset)	2143	173823
AD_LO_EXMORE	Alzheimer's disease (Late onset) (more controls excluded)	2143	93979
AD_U	Alzheimer's disease (undefined)	150	173839
AD_U_EXMORE	Alzheimer's disease (undefined) (more controls excluded)	150	93979
ALCOHOL_RELATED	Alcohol related diseases and deaths, all endoints	10235	166664
ALCOHOLACUTE10	Acute alcohol intoxication	2442	174017
ALCOHOLMENTAL	Mental and behavioural disorders due to alcohol, excluding acute intoxication	7406	169493
ALCOLIVER	Alcoholic liver disease	1071	175828
ALCONEURODEGEN	Degeneration of nervous system due to alcohol	249	176650
ALCOPANCACU	Acohol-induced acute pancreatitis	342	176557
ALCOPANCCHRON	Alcohol-induced chronic pancreatitis	719	176180
ALLERG_ASTHMA	Allergic asthma (mode)	3768	113428
ALLERG_ASTHMA_EXMORE	Allergic asthma (mode) (more controls excluded)	3768	110120
ALLERG_RHINITIS	Allergic rhinitis	4300	171926
ANOSMIA	Anosmia	298	50989
ANTIDEPRESSANTS	Depression medications	46441	50989
APPENDACUT_COMPLIC	Acute appendicitis, with complications	3018	163396
APPENDACUT_NOCOMPLIC	Acute appendicitis, no complications	9458	163396
APPENDICITIS_BROAD	Appendicitis, broad definition	13396	163396
ARTHRO_SPEC	Other specific arthropathies	244	141876
ASTHMA_ACUTE_RESPIRATORY_INFECTIONS	Asthma-related acute respiratory infections	31588	131682
ASTHMA_CHILD	Childhood asthma (age<16)	2258	113428
ASTHMA_CHILD_EXMORE	Childhood asthma (age<16) (more controls excluded)	2258	110120
ASTHMA_EOSINOPHIL_SUGG	Suggestive for eosinophilic asthma	925	113428
ASTHMA_HOSPITAL_MAIN	Asthma, hospital admissions , main diagnosis only	13526	163373
ASTHMA_MODE	Asthma (mode)	15132	113686
ASTHMA_NAS	Asthma, unspecified (mode)	7168	113428
ASTHMA_NAS_EXMORE	Asthma, unspecified (mode) (more controls excluded)	7168	110120
ASTHMA_PNEUMONIA	Asthma-related pneumonia	20545	131682
ASTHMA_PNEUMONIA_AND_SEPSIS	Asthma-related pneumonia or sepsis	20619	156280
ASTHMA_SEPTICHE_PNEUMONIA	Pneumonia derived septichemia	319	131682
ATOPIC_STRICT	Atopic dermatitis, strict definition	4055	172657
ATOPIC_STRICT_REIMB	Atopic dermatitis, strict definition with reimbursement	4242	161620
AUD_SWEDISH	Alcohol use disorder, Swedish definition	9372	167527
C_STROKE	STROKE	14171	133027
C3_BLADDER	Malignant neoplasm of bladder	875	176024
C3_BLADDER_EXALLC	Malignant neoplasm of bladder (other cancers excluded from controls)	875	147282
C3_BREAST	Malignant neoplasm of breast	6023	94338
C3_BREAST_EXALLC	Malignant neoplasm of breast (other cancers excluded from controls)	6023	83817
C3_BRONCHUS_LUNG	Malignant neoplasm of bronchus and lung	1385	175514
C3_BRONCHUS_LUNG_EXALLC	Malignant neoplasm of bronchus and lung (other cancers excluded from controls)	1385	146279
C3_CANCER	Malignant neoplasm	29617	147282
C3_COLORECTAL	Colorectal cancer	2435	174464
C3_COLORECTAL_EXALLC	Colorectal cancer (other cancers excluded from controls)	2435	147282
C3_DIGESTIVE_ORGANS	Malignant neoplasm of digestive organs	4298	172601
C3_DIGESTIVE_ORGANS_EXALLC	Malignant neoplasm of digestive organs (other cancers excluded from controls)	4298	147282
C3_DLBCL	Diffuse large B-cell lymphoma	176	176723
C3_ENDOCRINE	Malignant neoplasm of endocrine gland	870	176029
C3_ENDOCRINE_EXALLC	Malignant neoplasm of endocrine gland (other cancers excluded from controls)	870	147282
C3_LIP_ORAL_PHARYNX	Malignant neoplasm of lip, oral cavity and pharynx	110	176789
C3_LIVER_INTRAHEPATIC_BILE_DUCTS	Malignant neoplasm of liver and intrahepatic bile ducts	266	176633
C3_LIVER_INTRAHEPATIC_BILE_DUCTS_EXALLC	Malignant neoplasm of liver and intrahepatic bile ducts (other cancers excluded from controls)	266	147282
C3_LIVER_INTRAHEPATIC3_BILE_DUCTS_EXALLC	Malignant neoplasm of liver and intrahepatic bile ducts (other cancers excluded from controls)	238	147282
C3_LUNG_NONSMALL	Non-small cell lung cancer	999	175900
C3_LUNG_NONSMALL_EXALLC	Non-small cell lung cancer (other cancers excluded from controls)	999	146591
C3_MALE_GENITAL	malignant neoplasm of male genital organs	4945	71593
C3_MALE_GENITAL_EXALLC	malignant neoplasm of male genital organs (other cancers excluded from controls)	4945	63465
C3_MESTOTHEL_SOFTTISSUE	Melignant neoplasm of mesothelium and soft tissue	384	176515
C3_MESTOTHEL_SOFTTISSUE_EXALLC	Melignant neoplasm of mesothelium and soft tissue (other cancers excluded from controls)	384	147282
C3_OTHER_SKIN	Other malignant neoplasms of skin (=non-melanoma skin cancer)	8431	168468
C3_OTHER_SKIN_EXALLC	Other malignant neoplasms of skin (=non-melanoma skin cancer) (other cancers excluded from controls)	8431	147282
C3_PROSTATE	Malignant neoplasm of prostate	4754	71784
C3_PROSTATE_EXALLC	Malignant neoplasm of prostate (other cancers excluded from controls)	4754	63465
C3_RECTOSIGMOID_JUNCTION	Malignant neoplasm of rectosigmoid junction	152	176747
C3_RECTOSIGMOID_JUNCTION_EXALLC	Malignant neoplasm of rectosigmoid junction (other cancers excluded from controls)	152	147282
C3_RECTUM	Malignant neoplasm of rectum	884	176015
C3_RECTUM_EXALLC	Malignant neoplasm of rectum (other cancers excluded from controls)	884	147282
C3_RESPIRATORY_INTRATHORACIC	Malignant neoplasm of respiratory system and intrathoracic organs	1703	175196
C3_RESPIRATORY_INTRATHORACIC_EXALLC	Malignant neoplasm of respiratory system and intrathoracic organs (other cancers excluded from controls)	1703	146121
C3_SKIN	Malignant neoplasm of skin	8433	168466
C3_SKIN_EXALLC	Malignant neoplasm of skin (other cancers excluded from controls)	8433	147282
C3_SMALL_INTESTINE	Malignant neoplasm of small intestine	207	176692
C3_SMALL_INTESTINE_EXALLC	Malignant neoplasm of small intestine (other cancers excluded from controls)	207	147282
C3_TESTIS	Malignant neoplasm of testis	160	76378
C3_TESTIS_EXALLC	Malignant neoplasm of testis (other cancers excluded from controls)	160	63465
C3_THYROID_GLAND	Malignant neoplasm of thyroid gland	811	176088
C3_THYROID_GLAND_EXALLC	Malignant neoplasm of thyroid gland (other cancers excluded from controls)	811	147282
C3_UNCERTAIN_SECONDARY	Secondary uncertain malignant neoplasm	1313	175586
C3_UNCERTAIN_SECONDARY_EXALLC	Secondary uncertain malignant neoplasm (other cancers excluded from controls)	1313	147282
CARDIAC_ARRHYTM	Cardiac arrhytmias, COPD co-morbidities	25210	114642
CD2_BENIGN	Benign neoplasms	40783	136116
CD2_BENIGN_BONE_SHORT_UPPER	Benign neoplasm: Short bones of upper limb	161	176738
CD2_BENIGN_BONE_SHORT_UPPER_EXALLC	Benign neoplasm: Short bones of upper limb (other cancers excluded from controls)	161	147149
CD2_BENIGN_BRAIN_CNS_EXALLC	Benign neoplasm of brain and other parts of central nervous system (other cancers excluded from controls)	724	146973
CD2_BENIGN_BREAST	Benign neoplasm of breast	1692	98669
CD2_BENIGN_BREAST_EXALLC	Benign neoplasm of breast (other cancers excluded from controls)	1692	82650
CD2_BENIGN_CAECUM	Benign neoplasm: Caecum	681	176218
CD2_BENIGN_CAECUM_EXALLC	Benign neoplasm: Caecum (other cancers excluded from controls)	681	146875
CD2_BENIGN_COLON	Benign neoplasm: Colon	5420	171479
CD2_BENIGN_COLON_EXALLC	Benign neoplasm: Colon (other cancers excluded from controls)	5420	143789
CD2_BENIGN_COLON_NOS	Benign neoplasm: Colon, unspecified	2497	174402
CD2_BENIGN_COLON_NOS_EXALLC	Benign neoplasm: Colon, unspecified (other cancers excluded from controls)	2497	145648
CD2_BENIGN_COLORECANI	Benign neoplasm of colon, rectum, anus and anal canal	6761	170138
CD2_BENIGN_COLORECANI_EXALLC	Benign neoplasm of colon, rectum, anus and anal canal (other cancers excluded from controls)	6761	142929
CD2_BENIGN_CONNSOFT_NOS	Benign neoplasm: Connective and other soft tissue, unspecified	118	176781
CD2_BENIGN_CONNSOFT_NOS_EXALLC	Benign neoplasm: Connective and other soft tissue, unspecified (other cancers excluded from controls)	118	147196
CD2_BENIGN_EAR_NASAL_SINUS_EXALLC	Benign neoplasm: Middle ear, nasal cavity and accessory sinuses (other cancers excluded from controls)	378	147013
CD2_BENIGN_EXALLC	Benign neoplasms (other cancers excluded from controls)	40783	117904
CD2_BENIGN_HEAMANGIOMA_LYMPHANGIOMA	Haemangioma and lymphangioma, any site	928	175971
CD2_BENIGN_HEAMANGIOMA_LYMPHANGIOMA_EXALLC	Haemangioma and lymphangioma, any site (other cancers excluded from controls)	928	146571
CD2_BENIGN_HEMANGIOMA	Haemangioma, any site	863	176036
CD2_BENIGN_HEMANGIOMA_EXALLC	Haemangioma, any site (other cancers excluded from controls)	863	146621
CD2_BENIGN_LEIOMYOMA_UTERI	Leiomyoma of uterus	14569	85792
CD2_BENIGN_LEIOMYOMA_UTERI_EXALLC	Leiomyoma of uterus (other cancers excluded from controls)	14569	72789
CD2_BENIGN_LIPO_SKIN_TRUNK_EXALLC	Benign lipomatous neoplasm of skin and subcutaneous tissue of trunk (other cancers excluded from controls)	1410	146209
CD2_BENIGN_MALE_GEN	Benign neoplasm of male genital organs	217	76321
CD2_BENIGN_MALE_GEN_EXALLC	Benign neoplasm of male genital organs (other cancers excluded from controls)	217	63355
CD2_BENIGN_MELANOCYTIC_EYELID	Melanocytic naevi of eyelid, including canthus	101	176798
CD2_BENIGN_MELANOCYTIC_EYELID_EXALLC	Melanocytic naevi of eyelid, including canthus (other cancers excluded from controls)	101	147205
CD2_BENIGN_MENINGES	Benign neoplasm of meninges	934	175965
CD2_BENIGN_MENINGES_EXALLC	Benign neoplasm of meninges (other cancers excluded from controls)	934	147003
CD2_BENIGN_MENINGES_NOS	Beningn neoplasm: Meninges, unspecified	159	176740
CD2_BENIGN_MOUTH_NOS	Benign neoplasm: Other and unspecified parts of mouth	394	176505
CD2_BENIGN_MOUTH_NOS_EXALLC	Benign neoplasm: Other and unspecified parts of mouth (other cancers excluded from controls)	394	146984
CD2_BENIGN_OVARY	Benign neoplasm of ovary	2400	97961
CD2_BENIGN_OVARY_EXALLC	Benign neoplasm of ovary (other cancers excluded from controls)	2400	82050
CD2_BENIGN_PANCREAS	Benign neoplasm: Pancreas	113	176786
CD2_BENIGN_PANCREAS_EXALLC	Benign neoplasm: Pancreas (other cancers excluded from controls)	113	147226
CD2_BENIGN_PITUITARY_CRANIPHAR	Benign neoplasm: Pituitary gland, craniopharyngeal duct	527	176372
CD2_BENIGN_PITUITARY_CRANIPHAR_EXALLC	Benign neoplasm: Pituitary gland, craniopharyngeal duct (other cancers excluded from controls)	527	146887
CD2_BENIGN_RECTUM_ANAL_EXALLC	Benign neoplasm: Rectum, anus and anal canal (other cancers excluded from controls)	1790	146166
CD2_BENIGN_SALIVARY_NOS	Benign neoplasm: other/unspecified salivary gland	305	176594
CD2_BENIGN_SALIVARY_NOS_EXALLC	Benign neoplasm: other/unspecified salivary gland (other cancers excluded from controls)	305	147069
CD2_BENIGN_SKIN_LOWERLIMB	Benign neoplasm: Skin of lower limb, including hip	260	176639
CD2_BENIGN_SKIN_LOWERLIMB_EXALLC	Benign neoplasm: Skin of lower limb, including hip (other cancers excluded from controls)	260	147097
CD2_BENIGN_SPINAL_CORD	Benign neoplasm: Spinal cord	150	176749
CD2_BENIGN_SPINAL_CORD_EXALLC	Benign neoplasm: Spinal cord (other cancers excluded from controls)	150	147225
CD2_BENIGN_STOMACH_EXALLC	Benign neoplasm: Stomach (other cancers excluded from controls)	950	146660
CD2_BENIGN_URINARY	Benign neoplasm of urinary organs	419	176480
CD2_BENIGN_URINARY_EXALLC	Benign neoplasm of urinary organs (other cancers excluded from controls)	419	147035
CD2_BENIGN_VULVA	Benign neoplasm: Vagina	159	100202
CD2_BENIGN_VULVA_EXALLC	Benign neoplasm: Vagina (other cancers excluded from controls)	159	83701
CD2_FOLLICULAR_LYMPHOMA	Follicular lymphoma	393	176506
CD2_FOLLICULAR_LYMPHOMA_EXALLC	Follicular lymphoma (other cancers excluded from controls)	393	147282
CD2_INSITU	In situ neoplasms	2433	174466
CD2_INSITU_CERVIX_UTERI	Carcinoma in situ of cervix uteri	221	100140
CD2_INSITU_CERVIX_UTERI_EXALLC	Carcinoma in situ of cervix uteri (other cancers excluded from controls)	221	83806
CD2_INSITU_EXALLC	In situ neoplasms (other cancers excluded from controls)	2433	146754
CD2_INSITU_SKIN	Carcinoma in situ of skin	966	175933
CD2_INSITU_SKIN_EXALLC	Carcinoma in situ of skin (other cancers excluded from controls)	966	146931
CD2_INSITU_SKIN_FACE	Carcinoma in situ of skin of other and unspecified parts of face	535	176364
CD2_INSITU_SKIN_FACE_EXALLC	Carcinoma in situ of skin of other and unspecified parts of face (other cancers excluded from controls)	535	147098
CD2_INSITU_SKIN_SCALPNECK	Carcinoma in situ of skin of scalp and neck	105	176794
CD2_INSITU_SKIN_SCALPNECK_EXALLC	Carcinoma in situ of skin of scalp and neck (other cancers excluded from controls)	105	147245
CD2_INSITU_SKIN_UPPERLIMB	Carcinoma in situ of skin of upper limb, including shoulder	116	176783
CD2_INSITU_SKIN_UPPERLIMB_EXALLC	Carcinoma in situ of skin of upper limb, including shoulder (other cancers excluded from controls)	116	147245
CD2_PRIMARY_LYMPHOID_HEMATOPOIETIC_EXALLC	Primary_lymphoid and hematopoietic malignant neoplasms (other cancers excluded from controls)	2476	147282
CHIRHEP_NAS	Chirrosis of liver, NAS	322	175474
CHOLELITH_BROAD	Cholelithiasis, broad definition with cholecystitis	15683	158425
CHRONLARGE	Crohn's disease of large intestine	601	170386
CHRONNAS	Chron's disease NAS	759	170386
CHRONOTH	Other Chron's disease	717	170386
CHRONSMALL	Crohn's disease of small interstine	694	170386
CIRRHOSIS_BROAD	Cirrhosis, broad definition used in the article https://doi.org/10.1101/594523	1425	175474
CONGEN_HEART_ARTER	Congenital malformations of heart and great arteries	1447	175452
COPD_ASTHMA_PNEUMONIA_SEPSIS	COPD/asthma related pneumonia or pneumonia derived septichaemia	20619	131682
COPD_EARLY	Early onset COPD	2694	171934
COPD_EARLYANDLATER	COPD, early/later onset	4965	171934
COPD_HOSPITAL	COPD, hospital admissions	4891	172008
COPD_INSUFFICIENCY	COPD-related respiratory insufficiency	4925	171974
COPD_MODE	COPD (mode)	4241	114589
COX_ARTHROSIS	Coxarthrosis [arthrosis of hip](FG)	7950	141876
CPAP	Continuous positive airway pressure	2603	90980
D3_AGRANULOCYTOSIS	Agranulocytosis	1055	174737
D3_ANAEMIA	Anaemias	9145	50989
D3_ANAEMIA_B12_DEF	Vitamin B12 deficiency anaemia	1364	171204
D3_ANAEMIA_IRONDEF	Iron deficiency anaemia	4420	171204
D3_ANAEMIA_IRONDEF_BLOODLOSS	Iron deficiency anaemia secondary to blood loss (chronic)	1734	171204
D3_ANAEMIA_IRONDEF_NAS	Other and unspecified iron deficiency	3078	171204
D3_ANAEMIAINCHRONICDISEASE	Anaemia in chronic diseases classified elsewhere	125	172180
D3_ANAEMIANAS	Other and unspecified anaemias	4279	172180
D3_APLASTICANDOTHANAEMIA	Aplastic and other anaemias	4719	172180
D3_BLOOD	Diseases of the blood and blood-forming organs and certain disorders involving the immune mechanism	14375	162524
D3_BLOODNAS	Other and unspecified diseases of blood and blood-forming organs	194	174737
D3_BLOODOTHER	Other diseases of blood and blood-forming organs	2162	174737
D3_COAGDEF	Chronic Coagulation defects	218	176681
D3_COAGDEF_PURPUR_HAEMORRHAGIC	Coagulation defects, purpura and other haemorrhagic conditions	1998	174901
D3_COAGDEFNAS	Other and unspecified coagulation defects	418	174901
D3_COAGOTHER	Other coagulation defects	659	174901
D3_HAEMOLYTICANAEMIA	Haemolytic anaemias	298	176601
D3_IMMUDEF	Immunodeficiencies	527	176372
D3_IMMUNEMECHANISM	Certain disorders involving the immune mechanism	2295	174604
D3_ITP	Idiopathic thrombocytopenic purpura	304	174901
D3_NUTRIANAEMIA	Nutritional anaemias	5695	171204
D3_OTHERANAEMIA	Other anaemias	4337	172180
D3_OTHERBLOOD	Oher diseases of blood and blood-forming organs	530	174737
D3_OTHERWHITECELL	Other disorders of white blood cells	501	174737
D3_SARCOIDOSIS	Sarcoidosis	1527	174604
D3_SPLEENDISEASE	Diseases of spleen	115	174737
D3_VONVILLEBRAND	Von Willebrand disease	116	174901
DERMATOPOLY_FG	Dermatopolymyositis (FG)	146	141876
DIABETES_FG	Diabetes, varying definitions	29176	147723
DM_BCKGRND_RETINA	Background diabetic retinopathy	1625	165660
DM_BCKGRND_RETINA_NONPROLIF	Severe non-proliferative background diabetic retinopathy	345	165660
DM_COMORB_EXMORE	Diabetes-related co-morbidities/complications (more controls excluded)	43872	120555
DM_HYPOGLYC	Diabetic hypoglycemia	3065	133027
DM_KETOACIDOSIS	Diabetic ketoacidosis	3793	133027
DM_MACULOPATHY	Diabetic maculopathy	1408	171249
DM_MACULOPATHY_EXMORE	Diabetic maculopathy (more controls excluded)	1408	147718
DM_NEUROPATHY	Diabetic neuropathy	1125	133027
DM_OTHER_WIDE	Other diabetes, wide definition	24662	144670
DM_PERIPH_ANGIOPATHY	Peripheral angiopathy	151	133027
DM_PERIPHATHERO	Peripheral atherosclerosis	4933	133027
DM_POLYNEURO	Diabetic polyneuropathy	267	175774
DM_RETINA_NOS	Unspecified diabetic retinopathy	1386	165660
DM_RETINA_PROLIF	Proliferative diabetic retinopathy	6861	165660
DM_RETINOPATHY	Diabetic retinopathy	11239	164092
DM_RETINOPATHY_EXMORE	Diabetic retinopathy (more controls excluded)	11239	142853
DM_SEVERAL_COMPLICATIONS	Diabetes, several complications	5090	133027
DRY_AMD	Dry age-related macular degeneration (includes geographic atrophy)	1825	167177
E4_AMYLNAS	Amyloidosis, other/unspecified	137	160461
E4_AMYLOIDOSIS	Amyloidosis	175	160461
E4_CA_MET	Disorders of calcium metabolism	501	160461
E4_DIABETES	Diabetes mellitus	28709	148190
E4_DM1	Type 1 diabetes	4933	148190
E4_DM1_STRICT	Type 1 diabetes, strict (exclude DM2)	2265	148605
E4_DM1COMA	Type 1 diabetes with coma	1055	148190
E4_DM1KETO	Type 1 diabetes with ketoacidosis	1092	148190
E4_DM1NASCOMP	Type 1 diabetes with other specified/multiple/unspecified complications	2775	148190
E4_DM1NOCOMP	Type 1 diabetes without complications	4129	148190
E4_DM1OPTH	Type 1 diabetes with ophthalmic complications	2339	148190
E4_DM1REN	Type 1 diabetes with renal complications	782	148190
E4_DM2	Type 2 diabetes	26029	148190
E4_DM2_STRICT	Type 2 diabetes, strict (exclude DM1)	23338	148190
E4_DM2COMA	Type 2 diabetes with coma	1851	148190
E4_DM2KETO	Type 2 diabetes with ketoacidosis	267	148190
E4_DM2NASCOMP	Type 2 diabetes with other specified/multiple/unspecified complications	19165	148190
E4_DM2NOCOMP	Type 2 diabetes without complications	11360	148190
E4_DM2OPTH	Type 2 diabetes with ophthalmic complications	1703	148190
E4_DM2PERIPH	Type 2 diabetes with peripheral circulatory complications	820	148190
E4_DMNAS	Unspecified diabetes	2863	148190
E4_ENDONUTRMET	Endocrine, nutritional and metabolic diseases	61193	115706
E4_FLUIDELECTRO	Other disorders of fluid, electrolyte and acid-base balance	3014	160461
E4_GLUCOPANCREAS	Other disorders of glucose regulation and pancreatic internal secretion	1012	175887
E4_GOITREMULTINOD	Nontoxic multinodular goitre	2728	152762
E4_GOITRENAS	Other and/or unspecified nontoxic goitre	977	152762
E4_HYPERCHOL	Pure hypercholesterolaemia	6840	160461
E4_HYPERGLYCER	Pure hyperglyceridaemia	177	160461
E4_HYPERLIPNAS	Hyperlipidaemia, other/unspecified	3630	160461
E4_HYPOPARA	Hypoparathyroidism	369	171017
E4_HYTHYNAS	Hypothyroidism,other/unspecified	20360	152762
E4_IRON_MET	Disorders of iron metabolism	101	160461
E4_LACTONAS	Lactose intolerance, other/unspecified	310	160461
E4_LACTOSEINT	Lactose intolerance	354	160461
E4_LIPOPROT	Disorders of lipoprotein metabolism and other lipidaemias	11042	160461
E4_LIPOPROTNAS	Disorder of lipoprotein metabolism, unspecified	1362	160461
E4_METABO	Other metabolic disorders	1167	160461
E4_METABOLIA	Metabolic disorders	16438	160461
E4_NUTRIDEF	Other nutritional deficiencies	6696	170203
E4_OBESITY	Obesity	6523	170323
E4_OBESITY_HYPER	Obesity and other hyperalimentation	6576	170323
E4_OBESITYCAL	Obesity due to excess calories	4272	170376
E4_OBESITYNAS	Obesity, other/unspecified	3489	170376
E4_OVARDYS	Ovarian dysfunction	665	96172
E4_OVARFAIL	Primary ovarian failure	162	96172
E4_POCS	Polycystic ovarian syndrome	462	96172
E4_PORBILIR	Disorders of porphyrin and bilirubin metabolism	112	160461
E4_THYROID	Disorders of the thyroid gland	24137	152762
E4_THYROIDITNAS	Thyroiditis, unspecified	170	152762
E4_THYTOXGOITDIF	Thyrotoxicosis with diffuse goitr	1712	152762
E4_THYTOXGOITMULT	Thyrotoxicosis with toxic multinodular goitre	612	173823
E4_THYTOXNAS	Thyrotoxicosis, other and/or unspecified	2268	152762
E4_VIT_B_DEF	Deficiency of other B group vitamins	229	170203
E4_VIT_DEF	Vitamin deficiency	470	170203
ENCEPHALITIS	Encephalitis	281	50989
ERECTILE_DYSFUNCTION	Erectile dysfunction	890	75623
F5_ALCOHOL	Mental and behavioural disorders due to alcohol, excluding acute intoxication	8474	166915
F5_ALCOHOL_DEPENDENCE	Alcohol dependence	4502	166915
F5_ALCOHOLAC	Acute alcohol intoxication	3584	166915
F5_ALZHDEMENT	Dementia in Alzheimer disease	1782	169744
F5_ANAPER	Anankastic personality disorder	361	171894
F5_AUTISM	Autism	213	175519
F5_BEHAVE	Behavioural syndromes associated with physiological disturbances and physical factors	3459	173440
F5_BIPO	Bipolar affective disorders	3385	156611
F5_DELIRIUM	Delirium, not induced by alcohol and other psychoactive substances	921	169744
F5_DEMENTIA	Dementia	5675	169744
F5_Dementia_U	Undefined dementia	1383	172992
F5_Dementia_U_EXMORE	Undefined dementia (more controls excluded)	1383	93979
F5_DEMNAS	Unspecified dementia	1384	169744
F5_DEPRESSIO	Depression	17794	156611
F5_EATING	Eating disorders	1427	175472
F5_HABIT	Habit and impulse disorders	199	171894
F5_KELAMENT	Kela-cod for severe mental illness	8952	167277
F5_MENTORG	Other mental disorders due to brain damage and dysfunction and to physical disease	1085	169744
F5_MENTRET	Mental retardation	575	176324
F5_MOOD	Mood [affective] disorders	20288	156611
F5_OPIOIDS	Mental and behavioural disorders due to opioids	428	174101
F5_ORGANIC	Organic, including symptomatic, mental disorders	7155	169744
F5_PERSOBEH	Disorders of adult personality and behaviour	5005	171894
F5_PSYCH	Psychiatric diseases	41704	135195
F5_SCHIZOAFF	Schizoaffective disorder	1807	168900
F5_SCHIZOTYP	Schizotypal disorder	553	168900
F5_SCHZPHR	Schizophrenia	4516	168900
F5_STRESSOTH	Other reactioin to severe stress, and adjustment disorders	5462	161390
F5_SUBSTANCE	Mental and behavioural disorders due to psychoctive substance use	9984	166915
F5_TOBAC	Mental and behavioural disorders due to tobacco	709	174101
F5_UNSMENDIS	Unspecified mental disorder	9622	167277
F5_VASCDEM	Vascular dementia	724	171224
FALLS	Falls/tendenct to fall	1053	175846
FEMINGHER_BILATERAL	Inguinal or femoral hernia, bilateral	1174	154928
FG_CARDMYO	Cardiomyopathy (excluding other)	1730	132963
FG_CEREBVASC	Cerebrovascular diseases (FINNGEN)	10367	97214
FG_CVD	Cardiovascular diseases (excluding rheumatic etc)	79685	97214
FG_DISVEINLYMPH	Diseases of veins, lymphatic vessels and lymph nodes, not elsewhere classified (FINNGEN)	19930	97214
FG_DOAAC	Diseases of arteries, arterioles and capillaries (FINNGEN)	6988	97214
FG_HYPERTENSION	Hypertensive diseases (excluding secondary)	43576	97214
FG_OTHHEART	Other heart diseases	43936	97214
FG_PULMHEART	Pulmonary heart disease	3016	173883
G6_AD_WIDE	Alzheimer's disease, wide definition	4466	172433
G6_AD_WIDE_EXMORE	Alzheimer's disease, wide definition (more controls excluded)	4466	93979
G6_ALCODEGEN	Degeneration of the brain due to alcohol	249	173328
G6_ALS	Motor neuron disease	147	94096
G6_ALZHEIMER	Alzheimer disease	3060	173839
G6_ALZHEIMER_EXMORE	Alzheimer disease (more controls excluded)	3060	93979
G6_ATROPHCIRCUM	Circumscribed brain atrophy	182	173328
G6_BRACHPLE	Brachial plexus disorders	936	158705
G6_CARPTU	Carpal tunnel syndrome	8576	158705
G6_CAUDA	Cauda equina syndrome	113	175490
G6_DEMYEL	Demyelenating diseases of the central nervous system	978	175921
G6_DIABETNEUR	Diabethic neuropathy	1127	158705
G6_ENCEPHOTH	Other encephalitis	257	175924
G6_EPIPAROX	Episodal and paroxysmal disorders	32119	144780
G6_HEMIPLE	Hemiplegia	646	175490
G6_MIGRAINE_NO_AURA	Migraine without aura	2528	144780
G6_MONOPLE	Monoplegia	135	175490
G6_MYASTHENIA	Myasthenia gravis	178	175631
G6_MYONEU	Diseases of the myoneural junction and muscle	1268	175631
G6_NERPLEX	Nerve, nerve root and plexus disorders	18194	158705
G6_NEUINFL	Inflammatory diseases of the central nervous system	975	175924
G6_NEURODEG	Other degenerative diseases of the nervous system	3571	173328
G6_PARKINSON	Parkinson's disease	1587	175312
G6_PARKINSON_EXMORE	Parkinson's disease (more controls excluded)	1587	94096
G6_POLYNEU	Polyneuropathies and other disorders of the peripheral nervous system	2303	174596
G6_POLYOTHUNS	Other and unspecified polyneuropathies, also in other diseases	1967	174596
G6_SLEEPAPNO	Sleep apnoea	11937	164295
G6_XTRAPYR	Extrapyramidal and movement disorders	3684	173215
GAST_OPER	Any gastric operation	56761	120138
GEST_DIABETES	Gestational diabetes (for exclusion)	4171	96190
GLOMER_NEPHRITIS	Glomerulonephritis	3375	173524
GOUT	Gout, FINNGEN	2505	165656
GOUT_IDIO	Idiopathic gout	591	174394
GOUT_NOS	Gout, unspecified	1438	174394
GOUT_STRICT	Gout, strict definition	1199	175082
H7_ALLERGICCONJUNCTIVITIS	Allergic conjunctivitis	8006	168893
H7_AMD	Age-related macular degeneration (whether dry or wet)	2692	166620
H7_BLEPHAROCHALASIS	Blepharochalasis	3188	165083
H7_CATARACTOTHER	Other cataract	6034	154905
H7_CATARACTSENILE	Senile cataract	20157	154905
H7_CENTRRETARTOCC	Central retinal artery occlusion	179	164973
H7_CHORIORETINFLAM	Chorioretinal inflammation	289	164973
H7_CHOROIDRETINA	Disorders of choroid and retina	11926	164973
H7_CONJUNCTIVITISCHRON	Chronic conjunctivitis	304	164762
H7_CORNEALNAS	Other and unspecified corneal deformities and disorders	330	169604
H7_CORNEALOTH	Other disorders of cornea	906	169604
H7_CORNULCER	Corneal ulcer	1998	169604
H7_ENTROPION	Entropion and trichiasis of eyelid	789	165083
H7_EPISCLERITIS	Episcleritis	505	169604
H7_EYE	Diseases of the eye and adnexa	58498	118401
H7_EYELIDDIS	Other disorders of eyelid	5195	165083
H7_GLAUCOMA	Glaucoma	6537	170362
H7_GLAUCOMA_NTG	Normotensive glaucoma	653	170362
H7_GLAUCOMA_OPER	Glucoma-related operations	369	176530
H7_GLAUCOMA_POAG	Primary open-angle glaucoma, strict	2597	170362
H7_GLAUCOMA_XFG	Glaucoma, exfoliation	1185	170362
H7_GLAUCOMAMEDICATION	Use of antiglaucoma preparations and miotics	995	170362
H7_GLAUCPRIMOPEN	Primary open-angle glaucoma	3375	170362
H7_GLAUCSUSP	Glaucoma suspect	3588	170362
H7_HEREDRETINADYST	Hereditary retinal dystrophy	152	164973
H7_IRIDOACUTE	Acute and subacute iridocyclitis	2414	169604
H7_IRIDOCHRONIC	Chronic iridocyclitis	497	169604
H7_IRIDOCYCLITIS	Iridocyclitis	2764	169604
H7_KERATITIS	Keratitis	4295	169604
H7_KERATITISINOTH	Keratitis and keratoconjunctivitis in other diseases classified elsewhere	367	169604
H7_KERATITISOTH	Other keratitis	1191	169604
H7_KERATOCONUS	Hereditary corneal dystrophies	246	169604
H7_LENS	Disorders of lens	21994	154905
H7_LENSDISLOCATIO	Dislocation of lens	146	154905
H7_MACULADEGEN	Degeneration of macula and posterior pole	4746	164973
H7_MACULOPATHYDIAB	Diabetic maculopathy	1408	164973
H7_MYOPIA	Myopia	1232	170976
H7_OCUPAIN	Ocular pain	662	175459
H7_PTERYGIUM	Pterygium	282	164762
H7_PTOSIS	Ptosis of eyelid	1008	165083
H7_RETINALBREAK	Retinal breaks without detachment	1573	164973
H7_RETINALDETACH	Retinal detachments and breaks	4198	164973
H7_RETINALDISOTH	Other retinal disorders	8414	164973
H7_RETINASEPAR	Separation of retinal layers (serosa)	392	164973
H7_RETINOPATHYDIAB	Diabetic retinopathy	2943	164973
H7_RETINOPATHYDIAB_BKG	Diabetic background retinopathy	1625	164973
H7_RETINOPATHYDIAB_BKG_SEVERE	Severe diabetic background retinopathy	345	164973
H7_RETINOPATHYDIAB_NAS	Other diabetic retinopathy	808	164973
H7_RETINOPATHYDIAB_PROLIF	Proliferative diabetic retinopathy	1090	164973
H7_SCLERACORNEA	Disorders of sclera, cornea, iris and ciliary body	7295	169604
H7_USEOFEYEANTIALLERGENS	Use of eye-antiallergens (taken as indicator of allergic/atopic conjunctivitis)	7700	164762
H7_VISUALDISTBLIND	Visual disturbances and blindness	5872	171027
H7_VISUDISTURB	Visual disturbances	5312	171027
H7_VITRBODYGLOBE	Disorders of vitreous body	5193	171483
H7_VITREOUS	Disorders of vitreous body and globe	5416	171483
H7_VITROTH	Other and unspecified disorders of vitreous body	4089	171483
H8_CHOLEASTOMA	Cholesteatoma of middle ear	630	167108
H8_CONSENHEARINGLOSS	Conductive and sensorineural hearing loss	13319	159818
H8_EUSTNAS	Other disorders of Eustachian tube	221	167108
H8_EUSTSALP	Eustachian salpingitis and obstruction	985	167108
H8_EXT_NONINF	Acute otitis externa, noninfective	192	173303
H8_EXTDISNAS	Other specified disorders of external ear	369	173303
H8_HL_IDIOP	Sudden idiopathic hearing loss	1142	159818
H8_HL_PRESBY	Presbycusis	1253	159818
H8_HL_SEN_NAS	Sensorineural hearing loss	12250	159818
H8_INNER	Diseases of inner ear	7153	169746
H8_MED_SUPP	Suppurative and unspecified otitis media	5507	167108
H8_MENIERE	Meniere disease	1202	169746
H8_MIDDLEMASTOID	Diseases of middle ear and mastoid	9791	167108
H8_OTHEREAR	Other disorders of ear	17081	159818
H8_OTHHEARINGLOSS	Other hearing loss	3082	159818
H8_OTOSCLE	Otosclerosis	1071	169746
H8_PERFORATION	Perforation of tympanic membrane	1149	167108
H8_PERIPHVERTIGO	Other peripheral vertigo	1055	169746
H8_VERTIGO	Disorders of vestibular function (Vertigo)	5667	169746
H8_VERTIGOCENT	Vertigo of central origin	154	169746
H8_VESTIBNEUR	Vestibular neuronitis	953	169746
HEPATITIS_ACUTE_OTHER_VIRAL	Other acute viral hepatitis	131	176187
HEPATITIS_CHRONIC_VIRAL	Chronic viral hepatitis	556	176187
HERING_BILATERAL	Inguinal hernia, bilateral	1151	154928
HYPOTHY_LEVOTHY	Hypothyroidism, levothyroxin purchases	20171	51060
HYPOTHY_PURCHASE	Hypothyroidism and >3 levothyroxin purchases	20171	50989
HYPOTHY_REIMB	Hypothyroidism, drug reimbursement	5717	51006
HYPOTHYROIDISM	Hypothyroidism (congenital or acquired)	20388	50989
I9_AF	Atrial fibrillation and flutter	17325	97214
I9_AF_REIMB	Atrial fibrillation and flutter with reimbursement	8171	97214
I9_ANGINA	Angina pectoris	14712	152621
I9_ANGIO	Coronary angiopasty	6699	166928
I9_AORTDIS	Dissection of aorta	339	167843
I9_ATHSCLE	Atherosclerosis, excluding cerebral, coronary and PAD	4937	167843
I9_AVBLOCK	AV-block	1727	129908
I9_CABG	Coronary artery bypass grafting	4449	166928
I9_CARDARR	Cardiac arrest	772	97214
I9_CARDMPRI	Cardiomyopathies, Primary/intrinsic	1678	129908
I9_CARDMYO	Cardiomyopathy	2342	129908
I9_CARDMYOOTH	Cardiomyopathy, other and unspecified	971	129908
I9_CEREBVASC	Cerebrovascular diseases	11859	165040
I9_CHD	Major coronary heart disease event	16631	160268
I9_CHD_NOREV	Major coronary heart disease event excluding revascularizations	13809	160163
I9_CORATHER	Coronary atherosclerosis	18295	152621
I9_CVD	Cardiovascular diseases	86957	89942
I9_CVD_HARD	Hard cardiovascular diseases	22860	154039
I9_DISVEINLYMPH	Diseases of veins, lymphatic vessels and lymph nodes, not elsewhere classified	22948	153951
I9_DOAAC	Diseases of arteries, arterioles and capillaries	9056	167843
I9_DVTANDPULM	DVT of lower extremities and pulmonary embolism	6019	170880
I9_E_DRONE	Dronedarone medication	354	129908
I9_HEARTFAIL	Heart failure,strict	9576	159286
I9_HEARTFAIL_ALLCAUSE	All-cause Heart Failure	17387	159058
I9_HEARTFAIL_NS	Heart failure, not strict	17613	159286
I9_HYPERTENSION	Hypertensive diseases	43576	133323
I9_HYPERTROCARDMYOP	Hypertrophic cardiomyopathy	432	176467
I9_HYPOTE	Hypotension	1398	175178
I9_HYPTENS	Hypertension	43545	133323
I9_HYPTENSESS	Hypertension, essential	33229	133323
I9_HYPTENSHD	Hypertensive Heart Disease	3252	133323
I9_HYPTENSHR	Hypertensive heart and/or renal disease	3674	133323
I9_HYPTENSPREG	Hypertension complicating pregnancy, childbirth, and the puerperium	6120	94241
I9_IHD	Ischaemic heart disease, wide definition	25366	151533
I9_ISCHHEART	Ischemic heart diseases	24278	152621
I9_LYMPHADE	Nonspesific lymphadenitis	806	153951
I9_LYMPHOTH	Other noninfective disordersof lymphatic vessels and lymph nodes	301	153951
I9_MI	Myocardial infarction	10003	152621
I9_MI_STRICT	Myocardial infarction, strict	9145	152621
I9_NONISCHCARDMYOP_STRICT	Nonischemic cardiomyopathy	653	150661
I9_NONRHEVALV	Non-rheumatic valve diseases	7440	129908
I9_OTH	Other CVD	1721	175178
I9_OTHARR	Other arrhytmias	10101	129908
I9_OTHHEART	Other heart diseases	46991	129908
I9_PAD	Peripheral artery disease	5323	167843
I9_PHLETHROM	Phlebitis and thrombophlebitis (not including DVT)	2506	153951
I9_PHLETHROMBDVTLOW	DVT of lower extremities	3592	153951
I9_PROGVASC	Progressive vascular leukoencephalopathy	196	165040
I9_PULMEMB	Pulmonary embolism	3016	173597
I9_PULMHEART	Pulmonary heart disease, diseases of pulmonary circulation	3302	173597
I9_PULMOTHHD	Other pulmonary heart/vessel disease	363	173597
I9_REVASC	Coronary revascularization (ANGIO or CABG)	9971	152621
I9_SECONDRIGHT	Secondary right heart disease	315	173597
I9_SEQULAE	Sequelae of cerebrovascular disease	3520	165040
I9_STR	Stroke, excluding SAH	8877	163535
I9_STR_EXH	Ischaemic Stroke, excluding all haemorrhages	8046	164286
I9_STR_SAH	Stroke, including SAH	9592	162861
I9_THROMBOTH	Other embolism and thrombosis	1416	153951
I9_UAP	Unstable angina pectoris	5774	160163
I9_VALVES	Valvular operations	26015	129908
I9_VARICVE	Varicose veins	13928	153951
I9_VARICVEOES	Oesophageal varices	340	153951
I9_VARICVESOTH	Varicose veins of other sites	865	153951
I9_VASCDEM	Vascular dementia	706	171075
I9_VEINSOTH	Other disorders of veins	4588	153951
I9_VHD	Valvular heart disease including rheumatic fever	27684	129908
I9_VTE	Venous thromboembolism	6913	169986
ILD	Interstitial lung disease	1458	160295
ILD_COMORB	ILD-related co-morbidities	85919	90980
ILD_CVDMETABOCOMORB	ILD Co-morbidites, CVD and metabolic diseases	62257	90980
ILD_DIFF_DG	ILD differential diagnosis	63213	113686
ILD_ENDPOINTS	Interstitial lung disease endpoints	16604	160295
ILD_HOSPITAL	ILD, hospital admissions	1427	175472
ILD_HOSPITAL_MAIN	ILD, hospital admissions 1, main diag only	1272	175627
ILD_HOSPITAL_PNEUMONIA_SEPSIS	ILD, hospital admissions 3, with pneumonia sepsis	695	131682
ILD_HOSPITAL_PULM_INFECT	ILD, hospital admission 2, with pulmonary infections	828	131682
ILD_INSUFFICIENCY	ILD-related respiratory insufficiency	3614	173285
ILD_SYST_AUTO_DISEASES	Autoimmune diseases related-to ILD	15447	160295
INFLUENZA	All influenza (not pneumonia)	1913	154769
IPF	Idiopathic pulmonary fibrosis (attempt to specificity)	795	160295
J10_ACUTEUPPERINFEC	Acute upper respiratory infections of multiple and unspecified sites	13802	148969
J10_ASTHMA	Asthma	15926	113428
J10_ASTHMA_EXMORE	Asthma (more controls excluded)	15926	110120
J10_ASTHMA_MAIN	Asthma (only as main-diagnosis)	13531	113428
J10_ASTHMA_MAIN_EXMORE	Asthma (only as main-diagnosis) (more controls excluded)	13531	110120
J10_ASTHMACOPDKELA	Asthma/COPD (KELA code 203)	15279	152176
J10_BRONCHITIS	Acute bronchitis	5600	169210
J10_CHRONRHINITIS	Chronic rhinitsi, nasopharyngitis and pharyngitis	4097	136923
J10_CHRONSINUSITIS	Chronic sinusitis	6579	136923
J10_CHRONTONSADEN	Chronic diseases of tonsils and adenoids	19389	136923
J10_COPD	COPD	5210	152176
J10_COPDNAS	Other chronic obstructive pulmonary disease	4965	152176
J10_EMPHYSEMA	Emphysema	495	152176
J10_EPIGLOTTITIS	Acute epiglottitis	155	148969
J10_EXTERLUNG	Lung diseases due to external agents	1387	175512
J10_INFLUPNEU	Influenza and pneumonia	22130	154769
J10_INTERSTITIUM	Other respiratory diseases principally affecting the interstitium	1806	175093
J10_LARYNGITIS	Acute laryngitis and tracheitis	1631	148969
J10_LOWCHRON	Chronic lower respiratory diseases	24723	152176
J10_LOWERINF	Other acute lower respiratory infections	7689	169210
J10_NASALPOLYP	Nasal polyp	2551	136923
J10_OTHERINSTPULM	Other insterstitial pulmonary diseases	1458	175093
J10_PERITONSABSC	Peritonsillar abscess	3129	136923
J10_PLEUREFFUSION	Pleural effusion	1386	172151
J10_PLEUROTH	Other pleural conditions	870	172151
J10_PNEUMONAS	Pneumonia, organism unsepcified	17352	154769
J10_PNEUMONIA	All pneumoniae	20389	156510
J10_PNEUMOPROBBAC	Pneumonia (excl. viral and due to other infectious organisms not elsewhere classified)	20003	156896
J10_RESPIRATORY	Diseases of the respiratory system	83791	93108
J10_SEPTDEV	Deviated nasal septum	5160	136923
J10_SINUSITIS	Acute sinusitis	8541	148969
J10_TONSILLITIS	Other and unspecified tonssillitis	5586	148969
J10_UPPERDIS	Other diseases of upper respiratory tract	39976	136923
J10_VIRALPNEUMO	Viral pneumonia	476	154769
J10_VOCALLARYNX	Diseases of vocal cords and larynx+other diseases of upper respiratory tract, no elsewhere classified	7754	136923
K11_ACUTPANC	Acute pancreatitis	2289	158425
K11_ALCOLIV	Alcoholic liver disease	1071	173014
K11_APPENDACUT	Acute appendicitis	12476	163396
K11_APPENDIX	Diseases of appendix	13503	163396
K11_CD_STRICT	Crohn disease (strict definition, require KELA)	614	176200
K11_CD_STRICT0	Crohn disease ( strict definition, all UC cases excluded)	472	170386
K11_CD_STRICT2	Crohn disease ( strict definition, require KELA, min 2 HDR)	553	176200
K11_CHOLANGI	Cholangitis (primary sclerosing, PSC)	536	158425
K11_CHOLECYST	Chlocystitis	1564	158425
K11_CHOLELITH	Cholelithiasis	15012	158425
K11_CHRONGASTR	Chronic gastritis	4175	154218
K11_CHRONPANC	Chronic pancreatitis	1303	158425
K11_COELIAC	Coeliac disease	1502	171097
K11_CROHN	Crohn disease	1520	170386
K11_DIAHER	Diaphragmatic hernia	4402	154928
K11_DISLIVOTH	Other diseases of liver	1715	173014
K11_DIVERTIC	Diverticular disease of intestine	10978	149001
K11_DULC	Duodenal ulcer	1314	154218
K11_ENERCOLNONINF	Noninfective enteritis and colitis	6513	170386
K11_FIBROCHIRLIV	Fibrosis and chirrhosis of liver	569	173014
K11_GALLBILPANC	Disorders of gallbladder, biliary tract and pancreas	18474	158425
K11_GALLBLAOTH	Other diseases of gallbladder	493	158425
K11_GASTRODUOULC	Gastroduodenal ulcer	3484	154218
K11_GIDISEASES	Gastrointestinal diseases	83873	93026
K11_HEPFAIL	Hepatic failure, not elsewhere classified	318	173014
K11_HERING	Inguinal hernia	13449	154928
K11_HERNIA	Hernia	21971	154928
K11_IBD	Inflammatory bowel disease	4420	172479
K11_IBD_STRICT	Inflammatory bowel disease, strict (require KELA)	2813	170386
K11_IBS	Irritable bowel syndrome	3584	149001
K11_KELACROHN	Crohn's disease patients in KELA-register (KELA code 209, or 208 with ICD K50)	699	176200
K11_KELAIBD	IBD patients in KELA-register	3061	170386
K11_KELAUC	UC patients in KELA-register ( KELA 208 prior to 1994, or ICD K51)	2292	174607
K11_LIVER	Diseases of liver	3885	173014
K11_OESOBST	Oesophageal obstruction	343	154218
K11_OESSTODUO	Diseases of oesophagus, stomach and duodenum	22681	154218
K11_OTHABDHER	Other and unspecified abdominal hernia	401	154928
K11_OTHANRECT	Other diseases of anus and rectum	3636	149001
K11_OTHDIG	Other diseases of the digestive system	5802	171097
K11_OTHINT	Other diseases of intestine	874	149001
K11_PSC_COLITIS_STRICT	Colitis, primary sclerosing, strict definition	106	158425
K11_REIMB_202	KELA_REIMBURSEMENT_202	7903	168996
K11_TOXLIV	Toxic liver disease	138	173014
K11_UC_STRICT	Ulcerative colitis ( strict definition, require KELA)	2013	174607
K11_UC_STRICT0	Ulcerative colitis ( strict definition, all Crohn cases excluded)	1721	170386
K11_UC_STRICT2	Ulcerative colitis (strict definition, require KELA, min 2 HDR)	1772	174607
K11_ULCER	Ulcerative colitis	3325	170386
K11_UMBHER	Umbilical hernia	3214	154928
K11_VENTHER	Ventral hernia	2844	154928
KELA_DIAB_INSUL	Diabetes, insuline treatment (Kela reimbursement)	22797	154102
KELA_DIAB_INSUL_EXMORE	Diabetes, insuline treatment (Kela reimbursement) (more controls excluded)	22797	147714
KNEE_ARTHROSIS	Gonarthrosis [arthrosis of knee](FG)	17803	141876
KRA_PSY_ANYMENTAL	Any mental disorder	40369	136530
KRA_PSY_ANYMENTAL_SUICID_PREG_NERV	Any mental disorder, or suicide (or attempt), or psychic disorders complicating pregnancy, partum or puerperum or nerve system disorders	40572	136327
KRA_PSY_BEHAV_EXMORE	Behavioural disorders (more controls excluded)	279	136530
KRA_PSY_CHILDSOC	Social disorders starting during childhood or adolecense	100	176799
KRA_PSY_CODUCTEMOT	Mixed disorders of conduct and emotions	309	176590
KRA_PSY_DEMENTIA	Any dementia	4760	172139
KRA_PSY_DEMENTIA_EXMORE	Any dementia (more controls excluded)	4760	136530
KRA_PSY_MENTALRET	Mental retardation	536	176363
KRA_PSY_MOOD	Mood disorders	20255	156644
KRA_PSY_PERSON_EXMORE	Personality disorders (more controls excluded)	4774	136527
KRA_PSY_PUERPER_EXMORE	Mental and behabioural disorders of puerperum, not classified elsewhere (more controls excluded)	158	136530
KRA_PSY_SUBSTANCE_EXMORE	Substance abuse (more controls excluded)	9768	136501
L12_ACTINKERA	Actinic keratosis	3471	172882
L12_ATOPIC	Atopic dermatitis	5311	161699
L12_BULLOTH	Other bullous disorders	286	176356
L12_CHRONICULCEROFSKIN	Chronic ulcer of skin, not elsewhere classified	571	168348
L12_DECUBITANSULCERANDPRESSURE	Decubitus ulcer and pressure area	485	168348
L12_DERMATHERP	Dermatitis herpetiformis	218	176356
L12_DERMATITISECZEMA	Dermatitis and eczema	15200	161699
L12_DERMATITISNAS	Other and unspecified dermatitis	7780	161699
L12_DISORDSKINAPPENDIX	Disorders of skin appendages	5902	170997
L12_EPIDERMALTHICKOTH	Other epidermal thickening	375	168348
L12_FOLICULAROTH	Other follicular disorders	625	170997
L12_FOLLICULARCYST	Follicular cysts of skin and subcutaneous tissue	2171	170997
L12_HIRSUTISM	Hirsutism	166	170997
L12_HYPERTRICHOSIS	Hypertrichosis	191	170997
L12_HYPERTROPHICSKIN	Hypertrophic disorders of skin	625	168348
L12_HYPETROPHICSCAR	Hypertrophic scar	591	168348
L12_LICHSIMPANDPRURIGO	Lichen simplex chronicus and prurigo	638	161699
L12_NONIONRADISKIN	Skin changes due to chronic exposure to nonionizing radiation	3619	172882
L12_NONIONRADISKINNAS	Other and unspecified skin changes due to chronic exposure to nonionizing radiation	138	172882
L12_OTHERDISSKINANDSUBCUTIS	Other disorders of skin and subcutaneous tissue, not elsewhere classified	1668	168348
L12_OTHERSKINSUBCUTIS	Other disorders of skin and subcutaneous tissue	8551	168348
L12_PAPULOSQUAMOUS	Papulosquamous disorders	4982	171917
L12_PARAPSORI	Parapsoriasis	197	171917
L12_PRURIGONAS	Other prurigo	106	161699
L12_PRURIGONOD	Prurigo nodularis	230	161699
L12_PRURITUS	Pruritus	1022	161699
L12_PSORI_VULG	Psoriasis vulgaris	2112	171917
L12_PSORIASIS	Psoriasis	3399	171917
L12_PYODERMA	Pyoderma	218	169219
L12_RADIATIONRELATEDSKIN	Radiation-related disorders of the skin and subcutaneous tissue	4017	172882
L12_SEBORRHOEIC	Seborrhoeic dermatitis	960	161699
L12_SEBORRKERAT	Seborrhoeic keratosis	1857	168348
L12_SKIN	Diseases of the skin and subcutaneous tissue	39223	137676
L12_ULCERLOWLIMB	Ulcer of lower limb, not elsewhere classified	1151	168348
L12_URTICARIAERYTHEMA	Urticaria and erythema	4818	172081
LUNG_TRANSPLANTATION	Lung transplantation	1022	175877
M13_ACHILLESTEND	Achilles tendinitis	1295	134889
M13_ADHCAPSULITIS	Adhesive capsulitis of shoulder	2340	137165
M13_ANKYLOSPON	Ankylosing spondylitis	1103	134889
M13_ANKYLOSPON_STRICT	Ankylosing spondylitis, strict definition	423	175883
M13_ARTHRITISNAS	Ohter specific/unspecified arthritis	3128	121222
M13_ARTHROPATHIES	Arthropathies	55677	121222
M13_ARTHROSIS	Arthrosis	28783	121222
M13_ARTHROSIS_KNEE	Gonarthrosis	17803	121222
M13_ARTHROSIS_KNEE_PRIM_ICD10	Gonarthrosis,primary	15990	160909
M13_ARTHROSIS_KNEE_PRIM_KNEESURG	Gonarthrosis, primary, with knee surgery	6462	160909
M13_ARTHROSIS_OTH	Other arthrosis	7807	121222
M13_ARTHROSIS_POLY	Polyarhtrosis	1975	121222
M13_ARTHTROSIS_COX	Coxarthrosis,	7950	121222
M13_ARTHTROSIS_COX_PRIM_HIPSURG	Coxarthrosis, primary, with hip surgery	5193	169725
M13_ARTHTROSIS_COX_PRIM_ICD10	Coxarthrosis, primary	7174	169725
M13_BICIPITALTEND	Bicipital tendinitis	548	137165
M13_BONECONTINUITY	Disorders of continuity of bone	788	169858
M13_BURSITISOTH	Other bursitis, not elsewhere classified	124	137165
M13_DERMATOPOLY	Dermatopolymyositis	150	172722
M13_DISCITIS	Discitis, unspecified	121	134889
M13_DORSALGIA	Dorsalgia	22181	134889
M13_DORSALGIANAS	Other/unspecified dorsalgia	5617	134889
M13_DORSOPATHY	Dorsopathies	42010	134889
M13_DORSOPATHYOTH	Other dorsopathies, not elsewhere classified	30573	134889
M13_DUPUTRYEN	Palmar fascial fibromatosis [Dupuytren]	1998	137165
M13_ENTEROARTHR	Enteropathic arthropathies	221	121222
M13_ENTESOPATHYNAS	Other/unspecified enthesopathies, not elsewhere classified	1179	137165
M13_ENTESOPATHYOTH	Other enthesopathies	4221	137165
M13_FIBROBLASTIC	Fibroblastic disorders	3176	137165
M13_GLUTEALTEND	Gluteal tendinitis	253	134889
M13_GOUT	Gout	2505	121222
M13_HALLUXRIGIDUS	Hallux rigidus	1898	121222
M13_HALLUXVALGUS	Hallux valgus (acquired)	6861	121222
M13_IMPINGEMENT	Impingement syndrome of shoulder	4168	137165
M13_INFBURSA	Infective bursitis	297	137165
M13_INTERVERTEB	Other intervertebral disc disorders	15565	134889
M13_JOINTOTH	Other specific joint derangements/joint disorders	12225	121222
M13_JUVEARTH	Other juvenile arthritis	472	121222
M13_JUVERHEU	Juvenile rheuma	246	121222
M13_KNEEDERANGEMENTS	Internar derangement of knee	15632	121222
M13_LIMBPAIN	Pain in limb	9158	137165
M13_LOWBACKPAIN	Low back pain	9917	134889
M13_LOWBACKPAINORANDSCIATICA	Lower back pain or/and sciatica	14806	162093
M13_MEDIALEPICOND	Medial epicondylitis	414	137165
M13_MUSCULOSKELETAL	Diseases of the musculoskeletal system and connective tissue	90872	86027
M13_OLECRANONBURSITIS	Olecranon bursitis	602	137165
M13_OSTEOPOROSIS	Osteoporosis	2452	169858
M13_OTHCONN	Other systemic involvement of connective tissue	3142	172722
M13_OTHERJOINT	Other joint disorders	34576	121222
M13_POLYARTHROPATHIES	Polyarthropathies	11243	121222
M13_PSORIARTH	Psoriatic arthropathies	1111	121222
M13_REACTARTH	Reactive arthropathies	1174	121222
M13_RHEUMA	Rheumatoid arthritis	4701	121222
M13_RHEUMATISM	Rheumatism, unspecified	2041	137165
M13_SACROCOGG	Sacrococcygeal disorders, not elsewhere classified	372	134889
M13_SCIATICA	Siatica+with lumbago	6827	134889
M13_SHOULDER	Shoulder lesions	14396	137165
M13_SJOGREN	Sicca syndrome [Sjogren]	977	172722
M13_SOFTOVERUSE	Soft tissue disorders related to use, overuse and pressure	3067	137165
M13_SOFTTISSUE	Soft tissue disorders	39734	137165
M13_SOFTTISSUEOTH	Other soft tissue disorders, not elsewhere classified	14140	137165
M13_SPINENTHES	Spinal enthesopathy	445	134889
M13_SPINSTENOSIS	Spinal stenosis	6886	134889
M13_SPONDYLINFLAMNAS	Other specified/unspecified inflammatory spondylopathies	487	134889
M13_SPONDYLOPATHY	Spondylopathies	14006	134889
M13_SYSTCONNECT	Systemic connective tissue disorders	4177	172722
M13_SYSTSLCE	Systemic sclerosis	227	172722
M13_THORACISPINEPAIN	Pain in thoracic spine	1722	134889
M13_VARUS	Varus deformity, not elsewhere classified	123	121222
MEMLOSS	Memory loss	1104	170315
MIGRAINE_TRIPTAN	Migraine, single triptan purchase ok & required. ICD-code if available is included	9773	160846
MND	Motor neuron disease (with DMD)	159	94096
MUCOPROCT	Mucosal proctocolitis	1493	170386
MYCOBLUNGATYPICA	Atypical mycobacterium lung infection	100	156354
MYELOPROF	Myeloproliferative diseases	640	176259
MYELOPROF_NONCML	Myeloproliferative diseases (CML excluded)	557	176259
N14_ABNORMALBLEED	Other abnormal uterine and caginal bleeding	5216	57407
N14_ACUTERENFAIL	Acute renal failure	1527	172745
N14_BREAST	Disorders of breast	6661	93700
N14_CALCUKIDUR	Calculus of kidney and ureter	3856	172757
N14_CHRONKIDNEYDIS	Chronic kidney disease	2821	172745
N14_COMPLICARTFERT	Complications associated with artificial fertilization	170	95434
N14_DIALYSIS	Dialysis	465	172745
N14_ENDOMETRIOSIS	Endometriosis	6502	57407
N14_ENDOMETRIOSIS_OVARY	Endometriosis of ovary	2520	57407
N14_ENDOMETRIOSIS_PELVICPERITONEUM	Endometriosis of pelvic peritoneum	2286	57407
N14_ENDOMETRIOSIS_RECTPVAGSEPT_VAGINA	Endometriosis of rectovaginal septum and vagina	1044	57407
N14_ENDOMETRIOSIS_UTERUS	Endometriosis of uterus	1840	57407
N14_FEMALEGENINF	Inflammatory diseases of female pelvic organs	9230	91131
N14_FEMALEGENNONINF	Noninflammatory disorders of female genital tract	42954	57407
N14_FEMGENPROL	Female genital prolapse	7053	57407
N14_FITUB	Female infertility, tubal origin	595	95434
N14_GENITOURINARY	Genitourinary diseases	80594	96305
N14_HYDROCELE	Hydrocele	2045	59455
N14_HYDRONEPHR	Hydronephrosis	1043	163763
N14_HYPERTROPHYBREAST	Hypertrophy of breast	1774	93700
N14_IMPOTENCE	Impotence	439	59455
N14_INFLAMMBREAST	Inflammatory disorders of breast	563	93700
N14_LUMPNASBREAST	Unspecified lump in breast	1992	93700
N14_MALEGEN	Diseases of male genital organs	17083	59455
N14_MALEINFERT	Male infertility	477	59455
N14_MESNRUIRREG	Excessive, freguent and irrelgular menstruation	14030	57407
N14_NEPHRITICNAS	Unspesified nephritic syndrome	892	173689
N14_NEPHROTICSYND	Nephrotic syndrome	369	173689
N14_OTHNONINFOVA	Other and unspesified noninflammatory disorders of ovary, fallopian tube and broad ligament	307	57407
N14_OTHNONINFUTER	Other noninflammatory disorders of uterus, except cervix	4360	57407
N14_OVARYCYST	Ovarian cyst	8345	57407
N14_POLYPFEMGEN	Polyp of the female genital tract	5952	57407
N14_POSTMENATRVAG	Postmenopausal atrophic vaginitsi	439	57407
N14_PROSTHYPERPLA	Hyperplasia of prostate	9805	59455
N14_PYELONEPHR	Acute tubulo-interstitial nephritis	8457	163763
N14_RENALTUB	Renal tubulo-intestitial diseases	13136	163763
N14_RENFAIL	Renal failure	4154	172745
N14_RENFAILNAS	Unspesified kidney failure	711	172745
N14_SPERMATOCELE	Spermatocele	837	59455
N14_TUBULOINTNEPHRNAS	Tubulo-interstitial nephritis, not spesified as acute or chronic	845	163763
N14_URETHRALSTRICT	Urethral stricture	569	158826
N14_UROLITHIASIS	Urolithiasis	4142	172757
NAFLD	Nonalcoholic fatty liver disease	651	176248
NEURODEGOTH	Other degenerative diseases of the nervous system	4454	113935
O15_ABORT_FAILED	Failed attempted abortion	138	84564
O15_ABORT_SPONTAN	Spontaneous abortion	4468	84564
O15_ABORT_UNS	Unspecified abortion	621	84564
O15_ANTENAT_ABNORM	Abnormal findings on antenatal screening of mother	648	91139
O15_BIRTH_BREAT_INFECT	Infections of breast associated with childbirth	298	98398
O15_BREAST_LACT_OTHER_DIS	Other disorders of breast and lactation associated with childbirth	129	98398
O15_EXIST_HYPERT_COMPLIC	Pre-existing hypertension complicating pregnancy, childbirth and the puerperium	872	96440
O15_HYPTENSPREG	Pregnancy hypertension	6120	94241
O15_ICP	Intrahepatic Cholestasis of Pregnancy (ICP)	740	99621
O15_LABOUR_ABNORM_FORCES	Abnormalities of forces of labour	1358	85106
O15_LABOUR_MALPOS	Obstructed labour due to malposition and malpresentation of fetus	2761	85106
O15_LABOUR_OTHER	Other complications of labour and delivery, not elsewhere classified	819	85106
O15_MATERN_CARE_PELVIC_ABNORM	Maternal care for known or suspected abnormality of pelvic organs	2965	85851
O15_OBSTET_NAS	Other obstetric conditions, not elsewhere classified	3561	96800
O15_OEDEM_PROTUR_HYPERT	Oedema, proteinuria and hypertensive disorders in pregnancy, childbirth and the puerperium	3921	96440
O15_PLAC_PRAEVIA	Placenta praevia	444	85851
O15_POLYHYDR	Polyhydramnios	388	85851
O15_PRE_OR_ECLAMPSIA	Pre-eclampsia or eclampsia	3130	95197
O15_PREG_DM	Diabetes mellitus in pregnancy	4451	91139
O15_PREG_OTHER_MAT_DISORD	Other maternal disorders predominantly related to pregnancy	9222	91139
O15_PREG_VENOUS_HAEMORRH	Venous complications and haemorrhoids in pregnancy	161	91139
O15_PUERP_SEPSIS	Puerperal sepsis	574	98398
OFFICIAL_TILASTOKESKUS	Alcohol related diseases, tilastokeskus definition	9537	167362
OPER_COLECTOMY	Colectomy operation	1445	175454
OTHER_ILD_CVD_COMORB	Other ILD-related CVD-co-morbidities	3260	114642
OTHER_SYSTCON_FG	Other systemic involvement of connective tissue (FG)	3076	141876
P16_HAEMORRHAGIC_HAEMATOL_DISORD_FETUS_NEWBO	Haemorrhagic and haematological disorders of fetus and newborn	113	176786
PAIN	Pain (limb, back, neck, head abdominally)	67553	109000
PD2ND_EXMORE	Secondary parkinsonism (more controls excluded)	321	94096
PDSTRICT	Parkinson's disease, strict definition	1495	175312
PDSTRICT_EXMORE	Parkinson's disease, strict definition (more controls excluded)	1495	94096
PNEUMONIA	Pneumonias (Asthma/COPD co-morbidities)	20545	156249
POLLENALLERG	Pollen allergy	2284	173573
POLYCYTVERA	Polycythaemia vera	288	176259
PRIM_COXARTHROSIS	Primary coxarthrosis, bilateral	3123	168949
PRIM_KNEEARTHROSIS	Primary gonarthrosis, bilateral	6305	159096
PSOR_ENTE_ARTHR	Psoriatic and enteropathic arthropathies	1277	141876
PSORI_STRICT	Psoriasis (vulgaris), strict definition	247	171917
PULM_IMMUNECOMORB	Immune disease comorbidities	14229	84686
PULM_MEDICATIO_COMORB	Medication related adverse effects (Asthma/COPD)	27549	149350
PULM_PNEUMONIA_SEPSIS	COPD/asthma/ILD related pneumonia or pneumonia derived septichaemia	20619	131682
PULM_PSYCH_COMORB	Psychiatric comorbidites (Asthma/COPD)	29200	84686
Q17_CLEFT_LIP_CLEFT_PALATE	Cleft lip and cleft palate	130	176769
Q17_CONGEN_DEFORMITI_HIP	Congenital deformities of hip	158	175937
Q17_CONGEN_MALFO_BREAST	Congenital malformations of breast	139	175936
Q17_CONGEN_MALFO_CARDIAC_SEPTA	Congenital malformations of cardiac septa	612	175448
Q17_CONGEN_MALFO_GREAT_ARTERIES	Congenital malformations of great arteries	212	175448
Q17_CONGEN_MALFO_NERVOUS_SYSTEM	Congenital malformations of the nervous system	187	176712
Q17_CONGEN_MALFO_RESPI_SYSTEM	Congenital malformations of the respiratory system	146	176753
Q17_CONGEN_MALFO_URINARY_SYSTEM	Congenital malformations of the urinary system	610	176289
Q17_CONGEN_MUSCULOS_DEFORMITI_HEAD_FACE_SPINE_CHEST	Congenital musculoskeletal deformities of head, face, spine and chest	127	175937
Q17_CYSTIC_KIDNEY_DISEA	Cystic kidney disease	374	176289
Q17_OTHER_CONGEN_MALFO_DIGES_SYSTEM1	Other congenital malformations of the digestive system	394	176505
Q17_OTHER_CONGEN_MALFO_SKIN	Other congenital malformations of skin	468	175936
Q17_PHAKOMATOSES_NOT_ELSEW_CLASSIFIED	Phakomatoses, not elsewhere classified	113	175936
R18_ABDOMI_PELVIC_PAIN	Abdominal and pelvic pain	38127	133272
R18_ABNORMAL_FINDI_EXAMI_BLOOD_WO_DIAGNOSIS	Abnormal findings on examination of blood, without diagnosis	4920	171979
R18_ABNORMAL_FINDI_EXAMI_URINE_WO_DIAGNOSIS	Abnormal findings on examination of urine, without diagnosis	448	176451
R18_ABNORMAL_FINDI_SECRE_SMEARS_CERVIX_UTERI_VAGINA_VULVA	Abnormal findings in secretions and smears from cervix uteri vagina vulva	6619	169497
R18_ABNORMAL_SERUM_ENZYME_LEVELS	Abnormal serum enzyme levels	2925	171979
R18_ABNORMALITI_HEART_BEAT	Abnormalities of heart beat	4334	134196
R18_ASCITES	Ascites	526	133272
R18_CARDIAC_MURMU_OTHER_CARDIAC_SOUNDS	Cardiac murmurs and other cardiac sounds	1025	134196
R18_DIZZI_GIDDI	Dizziness and giddiness	11478	159787
R18_FEVER_OTHER_UNKNO_ORIGIN	Fever of other and unknown origin	6849	142910
R18_HEARTBURN	Heartburn	822	133272
R18_MALAI_FATIG	Malaise and fatigue	5260	142910
R18_OEDEMA_NOT_ELSEW_CLASSIFIED	Oedema, not elsewhere classified	3012	142910
R18_OTHER_ABNORMAL_FINDI_BLOOD_CHEMIS	Other abnormal findings of blood chemistry	239	171979
R18_OTHER_ILL_D_UNSPE_CAUSES_MORTA	Other ill-defined and unspecified causes of mortality	239	176583
R18_OTHER_LACK_COORD	Other lack of coordination	149	170085
R18_OTHER_SYMPTOMS_SIGNS_INVOLVI_COGNITIVE_FUNCTIONS_AWARE	Other symptoms and signs involving cognitive functions and awareness	5351	159787
R18_OTHER_SYMPTOMS_SIGNS_INVOLVI_DIGES_SYSTEM_ABDOMEN	Other symptoms and signs involving the digestive system and abdomen	1903	133272
R18_OTHER_SYMPTOMS_SIGNS_INVOLVI_NERVOUS_MUSCULOS_SYSTEMS	Other symptoms and signs involving the nervous and musculoskeletal systems	4736	170085
R18_PAIN_NOT_ELSEW_CLASSIFIED	Pain, not elsewhere classified	2728	142910
R18_PAIN_THROAT_CHEST	Pain in throat and chest	19156	134196
R18_RASH_OTHER_NONSPECIFIC_SKIN_ERUPT	Rash and other nonspecific skin eruption	1235	168625
R18_SYMPTOMS_SIGNS_INVOLVI_CIRCULATO_RESPI_SYSTEMS	Symptoms and signs involving the circulatory and respiratory systems	42703	134196
R18_SYMPTOMS_SIGNS_INVOLVI_COGNITION_PERCEP_EMOTIONAL_STATE_BEHVI	Symptoms and signs involving cognition, perception, emotional state and behaviour	17112	159787
R18_SYMPTOMS_SIGNS_INVOLVI_DIGES_SYSTEM_ABDOMEN	Symptoms and signs involving the digestive system and abdomen	43627	133272
R18_SYMPTOMS_SIGNS_INVOLVI_EMOTIONAL_STATE	Symptoms and signs involving emotional state	315	159787
R18_SYMPTOMS_SIGNS_INVOLVI_URINARY_SYSTEM	Symptoms and signs involving the urinary system	11712	165187
R18_SYNCO_COLLAP	Syncope and collapse	6227	142910
R18_VOICE_DISTU	Voice disturbances	2978	173185
RESP_ILL_DIS_CLASS_ELSEWHERE	Respiratory disorders in diseases classified elsewhere	107	176792
RESPIRATORYINSUFF	Respiratory insufficiency	591	114589
RHEU_ARTHRITIS_OTH	Other arthritis (FG)	3776	141876
RHEUMA_ENDPOINTS	Finngen Rheumatological endpoints	35023	141876
RHEUMA_NOS	Other/unspecified rheumatoid arthritis	1498	174312
RHEUMA_OTHER_WIDE	Other (seronegative) rheumatoid arthritis, wide	2247	174312
RHEUMA_SERONEG	Seronegative rheumatoid arthritis	1436	141876
RHEUMA_SEROPOS	Seropositive rheumatoid arthritis	3468	141876
RHEUMA_SEROPOS_OTH	Other/unspecified seropositiverheumatoid arthritis	3423	173431
RHEUMA_SEROPOS_STRICT	Seropositive rheumatoid arthritis, strict definition	788	173572
RHEUMA_SEROPOS_WIDE	Seropositive rheumatoid arthritis, wide	3466	173431
RHINITIS_VASOMOTOR	Vasomotor rhinitis (mode)	744	174935
RX_STATIN	Statin medication	53518	123381
SEPTICHE_PNEUMONIA	Pneumonia derived septichemia	319	131682
SFN	Small fibre neuropathy	190	174596
SLE_FG	SLE (Finngen)	417	141876
SLEEP	Sleep disorders (combined)	13760	161498
SMOKING	Smoking	948	114589
SPONDYLOARTHRITIS	Spondyloarthritis	2284	161452
SPONDYLOPATHY_FG	Spondylopathies (FG)	1689	141876
ST19_ADVER_EFFEC_NOT_ELSEW_CLASSIFIED	Adverse effects, not elsewhere classified	2139	173701
ST19_BURN_CORROSION_HEAD_NECK	Burn and corrosion of head and neck	227	176135
ST19_BURN_CORROSION_SHOUL_UPPER_LIMB_WRIST_HAND	Burn and corrosion of shoulder and upper limb, except wrist and hand	186	176176
ST19_COMPLICATIO_PROCED_NOT_ELSEW_CLASSIFIED	Complications of procedures, not elsewhere classified	11191	162801
ST19_CONCUSSION	Concussion	8136	113935
ST19_CRUSHI_INJURY_WRIST_HAND	Crushing injury of wrist and hand	130	161655
ST19_DISLO_SPRAIN_STRAIN_JOINT_LIGAM_HIP	Dislocation, sprain and strain of joint and ligaments of hip	299	171283
ST19_EFFEC_FOREI_BODY_ENTERING_NATURAL_ORIFI	Effects of foreign body entering through natural orifice	3074	173825
ST19_EFFEC_OTHER_EXTER_CAUSES	Effects of other external causes	254	173701
ST19_FOREI_BODY_ALIME_TRACT	Foreign body in alimentary tract	549	173825
ST19_FOREI_BODY_EXTER_EYE	Foreign body on external eye	1798	173825
ST19_FOREI_BODY_RESPI_TRACT	Foreign body in respiratory tract	549	173825
ST19_FRACT_FOREA	Fracture of forearm	7714	166893
ST19_FRACT_LOWER_LEG_INCLU_ANKLE	Fracture of lower leg, including ankle	8174	155283
ST19_FRACT_RIBS_STERNUM_THORACIC_SPINE	Fracture of rib(s), sternum and thoracic spine	3064	171641
ST19_FRACT_WRIST_HAND_LEVEL	Fracture at wrist and hand level	4415	161655
ST19_HYPOTHERMIA	Hypothermia	172	173701
ST19_INJURI_ABDOMEN_LOWER_BACK_LUMBAR_SPINE_PELVIS	Injuries to the abdomen, lower back, lumbar spine and pelvis	4500	172399
ST19_INJURI_ANKLE_FOOT	Injuries to the ankle and foot	9260	167639
ST19_INJURI_ELBOW_FOREA	Injuries to the elbow and forearm	10006	166893
ST19_INJURI_KNEE_LOWER_LEG	Injuries to the knee and lower leg	21616	155283
ST19_INJURI_SHOUL_UPPER_ARM	Injuries to the shoulder and upper arm	12443	164456
ST19_INJURI_WRIST_HAND	Injuries to the wrist and hand	15244	161655
ST19_INJURY_INTRA_AB_ORGANS	Injury of intra-abdominal organs	258	172399
ST19_INJURY_MUSCLE_TENDON_WRIST_HAND_LEVEL	Injury of muscle and tendon at wrist and hand level	1686	161655
ST19_INJURY_NERVES_FOREA_LEVEL	Injury of nerves at forearm level	133	166893
ST19_INJURY_NERVES_LOWER_LEG_LEVEL	Injury of nerves at lower leg level	102	155283
ST19_INTRACRATRAUMA	Intracranial trauma	10035	113935
ST19_MALTR_SYNDR	Maltreatment syndromes	489	173701
ST19_OPEN_WOUND_ABDOMEN_LOWER_BACK_PELVIS	Open wound of abdomen, lower back and pelvis	299	172399
ST19_OPEN_WOUND_HEAD	Open wound of head	6146	159846
ST19_OPEN_WOUND_HIP_THIGH	Open wound of hip and thigh	306	171283
ST19_OPEN_WOUND_SHOUL_UPPER_ARM	Open wound of shoulder and upper arm	170	164456
ST19_OTHER_UNSPE_INJURI_ANKLE_FOOT	Other and unspecified injuries of ankle and foot	352	167639
ST19_SEQUEL_INJURI_NECK_TRUNK	Sequelae of injuries of neck and trunk	265	173902
ST19_SUPERF_INJURY_ABDOMEN_LOWER_BACK_PELVIS	Superficial injury of abdomen, lower back and pelvis	1490	172399
ST19_SUPERF_INJURY_HEAD	Superficial injury of head	2144	159846
ST19_SUPERF_INJURY_LOWER_LEG	Superficial injury of lower leg	2476	155283
ST19_SUPERF_INJURY_SHOUL_UPPER_ARM	Superficial injury of shoulder and upper arm	1048	164456
ST19_SUPERF_INJURY_THORAX	Superficial injury of thorax	1610	171641
ST19_SUPERF_INJURY_WRIST_HAND	Superficial injury of wrist and hand	1926	161655
ST19_TRAUMAT_SUBDU_HAEMORRHAGE	Traumatic subdural haemorrhage	1160	113935
STILL_ADULT	Adult-onset Still disease	2587	161452
T1D	Type1 diabetes, definitions combined	2298	147723
T1D_STRICT	Type 1 diabetes, strict definition	2014	147723
T1D_STRICT1	Type 1 diabetes, strict definition, subgroup 1	1785	146313
T1D_WIDE	Type 1 diabetes, wide definition	5657	147723
T1D_WIDE1	Type 1 diabetes, wide definition, subgroup 1	3963	146313
T2D	Type 2 diabetes, definitions combined	23364	147723
T2D_WIDE	Type 2 diabetes, wide definition	13418	149703
TBC_RESP	Respiratory tuberculosis	683	175961
TEMPOROMANDIB	Temporomandibular joint disorders	2105	109346
THROMBOCYTAEMIA	Essential (haemorrhagic) thrombocythaemia	280	176259
THYROID_DISORDER_IBD	Disorders of thyroid, IBD co-morbidities	3838	54876
THYROTOXICOSIS	Thyrotoxicosis	3076	173061
TUBERCULOSIS	Tuberculosis	801	176098
ULCER_ARTHR	Arthropathy in ulcerative colitis	113	175622
ULCERENTER	Ulcerative enterocolitis	375	170386
ULCERILEO	Ulcerative ileocolitis	508	170386
ULCERNAS	Ulcerative colitis, NAS	1649	170386
ULCERRECT	Ulcerative rectosigmoiditis	931	170386
VD_SC	Vascular dementia (subcortical)	201	171075
VD_U	Vascular dementia (undefined)	332	171075
VIRALPNEUMONAS	Viral pneumonia (unknown virus, not influenza)	388	156354
VIT_DEF	Vitamin deficiency	470	170203
VWXY20_BLOOD_ALCOHOL_ALCOHOL_INTOX_LEVEL	Blood alcohol or alcohol intoxication level	192	176518
VWXY20_EVIDE_ALCOHOL_INVOLVM_DETERM_BLOOD_ALCOHOL_LEVEL	Evidence of alcohol involvement determined by blood alcohol level	105	176257
VWXY20_SUICI_OTHER_INTENTI_SELF_H	Suicide or other Intentional self-harm	40369	136530
VWXY20_TYPE_ACCIDENT	Type of accident	160	176518
WET_AMD	Wet age-related macular degeneration	1477	167536
Z21_ADJUS_MANAG_IMPLANTNTED_DEVICE	Adjustment and management of implanted device	1473	158735
Z21_ALCOHOL_ABUSE_COUNSELLI_SURVE	Alcohol abuse counselling and surveillance	107	176792
Z21_ANTEN_SCREE	Antenatal screening	13491	148885
Z21_CARE_INVOLVI_USE_REHAB_PROCED	Care involving use of rehabilitation procedures	8970	158735
Z21_CONVALESCENCE	Convalescence	604	158735
Z21_COUNSELLI_RELATED_SEXUAL_ATTIT_BEHVI_ORIEN	Counselling related to sexual attitude, behaviour and orientation	127	156955
Z21_DEPENDENCE_ENABL_MACHINES_DEVICES_NOT_ELSEW_CLASSIFIED	Dependence on enabling machines and devices, not elsewhere classified	106	159527
Z21_EXAM_OBSER_OTH_REASO	Examination and observation for other reasons	10520	99123
Z21_FAMILY_HISTORY_CERTA_DISABILITI_CHRONIC_DISEA_LEADI_DISABL	Family history of certain disabilities and chronic diseases leading to disablement	363	159527
Z21_FAMILY_HISTORY_MALIG_NEOPLASM	Family history of malignant neoplasm	713	159527
Z21_GENERAL_EXAM_INVES_PERSONS_WO_COMPLA_REPOR_DIAGNOSIS	General examination and investigation of persons without complaint and reported diagnosis	16589	99123
Z21_MEDICAL_OBSER_EVALU_SUSPECTED_DISEA_CONDI	Medical observation and evaluation for suspected diseases and conditions	25671	99123
Z21_NEED_IMMUNI_OTH_SINGLE_VIRAL_DISEA	Need for immunization against other single viral diseases	261	175461
Z21_OTHER_SPECIAL_EXAM_INVES_PERSONS_WO_COMPLA_REPOR_DIAGNOSIS	Other special examinations and investigations of persons without complaint or reported diagnosis	40388	99123
Z21_OUTCO_DELIV	Outcome of delivery	4475	148885
Z21_PERSONS_ENCOUNTERI_HEALTH_SERVI_EXAM_INVES	Persons encountering health services for examination and investigation	77776	99123
Z21_PERSONS_ENCOUNTERI_HEALTH_SERVI_OTH_CIRCUMSTANC2	Persons encountering health services in other circumstances	4853	156955
Z21_PERSONS_ENCOUNTERI_HEALTH_SERVI_SPECIFIC_PROCED_HEALTH_CARE	Persons encountering health services for specific procedures and health care	18164	158735
Z21_PERSONS_W_POTEN_HEALTH_HAZARDS_RELATED_FAMILY_PERSONAL_HISTORY_CERTA_CONDI_INFLUENCI_HEALTH_STATUS	Persons with potential health hazards related to family and personal history and certain conditions influencing health status	17372	159527
Z21_PERSONS_W_POTEN_HEALTH_HAZARDS_RELATED_SOCIO_PSYCHOSO_CIRCUMSTANC	Persons with potential health hazards related to socioeconomic and psychosocial circumstances	3881	173018
Z21_POSTPA_CARE_EXAMI	Postpartum care and examination	2163	148885
Z21_PREGNAC_EXAM_TEST	Pregnancy examination and test	3729	148885
Z21_PRESENCE_CARDIAC_VASCULAR_IMPLANTNTS_GRAFTS	Presence of cardiac and vascular implants and grafts	5991	159527
Z21_PRESENCE_OTH_DEVICES	Presence of other devices	2065	159527
Z21_PRESENCE_OTH_FUNCTIONAL_IMPLANTNTS	Presence of other functional implants	6234	159527
Z21_PROCREATIVE_MANAG	Procreative management	3297	148885
Z21_SPECIAL_SCREEN_EXAM_INFECTIOUS_PARASITIC_DISEA	Special screening examination for infectious and parasitic diseases	5246	99123
Z21_SUPERV_HIGH_R_PREGNAC	Supervision of high-risk pregnancy	6171	148885
Z21_SUPERV_NORMAL_PREGNAC1	Supervision of normal pregnancy	11489	148885
Z21_TOBAC_USE	Tobacco use	263	176636
Z21_TRANSPLANTED_ORGAN_TISSUE_STATUS	Transplanted organ and tissue status	1022	159527
