# Supplementary material for: Genome-wide association studies of metabolites in Finnish men identify disease-relevant loci
Source: Nat Commun. 2022 Mar 28;13:1644. doi: 10.1038/s41467-022-29143-5 (PMC8960770; doi:10.1038/s41467-022-29143-5)
Supplement: Supplementary file 13 — Supplementary Data 10 [file 41467_2022_29143_MOESM13_ESM.xlsx]

## Sheet: Sheet1
Supplementary Data 10: 946 significant genetic colocalizations between 105 FinnGen release 4 disease traits and 248 metabolites (RCP≥0.5)
Metabolite ID: Metabolon metabolite chemical ID.
Biochemical name: biochemical name of the metabolite.
Class: biochemical class of the metabolite.
Phen: phenoocode harmonized by the FinnGen study.
Chr:Pos: chromosome and base pair position in genome build 38 for the variant with highest variant-level colocalization posterior probability.
EA/NEA: effect and non-effect allele for the variant with highest variant-level colocalization posterior probability.
rsID: dbSNP variant ID for the variant with highest variant-level colocalization posterior probability.
Signal and Variant PIP: signal and variant posterior inclusion probability (PIP) for metabolite (metab), FinnGen disease trait (Phen), and FinnGen disease trait after integrating metabolite GWAS (i-Phen).
RCP and SCP: regional and variant colocalization posterior probability.
Consequence: functional annotation in Variant Effect Predictor (VEP) for the variant with the highest variant-level colocalization posterior probability.
Affected gene: gene symbol which the variant with highest variant-level colocalization posterior probability is predicted to affect in Variant Effect Predictor (VEP). For intergenic variants, no affected genes are provided.
Metabolite ID	Biochemical name	Class	Phen				Signal PIP				Variant PIP					Affected
				Chr:Pos	EA/NEA	rsID	Metab	Phen	i-Phen	RCP	Metab	Phen	i-Phen	SCP	Consequence	gene
C35	S-1-pyrroline-5-carboxylate	AA	K11_IBD_STRICT	1:18872954	G/T	rs61757683	0.999	0	0.516	0.516	0.988	0	0.512	0.512	Missense	ALDH4A1
C35	S-1-pyrroline-5-carboxylate	AA	K11_UC_STRICT0	1:18872954	G/T	rs61757683	0.999	0	0.819	0.813	0.988	0	0.807	0.807	Missense	ALDH4A1
C35	S-1-pyrroline-5-carboxylate	AA	K11_UC_STRICT	1:18872954	G/T	rs61757683	0.999	0.001	0.982	0.981	0.988	0.001	0.971	0.971	Missense	ALDH4A1
C999917676	X - 17676	UN	K11_IBD_STRICT	1:18872954	G/T	rs61757683	1	0	0.519	0.519	1	0	0.519	0.519	Missense	ALDH4A1
C999917676	X - 17676	UN	K11_UC_STRICT	1:18872954	G/T	rs61757683	1	0.001	0.983	0.983	1	0.001	0.983	0.983	Missense	ALDH4A1
C999917676	X - 17676	UN	K11_UC_STRICT0	1:18872954	G/T	rs61757683	1	0	0.82	0.82	1	0	0.82	0.82	Missense	ALDH4A1
C100002107	palmitoyl sphingomyelin (d18:1/16:0)	LI	I9_CHD_NOREV	1:55039974	G/T	rs11591147	0.972	0.71	0.968	0.964	0.972	0.71	0.968	0.964	Missense	PCSK9
C100002107	palmitoyl sphingomyelin (d18:1/16:0)	LI	I9_CABG	1:55039974	G/T	rs11591147	0.972	0.296	0.955	0.954	0.972	0.296	0.955	0.954	Missense	PCSK9
C100002107	palmitoyl sphingomyelin (d18:1/16:0)	LI	I9_CHD	1:55039974	G/T	rs11591147	0.972	0.726	0.971	0.966	0.972	0.726	0.971	0.966	Missense	PCSK9
C100002107	palmitoyl sphingomyelin (d18:1/16:0)	LI	RX_STATIN	1:55039974	G/T	rs11591147	0.972	0.856	0.966	0.965	0.972	0.856	0.966	0.965	Missense	PCSK9
C100002107	palmitoyl sphingomyelin (d18:1/16:0)	LI	E4_HYPERLIPNAS	1:55039974	G/T	rs11591147	0.972	0.336	0.915	0.915	0.972	0.336	0.915	0.915	Missense	PCSK9
C100002107	palmitoyl sphingomyelin (d18:1/16:0)	LI	I9_IHD	1:55039974	G/T	rs11591147	0.972	0.022	0.589	0.589	0.972	0.022	0.589	0.589	Missense	PCSK9
C100002107	palmitoyl sphingomyelin (d18:1/16:0)	LI	I9_REVASC	1:55039974	G/T	rs11591147	0.972	0.942	0.986	0.972	0.972	0.942	0.986	0.972	Missense	PCSK9
C100002107	palmitoyl sphingomyelin (d18:1/16:0)	LI	I9_ANGINA	1:55039974	G/T	rs11591147	0.972	0.02	0.739	0.739	0.972	0.02	0.739	0.739	Missense	PCSK9
C100002107	palmitoyl sphingomyelin (d18:1/16:0)	LI	I9_ISCHHEART	1:55039974	G/T	rs11591147	0.972	0.039	0.853	0.852	0.972	0.039	0.853	0.852	Missense	PCSK9
C100002107	palmitoyl sphingomyelin (d18:1/16:0)	LI	I9_MI	1:55039974	G/T	rs11591147	0.972	0.94	0.984	0.97	0.972	0.94	0.984	0.97	Missense	PCSK9
C100002107	palmitoyl sphingomyelin (d18:1/16:0)	LI	E4_LIPOPROT	1:55039974	G/T	rs11591147	0.972	0.999	0.994	0.972	0.972	0.999	0.994	0.972	Missense	PCSK9
C100002107	palmitoyl sphingomyelin (d18:1/16:0)	LI	E4_METABOLIA	1:55039974	G/T	rs11591147	0.972	0.997	0.993	0.972	0.972	0.997	0.993	0.972	Missense	PCSK9
C100002107	palmitoyl sphingomyelin (d18:1/16:0)	LI	I9_MI_STRICT	1:55039974	G/T	rs11591147	0.972	0.48	0.953	0.951	0.972	0.48	0.953	0.951	Missense	PCSK9
C100002107	palmitoyl sphingomyelin (d18:1/16:0)	LI	E4_HYPERCHOL	1:55039974	G/T	rs11591147	0.972	0.994	0.98	0.972	0.972	0.994	0.98	0.972	Missense	PCSK9
C100002107	palmitoyl sphingomyelin (d18:1/16:0)	LI	I9_CORATHER	1:55039974	G/T	rs11591147	0.972	0.412	0.951	0.95	0.972	0.412	0.951	0.95	Missense	PCSK9
C100005986	sphingomyelin (d18:1/24:1, d18:2/24:0)*	LI	I9_MI	1:55039974	G/T	rs11591147	0.997	0.98	0.997	0.992	0.941	0.94	0.946	0.94	Missense	PCSK9
C100005986	sphingomyelin (d18:1/24:1, d18:2/24:0)*	LI	I9_ISCHHEART	1:55039974	G/T	rs11591147	0.997	0.994	0.999	0.976	0.941	0.039	0.92	0.92	Missense	PCSK9
C100005986	sphingomyelin (d18:1/24:1, d18:2/24:0)*	LI	I9_ANGINA	1:55039974	G/T	rs11591147	0.997	0.945	0.983	0.95	0.941	0.02	0.894	0.894	Missense	PCSK9
C100005986	sphingomyelin (d18:1/24:1, d18:2/24:0)*	LI	E4_HYPERCHOL	1:55039974	G/T	rs11591147	0.997	0.999	0.998	0.994	0.941	0.994	0.945	0.941	Missense	PCSK9
C100005986	sphingomyelin (d18:1/24:1, d18:2/24:0)*	LI	E4_METABOLIA	1:55039974	G/T	rs11591147	0.997	0.998	0.992	0.965	0.941	0.997	0.968	0.941	Missense	PCSK9
C100005986	sphingomyelin (d18:1/24:1, d18:2/24:0)*	LI	I9_IHD	1:55039974	G/T	rs11591147	0.997	0.998	0.999	0.966	0.941	0.022	0.91	0.91	Missense	PCSK9
C100005986	sphingomyelin (d18:1/24:1, d18:2/24:0)*	LI	RX_STATIN	1:55039974	G/T	rs11591147	0.997	0.856	0.937	0.935	0.941	0.856	0.936	0.934	Missense	PCSK9
C100005986	sphingomyelin (d18:1/24:1, d18:2/24:0)*	LI	I9_MI_STRICT	1:55039974	G/T	rs11591147	0.997	0.532	0.964	0.962	0.941	0.48	0.924	0.922	Missense	PCSK9
C100005986	sphingomyelin (d18:1/24:1, d18:2/24:0)*	LI	I9_CHD_NOREV	1:55039974	G/T	rs11591147	0.997	0.852	0.992	0.99	0.941	0.71	0.938	0.937	Missense	PCSK9
C100005986	sphingomyelin (d18:1/24:1, d18:2/24:0)*	LI	E4_LIPOPROT	1:55039974	G/T	rs11591147	0.997	0.999	0.992	0.961	0.941	0.999	0.972	0.941	Missense	PCSK9
C100005986	sphingomyelin (d18:1/24:1, d18:2/24:0)*	LI	I9_REVASC	1:55039974	G/T	rs11591147	0.997	0.993	1	0.996	0.941	0.942	0.944	0.941	Missense	PCSK9
C100005986	sphingomyelin (d18:1/24:1, d18:2/24:0)*	LI	I9_CORATHER	1:55039974	G/T	rs11591147	0.997	0.943	0.996	0.994	0.941	0.412	0.939	0.938	Missense	PCSK9
C100005986	sphingomyelin (d18:1/24:1, d18:2/24:0)*	LI	E4_HYPERLIPNAS	1:55039974	G/T	rs11591147	0.997	0.425	0.932	0.932	0.941	0.336	0.893	0.893	Missense	PCSK9
C100005986	sphingomyelin (d18:1/24:1, d18:2/24:0)*	LI	I9_CHD	1:55039974	G/T	rs11591147	0.997	0.937	0.997	0.994	0.941	0.726	0.941	0.939	Missense	PCSK9
C100005986	sphingomyelin (d18:1/24:1, d18:2/24:0)*	LI	I9_CABG	1:55039974	G/T	rs11591147	0.997	0.901	0.995	0.994	0.941	0.296	0.938	0.938	Missense	PCSK9
C100008954	palmitoyl dihydrosphingomyelin (d18:0/16:0)*	LI	I9_CHD	1:55039974	G/T	rs11591147	0.999	0.726	0.993	0.993	0.999	0.726	0.993	0.993	Missense	PCSK9
C100008954	palmitoyl dihydrosphingomyelin (d18:0/16:0)*	LI	I9_REVASC	1:55039974	G/T	rs11591147	0.999	0.942	0.999	0.998	0.999	0.942	0.999	0.998	Missense	PCSK9
C100008954	palmitoyl dihydrosphingomyelin (d18:0/16:0)*	LI	I9_IHD	1:55039974	G/T	rs11591147	0.999	0.022	0.605	0.605	0.999	0.022	0.605	0.605	Missense	PCSK9
C100008954	palmitoyl dihydrosphingomyelin (d18:0/16:0)*	LI	E4_HYPERLIPNAS	1:55039974	G/T	rs11591147	0.999	0.336	0.94	0.94	0.999	0.336	0.94	0.94	Missense	PCSK9
C100008954	palmitoyl dihydrosphingomyelin (d18:0/16:0)*	LI	RX_STATIN	1:55039974	G/T	rs11591147	0.999	0.856	0.992	0.992	0.999	0.856	0.992	0.992	Missense	PCSK9
C100008954	palmitoyl dihydrosphingomyelin (d18:0/16:0)*	LI	E4_METABOLIA	1:55039974	G/T	rs11591147	0.999	0.997	1	0.999	0.999	0.997	1	0.999	Missense	PCSK9
C100008954	palmitoyl dihydrosphingomyelin (d18:0/16:0)*	LI	I9_ISCHHEART	1:55039974	G/T	rs11591147	0.999	0.039	0.876	0.876	0.999	0.039	0.876	0.876	Missense	PCSK9
C100008954	palmitoyl dihydrosphingomyelin (d18:0/16:0)*	LI	I9_CABG	1:55039974	G/T	rs11591147	0.999	0.296	0.981	0.981	0.999	0.296	0.981	0.981	Missense	PCSK9
C100008954	palmitoyl dihydrosphingomyelin (d18:0/16:0)*	LI	I9_ANGINA	1:55039974	G/T	rs11591147	0.999	0.02	0.759	0.759	0.999	0.02	0.759	0.759	Missense	PCSK9
C100008954	palmitoyl dihydrosphingomyelin (d18:0/16:0)*	LI	E4_LIPOPROT	1:55039974	G/T	rs11591147	0.999	0.999	1	0.999	0.999	0.999	1	0.999	Missense	PCSK9
C100008954	palmitoyl dihydrosphingomyelin (d18:0/16:0)*	LI	I9_CHD_NOREV	1:55039974	G/T	rs11591147	0.999	0.71	0.991	0.991	0.999	0.71	0.991	0.991	Missense	PCSK9
C100008954	palmitoyl dihydrosphingomyelin (d18:0/16:0)*	LI	I9_MI	1:55039974	G/T	rs11591147	0.999	0.94	0.998	0.997	0.999	0.94	0.998	0.997	Missense	PCSK9
C100008954	palmitoyl dihydrosphingomyelin (d18:0/16:0)*	LI	E4_HYPERCHOL	1:55039974	G/T	rs11591147	0.999	0.994	0.999	0.999	0.999	0.994	0.999	0.999	Missense	PCSK9
C100008954	palmitoyl dihydrosphingomyelin (d18:0/16:0)*	LI	I9_CORATHER	1:55039974	G/T	rs11591147	0.999	0.412	0.976	0.976	0.999	0.412	0.976	0.976	Missense	PCSK9
C100008954	palmitoyl dihydrosphingomyelin (d18:0/16:0)*	LI	I9_MI_STRICT	1:55039974	G/T	rs11591147	0.999	0.48	0.977	0.977	0.999	0.48	0.977	0.977	Missense	PCSK9
C100009162	1-(1-enyl-palmitoyl)-2-palmitoyl-GPC (P-16:0/16:0)*	LI	I9_CORATHER	1:55039974	G/T	rs11591147	0.978	0.413	0.94	0.939	0.96	0.412	0.939	0.938	Missense	PCSK9
C100009162	1-(1-enyl-palmitoyl)-2-palmitoyl-GPC (P-16:0/16:0)*	LI	I9_CHD	1:55039974	G/T	rs11591147	0.978	0.765	0.976	0.971	0.96	0.726	0.96	0.955	Missense	PCSK9
C100009162	1-(1-enyl-palmitoyl)-2-palmitoyl-GPC (P-16:0/16:0)*	LI	I9_IHD	1:55039974	G/T	rs11591147	0.978	0.022	0.582	0.582	0.96	0.022	0.582	0.582	Missense	PCSK9
C100009162	1-(1-enyl-palmitoyl)-2-palmitoyl-GPC (P-16:0/16:0)*	LI	I9_MI	1:55039974	G/T	rs11591147	0.978	0.941	0.98	0.963	0.96	0.94	0.975	0.958	Missense	PCSK9
C100009162	1-(1-enyl-palmitoyl)-2-palmitoyl-GPC (P-16:0/16:0)*	LI	I9_MI_STRICT	1:55039974	G/T	rs11591147	0.978	0.483	0.945	0.942	0.96	0.48	0.942	0.939	Missense	PCSK9
C100009162	1-(1-enyl-palmitoyl)-2-palmitoyl-GPC (P-16:0/16:0)*	LI	E4_METABOLIA	1:55039974	G/T	rs11591147	0.978	0.997	0.99	0.961	0.96	0.997	0.989	0.96	Missense	PCSK9
C100009162	1-(1-enyl-palmitoyl)-2-palmitoyl-GPC (P-16:0/16:0)*	LI	RX_STATIN	1:55039974	G/T	rs11591147	0.978	0.856	0.954	0.953	0.96	0.856	0.954	0.953	Missense	PCSK9
C100009162	1-(1-enyl-palmitoyl)-2-palmitoyl-GPC (P-16:0/16:0)*	LI	I9_ISCHHEART	1:55039974	G/T	rs11591147	0.978	0.04	0.843	0.842	0.96	0.039	0.842	0.842	Missense	PCSK9
C100009162	1-(1-enyl-palmitoyl)-2-palmitoyl-GPC (P-16:0/16:0)*	LI	I9_ANGINA	1:55039974	G/T	rs11591147	0.978	0.02	0.731	0.731	0.96	0.02	0.73	0.73	Missense	PCSK9
C100009162	1-(1-enyl-palmitoyl)-2-palmitoyl-GPC (P-16:0/16:0)*	LI	I9_CABG	1:55039974	G/T	rs11591147	0.978	0.314	0.957	0.957	0.96	0.296	0.943	0.943	Missense	PCSK9
C100009162	1-(1-enyl-palmitoyl)-2-palmitoyl-GPC (P-16:0/16:0)*	LI	E4_HYPERCHOL	1:55039974	G/T	rs11591147	0.978	0.994	0.971	0.96	0.96	0.994	0.971	0.959	Missense	PCSK9
C100009162	1-(1-enyl-palmitoyl)-2-palmitoyl-GPC (P-16:0/16:0)*	LI	E4_LIPOPROT	1:55039974	G/T	rs11591147	0.978	0.999	0.991	0.961	0.96	0.999	0.99	0.96	Missense	PCSK9
C100009162	1-(1-enyl-palmitoyl)-2-palmitoyl-GPC (P-16:0/16:0)*	LI	I9_REVASC	1:55039974	G/T	rs11591147	0.978	0.943	0.985	0.971	0.96	0.942	0.974	0.959	Missense	PCSK9
C100009162	1-(1-enyl-palmitoyl)-2-palmitoyl-GPC (P-16:0/16:0)*	LI	E4_HYPERLIPNAS	1:55039974	G/T	rs11591147	0.978	0.338	0.905	0.905	0.96	0.336	0.904	0.904	Missense	PCSK9
C100009162	1-(1-enyl-palmitoyl)-2-palmitoyl-GPC (P-16:0/16:0)*	LI	I9_CHD_NOREV	1:55039974	G/T	rs11591147	0.978	0.732	0.971	0.966	0.96	0.71	0.957	0.953	Missense	PCSK9
C100009272	glycosyl-N-palmitoyl-sphingosine (d18:1/16:0)	LI	I9_MI	1:55039974	G/T	rs11591147	0.992	0.983	0.899	0.572	0.353	0.94	0.666	0.352	Missense	PCSK9
C100009272	glycosyl-N-palmitoyl-sphingosine (d18:1/16:0)	LI	I9_CHD	1:55039974	G/T	rs11591147	0.992	0.98	0.925	0.613	0.353	0.726	0.583	0.352	Missense	PCSK9
C100009272	glycosyl-N-palmitoyl-sphingosine (d18:1/16:0)	LI	I9_MI_STRICT	1:55039974	G/T	rs11591147	0.992	0.552	0.569	0.514	0.353	0.48	0.394	0.346	Missense	PCSK9
C100009272	glycosyl-N-palmitoyl-sphingosine (d18:1/16:0)	LI	I9_CHD_NOREV	1:55039974	G/T	rs11591147	0.992	0.879	0.731	0.6	0.353	0.71	0.457	0.351	Missense	PCSK9
C100009272	glycosyl-N-palmitoyl-sphingosine (d18:1/16:0)	LI	I9_ANGINA	1:55039974	G/T	rs11591147	0.992	0.948	0.863	0.573	0.353	0.02	0.341	0.336	Missense	PCSK9
C100009272	glycosyl-N-palmitoyl-sphingosine (d18:1/16:0)	LI	I9_ISCHHEART	1:55039974	G/T	rs11591147	0.992	0.996	0.988	0.578	0.353	0.039	0.361	0.345	Missense	PCSK9
C100009272	glycosyl-N-palmitoyl-sphingosine (d18:1/16:0)	LI	I9_REVASC	1:55039974	G/T	rs11591147	0.992	0.994	0.966	0.603	0.353	0.942	0.697	0.353	Missense	PCSK9
C100009272	glycosyl-N-palmitoyl-sphingosine (d18:1/16:0)	LI	I9_CABG	1:55039974	G/T	rs11591147	0.992	0.945	0.787	0.619	0.353	0.296	0.404	0.352	Missense	PCSK9
C100009272	glycosyl-N-palmitoyl-sphingosine (d18:1/16:0)	LI	I9_IHD	1:55039974	G/T	rs11591147	0.992	0.999	0.989	0.567	0.353	0.022	0.35	0.341	Missense	PCSK9
C100009272	glycosyl-N-palmitoyl-sphingosine (d18:1/16:0)	LI	E4_HYPERLIPNAS	1:55039974	G/T	rs11591147	0.992	0.479	0.507	0.506	0.353	0.336	0.337	0.336	Missense	PCSK9
C100009272	glycosyl-N-palmitoyl-sphingosine (d18:1/16:0)	LI	E4_HYPERCHOL	1:55039974	G/T	rs11591147	0.992	0.999	0.844	0.562	0.353	0.994	0.633	0.353	Missense	PCSK9
C100009272	glycosyl-N-palmitoyl-sphingosine (d18:1/16:0)	LI	I9_CORATHER	1:55039974	G/T	rs11591147	0.992	0.949	0.782	0.589	0.353	0.412	0.435	0.352	Missense	PCSK9
C100015882	glycosyl ceramide (d18:1/20:0, d16:1/22:0)*	LI	I9_CABG	1:55039974	G/T	rs11591147	0.978	0.296	0.961	0.961	0.978	0.296	0.961	0.961	Missense	PCSK9
C100015882	glycosyl ceramide (d18:1/20:0, d16:1/22:0)*	LI	I9_MI	1:55039974	G/T	rs11591147	0.978	0.94	0.987	0.977	0.978	0.94	0.987	0.977	Missense	PCSK9
C100015882	glycosyl ceramide (d18:1/20:0, d16:1/22:0)*	LI	I9_ANGINA	1:55039974	G/T	rs11591147	0.978	0.02	0.744	0.744	0.978	0.02	0.744	0.744	Missense	PCSK9
C100015882	glycosyl ceramide (d18:1/20:0, d16:1/22:0)*	LI	I9_CHD_NOREV	1:55039974	G/T	rs11591147	0.978	0.71	0.974	0.971	0.978	0.71	0.974	0.971	Missense	PCSK9
C100015882	glycosyl ceramide (d18:1/20:0, d16:1/22:0)*	LI	E4_LIPOPROT	1:55039974	G/T	rs11591147	0.978	0.999	0.995	0.978	0.978	0.999	0.995	0.978	Missense	PCSK9
C100015882	glycosyl ceramide (d18:1/20:0, d16:1/22:0)*	LI	RX_STATIN	1:55039974	G/T	rs11591147	0.978	0.856	0.972	0.972	0.978	0.856	0.972	0.972	Missense	PCSK9
C100015882	glycosyl ceramide (d18:1/20:0, d16:1/22:0)*	LI	E4_METABOLIA	1:55039974	G/T	rs11591147	0.978	0.997	0.995	0.978	0.978	0.997	0.995	0.978	Missense	PCSK9
C100015882	glycosyl ceramide (d18:1/20:0, d16:1/22:0)*	LI	E4_HYPERLIPNAS	1:55039974	G/T	rs11591147	0.978	0.336	0.921	0.921	0.978	0.336	0.921	0.921	Missense	PCSK9
C100015882	glycosyl ceramide (d18:1/20:0, d16:1/22:0)*	LI	I9_MI_STRICT	1:55039974	G/T	rs11591147	0.978	0.48	0.959	0.957	0.978	0.48	0.959	0.957	Missense	PCSK9
C100015882	glycosyl ceramide (d18:1/20:0, d16:1/22:0)*	LI	I9_CORATHER	1:55039974	G/T	rs11591147	0.978	0.412	0.957	0.956	0.978	0.412	0.957	0.956	Missense	PCSK9
C100015882	glycosyl ceramide (d18:1/20:0, d16:1/22:0)*	LI	I9_ISCHHEART	1:55039974	G/T	rs11591147	0.978	0.039	0.858	0.858	0.978	0.039	0.858	0.858	Missense	PCSK9
C100015882	glycosyl ceramide (d18:1/20:0, d16:1/22:0)*	LI	I9_CHD	1:55039974	G/T	rs11591147	0.978	0.726	0.977	0.973	0.978	0.726	0.977	0.973	Missense	PCSK9
C100015882	glycosyl ceramide (d18:1/20:0, d16:1/22:0)*	LI	I9_REVASC	1:55039974	G/T	rs11591147	0.978	0.942	0.989	0.978	0.978	0.942	0.989	0.978	Missense	PCSK9
C100015882	glycosyl ceramide (d18:1/20:0, d16:1/22:0)*	LI	E4_HYPERCHOL	1:55039974	G/T	rs11591147	0.978	0.994	0.984	0.978	0.978	0.994	0.984	0.978	Missense	PCSK9
C100015882	glycosyl ceramide (d18:1/20:0, d16:1/22:0)*	LI	I9_IHD	1:55039974	G/T	rs11591147	0.978	0.022	0.593	0.593	0.978	0.022	0.593	0.593	Missense	PCSK9
C100021000	hydroxypalmitoyl sphingomyelin (d18:1/16:0(OH))**	LI	I9_MI	1:55039974	G/T	rs11591147	0.995	0.98	0.998	0.992	0.967	0.94	0.972	0.967	Missense	PCSK9
C100021000	hydroxypalmitoyl sphingomyelin (d18:1/16:0(OH))**	LI	I9_REVASC	1:55039974	G/T	rs11591147	0.995	0.993	0.999	0.995	0.967	0.942	0.972	0.967	Missense	PCSK9
C100021000	hydroxypalmitoyl sphingomyelin (d18:1/16:0(OH))**	LI	I9_ANGINA	1:55039974	G/T	rs11591147	0.995	0.945	0.982	0.947	0.967	0.02	0.919	0.919	Missense	PCSK9
C100021000	hydroxypalmitoyl sphingomyelin (d18:1/16:0(OH))**	LI	I9_CORATHER	1:55039974	G/T	rs11591147	0.995	0.943	0.995	0.992	0.967	0.412	0.965	0.964	Missense	PCSK9
C100021000	hydroxypalmitoyl sphingomyelin (d18:1/16:0(OH))**	LI	E4_HYPERLIPNAS	1:55039974	G/T	rs11591147	0.995	0.425	0.938	0.937	0.967	0.336	0.918	0.918	Missense	PCSK9
C100021000	hydroxypalmitoyl sphingomyelin (d18:1/16:0(OH))**	LI	I9_CABG	1:55039974	G/T	rs11591147	0.995	0.901	0.994	0.992	0.967	0.296	0.964	0.964	Missense	PCSK9
C100021000	hydroxypalmitoyl sphingomyelin (d18:1/16:0(OH))**	LI	I9_ISCHHEART	1:55039974	G/T	rs11591147	0.995	0.994	0.999	0.973	0.967	0.039	0.946	0.945	Missense	PCSK9
C100021000	hydroxypalmitoyl sphingomyelin (d18:1/16:0(OH))**	LI	I9_IHD	1:55039974	G/T	rs11591147	0.995	0.998	0.999	0.964	0.967	0.022	0.936	0.936	Missense	PCSK9
C100021000	hydroxypalmitoyl sphingomyelin (d18:1/16:0(OH))**	LI	I9_CHD_NOREV	1:55039974	G/T	rs11591147	0.995	0.852	0.991	0.989	0.967	0.71	0.964	0.963	Missense	PCSK9
C100021000	hydroxypalmitoyl sphingomyelin (d18:1/16:0(OH))**	LI	RX_STATIN	1:55039974	G/T	rs11591147	0.995	0.856	0.962	0.961	0.967	0.856	0.962	0.961	Missense	PCSK9
C100021000	hydroxypalmitoyl sphingomyelin (d18:1/16:0(OH))**	LI	E4_LIPOPROT	1:55039974	G/T	rs11591147	0.995	0.999	0.995	0.977	0.967	0.999	0.986	0.967	Missense	PCSK9
C100021000	hydroxypalmitoyl sphingomyelin (d18:1/16:0(OH))**	LI	E4_METABOLIA	1:55039974	G/T	rs11591147	0.995	0.998	0.995	0.979	0.967	0.997	0.983	0.967	Missense	PCSK9
C100021000	hydroxypalmitoyl sphingomyelin (d18:1/16:0(OH))**	LI	E4_HYPERCHOL	1:55039974	G/T	rs11591147	0.995	0.999	0.998	0.994	0.967	0.994	0.971	0.967	Missense	PCSK9
C100021000	hydroxypalmitoyl sphingomyelin (d18:1/16:0(OH))**	LI	I9_CHD	1:55039974	G/T	rs11591147	0.995	0.937	0.996	0.993	0.967	0.726	0.968	0.965	Missense	PCSK9
C100021000	hydroxypalmitoyl sphingomyelin (d18:1/16:0(OH))**	LI	I9_MI_STRICT	1:55039974	G/T	rs11591147	0.995	0.532	0.969	0.968	0.967	0.48	0.949	0.948	Missense	PCSK9
C100021162	palmitoyl-sphingosine-phosphoethanolamine (d18:1/16:0)	LI	I9_REVASC	1:55039974	G/T	rs11591147	0.987	0.942	0.993	0.987	0.987	0.942	0.993	0.987	Missense	PCSK9
C100021162	palmitoyl-sphingosine-phosphoethanolamine (d18:1/16:0)	LI	I9_CABG	1:55039974	G/T	rs11591147	0.987	0.296	0.97	0.97	0.987	0.296	0.97	0.97	Missense	PCSK9
C100021162	palmitoyl-sphingosine-phosphoethanolamine (d18:1/16:0)	LI	I9_CHD	1:55039974	G/T	rs11591147	0.987	0.726	0.984	0.981	0.987	0.726	0.984	0.981	Missense	PCSK9
C100021162	palmitoyl-sphingosine-phosphoethanolamine (d18:1/16:0)	LI	E4_HYPERCHOL	1:55039974	G/T	rs11591147	0.987	0.994	0.991	0.987	0.987	0.994	0.991	0.987	Missense	PCSK9
C100021162	palmitoyl-sphingosine-phosphoethanolamine (d18:1/16:0)	LI	E4_HYPERLIPNAS	1:55039974	G/T	rs11591147	0.987	0.336	0.929	0.929	0.987	0.336	0.929	0.929	Missense	PCSK9
C100021162	palmitoyl-sphingosine-phosphoethanolamine (d18:1/16:0)	LI	I9_CORATHER	1:55039974	G/T	rs11591147	0.987	0.412	0.965	0.965	0.987	0.412	0.965	0.965	Missense	PCSK9
C100021162	palmitoyl-sphingosine-phosphoethanolamine (d18:1/16:0)	LI	I9_ISCHHEART	1:55039974	G/T	rs11591147	0.987	0.039	0.866	0.866	0.987	0.039	0.866	0.866	Missense	PCSK9
C100021162	palmitoyl-sphingosine-phosphoethanolamine (d18:1/16:0)	LI	I9_MI_STRICT	1:55039974	G/T	rs11591147	0.987	0.48	0.967	0.966	0.987	0.48	0.967	0.966	Missense	PCSK9
C100021162	palmitoyl-sphingosine-phosphoethanolamine (d18:1/16:0)	LI	I9_MI	1:55039974	G/T	rs11591147	0.987	0.94	0.992	0.986	0.987	0.94	0.992	0.986	Missense	PCSK9
C100021162	palmitoyl-sphingosine-phosphoethanolamine (d18:1/16:0)	LI	I9_IHD	1:55039974	G/T	rs11591147	0.987	0.022	0.598	0.598	0.987	0.022	0.598	0.598	Missense	PCSK9
C100021162	palmitoyl-sphingosine-phosphoethanolamine (d18:1/16:0)	LI	E4_LIPOPROT	1:55039974	G/T	rs11591147	0.987	0.999	0.997	0.987	0.987	0.999	0.997	0.987	Missense	PCSK9
C100021162	palmitoyl-sphingosine-phosphoethanolamine (d18:1/16:0)	LI	I9_ANGINA	1:55039974	G/T	rs11591147	0.987	0.02	0.75	0.75	0.987	0.02	0.75	0.75	Missense	PCSK9
C100021162	palmitoyl-sphingosine-phosphoethanolamine (d18:1/16:0)	LI	RX_STATIN	1:55039974	G/T	rs11591147	0.987	0.856	0.981	0.98	0.987	0.856	0.981	0.98	Missense	PCSK9
C100021162	palmitoyl-sphingosine-phosphoethanolamine (d18:1/16:0)	LI	I9_CHD_NOREV	1:55039974	G/T	rs11591147	0.987	0.71	0.981	0.979	0.987	0.71	0.981	0.979	Missense	PCSK9
C100021162	palmitoyl-sphingosine-phosphoethanolamine (d18:1/16:0)	LI	E4_METABOLIA	1:55039974	G/T	rs11591147	0.987	0.997	0.997	0.987	0.987	0.997	0.997	0.987	Missense	PCSK9
C266	cholesterol	LI	E4_METABOLIA	1:55039974	G/T	rs11591147	0.992	0.998	0.996	0.98	0.971	0.997	0.987	0.971	Missense	PCSK9
C266	cholesterol	LI	I9_CHD	1:55039974	G/T	rs11591147	0.992	0.937	0.995	0.99	0.971	0.726	0.973	0.97	Missense	PCSK9
C266	cholesterol	LI	I9_IHD	1:55039974	G/T	rs11591147	0.992	0.998	0.999	0.961	0.971	0.022	0.94	0.94	Missense	PCSK9
C266	cholesterol	LI	E4_LIPOPROT	1:55039974	G/T	rs11591147	0.992	0.999	0.996	0.979	0.971	0.999	0.988	0.971	Missense	PCSK9
C266	cholesterol	LI	I9_CHD_NOREV	1:55039974	G/T	rs11591147	0.992	0.852	0.99	0.987	0.971	0.71	0.969	0.967	Missense	PCSK9
C266	cholesterol	LI	I9_ANGINA	1:55039974	G/T	rs11591147	0.992	0.945	0.981	0.944	0.971	0.02	0.923	0.923	Missense	PCSK9
C266	cholesterol	LI	E4_HYPERLIPNAS	1:55039974	G/T	rs11591147	0.992	0.425	0.937	0.937	0.971	0.336	0.922	0.922	Missense	PCSK9
C266	cholesterol	LI	E4_HYPERCHOL	1:55039974	G/T	rs11591147	0.992	0.999	0.997	0.991	0.971	0.994	0.977	0.971	Missense	PCSK9
C266	cholesterol	LI	I9_CABG	1:55039974	G/T	rs11591147	0.992	0.901	0.992	0.989	0.971	0.296	0.969	0.968	Missense	PCSK9
C266	cholesterol	LI	I9_MI_STRICT	1:55039974	G/T	rs11591147	0.992	0.532	0.969	0.967	0.971	0.48	0.953	0.952	Missense	PCSK9
C266	cholesterol	LI	I9_ISCHHEART	1:55039974	G/T	rs11591147	0.992	0.994	0.999	0.971	0.971	0.039	0.95	0.95	Missense	PCSK9
C266	cholesterol	LI	I9_REVASC	1:55039974	G/T	rs11591147	0.992	0.993	0.999	0.992	0.971	0.942	0.978	0.971	Missense	PCSK9
C266	cholesterol	LI	I9_CORATHER	1:55039974	G/T	rs11591147	0.992	0.943	0.994	0.989	0.971	0.412	0.97	0.968	Missense	PCSK9
C266	cholesterol	LI	RX_STATIN	1:55039974	G/T	rs11591147	0.992	0.856	0.966	0.965	0.971	0.856	0.966	0.965	Missense	PCSK9
C266	cholesterol	LI	I9_MI	1:55039974	G/T	rs11591147	0.992	0.98	0.997	0.99	0.971	0.94	0.978	0.971	Missense	PCSK9
C100008994	1-stearoyl-2-linoleoyl-GPI (18:0/18:2)	LI	RX_STATIN	1:62527397	G/A	rs4915838	1	1	1	0.754	0.017	0.001	0.014	0.014	Intron	DOCK7
C1528	1-palmitoyl-2-linoleoyl-GPI (16:0/18:2)	LI	RX_STATIN	1:62527397	G/A	rs4915838	0.995	0.988	0.715	0.573	0.023	0.001	0.013	0.013	Intron	DOCK7
C100000616	1-stearoyl-2-arachidonoyl-GPI (18:0/20:4)	LI	RX_STATIN	1:62532065	CAG/C	rs35664253	0.997	1	1	0.848	0.015	0.005	0.015	0.014	Intron	DOCK7
C100008993	1-palmitoyl-2-arachidonoyl-GPI (16:0/20:4)*	LI	RX_STATIN	1:62546400	A/C	rs10889340	0.995	1	1	0.819	0.012	0.005	0.012	0.012	Intron	DOCK7
C100009066	1-palmitoyl-2-oleoyl-GPI (16:0/18:1)*	LI	RX_STATIN	1:62687528	TCAGAA/T	rs68148663	0.999	0.999	0.974	0.831	0.011	0.021	0.014	0.011	Intron	DOCK7
C100006115	arabonate/xylonate	CA	I9_OTHHEART	1:154331500	T/C	rs6702754	0.989	0	0.799	0.797	0.135	0	0.11	0.109	Synonymous	ATP8B2
C100006430	arabitol/xylitol	CA	I9_OTHHEART	1:154331500	T/C	rs6702754	0.996	0	0.807	0.803	0.12	0	0.097	0.097	Synonymous	ATP8B2
C100020423	1-carboxyethylvaline	AA	RX_STATIN	2:27508073	T/C	rs1260326	0.995	0.336	0.92	0.92	0.995	0.336	0.92	0.92	Missense	GCKR
C100020423	1-carboxyethylvaline	AA	K11_CHOLELITH	2:27508073	T/C	rs1260326	0.995	0.636	0.974	0.974	0.995	0.636	0.974	0.974	Missense	GCKR
C100020423	1-carboxyethylvaline	AA	K11_GALLBILPANC	2:27508073	T/C	rs1260326	0.995	0.533	0.98	0.98	0.995	0.533	0.98	0.98	Missense	GCKR
C100020423	1-carboxyethylvaline	AA	CHOLELITH_BROAD	2:27508073	T/C	rs1260326	0.995	0.657	0.986	0.986	0.995	0.657	0.986	0.986	Missense	GCKR
C100020423	1-carboxyethylvaline	AA	O15_ICP	2:27508073	T/C	rs1260326	0.995	0.112	0.92	0.92	0.995	0.112	0.92	0.92	Missense	GCKR
C100020425	1-carboxyethylleucine	AA	K11_GALLBILPANC	2:27508073	T/C	rs1260326	0.992	0.533	0.977	0.976	0.992	0.533	0.977	0.976	Missense	GCKR
C100020425	1-carboxyethylleucine	AA	RX_STATIN	2:27508073	T/C	rs1260326	0.992	0.336	0.917	0.917	0.992	0.336	0.917	0.917	Missense	GCKR
C100020425	1-carboxyethylleucine	AA	K11_CHOLELITH	2:27508073	T/C	rs1260326	0.992	0.636	0.971	0.97	0.992	0.636	0.971	0.97	Missense	GCKR
C100020425	1-carboxyethylleucine	AA	CHOLELITH_BROAD	2:27508073	T/C	rs1260326	0.992	0.657	0.983	0.982	0.992	0.657	0.983	0.982	Missense	GCKR
C100020425	1-carboxyethylleucine	AA	O15_ICP	2:27508073	T/C	rs1260326	0.992	0.112	0.917	0.917	0.992	0.112	0.917	0.917	Missense	GCKR
C100020427	1-carboxyethylisoleucine	AA	RX_STATIN	2:27508073	T/C	rs1260326	0.989	0.351	0.893	0.892	0.956	0.336	0.886	0.885	Missense	GCKR
C100020427	1-carboxyethylisoleucine	AA	CHOLELITH_BROAD	2:27508073	T/C	rs1260326	0.989	0.818	0.983	0.983	0.956	0.657	0.952	0.951	Missense	GCKR
C100020427	1-carboxyethylisoleucine	AA	K11_CHOLELITH	2:27508073	T/C	rs1260326	0.989	0.779	0.973	0.973	0.956	0.636	0.944	0.944	Missense	GCKR
C100020427	1-carboxyethylisoleucine	AA	O15_ICP	2:27508073	T/C	rs1260326	0.989	0.25	0.923	0.923	0.956	0.112	0.894	0.894	Missense	GCKR
C100020427	1-carboxyethylisoleucine	AA	K11_GALLBILPANC	2:27508073	T/C	rs1260326	0.989	0.66	0.975	0.975	0.956	0.533	0.945	0.945	Missense	GCKR
C503	serine	AA	K11_CHOLELITH	2:27508073	T/C	rs1260326	0.98	0.968	0.589	0.56	0.137	0.636	0.156	0.136	Missense	GCKR
C564	threonine	AA	O15_ICP	2:27508073	T/C	rs1260326	0.986	0.692	0.541	0.53	0.093	0.112	0.092	0.091	Missense	GCKR
C811	alanine	AA	RX_STATIN	2:27508073	T/C	rs1260326	0.994	0.344	0.899	0.899	0.968	0.336	0.896	0.896	Missense	GCKR
C811	alanine	AA	CHOLELITH_BROAD	2:27508073	T/C	rs1260326	0.994	0.752	0.983	0.983	0.968	0.657	0.962	0.961	Missense	GCKR
C811	alanine	AA	K11_GALLBILPANC	2:27508073	T/C	rs1260326	0.994	0.609	0.975	0.975	0.968	0.533	0.956	0.956	Missense	GCKR
C811	alanine	AA	K11_CHOLELITH	2:27508073	T/C	rs1260326	0.994	0.726	0.971	0.971	0.968	0.636	0.952	0.952	Missense	GCKR
C811	alanine	AA	O15_ICP	2:27508073	T/C	rs1260326	0.994	0.169	0.919	0.919	0.968	0.112	0.899	0.899	Missense	GCKR
C482	lactate	CA	RX_STATIN	2:27508073	T/C	rs1260326	0.972	0.351	0.868	0.868	0.929	0.336	0.861	0.861	Missense	GCKR
C482	lactate	CA	K11_GALLBILPANC	2:27508073	T/C	rs1260326	0.972	0.66	0.947	0.947	0.929	0.533	0.92	0.919	Missense	GCKR
C482	lactate	CA	CHOLELITH_BROAD	2:27508073	T/C	rs1260326	0.972	0.818	0.955	0.954	0.929	0.657	0.926	0.925	Missense	GCKR
C482	lactate	CA	K11_CHOLELITH	2:27508073	T/C	rs1260326	0.972	0.779	0.945	0.945	0.929	0.636	0.918	0.917	Missense	GCKR
C482	lactate	CA	O15_ICP	2:27508073	T/C	rs1260326	0.972	0.25	0.897	0.897	0.929	0.112	0.87	0.87	Missense	GCKR
C803	mannose	CA	K11_GALLBILPANC	2:27508073	T/C	rs1260326	0.997	0.533	0.982	0.982	0.997	0.533	0.982	0.982	Missense	GCKR
C803	mannose	CA	CHOLELITH_BROAD	2:27508073	T/C	rs1260326	0.997	0.657	0.988	0.988	0.997	0.657	0.988	0.988	Missense	GCKR
C803	mannose	CA	K11_CHOLELITH	2:27508073	T/C	rs1260326	0.997	0.636	0.976	0.976	0.997	0.636	0.976	0.976	Missense	GCKR
C803	mannose	CA	O15_ICP	2:27508073	T/C	rs1260326	0.997	0.112	0.922	0.922	0.997	0.112	0.922	0.922	Missense	GCKR
C803	mannose	CA	RX_STATIN	2:27508073	T/C	rs1260326	0.997	0.336	0.922	0.922	0.997	0.336	0.922	0.922	Missense	GCKR
C823	pyruvate	CA	O15_ICP	2:27508073	T/C	rs1260326	0.997	0.268	0.917	0.917	0.931	0.112	0.873	0.873	Missense	GCKR
C823	pyruvate	CA	RX_STATIN	2:27508073	T/C	rs1260326	0.997	0.351	0.872	0.871	0.931	0.336	0.863	0.863	Missense	GCKR
C823	pyruvate	CA	K11_GALLBILPANC	2:27508073	T/C	rs1260326	0.997	0.67	0.966	0.966	0.931	0.533	0.921	0.921	Missense	GCKR
C823	pyruvate	CA	CHOLELITH_BROAD	2:27508073	T/C	rs1260326	0.997	0.83	0.977	0.976	0.931	0.657	0.927	0.927	Missense	GCKR
C823	pyruvate	CA	K11_CHOLELITH	2:27508073	T/C	rs1260326	0.997	0.792	0.964	0.964	0.931	0.636	0.92	0.92	Missense	GCKR
C100001383	1-myristoyl-GPC (14:0)	LI	O15_ICP	2:27508073	T/C	rs1260326	0.974	0.112	0.9	0.9	0.974	0.112	0.9	0.9	Missense	GCKR
C100001383	1-myristoyl-GPC (14:0)	LI	RX_STATIN	2:27508073	T/C	rs1260326	0.974	0.336	0.9	0.9	0.974	0.336	0.9	0.9	Missense	GCKR
C100001383	1-myristoyl-GPC (14:0)	LI	K11_GALLBILPANC	2:27508073	T/C	rs1260326	0.974	0.533	0.959	0.959	0.974	0.533	0.959	0.959	Missense	GCKR
C100001383	1-myristoyl-GPC (14:0)	LI	CHOLELITH_BROAD	2:27508073	T/C	rs1260326	0.974	0.657	0.965	0.965	0.974	0.657	0.965	0.965	Missense	GCKR
C100001383	1-myristoyl-GPC (14:0)	LI	K11_CHOLELITH	2:27508073	T/C	rs1260326	0.974	0.636	0.953	0.953	0.974	0.636	0.953	0.953	Missense	GCKR
C100001461	1-stearoyl-GPE (18:0)	LI	CHOLELITH_BROAD	2:27508073	T/C	rs1260326	0.981	0.752	0.939	0.938	0.803	0.657	0.798	0.797	Missense	GCKR
C100001461	1-stearoyl-GPE (18:0)	LI	K11_CHOLELITH	2:27508073	T/C	rs1260326	0.981	0.726	0.905	0.904	0.803	0.636	0.79	0.79	Missense	GCKR
C100001461	1-stearoyl-GPE (18:0)	LI	K11_GALLBILPANC	2:27508073	T/C	rs1260326	0.981	0.609	0.913	0.912	0.803	0.533	0.793	0.793	Missense	GCKR
C100001461	1-stearoyl-GPE (18:0)	LI	O15_ICP	2:27508073	T/C	rs1260326	0.981	0.169	0.873	0.873	0.803	0.112	0.746	0.746	Missense	GCKR
C100001461	1-stearoyl-GPE (18:0)	LI	RX_STATIN	2:27508073	T/C	rs1260326	0.981	0.344	0.755	0.755	0.803	0.336	0.744	0.743	Missense	GCKR
C100001563	2-myristoyl-GPC (14:0)*	LI	K11_GALLBILPANC	2:27508073	T/C	rs1260326	0.988	0.533	0.973	0.973	0.988	0.533	0.973	0.973	Missense	GCKR
C100001563	2-myristoyl-GPC (14:0)*	LI	RX_STATIN	2:27508073	T/C	rs1260326	0.988	0.336	0.913	0.913	0.988	0.336	0.913	0.913	Missense	GCKR
C100001563	2-myristoyl-GPC (14:0)*	LI	K11_CHOLELITH	2:27508073	T/C	rs1260326	0.988	0.636	0.967	0.967	0.988	0.636	0.967	0.967	Missense	GCKR
C100001563	2-myristoyl-GPC (14:0)*	LI	CHOLELITH_BROAD	2:27508073	T/C	rs1260326	0.988	0.657	0.979	0.978	0.988	0.657	0.979	0.978	Missense	GCKR
C100001563	2-myristoyl-GPC (14:0)*	LI	O15_ICP	2:27508073	T/C	rs1260326	0.988	0.112	0.913	0.913	0.988	0.112	0.913	0.913	Missense	GCKR
C100001567	1-palmitoyl-GPE (16:0)	LI	RX_STATIN	2:27508073	T/C	rs1260326	0.983	0.344	0.701	0.7	0.749	0.336	0.694	0.693	Missense	GCKR
C100001567	1-palmitoyl-GPE (16:0)	LI	CHOLELITH_BROAD	2:27508073	T/C	rs1260326	0.983	0.752	0.921	0.92	0.749	0.657	0.745	0.744	Missense	GCKR
C100001567	1-palmitoyl-GPE (16:0)	LI	K11_CHOLELITH	2:27508073	T/C	rs1260326	0.983	0.726	0.876	0.875	0.749	0.636	0.738	0.737	Missense	GCKR
C100001567	1-palmitoyl-GPE (16:0)	LI	K11_GALLBILPANC	2:27508073	T/C	rs1260326	0.983	0.609	0.885	0.884	0.749	0.533	0.74	0.739	Missense	GCKR
C100001567	1-palmitoyl-GPE (16:0)	LI	O15_ICP	2:27508073	T/C	rs1260326	0.983	0.169	0.858	0.857	0.749	0.112	0.696	0.696	Missense	GCKR
C100001618	1-myristoylglycerol (14:0)	LI	K11_GALLBILPANC	2:27508073	T/C	rs1260326	0.98	0.609	0.934	0.934	0.881	0.533	0.87	0.87	Missense	GCKR
C100001618	1-myristoylglycerol (14:0)	LI	O15_ICP	2:27508073	T/C	rs1260326	0.98	0.169	0.885	0.885	0.881	0.112	0.819	0.819	Missense	GCKR
C100001618	1-myristoylglycerol (14:0)	LI	K11_CHOLELITH	2:27508073	T/C	rs1260326	0.98	0.726	0.929	0.929	0.881	0.636	0.867	0.867	Missense	GCKR
C100001618	1-myristoylglycerol (14:0)	LI	RX_STATIN	2:27508073	T/C	rs1260326	0.98	0.344	0.824	0.824	0.881	0.336	0.816	0.815	Missense	GCKR
C100001618	1-myristoylglycerol (14:0)	LI	CHOLELITH_BROAD	2:27508073	T/C	rs1260326	0.98	0.752	0.949	0.949	0.881	0.657	0.875	0.875	Missense	GCKR
C100001856	1-stearoyl-2-oleoyl-GPE (18:0/18:1)	LI	RX_STATIN	2:27508073	T/C	rs1260326	0.979	0.354	0.795	0.794	0.837	0.336	0.776	0.776	Missense	GCKR
C100001856	1-stearoyl-2-oleoyl-GPE (18:0/18:1)	LI	K11_CHOLELITH	2:27508073	T/C	rs1260326	0.979	0.795	0.926	0.925	0.837	0.636	0.828	0.827	Missense	GCKR
C100001856	1-stearoyl-2-oleoyl-GPE (18:0/18:1)	LI	O15_ICP	2:27508073	T/C	rs1260326	0.979	0.327	0.895	0.895	0.837	0.112	0.788	0.788	Missense	GCKR
C100001856	1-stearoyl-2-oleoyl-GPE (18:0/18:1)	LI	CHOLELITH_BROAD	2:27508073	T/C	rs1260326	0.979	0.836	0.949	0.948	0.837	0.657	0.834	0.833	Missense	GCKR
C100001856	1-stearoyl-2-oleoyl-GPE (18:0/18:1)	LI	K11_GALLBILPANC	2:27508073	T/C	rs1260326	0.979	0.675	0.93	0.929	0.837	0.533	0.829	0.828	Missense	GCKR
C100008952	1-palmitoleoylglycerol (16:1)*	LI	CHOLELITH_BROAD	2:27508073	T/C	rs1260326	0.974	0.856	0.955	0.953	0.922	0.657	0.919	0.918	Missense	GCKR
C100008952	1-palmitoleoylglycerol (16:1)*	LI	RX_STATIN	2:27508073	T/C	rs1260326	0.974	0.346	0.858	0.858	0.922	0.336	0.854	0.853	Missense	GCKR
C100008952	1-palmitoleoylglycerol (16:1)*	LI	O15_ICP	2:27508073	T/C	rs1260326	0.974	0.248	0.894	0.893	0.922	0.112	0.863	0.862	Missense	GCKR
C100008952	1-palmitoleoylglycerol (16:1)*	LI	K11_GALLBILPANC	2:27508073	T/C	rs1260326	0.974	0.82	0.952	0.951	0.922	0.533	0.917	0.916	Missense	GCKR
C100008952	1-palmitoleoylglycerol (16:1)*	LI	K11_CHOLELITH	2:27508073	T/C	rs1260326	0.974	0.847	0.947	0.946	0.922	0.636	0.914	0.913	Missense	GCKR
C100008992	1-stearoyl-2-docosahexaenoyl-GPE (18:0/22:6)*	LI	K11_CHOLELITH	2:27508073	T/C	rs1260326	0.993	0.779	0.947	0.947	0.907	0.636	0.895	0.895	Missense	GCKR
C100008992	1-stearoyl-2-docosahexaenoyl-GPE (18:0/22:6)*	LI	O15_ICP	2:27508073	T/C	rs1260326	0.993	0.25	0.899	0.899	0.907	0.112	0.848	0.848	Missense	GCKR
C100008992	1-stearoyl-2-docosahexaenoyl-GPE (18:0/22:6)*	LI	RX_STATIN	2:27508073	T/C	rs1260326	0.993	0.351	0.853	0.852	0.907	0.336	0.84	0.84	Missense	GCKR
C100008992	1-stearoyl-2-docosahexaenoyl-GPE (18:0/22:6)*	LI	K11_GALLBILPANC	2:27508073	T/C	rs1260326	0.993	0.66	0.95	0.95	0.907	0.533	0.897	0.897	Missense	GCKR
C100008992	1-stearoyl-2-docosahexaenoyl-GPE (18:0/22:6)*	LI	CHOLELITH_BROAD	2:27508073	T/C	rs1260326	0.993	0.818	0.959	0.958	0.907	0.657	0.903	0.902	Missense	GCKR
C100009138	1-myristoyl-2-linoleoyl-GPC (14:0/18:2)*	LI	RX_STATIN	2:27508073	T/C	rs1260326	0.955	0.352	0.765	0.764	0.811	0.336	0.752	0.752	Missense	GCKR
C100009138	1-myristoyl-2-linoleoyl-GPC (14:0/18:2)*	LI	O15_ICP	2:27508073	T/C	rs1260326	0.955	0.346	0.851	0.85	0.811	0.112	0.766	0.765	Missense	GCKR
C100009138	1-myristoyl-2-linoleoyl-GPC (14:0/18:2)*	LI	CHOLELITH_BROAD	2:27508073	T/C	rs1260326	0.955	0.934	0.911	0.905	0.811	0.657	0.814	0.81	Missense	GCKR
C100009138	1-myristoyl-2-linoleoyl-GPC (14:0/18:2)*	LI	K11_GALLBILPANC	2:27508073	T/C	rs1260326	0.955	0.88	0.904	0.9	0.811	0.533	0.81	0.808	Missense	GCKR
C100009138	1-myristoyl-2-linoleoyl-GPC (14:0/18:2)*	LI	K11_CHOLELITH	2:27508073	T/C	rs1260326	0.955	0.913	0.9	0.898	0.811	0.636	0.809	0.807	Missense	GCKR
C100009139	1-myristoyl-2-arachidonoyl-GPC (14:0/20:4)*	LI	K11_CHOLELITH	2:27508073	T/C	rs1260326	0.993	0.792	0.813	0.811	0.734	0.636	0.726	0.725	Missense	GCKR
C100009139	1-myristoyl-2-arachidonoyl-GPC (14:0/20:4)*	LI	K11_GALLBILPANC	2:27508073	T/C	rs1260326	0.993	0.67	0.816	0.814	0.734	0.533	0.728	0.726	Missense	GCKR
C100009139	1-myristoyl-2-arachidonoyl-GPC (14:0/20:4)*	LI	CHOLELITH_BROAD	2:27508073	T/C	rs1260326	0.993	0.83	0.83	0.826	0.734	0.657	0.734	0.731	Missense	GCKR
C100009139	1-myristoyl-2-arachidonoyl-GPC (14:0/20:4)*	LI	O15_ICP	2:27508073	T/C	rs1260326	0.993	0.268	0.778	0.777	0.734	0.112	0.688	0.688	Missense	GCKR
C100009139	1-myristoyl-2-arachidonoyl-GPC (14:0/20:4)*	LI	RX_STATIN	2:27508073	T/C	rs1260326	0.993	0.351	0.697	0.696	0.734	0.336	0.681	0.68	Missense	GCKR
C100009140	1-myristoyl-2-docosahexaenoyl-GPC (14:0/22:6)*	LI	RX_STATIN	2:27508073	T/C	rs1260326	0.999	0.351	0.75	0.749	0.789	0.336	0.732	0.731	Missense	GCKR
C100009140	1-myristoyl-2-docosahexaenoyl-GPC (14:0/22:6)*	LI	CHOLELITH_BROAD	2:27508073	T/C	rs1260326	0.999	0.83	0.883	0.88	0.789	0.657	0.788	0.786	Missense	GCKR
C100009140	1-myristoyl-2-docosahexaenoyl-GPC (14:0/22:6)*	LI	K11_CHOLELITH	2:27508073	T/C	rs1260326	0.999	0.792	0.867	0.866	0.789	0.636	0.781	0.78	Missense	GCKR
C100009140	1-myristoyl-2-docosahexaenoyl-GPC (14:0/22:6)*	LI	K11_GALLBILPANC	2:27508073	T/C	rs1260326	0.999	0.67	0.87	0.869	0.789	0.533	0.782	0.781	Missense	GCKR
C100009140	1-myristoyl-2-docosahexaenoyl-GPC (14:0/22:6)*	LI	O15_ICP	2:27508073	T/C	rs1260326	0.999	0.268	0.829	0.828	0.789	0.112	0.74	0.74	Missense	GCKR
C100010930	palmitoleoyl-linoleoyl-glycerol (16:1/18:2) [1]*	LI	O15_ICP	2:27508073	T/C	rs1260326	0.955	0.552	0.813	0.81	0.651	0.112	0.626	0.625	Missense	GCKR
C100010930	palmitoleoyl-linoleoyl-glycerol (16:1/18:2) [1]*	LI	K11_CHOLELITH	2:27508073	T/C	rs1260326	0.955	0.912	0.819	0.815	0.651	0.636	0.651	0.648	Missense	GCKR
C100010930	palmitoleoyl-linoleoyl-glycerol (16:1/18:2) [1]*	LI	CHOLELITH_BROAD	2:27508073	T/C	rs1260326	0.955	0.94	0.849	0.837	0.651	0.657	0.659	0.65	Missense	GCKR
C100010930	palmitoleoyl-linoleoyl-glycerol (16:1/18:2) [1]*	LI	K11_GALLBILPANC	2:27508073	T/C	rs1260326	0.955	0.888	0.836	0.829	0.651	0.533	0.653	0.649	Missense	GCKR
C100010930	palmitoleoyl-linoleoyl-glycerol (16:1/18:2) [1]*	LI	RX_STATIN	2:27508073	T/C	rs1260326	0.955	0.361	0.634	0.633	0.651	0.336	0.605	0.604	Missense	GCKR
C100010936	oleoyl-arachidonoyl-glycerol (18:1/20:4) [1]*	LI	O15_ICP	2:27508073	T/C	rs1260326	0.988	0.25	0.887	0.887	0.902	0.112	0.844	0.844	Missense	GCKR
C100010936	oleoyl-arachidonoyl-glycerol (18:1/20:4) [1]*	LI	K11_CHOLELITH	2:27508073	T/C	rs1260326	0.988	0.779	0.933	0.932	0.902	0.636	0.891	0.89	Missense	GCKR
C100010936	oleoyl-arachidonoyl-glycerol (18:1/20:4) [1]*	LI	CHOLELITH_BROAD	2:27508073	T/C	rs1260326	0.988	0.818	0.944	0.943	0.902	0.657	0.899	0.898	Missense	GCKR
C100010936	oleoyl-arachidonoyl-glycerol (18:1/20:4) [1]*	LI	K11_GALLBILPANC	2:27508073	T/C	rs1260326	0.988	0.66	0.936	0.935	0.902	0.533	0.893	0.892	Missense	GCKR
C100010936	oleoyl-arachidonoyl-glycerol (18:1/20:4) [1]*	LI	RX_STATIN	2:27508073	T/C	rs1260326	0.988	0.351	0.846	0.845	0.902	0.336	0.836	0.836	Missense	GCKR
C100015683	myristoyl-linoleoyl-glycerol (14:0/18:2) [1]*	LI	RX_STATIN	2:27508073	T/C	rs1260326	0.974	0.344	0.889	0.889	0.957	0.336	0.886	0.886	Missense	GCKR
C100015683	myristoyl-linoleoyl-glycerol (14:0/18:2) [1]*	LI	O15_ICP	2:27508073	T/C	rs1260326	0.974	0.152	0.902	0.902	0.957	0.112	0.888	0.888	Missense	GCKR
C100015683	myristoyl-linoleoyl-glycerol (14:0/18:2) [1]*	LI	CHOLELITH_BROAD	2:27508073	T/C	rs1260326	0.974	0.74	0.966	0.966	0.957	0.657	0.95	0.95	Missense	GCKR
C100015683	myristoyl-linoleoyl-glycerol (14:0/18:2) [1]*	LI	K11_GALLBILPANC	2:27508073	T/C	rs1260326	0.974	0.6	0.96	0.959	0.957	0.533	0.945	0.944	Missense	GCKR
C100015683	myristoyl-linoleoyl-glycerol (14:0/18:2) [1]*	LI	K11_CHOLELITH	2:27508073	T/C	rs1260326	0.974	0.713	0.956	0.955	0.957	0.636	0.941	0.941	Missense	GCKR
C1526	1-palmitoyl-2-oleoyl-GPE (16:0/18:1)	LI	CHOLELITH_BROAD	2:27508073	T/C	rs1260326	0.985	0.74	0.977	0.977	0.963	0.657	0.957	0.957	Missense	GCKR
C1526	1-palmitoyl-2-oleoyl-GPE (16:0/18:1)	LI	O15_ICP	2:27508073	T/C	rs1260326	0.985	0.152	0.912	0.912	0.963	0.112	0.894	0.894	Missense	GCKR
C1526	1-palmitoyl-2-oleoyl-GPE (16:0/18:1)	LI	K11_GALLBILPANC	2:27508073	T/C	rs1260326	0.985	0.6	0.97	0.97	0.963	0.533	0.951	0.951	Missense	GCKR
C1526	1-palmitoyl-2-oleoyl-GPE (16:0/18:1)	LI	RX_STATIN	2:27508073	T/C	rs1260326	0.985	0.344	0.897	0.896	0.963	0.336	0.892	0.892	Missense	GCKR
C1526	1-palmitoyl-2-oleoyl-GPE (16:0/18:1)	LI	K11_CHOLELITH	2:27508073	T/C	rs1260326	0.985	0.713	0.966	0.966	0.963	0.636	0.947	0.947	Missense	GCKR
C999919438	X - 19438	UN	RX_STATIN	2:27508073	T/C	rs1260326	0.984	0.351	0.891	0.891	0.956	0.336	0.885	0.885	Missense	GCKR
C999919438	X - 19438	UN	O15_ICP	2:27508073	T/C	rs1260326	0.984	0.25	0.919	0.918	0.956	0.112	0.894	0.894	Missense	GCKR
C999919438	X - 19438	UN	K11_CHOLELITH	2:27508073	T/C	rs1260326	0.984	0.779	0.968	0.968	0.956	0.636	0.943	0.943	Missense	GCKR
C999919438	X - 19438	UN	CHOLELITH_BROAD	2:27508073	T/C	rs1260326	0.984	0.818	0.978	0.978	0.956	0.657	0.951	0.951	Missense	GCKR
C999919438	X - 19438	UN	K11_GALLBILPANC	2:27508073	T/C	rs1260326	0.984	0.66	0.971	0.971	0.956	0.533	0.945	0.945	Missense	GCKR
C999924295	X - 24295	UN	CHOLELITH_BROAD	2:27508073	T/C	rs1260326	0.96	0.752	0.942	0.941	0.866	0.657	0.861	0.86	Missense	GCKR
C999924295	X - 24295	UN	K11_CHOLELITH	2:27508073	T/C	rs1260326	0.96	0.726	0.923	0.923	0.866	0.636	0.853	0.852	Missense	GCKR
C999924295	X - 24295	UN	O15_ICP	2:27508073	T/C	rs1260326	0.96	0.169	0.877	0.877	0.866	0.112	0.805	0.805	Missense	GCKR
C999924295	X - 24295	UN	K11_GALLBILPANC	2:27508073	T/C	rs1260326	0.96	0.609	0.929	0.928	0.866	0.533	0.856	0.855	Missense	GCKR
C999924295	X - 24295	UN	RX_STATIN	2:27508073	T/C	rs1260326	0.96	0.344	0.816	0.815	0.866	0.336	0.802	0.802	Missense	GCKR
C100003695	mannonate*	XE	K11_CHOLELITH	2:27508073	T/C	rs1260326	1	0.636	0.979	0.979	1	0.636	0.979	0.979	Missense	GCKR
C100003695	mannonate*	XE	CHOLELITH_BROAD	2:27508073	T/C	rs1260326	1	0.657	0.991	0.991	1	0.657	0.991	0.991	Missense	GCKR
C100003695	mannonate*	XE	O15_ICP	2:27508073	T/C	rs1260326	1	0.112	0.925	0.925	1	0.112	0.925	0.925	Missense	GCKR
C100003695	mannonate*	XE	RX_STATIN	2:27508073	T/C	rs1260326	1	0.336	0.925	0.925	1	0.336	0.925	0.925	Missense	GCKR
C100003695	mannonate*	XE	K11_GALLBILPANC	2:27508073	T/C	rs1260326	1	0.533	0.985	0.985	1	0.533	0.985	0.985	Missense	GCKR
C503	serine	AA	CHOLELITH_BROAD	2:27519736	T/C	rs780093	0.98	0.964	0.609	0.555	0.139	0.078	0.142	0.138	Intron	GCKR
C503	serine	AA	K11_GALLBILPANC	2:27519736	T/C	rs780093	0.98	0.966	0.673	0.622	0.139	0.061	0.141	0.137	Intron	GCKR
C100009141	1-stearoyl-2-docosapentaenoyl-GPC (18:0/22:5n3)*	LI	K11_CHOLELITH	2:27519736	T/C	rs780093	0.997	0.779	0.517	0.513	0.284	0.066	0.252	0.251	Intron	GCKR
C100009141	1-stearoyl-2-docosapentaenoyl-GPC (18:0/22:5n3)*	LI	O15_ICP	2:27519736	T/C	rs780093	0.997	0.25	0.513	0.511	0.284	0.098	0.264	0.263	Intron	GCKR
C100009141	1-stearoyl-2-docosapentaenoyl-GPC (18:0/22:5n3)*	LI	K11_GALLBILPANC	2:27519736	T/C	rs780093	0.997	0.66	0.526	0.521	0.284	0.061	0.258	0.258	Intron	GCKR
C100009141	1-stearoyl-2-docosapentaenoyl-GPC (18:0/22:5n3)*	LI	CHOLELITH_BROAD	2:27519736	T/C	rs780093	0.997	0.818	0.549	0.538	0.284	0.078	0.273	0.272	Intron	GCKR
C1114	3-aminoisobutyrate	NU	K11_GALLBILPANC	2:27529596	G/A	rs11127048	0.993	0.88	0.888	0.884	0.513	0.01	0.418	0.418	Intergenic	-
C1114	3-aminoisobutyrate	NU	CHOLELITH_BROAD	2:27529596	G/A	rs11127048	0.993	0.934	0.937	0.932	0.513	0.012	0.464	0.464	Intergenic	-
C1114	3-aminoisobutyrate	NU	K11_CHOLELITH	2:27529596	G/A	rs11127048	0.993	0.913	0.873	0.87	0.513	0.013	0.406	0.406	Intergenic	-
C1114	3-aminoisobutyrate	NU	O15_ICP	2:27529596	G/A	rs11127048	0.993	0.346	0.806	0.805	0.513	0.017	0.369	0.369	Intergenic	-
C564	threonine	AA	CHOLELITH_BROAD	2:27530004	C/T	rs6753534	0.986	0.962	0.583	0.528	0.117	0.004	0.099	0.099	Intergenic	-
C100000966	pyroglutamylglutamine	PE	J10_TONSILLITIS	2:37349772	G/C	rs79609894	0.998	0	0.692	0.673	0.162	0	0.147	0.143	Intron	QPCT
C100001269	campesterol	LI	E4_LIPOPROT	2:43846742	T/C	rs6544713	1	0.456	0.902	0.901	0.617	0.092	0.546	0.545	Intron	ABCG8
C100001269	campesterol	LI	K11_GALLBILPANC	2:43846742	T/C	rs6544713	1	0.996	0.878	0.727	0.617	0.001	0.533	0.533	Intron	ABCG8
C100001269	campesterol	LI	K11_CHOLELITH	2:43846742	T/C	rs6544713	1	0.995	0.754	0.646	0.617	0.001	0.454	0.454	Intron	ABCG8
C100001269	campesterol	LI	RX_STATIN	2:43846742	T/C	rs6544713	1	0.999	1	0.999	0.617	0.163	0.616	0.616	Intron	ABCG8
C100001269	campesterol	LI	K11_GIDISEASES	2:43852171	C/A	rs72875462	1	0.998	0.999	0.602	0.096	0.008	0.061	0.058	Intron	ABCG8
C100001269	campesterol	LI	K11_CHOLECYST	2:43857461	A/T	rs9753033	1	0.973	0.963	0.907	0.096	0.023	0.094	0.093	Intron	ABCG8
C100001269	campesterol	LI	E4_LIPOPROT	2:43857461	A/T	rs9753033	1	0.975	0.926	0.916	0.096	0.107	0.097	0.096	Intron	ABCG8
C100001269	campesterol	LI	RX_STATIN	2:43857461	A/T	rs9753033	1	0.998	0.945	0.78	0.096	0.156	0.122	0.096	Intron	ABCG8
C100021324	3,5-dichloro-2,6-dihydroxybenzoic acid	XE	E4_LACTONAS	2:135381057	A/G	rs3940549	0.996	0.999	0.995	0.912	0.222	0.043	0.217	0.214	Intron	ZRANB3
C100001083	indolepropionate	AA	E4_LACTONAS	2:135851076	G/A	rs4988235	0.99	1	1	0.893	0.16	0.104	0.169	0.158	Intron	MCM6
C100000580	1,5-anhydroglucitol (1,5-AG)	CA	E4_LACTONAS	2:135851076	G/A	rs4988235	1	0.986	0.974	0.956	0.373	0.157	0.366	0.364	Intron	MCM6
C999911795	X - 11795	UN	E4_LACTONAS	2:135851076	G/A	rs4988235	0.988	0.914	0.874	0.861	0.403	0.157	0.368	0.366	Intron	MCM6
C100001026	galactonate	CA	E4_LACTONAS	2:135950412	T/C	rs6754311	0.995	0.999	0.996	0.933	0.206	0.152	0.213	0.204	Intron	DARS1
C100000015	xanthurenate	AA	CHOLELITH_BROAD	2:233693556	A/C	rs1105879	0.994	0.084	0.5	0.5	0.242	0.017	0.123	0.122	Missense	UGT1A6
C100021787	N-acetyl-4-chlorophenylalanine	XE	CHOLELITH_BROAD	2:233693556	A/C	rs1105879	0.984	0.637	0.705	0.703	0.415	0.017	0.298	0.298	Missense	UGT1A6
C999910458	X - 10458	UN	K11_GALLBILPANC	2:233755940	ATC/A	rs35754645	0.984	0.738	0.824	0.822	0.183	0.146	0.178	0.178	Intron	UGT1A4
C999910458	X - 10458	UN	K11_CHOLELITH	2:233755940	ATC/A	rs35754645	0.984	0.731	0.803	0.802	0.183	0.124	0.169	0.169	Intron	UGT1A4
C999910458	X - 10458	UN	CHOLELITH_BROAD	2:233755940	ATC/A	rs35754645	0.984	0.65	0.827	0.825	0.183	0.11	0.174	0.173	Intron	UGT1A4
C999923974	X - 23974	UN	K11_CHOLELITH	2:233755940	ATC/A	rs35754645	0.969	0.669	0.759	0.758	0.205	0.124	0.187	0.186	Intron	UGT1A4
C999923974	X - 23974	UN	CHOLELITH_BROAD	2:233755940	ATC/A	rs35754645	0.969	0.601	0.799	0.797	0.205	0.11	0.193	0.193	Intron	UGT1A4
C999923974	X - 23974	UN	K11_GALLBILPANC	2:233755940	ATC/A	rs35754645	0.969	0.756	0.819	0.816	0.205	0.146	0.2	0.199	Intron	UGT1A4
C100001950	bilirubin (E,E)*	CV	K11_CHOLELITH	2:233759924	C/T	rs887829	1	0.516	0.876	0.875	0.25	0.134	0.22	0.22	Intron	UGT1A4
C100001950	bilirubin (E,E)*	CV	CHOLELITH_BROAD	2:233759924	C/T	rs887829	1	0.443	0.918	0.917	0.25	0.112	0.23	0.23	Intron	UGT1A4
C100001951	bilirubin (E,Z or Z,E)*	CV	K11_CHOLELITH	2:233759924	C/T	rs887829	1	0.641	0.904	0.904	0.244	0.134	0.221	0.221	Intron	UGT1A4
C100001951	bilirubin (E,Z or Z,E)*	CV	CHOLELITH_BROAD	2:233759924	C/T	rs887829	1	0.552	0.933	0.932	0.244	0.112	0.228	0.227	Intron	UGT1A4
C1090	bilirubin (Z,Z)	CV	CHOLELITH_BROAD	2:233759924	C/T	rs887829	1	0.443	0.918	0.917	0.25	0.112	0.23	0.23	Intron	UGT1A4
C1090	bilirubin (Z,Z)	CV	K11_CHOLELITH	2:233759924	C/T	rs887829	1	0.516	0.876	0.875	0.25	0.134	0.22	0.22	Intron	UGT1A4
C250	biliverdin	CV	CHOLELITH_BROAD	2:233759924	C/T	rs887829	1	0.443	0.918	0.917	0.25	0.112	0.23	0.23	Intron	UGT1A4
C250	biliverdin	CV	K11_CHOLELITH	2:233759924	C/T	rs887829	1	0.516	0.876	0.875	0.25	0.134	0.22	0.22	Intron	UGT1A4
C999911441	X - 11441	UN	K11_CHOLELITH	2:233759924	C/T	rs887829	0.998	0.641	0.893	0.892	0.242	0.134	0.22	0.22	Intron	UGT1A4
C999911442	X - 11442	UN	CHOLELITH_BROAD	2:233759924	C/T	rs887829	1	0.552	0.924	0.923	0.244	0.112	0.227	0.227	Intron	UGT1A4
C999911442	X - 11442	UN	K11_CHOLELITH	2:233759924	C/T	rs887829	1	0.641	0.896	0.895	0.244	0.134	0.221	0.221	Intron	UGT1A4
C999911522	X - 11522	UN	K11_CHOLELITH	2:233759924	C/T	rs887829	1	0.641	0.904	0.904	0.244	0.134	0.222	0.222	Intron	UGT1A4
C999911530	X - 11530	UN	CHOLELITH_BROAD	2:233759924	C/T	rs887829	1	0.552	0.932	0.932	0.247	0.112	0.23	0.23	Intron	UGT1A4
C999911530	X - 11530	UN	K11_CHOLELITH	2:233759924	C/T	rs887829	1	0.641	0.904	0.904	0.247	0.134	0.224	0.224	Intron	UGT1A4
C999916946	X - 16946	UN	K11_CHOLELITH	2:233759924	C/T	rs887829	0.999	0.516	0.875	0.875	0.25	0.134	0.22	0.22	Intron	UGT1A4
C999921448	X - 21448	UN	K11_CHOLELITH	2:233759924	C/T	rs887829	0.997	0.516	0.873	0.873	0.249	0.134	0.219	0.219	Intron	UGT1A4
C999921448	X - 21448	UN	CHOLELITH_BROAD	2:233759924	C/T	rs887829	0.997	0.443	0.915	0.915	0.249	0.112	0.229	0.229	Intron	UGT1A4
C999921796	X - 21796	UN	K11_CHOLELITH	2:233759924	C/T	rs887829	1	0.641	0.82	0.819	0.211	0.134	0.192	0.191	Intron	UGT1A4
C999921796	X - 21796	UN	CHOLELITH_BROAD	2:233759924	C/T	rs887829	1	0.552	0.846	0.845	0.211	0.112	0.197	0.197	Intron	UGT1A4
C999924849	X - 24849	UN	CHOLELITH_BROAD	2:233759924	C/T	rs887829	1	0.552	0.932	0.932	0.242	0.112	0.226	0.226	Intron	UGT1A4
C999924849	X - 24849	UN	K11_CHOLELITH	2:233759924	C/T	rs887829	1	0.641	0.904	0.904	0.242	0.134	0.219	0.219	Intron	UGT1A4
C100001950	bilirubin (E,E)*	CV	K11_GALLBILPANC	2:233763993	G/T	rs6742078	1	0.581	0.952	0.951	0.25	0.15	0.238	0.238	Intron	UGT1A4
C100001951	bilirubin (E,Z or Z,E)*	CV	K11_GALLBILPANC	2:233763993	G/T	rs6742078	1	0.727	0.968	0.967	0.244	0.15	0.236	0.236	Intron	UGT1A4
C1090	bilirubin (Z,Z)	CV	K11_GALLBILPANC	2:233763993	G/T	rs6742078	1	0.581	0.952	0.951	0.25	0.15	0.238	0.238	Intron	UGT1A4
C250	biliverdin	CV	K11_GALLBILPANC	2:233763993	G/T	rs6742078	1	0.581	0.952	0.951	0.25	0.15	0.238	0.238	Intron	UGT1A4
C999911441	X - 11441	UN	CHOLELITH_BROAD	2:233763993	G/T	rs6742078	0.998	0.552	0.921	0.92	0.242	0.112	0.226	0.226	Intron	UGT1A4
C999911441	X - 11441	UN	K11_GALLBILPANC	2:233763993	G/T	rs6742078	0.998	0.727	0.956	0.955	0.242	0.15	0.235	0.235	Intron	UGT1A4
C999911442	X - 11442	UN	K11_GALLBILPANC	2:233763993	G/T	rs6742078	1	0.727	0.959	0.958	0.244	0.15	0.236	0.236	Intron	UGT1A4
C999911522	X - 11522	UN	K11_GALLBILPANC	2:233763993	G/T	rs6742078	1	0.727	0.968	0.967	0.244	0.15	0.237	0.237	Intron	UGT1A4
C999911522	X - 11522	UN	CHOLELITH_BROAD	2:233763993	G/T	rs6742078	1	0.552	0.932	0.932	0.244	0.112	0.228	0.228	Intron	UGT1A4
C999911530	X - 11530	UN	K11_GALLBILPANC	2:233763993	G/T	rs6742078	1	0.727	0.968	0.967	0.247	0.15	0.239	0.239	Intron	UGT1A4
C999916946	X - 16946	UN	K11_GALLBILPANC	2:233763993	G/T	rs6742078	0.999	0.581	0.951	0.95	0.25	0.15	0.238	0.238	Intron	UGT1A4
C999916946	X - 16946	UN	CHOLELITH_BROAD	2:233763993	G/T	rs6742078	0.999	0.443	0.917	0.916	0.25	0.112	0.229	0.229	Intron	UGT1A4
C999921448	X - 21448	UN	K11_GALLBILPANC	2:233763993	G/T	rs6742078	0.997	0.581	0.949	0.948	0.249	0.15	0.238	0.238	Intron	UGT1A4
C999921796	X - 21796	UN	K11_GALLBILPANC	2:233763993	G/T	rs6742078	1	0.727	0.878	0.877	0.211	0.15	0.205	0.204	Intron	UGT1A4
C999924849	X - 24849	UN	K11_GALLBILPANC	2:233763993	G/T	rs6742078	1	0.727	0.968	0.967	0.242	0.15	0.234	0.234	Intron	UGT1A4
C100002070	2-hydroxyglutarate	LI	J10_LOWCHRON	2:241770392	C/T	rs7599470	0.997	0.043	0.711	0.702	0.291	0.005	0.199	0.198	Downstream	D2HGDH
C1083	N-acetylmethionine	AA	K11_IBD_STRICT	3:50694546	C/T	rs544108035	1	0	0.52	0.516	0.416	0	0.232	0.232	Intron	DOCK3
C100001851	N-acetylserine	AA	K11_IBD_STRICT	3:50741962	C/T	rs879887838	0.993	0.001	0.525	0.52	0.401	0	0.224	0.223	Intron	DOCK3
C1134	urate	NU	GOUT_NOS	4:9996816	C/T	rs10939650	0.999	0.84	0.93	0.921	0.268	0.045	0.245	0.245	Synonymous	SLC2A9
C1134	urate	NU	M13_POLYARTHROPATHIES	4:9996816	C/T	rs10939650	0.999	0.912	0.972	0.951	0.268	0.093	0.257	0.255	Synonymous	SLC2A9
C1134	urate	NU	GOUT_IDIO	4:9996816	C/T	rs10939650	0.999	0.419	0.784	0.781	0.268	0.043	0.213	0.213	Synonymous	SLC2A9
C1134	urate	NU	GOUT_STRICT	4:9996816	C/T	rs10939650	0.999	0.659	0.918	0.916	0.268	0.027	0.241	0.241	Synonymous	SLC2A9
C1134	urate	NU	GOUT	4:9996816	C/T	rs10939650	0.999	0.965	0.954	0.943	0.268	0.007	0.248	0.248	Synonymous	SLC2A9
C1134	urate	NU	M13_GOUT	4:9996816	C/T	rs10939650	0.999	0.991	0.992	0.984	0.268	0.015	0.264	0.264	Synonymous	SLC2A9
C999922771	X - 22771	UN	E4_METABOLIA	4:72882942	G/A	rs546498715	0.993	0.755	0.712	0.704	0.262	0.009	0.17	0.17	Intergenic	-
C999922771	X - 22771	UN	E4_HYPERCHOL	4:72882942	G/A	rs546498715	0.993	0.986	0.923	0.911	0.262	0.005	0.238	0.238	Intergenic	-
C100009232	thioproline	XE	E4_METABOLIA	4:72882942	G/A	rs546498715	0.994	0.755	0.717	0.71	0.291	0.009	0.19	0.19	Intergenic	-
C100009232	thioproline	XE	E4_HYPERCHOL	4:72882942	G/A	rs546498715	0.994	0.986	0.935	0.925	0.291	0.005	0.264	0.264	Intergenic	-
C241	phenylpyruvate	AA	E4_METABOLIA	4:72902905	G/T	rs181948526	0.978	0.663	0.606	0.599	0.519	0.009	0.299	0.299	Intergenic	-
C241	phenylpyruvate	AA	E4_HYPERCHOL	4:72902905	G/T	rs181948526	0.978	0.874	0.603	0.597	0.519	0.006	0.31	0.31	Intergenic	-
C999916964	X - 16964	UN	E4_METABOLIA	4:72902905	G/T	rs181948526	0.996	0.755	0.714	0.706	0.258	0.009	0.168	0.168	Intergenic	-
C999916964	X - 16964	UN	E4_HYPERCHOL	4:72902905	G/T	rs181948526	0.996	0.986	0.928	0.917	0.258	0.006	0.237	0.237	Intergenic	-
C565	tryptophan	AA	E4_HYPERCHOL	4:73646563	G/A	rs573930512	0.997	0.982	0.785	0.759	0.194	0.638	0.211	0.194	Intergenic	-
C565	tryptophan	AA	E4_METABOLIA	4:73646563	G/A	rs573930512	0.997	0.749	0.664	0.655	0.194	0.431	0.197	0.192	Intergenic	-
C565	tryptophan	AA	E4_LIPOPROT	4:73646563	G/A	rs573930512	0.997	0.906	0.529	0.513	0.194	0.735	0.206	0.194	Intergenic	-
C100004112	3-methyl catechol sulfate (1)	XE	E4_METABOLIA	4:73646563	G/A	rs573930512	0.999	0.749	0.536	0.524	0.124	0.431	0.129	0.122	Intergenic	-
C100004112	3-methyl catechol sulfate (1)	XE	E4_HYPERCHOL	4:73646563	G/A	rs573930512	0.999	0.982	0.659	0.617	0.124	0.638	0.151	0.124	Intergenic	-
C498	retinol (Vitamin A)	CV	E4_METABOLIA	4:73787556	G/A	rs184178069	0.996	0.779	0.741	0.733	0.194	0.019	0.156	0.156	Intergenic	-
C498	retinol (Vitamin A)	CV	E4_HYPERCHOL	4:73787556	G/A	rs184178069	0.996	0.998	0.908	0.821	0.194	0.012	0.192	0.192	Intergenic	-
C100021324	3,5-dichloro-2,6-dihydroxybenzoic acid	XE	M13_POLYARTHROPATHIES	4:88117930	A/G	rs1481012	1	0.994	0.998	0.978	0.216	0.182	0.217	0.214	Intron	ABCG2
C100021324	3,5-dichloro-2,6-dihydroxybenzoic acid	XE	GOUT_STRICT	4:88117930	A/G	rs1481012	1	1	1	0.999	0.216	0.105	0.216	0.216	Intron	ABCG2
C100021324	3,5-dichloro-2,6-dihydroxybenzoic acid	XE	GOUT	4:88117930	A/G	rs1481012	1	1	1	0.999	0.216	0.111	0.216	0.216	Intron	ABCG2
C100021324	3,5-dichloro-2,6-dihydroxybenzoic acid	XE	GOUT_NOS	4:88117930	A/G	rs1481012	1	1	1	0.995	0.216	0.12	0.216	0.215	Intron	ABCG2
C100021324	3,5-dichloro-2,6-dihydroxybenzoic acid	XE	M13_GOUT	4:88117930	A/G	rs1481012	1	0.983	0.998	0.996	0.216	0.133	0.216	0.216	Intron	ABCG2
C100021324	3,5-dichloro-2,6-dihydroxybenzoic acid	XE	GOUT_IDIO	4:88117930	A/G	rs1481012	1	0.831	0.966	0.963	0.216	0.105	0.21	0.209	Intron	ABCG2
C100006082	4-hydroxychlorothalonil	XE	GOUT_STRICT	4:88125050	C/T	rs141471965	0.994	1	1	0.994	0.282	0.11	0.282	0.282	Intron	ABCG2
C100006082	4-hydroxychlorothalonil	XE	GOUT	4:88125050	C/T	rs141471965	0.994	1	1	0.993	0.282	0.075	0.282	0.281	Intron	ABCG2
C100006082	4-hydroxychlorothalonil	XE	GOUT_NOS	4:88125050	C/T	rs141471965	0.994	1	1	0.989	0.282	0.074	0.28	0.28	Intron	ABCG2
C100006082	4-hydroxychlorothalonil	XE	GOUT_IDIO	4:88125050	C/T	rs141471965	0.994	0.831	0.96	0.957	0.282	0.089	0.271	0.271	Intron	ABCG2
C100006082	4-hydroxychlorothalonil	XE	M13_POLYARTHROPATHIES	4:88125050	C/T	rs141471965	0.994	0.994	0.998	0.969	0.282	0.086	0.276	0.274	Intron	ABCG2
C100006082	4-hydroxychlorothalonil	XE	M13_GOUT	4:88125050	C/T	rs141471965	0.994	0.983	0.994	0.99	0.282	0.072	0.281	0.28	Intron	ABCG2
C100021707	3-bromo-5-chloro-2,6-dihydroxybenzoic acid*	XE	M13_GOUT	4:88125050	C/T	rs141471965	1	0.983	0.998	0.996	0.171	0.072	0.17	0.17	Intron	ABCG2
C100021707	3-bromo-5-chloro-2,6-dihydroxybenzoic acid*	XE	GOUT	4:88125050	C/T	rs141471965	1	1	1	0.999	0.171	0.075	0.171	0.171	Intron	ABCG2
C100021707	3-bromo-5-chloro-2,6-dihydroxybenzoic acid*	XE	GOUT_STRICT	4:88125050	C/T	rs141471965	1	1	1	0.999	0.171	0.11	0.171	0.171	Intron	ABCG2
C100021707	3-bromo-5-chloro-2,6-dihydroxybenzoic acid*	XE	GOUT_IDIO	4:88125050	C/T	rs141471965	1	0.831	0.965	0.963	0.171	0.089	0.165	0.164	Intron	ABCG2
C100021707	3-bromo-5-chloro-2,6-dihydroxybenzoic acid*	XE	M13_POLYARTHROPATHIES	4:88125050	C/T	rs141471965	1	0.994	0.998	0.975	0.171	0.086	0.168	0.166	Intron	ABCG2
C100021707	3-bromo-5-chloro-2,6-dihydroxybenzoic acid*	XE	GOUT_NOS	4:88125050	C/T	rs141471965	1	1	1	0.995	0.171	0.074	0.17	0.17	Intron	ABCG2
C100001051	1-methylhistidine	AA	CD2_BENIGN	5:1188170	G/A	rs11133665	0.984	0	0.654	0.651	0.874	0	0.593	0.592	Intergenic	-
C100001051	1-methylhistidine	AA	CD2_BENIGN_EXALLC	5:1188170	G/A	rs11133665	0.984	0	0.739	0.738	0.874	0	0.667	0.667	Intergenic	-
C100004635	methionine sulfone	AA	CD2_BENIGN_EXALLC	5:1188170	G/A	rs11133665	0.998	0	0.762	0.761	0.996	0	0.76	0.76	Intergenic	-
C100004635	methionine sulfone	AA	CD2_BENIGN	5:1188170	G/A	rs11133665	0.998	0	0.678	0.676	0.996	0	0.675	0.675	Intergenic	-
C100015962	N,N,N-trimethyl-5-aminovalerate	AA	I9_ANGIO	6:14131013	A/T	rs853358	0.998	0	0.702	0.702	0.998	0	0.702	0.702	Intron	CD83
C100000007	carnitine	LI	I9_ANGIO	6:14131013	A/T	rs853358	0.997	0	0.701	0.701	0.997	0	0.701	0.701	Intron	CD83
C999911381	X - 11381	UN	RX_STATIN	6:160143444	C/G	rs662138	0.998	0.975	0.721	0.656	0.651	0.705	0.697	0.65	Intron	SLC22A1
C100005850	3-methylglutarylcarnitine (2)	AA	RX_STATIN	6:160154334	G/A	rs11753995	0.999	0.975	0.851	0.816	0.339	0.145	0.341	0.336	Intron	SLC22A1
C100006614	adipoylcarnitine (C6-DC)	LI	RX_STATIN	6:160154334	G/A	rs11753995	0.999	0.977	0.938	0.923	0.497	0.145	0.495	0.493	Intron	SLC22A1
C100009407	pimeloylcarnitine/3-methyladipoylcarnitine (C7-DC)	LI	RX_STATIN	6:160157828	T/C	rs1564348	1	0.27	0.814	0.814	0.637	0.126	0.514	0.514	Intron	SLC22A1
C999924422	X - 24422	UN	RX_STATIN	6:160157828	T/C	rs1564348	0.996	0.975	0.945	0.932	0.576	0.126	0.571	0.57	Intron	SLC22A1
C100020487	N-acetyl-isoputreanine	AA	T2D	7:150827593	T/C	rs10952289	1	0.018	0.738	0.737	0.519	0.006	0.384	0.384	Intron	AOC1
C100020487	N-acetyl-isoputreanine	AA	E4_DM2_STRICT	7:150827593	T/C	rs10952289	1	0.018	0.765	0.765	0.519	0.006	0.398	0.398	Intron	AOC1
C100020487	N-acetyl-isoputreanine	AA	E4_DM2	7:150827593	T/C	rs10952289	1	0.019	0.742	0.741	0.519	0.006	0.383	0.383	Intron	AOC1
C100016038	(N(1) + N(8))-acetylspermidine	AA	T2D	7:150845623	G/A	rs6977416	0.999	0.533	0.951	0.941	0.46	0.018	0.432	0.432	Intron	AOC1
C100016038	(N(1) + N(8))-acetylspermidine	AA	E4_DM2_STRICT	7:150845623	G/A	rs6977416	0.999	0.551	0.959	0.949	0.46	0.019	0.436	0.436	Intron	AOC1
C100016038	(N(1) + N(8))-acetylspermidine	AA	E4_DM2	7:150845623	G/A	rs6977416	0.999	0.338	0.879	0.865	0.46	0.011	0.399	0.399	Intron	AOC1
C999912844	X - 12844	UN	RX_STATIN	8:9320758	A/T	rs6984305	0.996	0.931	0.761	0.742	0.444	0.005	0.271	0.271	Upstream	AC022784.1
C100000015	xanthurenate	AA	RX_STATIN	8:9323885	A/G	rs2169387	0.999	0.982	0.932	0.91	0.169	0.072	0.168	0.167	Upstream	AC022784.1
C100002514	hydantoin-5-propionate	AA	RX_STATIN	8:9325592	A/AAGAAGAAAGGG	rs111675407	0.989	0.982	0.982	0.977	0.325	0.088	0.322	0.321	Intron	AC022784.1
C340	glycine	AA	RX_STATIN	8:9326721	G/A	rs4240624	0.994	0.918	0.966	0.964	0.181	0.18	0.178	0.178	Intron	AC022784.1
C100001579	2-hydroxypalmitate	LI	RX_STATIN	8:9327636	T/C	rs2126259	0.99	0.987	0.977	0.967	0.197	0.024	0.191	0.19	Intron	AC022784.1
C100001733	hexanoylglutamine	LI	RX_STATIN	8:9327636	T/C	rs2126259	0.999	0.982	0.973	0.964	0.29	0.024	0.279	0.278	Intron	AC022784.1
C254	3-hydroxybutyrate (BHBA)	LI	RX_STATIN	8:9327636	T/C	rs2126259	0.988	0.982	0.964	0.953	0.297	0.024	0.285	0.285	Intron	AC022784.1
C100021000	hydroxypalmitoyl sphingomyelin (d18:1/16:0(OH))**	LI	RX_STATIN	8:9329732	A/G	rs1461729	0.998	1	1	0.987	0.242	0.023	0.239	0.239	Intron	AC022784.1
C1113	4-acetamidobutanoate	AA	RX_STATIN	8:18415025	C/T	rs35246381	1	0.742	0.907	0.906	0.26	0.086	0.232	0.232	Intergenic	-
C192	N-acetylputrescine	AA	RX_STATIN	8:18415025	C/T	rs35246381	0.999	0.523	0.835	0.835	0.372	0.086	0.303	0.303	Intergenic	-
C100001253	N-acetylglutamine	AA	RX_STATIN	8:18415125	T/C	rs35570672	0.987	0.845	0.927	0.925	0.151	0.101	0.142	0.142	Intergenic	-
C999912410	X - 12410	UN	RX_STATIN	8:18415125	T/C	rs35570672	0.989	0.848	0.916	0.913	0.214	0.101	0.202	0.202	Intergenic	-
C100001400	1-methylurate	XE	RX_STATIN	8:18415125	T/C	rs35570672	1	0.845	0.942	0.941	0.207	0.101	0.194	0.194	Intergenic	-
C100001402	5-acetylamino-6-formylamino-3-methyluracil	XE	RX_STATIN	8:18415371	G/A	rs1495741	1	0.623	0.875	0.874	0.288	0.128	0.257	0.257	Intergenic	-
C100001403	5-acetylamino-6-amino-3-methyluracil	XE	RX_STATIN	8:18415371	G/A	rs1495741	0.996	0.623	0.868	0.867	0.215	0.128	0.192	0.192	Intergenic	-
C100001405	1-methylxanthine	XE	RX_STATIN	8:18415371	G/A	rs1495741	1	0.845	0.943	0.941	0.211	0.128	0.201	0.201	Intergenic	-
C999918913	X - 18913	UN	I9_OTHHEART	8:27536817	A/AGTC	rs71553864	1	0	0.914	0.914	1	0	0.914	0.914	Inframe insertion	EPHX2
C302	deoxycholate	LI	K11_CHOLELITH	8:58485902	G/A	rs10504255	0.973	0.844	0.78	0.778	0.241	0.036	0.206	0.206	Downstream	CYP7A1
C302	deoxycholate	LI	K11_GALLBILPANC	8:58485902	G/A	rs10504255	0.973	0.761	0.795	0.791	0.241	0.022	0.201	0.201	Downstream	CYP7A1
C302	deoxycholate	LI	O15_ICP	8:58485902	G/A	rs10504255	0.973	0.727	0.919	0.916	0.241	0.106	0.235	0.235	Downstream	CYP7A1
C302	deoxycholate	LI	CHOLELITH_BROAD	8:58485902	G/A	rs10504255	0.973	0.738	0.738	0.734	0.241	0.017	0.189	0.189	Downstream	CYP7A1
C999916397	X - 16397	UN	H7_USEOFEYEANTIALLERGENS	8:70695768	G/A	rs77934996	0.978	0.003	0.629	0.575	0.018	0	0.012	0.012	Intron	XKR9
C999924418	X - 24418	UN	K11_GASTRODUOULC	8:142911448	C/A	rs3802230	0.997	0	0.881	0.879	0.266	0	0.235	0.235	3' UTR	CYP11B2
C100001269	campesterol	LI	K11_GALLBILPANC	9:133263362	GCGCCCACCACTA/G	rs1381383189	0.992	0.303	0.629	0.628	0.499	0.015	0.276	0.276	Intron	ABO
C100001269	campesterol	LI	K11_CHOLELITH	9:133263362	GCGCCCACCACTA/G	rs1381383189	0.992	0.497	0.686	0.685	0.499	0.035	0.325	0.325	Intron	ABO
C100001269	campesterol	LI	R18_OEDEMA_NOT_ELSEW_CLASSIFIED	9:133263362	GCGCCCACCACTA/G	rs1381383189	0.992	0.902	0.9	0.866	0.499	0.229	0.5	0.492	Intron	ABO
C100001269	campesterol	LI	I9_DVTANDPULM	9:133263362	GCGCCCACCACTA/G	rs1381383189	0.992	0.405	0.859	0.846	0.499	0.014	0.47	0.47	Intron	ABO
C100001269	campesterol	LI	I9_CVD	9:133263362	GCGCCCACCACTA/G	rs1381383189	0.992	0.454	0.904	0.88	0.499	0.046	0.496	0.493	Intron	ABO
C100001269	campesterol	LI	FG_CVD	9:133263362	GCGCCCACCACTA/G	rs1381383189	0.992	0.242	0.882	0.867	0.499	0.018	0.484	0.483	Intron	ABO
C100001269	campesterol	LI	I9_PHLETHROM	9:133263362	GCGCCCACCACTA/G	rs1381383189	0.992	0.828	0.903	0.853	0.499	0.154	0.494	0.485	Intron	ABO
C100001269	campesterol	LI	CHOLELITH_BROAD	9:133263362	GCGCCCACCACTA/G	rs1381383189	0.992	0.44	0.777	0.776	0.499	0.03	0.373	0.373	Intron	ABO
C100001269	campesterol	LI	FG_PULMHEART	9:133263362	GCGCCCACCACTA/G	rs1381383189	0.992	0.262	0.63	0.608	0.499	0.048	0.357	0.355	Intron	ABO
C100001269	campesterol	LI	RX_STATIN	9:133263362	GCGCCCACCACTA/G	rs1381383189	0.992	0.999	0.982	0.888	0.499	0.301	0.527	0.499	Intron	ABO
C100001269	campesterol	LI	I9_PULMEMB	9:133263362	GCGCCCACCACTA/G	rs1381383189	0.992	0.262	0.643	0.622	0.499	0.048	0.365	0.362	Intron	ABO
C100001269	campesterol	LI	E4_LIPOPROT	9:133263362	GCGCCCACCACTA/G	rs1381383189	0.992	0.709	0.832	0.83	0.499	0.212	0.485	0.485	Intron	ABO
C100001269	campesterol	LI	K11_DULC	9:133263362	GCGCCCACCACTA/G	rs1381383189	0.992	0.392	0.744	0.729	0.499	0.026	0.378	0.378	Intron	ABO
C100001269	campesterol	LI	FG_DISVEINLYMPH	9:133263362	GCGCCCACCACTA/G	rs1381383189	0.992	0.589	0.904	0.845	0.499	0.023	0.468	0.466	Intron	ABO
C100001269	campesterol	LI	FG_OTHHEART	9:133263362	GCGCCCACCACTA/G	rs1381383189	0.992	0.523	0.907	0.885	0.499	0.056	0.498	0.496	Intron	ABO
C100001269	campesterol	LI	OTHER_ILD_CVD_COMORB	9:133263362	GCGCCCACCACTA/G	rs1381383189	0.992	0.434	0.725	0.7	0.499	0.096	0.418	0.414	Intron	ABO
C100001269	campesterol	LI	I9_VTE	9:133263362	GCGCCCACCACTA/G	rs1381383189	0.992	1	1	0.887	0.499	0.086	0.508	0.499	Intron	ABO
C100001269	campesterol	LI	I9_VHD	9:133263362	GCGCCCACCACTA/G	rs1381383189	0.992	0.693	0.902	0.848	0.499	0.168	0.499	0.486	Intron	ABO
C100001269	campesterol	LI	E4_HYPERCHOL	9:133263362	GCGCCCACCACTA/G	rs1381383189	0.992	0.959	0.893	0.887	0.499	0.209	0.498	0.496	Intron	ABO
C100001269	campesterol	LI	I9_DISVEINLYMPH	9:133263362	GCGCCCACCACTA/G	rs1381383189	0.992	0.748	0.918	0.724	0.499	0.057	0.396	0.387	Intron	ABO
C100001269	campesterol	LI	I9_VEINSOTH	9:133263362	GCGCCCACCACTA/G	rs1381383189	0.992	0.296	0.667	0.6	0.499	0.025	0.317	0.314	Intron	ABO
C100001269	campesterol	LI	E4_METABOLIA	9:133263362	GCGCCCACCACTA/G	rs1381383189	0.992	0.59	0.808	0.806	0.499	0.139	0.472	0.472	Intron	ABO
C999926054	X - 26054	UN	FG_CVD	9:133263362	GCGCCCACCACTA/G	rs1381383189	0.996	0.243	0.966	0.962	0.32	0.018	0.31	0.309	Intron	ABO
C999926054	X - 26054	UN	E4_LIPOPROT	9:133263362	GCGCCCACCACTA/G	rs1381383189	0.996	0.709	0.898	0.897	0.32	0.212	0.31	0.31	Intron	ABO
C999926054	X - 26054	UN	I9_CVD	9:133263362	GCGCCCACCACTA/G	rs1381383189	0.996	0.49	0.99	0.987	0.32	0.046	0.316	0.316	Intron	ABO
C999926054	X - 26054	UN	I9_VEINSOTH	9:133263362	GCGCCCACCACTA/G	rs1381383189	0.996	0.299	0.766	0.721	0.32	0.025	0.204	0.201	Intron	ABO
C999926054	X - 26054	UN	I9_PHLETHROM	9:133263362	GCGCCCACCACTA/G	rs1381383189	0.996	0.829	0.959	0.939	0.32	0.154	0.314	0.311	Intron	ABO
C999926054	X - 26054	UN	FG_PULMHEART	9:133263362	GCGCCCACCACTA/G	rs1381383189	0.996	0.262	0.667	0.648	0.32	0.048	0.23	0.227	Intron	ABO
C999926054	X - 26054	UN	K11_CHOLELITH	9:133263362	GCGCCCACCACTA/G	rs1381383189	0.996	0.39	0.669	0.669	0.32	0.035	0.194	0.194	Intron	ABO
C999926054	X - 26054	UN	E4_HYPERCHOL	9:133263362	GCGCCCACCACTA/G	rs1381383189	0.996	0.963	0.979	0.978	0.32	0.209	0.318	0.318	Intron	ABO
C999926054	X - 26054	UN	RX_STATIN	9:133263362	GCGCCCACCACTA/G	rs1381383189	0.996	0.999	0.996	0.976	0.32	0.301	0.326	0.32	Intron	ABO
C999926054	X - 26054	UN	R18_OEDEMA_NOT_ELSEW_CLASSIFIED	9:133263362	GCGCCCACCACTA/G	rs1381383189	0.996	0.902	0.956	0.941	0.32	0.229	0.318	0.315	Intron	ABO
C999926054	X - 26054	UN	E4_METABOLIA	9:133263362	GCGCCCACCACTA/G	rs1381383189	0.996	0.59	0.874	0.872	0.32	0.139	0.302	0.302	Intron	ABO
C999926054	X - 26054	UN	I9_VHD	9:133263362	GCGCCCACCACTA/G	rs1381383189	0.996	0.693	0.947	0.919	0.32	0.168	0.318	0.312	Intron	ABO
C999926054	X - 26054	UN	OTHER_ILD_CVD_COMORB	9:133263362	GCGCCCACCACTA/G	rs1381383189	0.996	0.434	0.76	0.738	0.32	0.096	0.269	0.265	Intron	ABO
C999926054	X - 26054	UN	I9_DISVEINLYMPH	9:133263362	GCGCCCACCACTA/G	rs1381383189	0.996	0.748	0.948	0.83	0.32	0.057	0.254	0.248	Intron	ABO
C999926054	X - 26054	UN	FG_OTHHEART	9:133263362	GCGCCCACCACTA/G	rs1381383189	0.996	0.527	0.99	0.988	0.32	0.056	0.318	0.318	Intron	ABO
C999926054	X - 26054	UN	I9_VTE	9:133263362	GCGCCCACCACTA/G	rs1381383189	0.996	1	1	0.975	0.32	0.086	0.321	0.319	Intron	ABO
C999926054	X - 26054	UN	FG_DISVEINLYMPH	9:133263362	GCGCCCACCACTA/G	rs1381383189	0.996	0.589	0.964	0.942	0.32	0.023	0.299	0.298	Intron	ABO
C999926054	X - 26054	UN	I9_PULMEMB	9:133263362	GCGCCCACCACTA/G	rs1381383189	0.996	0.262	0.682	0.664	0.32	0.048	0.235	0.232	Intron	ABO
C999926054	X - 26054	UN	K11_DULC	9:133263362	GCGCCCACCACTA/G	rs1381383189	0.996	0.39	0.826	0.816	0.32	0.026	0.242	0.242	Intron	ABO
C999926054	X - 26054	UN	I9_DVTANDPULM	9:133263362	GCGCCCACCACTA/G	rs1381383189	0.996	0.412	0.963	0.959	0.32	0.014	0.301	0.301	Intron	ABO
C999926054	X - 26054	UN	CHOLELITH_BROAD	9:133263362	GCGCCCACCACTA/G	rs1381383189	0.996	0.347	0.765	0.765	0.32	0.03	0.229	0.229	Intron	ABO
C999926054	X - 26054	UN	K11_GALLBILPANC	9:133266456	T/C	rs977371848	0.996	0.26	0.666	0.666	0.236	0.042	0.18	0.179	Intron	ABO
C999926054	X - 26054	UN	D3_ANAEMIA	9:133266456	T/C	rs977371848	0.996	0.472	0.578	0.532	0.236	0.077	0.174	0.168	Intron	ABO
C1111	vanillylmandelate (VMA)	AA	I9_CVD	9:133636606	C/T	rs77273740	0.997	0.008	0.904	0.904	0.997	0.008	0.904	0.904	Missense	DBH
C1111	vanillylmandelate (VMA)	AA	FG_HYPERTENSION	9:133636606	C/T	rs77273740	0.997	0.407	0.991	0.99	0.997	0.407	0.991	0.99	Missense	DBH
C1111	vanillylmandelate (VMA)	AA	FG_CVD	9:133636606	C/T	rs77273740	0.997	0.005	0.872	0.872	0.997	0.005	0.872	0.872	Missense	DBH
C1111	vanillylmandelate (VMA)	AA	I9_HYPERTENSION	9:133636606	C/T	rs77273740	0.997	0.389	0.95	0.95	0.997	0.389	0.95	0.95	Missense	DBH
C1111	vanillylmandelate (VMA)	AA	I9_HYPTENS	9:133636606	C/T	rs77273740	0.997	0.991	1	0.996	0.997	0.991	1	0.996	Missense	DBH
C1111	vanillylmandelate (VMA)	AA	I9_HYPTENSESS	9:133636606	C/T	rs77273740	0.997	0.962	0.999	0.996	0.997	0.962	0.999	0.996	Missense	DBH
C999912707	X - 12707	UN	FG_HYPERTENSION	9:133636606	C/T	rs77273740	0.99	0.96	0.999	0.987	0.961	0.407	0.962	0.958	Missense	DBH
C999912707	X - 12707	UN	I9_HYPERTENSION	9:133636606	C/T	rs77273740	0.99	0.396	0.929	0.923	0.961	0.389	0.922	0.916	Missense	DBH
C999912707	X - 12707	UN	FG_CVD	9:133636606	C/T	rs77273740	0.99	0.014	0.868	0.868	0.961	0.005	0.841	0.841	Missense	DBH
C999912707	X - 12707	UN	I9_CVD	9:133636606	C/T	rs77273740	0.99	0.022	0.9	0.9	0.961	0.008	0.873	0.873	Missense	DBH
C999912707	X - 12707	UN	I9_HYPTENSESS	9:133636606	C/T	rs77273740	0.99	0.992	0.999	0.985	0.961	0.962	0.974	0.961	Missense	DBH
C999912707	X - 12707	UN	I9_HYPTENS	9:133636606	C/T	rs77273740	0.99	0.999	1	0.973	0.961	0.991	0.988	0.961	Missense	DBH
C999913553	X - 13553	UN	FG_CVD	9:133636606	C/T	rs77273740	0.998	0.014	0.876	0.875	0.969	0.005	0.848	0.848	Missense	DBH
C999913553	X - 13553	UN	I9_HYPTENSESS	9:133636606	C/T	rs77273740	0.998	0.992	1	0.994	0.969	0.962	0.974	0.969	Missense	DBH
C999913553	X - 13553	UN	I9_HYPERTENSION	9:133636606	C/T	rs77273740	0.998	0.396	0.936	0.931	0.969	0.389	0.928	0.924	Missense	DBH
C999913553	X - 13553	UN	FG_HYPERTENSION	9:133636606	C/T	rs77273740	0.998	0.96	0.999	0.995	0.969	0.407	0.967	0.966	Missense	DBH
C999913553	X - 13553	UN	I9_CVD	9:133636606	C/T	rs77273740	0.998	0.022	0.908	0.908	0.969	0.008	0.88	0.88	Missense	DBH
C999913553	X - 13553	UN	I9_HYPTENS	9:133636606	C/T	rs77273740	0.998	0.999	1	0.981	0.969	0.991	0.988	0.969	Missense	DBH
C100001989	glycocholenate sulfate*	LI	K11_APPENDIX	10:99811603	G/A	rs146405172	1	0	0.726	0.726	1	0	0.726	0.726	Splice donor	ABCC2
C100001989	glycocholenate sulfate*	LI	APPENDICITIS_BROAD	10:99811603	G/A	rs146405172	1	0	0.747	0.747	1	0	0.747	0.747	Splice donor	ABCC2
C100009264	glycochenodeoxycholate glucuronide (1)	LI	K11_APPENDIX	10:99811603	G/A	rs146405172	0.976	0	0.708	0.708	0.976	0	0.708	0.708	Splice donor	ABCC2
C100009264	glycochenodeoxycholate glucuronide (1)	LI	APPENDICITIS_BROAD	10:99811603	G/A	rs146405172	0.976	0	0.729	0.729	0.976	0	0.729	0.729	Splice donor	ABCC2
C999921441	X - 21441	UN	APPENDICITIS_BROAD	10:99811603	G/A	rs146405172	1	0	0.747	0.747	1	0	0.747	0.747	Splice donor	ABCC2
C999921441	X - 21441	UN	K11_APPENDIX	10:99811603	G/A	rs146405172	1	0	0.726	0.726	1	0	0.726	0.726	Splice donor	ABCC2
C999921467	X - 21467	UN	K11_APPENDIX	10:99811603	G/A	rs146405172	0.998	0	0.724	0.724	0.998	0	0.724	0.724	Splice donor	ABCC2
C999921467	X - 21467	UN	APPENDICITIS_BROAD	10:99811603	G/A	rs146405172	0.998	0	0.745	0.745	0.998	0	0.745	0.745	Splice donor	ABCC2
C999921471	X - 21471	UN	APPENDICITIS_BROAD	10:99811603	G/A	rs146405172	1	0	0.747	0.747	1	0	0.747	0.747	Splice donor	ABCC2
C999921471	X - 21471	UN	K11_APPENDIX	10:99811603	G/A	rs146405172	1	0	0.726	0.726	1	0	0.726	0.726	Splice donor	ABCC2
C999924588	X - 24588	UN	K11_APPENDIX	10:99811603	G/A	rs146405172	0.999	0.001	0.716	0.716	0.923	0	0.67	0.67	Splice donor	ABCC2
C999924588	X - 24588	UN	APPENDICITIS_BROAD	10:99811603	G/A	rs146405172	0.999	0.001	0.736	0.736	0.923	0	0.69	0.69	Splice donor	ABCC2
C100000584	2-arachidonoylglycerol (20:4)	LI	K11_CHOLELITH	11:61776489	T/C	rs174529	0.988	0.854	0.55	0.544	0.051	0.008	0.03	0.03	Intron	MYRF
C100021000	hydroxypalmitoyl sphingomyelin (d18:1/16:0(OH))**	LI	K11_CHOLELITH	11:61776489	T/C	rs174529	0.993	0.711	0.529	0.526	0.081	0.008	0.034	0.034	Intron	MYRF
C100002865	1-meadoyl-GPC (20:3n9)*	LI	RX_STATIN	11:61783884	T/C	rs174535	0.998	0.714	0.589	0.583	0.099	0.021	0.063	0.063	Synonymous	MYRF
C100021000	hydroxypalmitoyl sphingomyelin (d18:1/16:0(OH))**	LI	RX_STATIN	11:61784455	A/C	rs174536	0.993	0.76	0.519	0.51	0.05	0.036	0.039	0.039	Downstream	TMEM258
C100009405	1-myristoyl-2-eicosapentaenoyl-GPC (14:0/20:5)*	LI	RX_STATIN	11:61785208	G/T	rs174537	0.991	0.715	0.595	0.589	0.072	0.033	0.053	0.053	Downstream	TMEM258
C100010937	oleoyl-arachidonoyl-glycerol (18:1/20:4) [2]*	LI	K11_CHOLELITH	11:61785208	G/T	rs174537	0.999	0.694	0.572	0.57	0.098	0.01	0.045	0.045	Downstream	TMEM258
C100010937	oleoyl-arachidonoyl-glycerol (18:1/20:4) [2]*	LI	RX_STATIN	11:61785208	G/T	rs174537	0.999	0.758	0.663	0.657	0.098	0.033	0.075	0.075	Downstream	TMEM258
C100001551	1-arachidonoyl-GPC (20:4n6)*	LI	RX_STATIN	11:61790331	T/C	rs102275	0.997	0.559	0.527	0.524	0.181	0.033	0.116	0.116	Intron	TMEM258
C100008914	1-palmitoyl-2-arachidonoyl-GPC (16:0/20:4n6)	LI	RX_STATIN	11:61790331	T/C	rs102275	0.995	0.509	0.529	0.526	0.232	0.033	0.143	0.143	Intron	TMEM258
C100009014	1-(1-enyl-palmitoyl)-2-arachidonoyl-GPC (P-16:0/20:4)*	LI	RX_STATIN	11:61790331	T/C	rs102275	0.995	0.623	0.592	0.589	0.198	0.033	0.134	0.134	Intron	TMEM258
C100009139	1-myristoyl-2-arachidonoyl-GPC (14:0/20:4)*	LI	RX_STATIN	11:61790331	T/C	rs102275	0.992	0.722	0.645	0.64	0.154	0.033	0.114	0.114	Intron	TMEM258
C100010949	stearoyl-arachidonoyl-glycerol (18:0/20:4) [1]*	LI	RX_STATIN	11:61790331	T/C	rs102275	0.992	0.748	0.625	0.619	0.065	0.033	0.05	0.049	Intron	TMEM258
C100002989	oleoyl-linoleoyl-glycerol (18:1/18:2) [1]	LI	K11_CHOLELITH	11:61796827	G/T	rs4246215	0.983	0.825	0.559	0.555	0.292	0.004	0.107	0.107	3' UTR	FEN1
C100002990	oleoyl-linoleoyl-glycerol (18:1/18:2) [2]	LI	K11_CHOLELITH	11:61798436	T/C	rs174541	0.984	0.792	0.525	0.521	0.25	0.006	0.108	0.108	Downstream	FADS1
C100009405	1-myristoyl-2-eicosapentaenoyl-GPC (14:0/20:5)*	LI	K11_CHOLELITH	11:61801834	C/G	rs174545	0.991	0.708	0.596	0.594	0.055	0.036	0.042	0.042	3' UTR	FADS1
C100015785	nisinate (24:6n3)	LI	K11_CHOLELITH	11:61801834	C/G	rs174545	0.999	0.697	0.588	0.586	0.048	0.036	0.037	0.036	3' UTR	FADS1
C100002871	1-adrenoyl-GPC (22:4)*	LI	K11_CHOLELITH	11:61803876	C/G	rs174548	0.999	0.853	0.563	0.557	0.113	0.004	0.049	0.049	Intron	FADS1
C100001856	1-stearoyl-2-oleoyl-GPE (18:0/18:1)	LI	K11_CHOLELITH	11:61803910	G/A	rs174549	0.997	0.861	0.513	0.506	0.07	0.008	0.041	0.041	Intron	FADS1
C100001856	1-stearoyl-2-oleoyl-GPE (18:0/18:1)	LI	RX_STATIN	11:61803910	G/A	rs174549	0.997	1	1	0.824	0.07	0.004	0.066	0.066	Intron	FADS1
C100005714	1-linolenoyl-GPE (18:3)*	LI	K11_CHOLELITH	11:61803910	G/A	rs174549	0.999	0.861	0.547	0.54	0.087	0.008	0.051	0.051	Intron	FADS1
C100009079	1-palmitoyl-2-dihomo-linolenoyl-GPE (16:0/20:3)*	LI	K11_CHOLELITH	11:61803910	G/A	rs174549	1	0.871	0.578	0.571	0.069	0.008	0.042	0.042	Intron	FADS1
C100001776	2-linoleoyl-GPE (18:2)*	LI	K11_CHOLELITH	11:61804006	T/C	rs174550	0.998	0.621	0.545	0.543	0.056	0.039	0.041	0.041	Intron	FADS1
C100009138	1-myristoyl-2-linoleoyl-GPC (14:0/18:2)*	LI	K11_CHOLELITH	11:61804006	T/C	rs174550	0.993	0.772	0.599	0.596	0.05	0.039	0.041	0.041	Intron	FADS1
C100010923	linoleoyl-arachidonoyl-glycerol (18:2/20:4) [2]*	LI	K11_CHOLELITH	11:61804006	T/C	rs174550	0.997	0.66	0.553	0.551	0.057	0.039	0.042	0.042	Intron	FADS1
C100010936	oleoyl-arachidonoyl-glycerol (18:1/20:4) [1]*	LI	K11_CHOLELITH	11:61804006	T/C	rs174550	0.999	0.686	0.552	0.55	0.044	0.039	0.034	0.034	Intron	FADS1
C100000657	1,2-dipalmitoyl-GPC (16:0/16:0)	LI	K11_CHOLELITH	11:61806212	T/C	rs174551	0.999	0.813	0.666	0.663	0.072	0.018	0.052	0.052	Intron	FADS1
C100000657	1,2-dipalmitoyl-GPC (16:0/16:0)	LI	RX_STATIN	11:61806212	T/C	rs174551	0.999	0.718	0.576	0.57	0.072	0.022	0.048	0.047	Intron	FADS1
C100001181	docosapentaenoate (n3 DPA; 22:5n3)	LI	RX_STATIN	11:61806212	T/C	rs174551	0.996	0.759	0.554	0.546	0.141	0.022	0.097	0.097	Intron	FADS1
C100001229	stearidonate (18:4n3)	LI	K11_CHOLELITH	11:61806212	T/C	rs174551	0.998	0.661	0.624	0.622	0.108	0.018	0.063	0.063	Intron	FADS1
C100001229	stearidonate (18:4n3)	LI	RX_STATIN	11:61806212	T/C	rs174551	0.998	0.714	0.567	0.561	0.108	0.022	0.07	0.07	Intron	FADS1
C100002063	1-docosapentaenoyl-GPC (22:5n3)*	LI	RX_STATIN	11:61806212	T/C	rs174551	0.994	0.715	0.585	0.579	0.162	0.022	0.106	0.105	Intron	FADS1
C100002063	1-docosapentaenoyl-GPC (22:5n3)*	LI	K11_CHOLELITH	11:61806212	T/C	rs174551	0.994	0.738	0.56	0.557	0.162	0.018	0.105	0.105	Intron	FADS1
C100005351	1-eicosapentaenoyl-GPC (20:5)*	LI	K11_CHOLELITH	11:61806212	T/C	rs174551	0.998	0.641	0.545	0.543	0.137	0.018	0.079	0.078	Intron	FADS1
C100005351	1-eicosapentaenoyl-GPC (20:5)*	LI	RX_STATIN	11:61806212	T/C	rs174551	0.998	0.71	0.578	0.572	0.137	0.022	0.089	0.089	Intron	FADS1
C100008916	1-stearoyl-2-docosahexaenoyl-GPC (18:0/22:6)	LI	RX_STATIN	11:61806212	T/C	rs174551	0.988	0.716	0.545	0.539	0.051	0.022	0.034	0.033	Intron	FADS1
C100008916	1-stearoyl-2-docosahexaenoyl-GPC (18:0/22:6)	LI	K11_CHOLELITH	11:61806212	T/C	rs174551	0.988	0.765	0.568	0.564	0.051	0.018	0.034	0.034	Intron	FADS1
C100008921	1-palmitoyl-2-stearoyl-GPC (16:0/18:0)	LI	RX_STATIN	11:61806212	T/C	rs174551	0.996	0.719	0.611	0.605	0.1	0.022	0.066	0.066	Intron	FADS1
C100008921	1-palmitoyl-2-stearoyl-GPC (16:0/18:0)	LI	K11_CHOLELITH	11:61806212	T/C	rs174551	0.996	0.821	0.647	0.643	0.1	0.018	0.073	0.073	Intron	FADS1
C100008977	1-stearoyl-2-arachidonoyl-GPE (18:0/20:4)	LI	K11_CHOLELITH	11:61806212	T/C	rs174551	1	0.861	0.65	0.644	0.067	0.018	0.052	0.052	Intron	FADS1
C100008989	1-palmitoyl-2-eicosapentaenoyl-GPC (16:0/20:5)*	LI	K11_CHOLELITH	11:61806212	T/C	rs174551	0.991	0.621	0.52	0.518	0.283	0.018	0.158	0.158	Intron	FADS1
C100008989	1-palmitoyl-2-eicosapentaenoyl-GPC (16:0/20:5)*	LI	RX_STATIN	11:61806212	T/C	rs174551	0.991	0.673	0.566	0.561	0.283	0.022	0.175	0.175	Intron	FADS1
C100009141	1-stearoyl-2-docosapentaenoyl-GPC (18:0/22:5n3)*	LI	RX_STATIN	11:61806212	T/C	rs174551	0.992	0.732	0.542	0.535	0.096	0.022	0.064	0.064	Intron	FADS1
C100009146	1-stearoyl-2-adrenoyl-GPC (18:0/22:4)*	LI	RX_STATIN	11:61806212	T/C	rs174551	0.993	0.76	0.599	0.592	0.057	0.022	0.04	0.04	Intron	FADS1
C100009146	1-stearoyl-2-adrenoyl-GPC (18:0/22:4)*	LI	K11_CHOLELITH	11:61806212	T/C	rs174551	0.993	0.786	0.575	0.571	0.057	0.018	0.04	0.04	Intron	FADS1
C100009149	1-oleoyl-2-eicosapentaenoyl-GPC (18:1/20:5)*	LI	RX_STATIN	11:61806212	T/C	rs174551	0.999	0.762	0.58	0.572	0.064	0.022	0.045	0.044	Intron	FADS1
C100009167	phosphatidylcholine (18:0/20:5, 16:0/22:5n6)*	LI	K11_CHOLELITH	11:61806212	T/C	rs174551	0.999	0.621	0.586	0.584	0.213	0.018	0.119	0.119	Intron	FADS1
C100009167	phosphatidylcholine (18:0/20:5, 16:0/22:5n6)*	LI	RX_STATIN	11:61806212	T/C	rs174551	0.999	0.673	0.567	0.561	0.213	0.022	0.132	0.132	Intron	FADS1
C100009336	eicosapentaenoylcholine	LI	K11_CHOLELITH	11:61806212	T/C	rs174551	0.995	0.821	0.607	0.602	0.098	0.018	0.071	0.071	Intron	FADS1
C100009336	eicosapentaenoylcholine	LI	RX_STATIN	11:61806212	T/C	rs174551	0.995	0.719	0.543	0.536	0.098	0.022	0.064	0.064	Intron	FADS1
C2050	eicosapentaenoate (EPA; 20:5n3)	LI	RX_STATIN	11:61806212	T/C	rs174551	0.989	0.674	0.553	0.548	0.288	0.022	0.178	0.178	Intron	FADS1
C2050	eicosapentaenoate (EPA; 20:5n3)	LI	K11_CHOLELITH	11:61806212	T/C	rs174551	0.989	0.629	0.573	0.571	0.288	0.018	0.162	0.162	Intron	FADS1
C100001570	1-linoleoyl-GPE (18:2)*	LI	K11_CHOLELITH	11:61807686	A/G	rs174553	0.999	0.614	0.608	0.607	0.103	0.029	0.068	0.068	Intron	FADS1
C100001570	1-linoleoyl-GPE (18:2)*	LI	RX_STATIN	11:61807686	A/G	rs174553	0.999	0.657	0.531	0.526	0.103	0.016	0.054	0.054	Intron	FADS1
C100009076	1-palmitoyl-2-alpha-linolenoyl-GPC (16:0/18:3n3)*	LI	K11_CHOLELITH	11:61807686	A/G	rs174553	1	0.861	0.686	0.682	0.049	0.029	0.042	0.041	Intron	FADS1
C100009145	1-palmitoyl-2-meadoyl-GPC (16:0/20:3n9)*	LI	RX_STATIN	11:61811991	A/G	rs174554	0.985	0.729	0.601	0.595	0.15	0.015	0.085	0.085	Intron	FADS1
C100009145	1-palmitoyl-2-meadoyl-GPC (16:0/20:3n9)*	LI	K11_CHOLELITH	11:61811991	A/G	rs174554	0.985	0.672	0.675	0.674	0.15	0.054	0.122	0.122	Intron	FADS1
C100001778	1-linoleoyl-GPI (18:2)*	LI	RX_STATIN	11:61815236	T/C	rs174561	0.993	1	1	0.833	0.082	0.006	0.08	0.079	Intron	FADS1
C100001395	1-linoleoyl-GPC (18:2)	LI	RX_STATIN	11:61817672	A/G	rs174562	0.999	0.758	0.539	0.531	0.045	0.018	0.028	0.028	Upstream	FADS1
C100009181	1-stearoyl-2-oleoyl-GPI (18:0/18:1)*	LI	K11_CHOLELITH	11:61817672	A/G	rs174562	0.997	0.861	0.588	0.582	0.034	0.035	0.03	0.029	Upstream	FADS1
C1526	1-palmitoyl-2-oleoyl-GPE (16:0/18:1)	LI	K11_CHOLELITH	11:61817672	A/G	rs174562	0.999	0.871	0.646	0.641	0.041	0.035	0.036	0.036	Upstream	FADS1
C1526	1-palmitoyl-2-oleoyl-GPE (16:0/18:1)	LI	RX_STATIN	11:61817672	A/G	rs174562	0.999	0.982	0.843	0.794	0.041	0.018	0.039	0.038	Upstream	FADS1
C100001395	1-linoleoyl-GPC (18:2)	LI	K11_CHOLELITH	11:61818856	C/CT	rs35473591	0.999	0.694	0.512	0.509	0.042	0.058	0.035	0.035	Upstream	FADS1
C100002865	1-meadoyl-GPC (20:3n9)*	LI	K11_CHOLELITH	11:61818856	C/CT	rs35473591	0.998	0.664	0.567	0.565	0.095	0.058	0.078	0.078	Upstream	FADS1
C100001869	1-stearoyl-2-arachidonoyl-GPC (18:0/20:4)	LI	K11_CHOLELITH	11:61820833	A/G	rs174564	0.995	0.482	0.557	0.556	0.263	0.022	0.139	0.139	Upstream	FADS1
C100008918	1-(1-enyl-stearoyl)-2-arachidonoyl-GPC (P-18:0/20:4)	LI	RX_STATIN	11:61820833	A/G	rs174564	0.996	0.691	0.527	0.521	0.11	0.029	0.076	0.076	Upstream	FADS1
C100009021	1-palmityl-2-arachidonoyl-GPC (O-16:0/20:4)*	LI	RX_STATIN	11:61820833	A/G	rs174564	0.985	0.663	0.62	0.616	0.164	0.029	0.11	0.11	Upstream	FADS1
C100009139	1-myristoyl-2-arachidonoyl-GPC (14:0/20:4)*	LI	K11_CHOLELITH	11:61820833	A/G	rs174564	0.992	0.648	0.513	0.511	0.101	0.022	0.063	0.062	Upstream	FADS1
C100009345	1-palmitoleoyl-2-linolenoyl-GPC (16:1/18:3)*	LI	RX_STATIN	11:61820833	A/G	rs174564	0.999	0.758	0.519	0.511	0.061	0.029	0.045	0.045	Upstream	FADS1
C100016007	phosphatidylcholine (O-18:1/20:4, O-16:0/22:5n3)*	LI	RX_STATIN	11:61820833	A/G	rs174564	0.991	0.757	0.613	0.606	0.13	0.029	0.096	0.096	Upstream	FADS1
C100001654	1-arachidonoyl-GPI (20:4)*	LI	K11_CHOLELITH	11:61822009	A/G	rs28456	0.995	0.817	0.51	0.505	0.143	0.004	0.055	0.055	Intron	FADS2
C100001674	2-arachidonoyl-GPE (20:4)*	LI	K11_CHOLELITH	11:61822009	A/G	rs28456	0.999	0.871	0.545	0.538	0.093	0.004	0.044	0.044	Intron	FADS2
C100009181	1-stearoyl-2-oleoyl-GPI (18:0/18:1)*	LI	RX_STATIN	11:61822009	A/G	rs28456	0.997	1	1	0.908	0.051	0.007	0.05	0.049	Intron	FADS2
C100006293	sphingomyelin (d18:1/20:2, d18:2/20:1, d16:1/22:2)*	LI	K11_CHOLELITH	11:61824164	C/G	rs174565	0.996	0.76	0.53	0.527	0.214	0.003	0.05	0.05	Upstream	FADS2
C100006293	sphingomyelin (d18:1/20:2, d18:2/20:1, d16:1/22:2)*	LI	RX_STATIN	11:61824164	C/G	rs174565	0.996	0.745	0.583	0.576	0.214	0.016	0.13	0.13	Upstream	FADS2
C100008977	1-stearoyl-2-arachidonoyl-GPE (18:0/20:4)	LI	RX_STATIN	11:61824890	A/G	rs174566	1	0.763	0.583	0.576	0.055	0.065	0.048	0.048	Upstream	FADS2
C100009153	1-stearoyl-2-meadoyl-GPC (18:0/20:3n9)*	LI	RX_STATIN	11:61824890	A/G	rs174566	0.994	0.71	0.659	0.654	0.195	0.065	0.165	0.165	Upstream	FADS2
C100009153	1-stearoyl-2-meadoyl-GPC (18:0/20:3n9)*	LI	K11_CHOLELITH	11:61824890	A/G	rs174566	0.994	0.641	0.566	0.565	0.195	0.013	0.095	0.095	Upstream	FADS2
C100009131	1-linoleoyl-2-arachidonoyl-GPC (18:2/20:4n6)*	LI	K11_CHOLELITH	11:61825533	A/G	rs174567	0.997	0.861	0.642	0.637	0.086	0.02	0.068	0.068	Upstream	FADS2
C100009131	1-linoleoyl-2-arachidonoyl-GPC (18:2/20:4n6)*	LI	RX_STATIN	11:61825533	A/G	rs174567	0.997	0.763	0.513	0.504	0.086	0.038	0.069	0.068	Upstream	FADS2
C100001553	1-dihomo-linoleoyl-GPC (20:2)*	LI	K11_CHOLELITH	11:61826344	C/T	rs174568	0.999	0.697	0.628	0.626	0.095	0.03	0.068	0.068	Upstream	FADS2
C100001553	1-dihomo-linoleoyl-GPC (20:2)*	LI	RX_STATIN	11:61826344	C/T	rs174568	0.999	0.752	0.61	0.604	0.095	0.022	0.065	0.064	Upstream	FADS2
C100004552	1-eicosapentaenoyl-GPE (20:5)*	LI	RX_STATIN	11:61827448	CT/C	rs3834458	0.992	0.76	0.614	0.607	0.059	0.034	0.046	0.046	Upstream	FADS2
C100004552	1-eicosapentaenoyl-GPE (20:5)*	LI	K11_CHOLELITH	11:61827448	CT/C	rs3834458	0.992	0.786	0.62	0.616	0.059	0.031	0.047	0.047	Upstream	FADS2
C100010922	linoleoyl-arachidonoyl-glycerol (18:2/20:4) [1]*	LI	K11_CHOLELITH	11:61827448	CT/C	rs3834458	0.999	0.661	0.504	0.502	0.046	0.031	0.032	0.032	Upstream	FADS2
C100015755	ceramide (d18:1/20:0, d16:1/22:0, d20:1/18:0)*	LI	RX_STATIN	11:61827448	CT/C	rs3834458	0.998	0.77	0.528	0.519	0.037	0.034	0.029	0.029	Upstream	FADS2
C100001776	2-linoleoyl-GPE (18:2)*	LI	RX_STATIN	11:61830500	A/G	rs1535	0.998	0.673	0.581	0.576	0.083	0.019	0.048	0.048	Intron	FADS2
C100009076	1-palmitoyl-2-alpha-linolenoyl-GPC (16:0/18:3n3)*	LI	RX_STATIN	11:61830500	A/G	rs1535	1	0.763	0.592	0.584	0.048	0.019	0.032	0.032	Intron	FADS2
C100009138	1-myristoyl-2-linoleoyl-GPC (14:0/18:2)*	LI	RX_STATIN	11:61830500	A/G	rs1535	0.993	0.735	0.509	0.501	0.049	0.019	0.031	0.031	Intron	FADS2
C100001557	2-linoleoyl-GPC (18:2)*	LI	RX_STATIN	11:61835765	C/T	rs2727270	0.989	1	1	0.846	0.037	0.057	0.045	0.036	Intron	FADS2
C100008981	1-oleoyl-2-linoleoyl-GPC (18:1/18:2)*	LI	RX_STATIN	11:61835765	C/T	rs2727270	0.971	0.459	0.584	0.582	0.204	0.058	0.148	0.148	Intron	FADS2
C100009360	1-oleoyl-2-docosapentaenoyl-GPC (18:1/22:5n3)*	LI	RX_STATIN	11:61835765	C/T	rs2727270	0.99	0.977	0.953	0.942	0.189	0.058	0.186	0.185	Intron	FADS2
C100009075	1-palmitoleoyl-2-linoleoyl-GPC (16:1/18:2)*	LI	RX_STATIN	11:61835886	A/T	rs2727271	0.997	1	1	0.92	0.17	0.048	0.173	0.17	Intron	FADS2
C100008999	1-(1-enyl-stearoyl)-2-arachidonoyl-GPE (P-18:0/20:4)*	LI	RX_STATIN	11:61837342	C/A	rs174577	0.995	0.763	0.531	0.522	0.048	0.032	0.037	0.036	Intron	FADS2
C100009069	1-(1-enyl-palmitoyl)-2-linoleoyl-GPE (P-16:0/18:2)*	LI	RX_STATIN	11:61837743	A/G	rs2072114	0.962	0.267	0.515	0.514	0.356	0.07	0.249	0.248	Intron	FADS2
C100009142	1-stearoyl-2-docosapentaenoyl-GPC (18:0/22:5n6)*	LI	RX_STATIN	11:61837743	A/G	rs2072114	0.993	1	1	0.696	0.083	0.068	0.104	0.083	Intron	FADS2
C100009225	1-(1-enyl-stearoyl)-2-linoleoyl-GPE (P-18:0/18:2)*	LI	RX_STATIN	11:61837743	A/G	rs2072114	1	0.267	0.599	0.598	0.341	0.07	0.238	0.238	Intron	FADS2
C100015837	arachidonoylcarnitine (C20:4)	LI	RX_STATIN	11:61837743	A/G	rs2072114	0.998	1	1	0.961	0.156	0.068	0.158	0.156	Intron	FADS2
C100002877	1-(1-enyl-stearoyl)-GPC (P-18:0)*	LI	RX_STATIN	11:61839211	G/A	rs174581	1	1	1	0.841	0.035	0.009	0.035	0.034	Intron	FADS2
C100008980	1-stearoyl-2-linoleoyl-GPC (18:0/18:2)*	LI	RX_STATIN	11:61839211	G/A	rs174581	1	0.72	0.555	0.549	0.064	0.01	0.029	0.029	Intron	FADS2
C100008980	1-stearoyl-2-linoleoyl-GPC (18:0/18:2)*	LI	K11_CHOLELITH	11:61839211	G/A	rs174581	1	0.674	0.545	0.542	0.064	0.028	0.045	0.045	Intron	FADS2
C100009035	1-pentadecanoyl-2-linoleoyl-GPC (15:0/18:2)*	LI	K11_CHOLELITH	11:61839211	G/A	rs174581	0.997	0.649	0.557	0.555	0.158	0.028	0.107	0.107	Intron	FADS2
C100009035	1-pentadecanoyl-2-linoleoyl-GPC (15:0/18:2)*	LI	RX_STATIN	11:61839211	G/A	rs174581	0.997	0.712	0.531	0.524	0.158	0.01	0.07	0.07	Intron	FADS2
C100009037	1-margaroyl-2-linoleoyl-GPC (17:0/18:2)*	LI	RX_STATIN	11:61839211	G/A	rs174581	0.995	0.714	0.517	0.51	0.253	0.01	0.113	0.113	Intron	FADS2
C100009037	1-margaroyl-2-linoleoyl-GPC (17:0/18:2)*	LI	K11_CHOLELITH	11:61839211	G/A	rs174581	0.995	0.698	0.6	0.598	0.253	0.028	0.18	0.18	Intron	FADS2
C100009149	1-oleoyl-2-eicosapentaenoyl-GPC (18:1/20:5)*	LI	K11_CHOLELITH	11:61839211	G/A	rs174581	0.999	0.83	0.677	0.673	0.088	0.028	0.072	0.072	Intron	FADS2
C100009332	arachidonoylcholine	LI	RX_STATIN	11:61839211	G/A	rs174581	0.991	0.719	0.582	0.576	0.152	0.01	0.068	0.068	Intron	FADS2
C100009332	arachidonoylcholine	LI	K11_CHOLELITH	11:61839211	G/A	rs174581	0.991	0.801	0.64	0.637	0.152	0.028	0.12	0.12	Intron	FADS2
C100010949	stearoyl-arachidonoyl-glycerol (18:0/20:4) [1]*	LI	K11_CHOLELITH	11:61839211	G/A	rs174581	0.992	0.684	0.527	0.525	0.062	0.028	0.043	0.043	Intron	FADS2
C1537	1-palmitoyl-2-linoleoyl-GPC (16:0/18:2)	LI	K11_CHOLELITH	11:61839211	G/A	rs174581	0.999	0.621	0.571	0.57	0.091	0.028	0.06	0.06	Intron	FADS2
C1537	1-palmitoyl-2-linoleoyl-GPC (16:0/18:2)	LI	RX_STATIN	11:61839211	G/A	rs174581	0.999	0.673	0.536	0.531	0.091	0.01	0.038	0.038	Intron	FADS2
C100010922	linoleoyl-arachidonoyl-glycerol (18:2/20:4) [1]*	LI	RX_STATIN	11:61842278	C/T	rs174583	0.999	0.714	0.634	0.629	0.08	0.024	0.054	0.054	Intron	FADS2
C100010923	linoleoyl-arachidonoyl-glycerol (18:2/20:4) [2]*	LI	RX_STATIN	11:61842278	C/T	rs174583	0.997	0.703	0.586	0.58	0.086	0.024	0.058	0.057	Intron	FADS2
C100010936	oleoyl-arachidonoyl-glycerol (18:1/20:4) [1]*	LI	RX_STATIN	11:61842278	C/T	rs174583	0.999	0.757	0.648	0.642	0.072	0.024	0.051	0.051	Intron	FADS2
C100015785	nisinate (24:6n3)	LI	RX_STATIN	11:61843278	G/A	rs174584	0.999	0.752	0.633	0.626	0.078	0.016	0.047	0.047	Intron	FADS2
C100008999	1-(1-enyl-stearoyl)-2-arachidonoyl-GPE (P-18:0/20:4)*	LI	K11_CHOLELITH	11:61852357	C/A	rs174594	0.995	0.853	0.634	0.629	0.048	0.04	0.042	0.042	Intron	FADS2
C100009002	1-(1-enyl-palmitoyl)-2-arachidonoyl-GPE (P-16:0/20:4)*	LI	K11_CHOLELITH	11:61852357	C/A	rs174594	0.995	0.873	0.702	0.698	0.063	0.04	0.056	0.056	Intron	FADS2
C100002875	1-(1-enyl-palmitoyl)-GPC (P-16:0)*	LI	RX_STATIN	11:61854084	G/C	rs174599	1	1	1	0.855	0.041	0.002	0.036	0.036	Intron	FADS2
C100010918	oleoyl-oleoyl-glycerol (18:1/18:1) [1]*	LI	RX_STATIN	11:61854084	G/C	rs174599	0.997	1	1	0.851	0.102	0.002	0.088	0.088	Intron	FADS2
C100015727	ceramide (d16:1/24:1, d18:1/22:1)*	LI	K11_CHOLELITH	11:61854084	G/C	rs174599	0.999	0.821	0.7	0.697	0.076	0.024	0.059	0.059	Intron	FADS2
C100015755	ceramide (d18:1/20:0, d16:1/22:0, d20:1/18:0)*	LI	K11_CHOLELITH	11:61854084	G/C	rs174599	0.998	0.884	0.75	0.745	0.044	0.024	0.037	0.037	Intron	FADS2
C100002875	1-(1-enyl-palmitoyl)-GPC (P-16:0)*	LI	K11_CHOLELITH	11:61855668	C/T	rs174601	1	0.871	0.602	0.596	0.042	0.031	0.036	0.036	Intron	FADS2
C100002877	1-(1-enyl-stearoyl)-GPC (P-18:0)*	LI	K11_CHOLELITH	11:61855668	C/T	rs174601	1	0.871	0.638	0.632	0.035	0.031	0.031	0.03	Intron	FADS2
C100010918	oleoyl-oleoyl-glycerol (18:1/18:1) [1]*	LI	K11_CHOLELITH	11:61855668	C/T	rs174601	0.997	0.861	0.725	0.721	0.099	0.031	0.085	0.085	Intron	FADS2
C572	glucose	CA	O15_PREG_OTHER_MAT_DISORD	11:92975544	C/G	rs10830963	0.995	0.999	1	0.995	0.995	0.999	1	0.995	Intron	MTNR1B
C572	glucose	CA	ILD_CVDMETABOCOMORB	11:92975544	C/G	rs10830963	0.995	0.943	0.999	0.995	0.995	0.943	0.999	0.995	Intron	MTNR1B
C572	glucose	CA	E4_DM2NOCOMP	11:92975544	C/G	rs10830963	0.995	0.427	0.997	0.994	0.995	0.427	0.997	0.994	Intron	MTNR1B
C572	glucose	CA	ILD_COMORB	11:92975544	C/G	rs10830963	0.995	0.114	0.994	0.992	0.995	0.114	0.994	0.992	Intron	MTNR1B
C572	glucose	CA	T2D_WIDE	11:92975544	C/G	rs10830963	0.995	0.327	0.997	0.994	0.995	0.327	0.997	0.994	Intron	MTNR1B
C572	glucose	CA	E4_DM2_STRICT	11:92975544	C/G	rs10830963	0.995	0.472	0.994	0.993	0.995	0.472	0.994	0.993	Intron	MTNR1B
C572	glucose	CA	KELA_DIAB_INSUL_EXMORE	11:92975544	C/G	rs10830963	0.995	0.861	0.997	0.994	0.995	0.861	0.997	0.994	Intron	MTNR1B
C572	glucose	CA	DM_OTHER_WIDE	11:92975544	C/G	rs10830963	0.995	0.982	1	0.995	0.995	0.982	1	0.995	Intron	MTNR1B
C572	glucose	CA	GEST_DIABETES	11:92975544	C/G	rs10830963	0.995	0.999	1	0.995	0.995	0.999	1	0.995	Intron	MTNR1B
C572	glucose	CA	O15_PREG_DM	11:92975544	C/G	rs10830963	0.995	0.999	1	0.995	0.995	0.999	1	0.995	Intron	MTNR1B
C572	glucose	CA	E4_DM2NASCOMP	11:92975544	C/G	rs10830963	0.995	0.56	0.993	0.992	0.995	0.56	0.993	0.992	Intron	MTNR1B
C572	glucose	CA	E4_DIABETES	11:92975544	C/G	rs10830963	0.995	0.998	1	0.995	0.995	0.998	1	0.995	Intron	MTNR1B
C572	glucose	CA	KELA_DIAB_INSUL	11:92975544	C/G	rs10830963	0.995	0.72	0.993	0.991	0.995	0.72	0.993	0.991	Intron	MTNR1B
C572	glucose	CA	T2D	11:92975544	C/G	rs10830963	0.995	0.991	1	0.995	0.995	0.991	1	0.995	Intron	MTNR1B
C572	glucose	CA	E4_DM2	11:92975544	C/G	rs10830963	0.995	0.624	0.995	0.994	0.995	0.624	0.995	0.994	Intron	MTNR1B
C572	glucose	CA	DIABETES_FG	11:92975544	C/G	rs10830963	0.995	0.486	0.994	0.993	0.995	0.486	0.994	0.993	Intron	MTNR1B
C100000616	1-stearoyl-2-arachidonoyl-GPI (18:0/20:4)	LI	I9_IHD	11:116752497	TA/T	rs66505542	0.986	0.585	0.942	0.939	0.855	0.569	0.849	0.846	Intron	BUD13
C100000616	1-stearoyl-2-arachidonoyl-GPI (18:0/20:4)	LI	RX_STATIN	11:116752497	TA/T	rs66505542	0.986	1	1	0.973	0.855	0.016	0.842	0.842	Intron	BUD13
C100000616	1-stearoyl-2-arachidonoyl-GPI (18:0/20:4)	LI	E4_LIPOPROT	11:116752497	TA/T	rs66505542	0.986	0.999	0.991	0.956	0.855	0.999	0.89	0.855	Intron	BUD13
C100000616	1-stearoyl-2-arachidonoyl-GPI (18:0/20:4)	LI	E4_HYPERCHOL	11:116752497	TA/T	rs66505542	0.986	0.997	0.975	0.953	0.855	0.997	0.877	0.855	Intron	BUD13
C100000616	1-stearoyl-2-arachidonoyl-GPI (18:0/20:4)	LI	E4_METABOLIA	11:116752497	TA/T	rs66505542	0.986	0.28	0.824	0.823	0.855	0.278	0.814	0.813	Intron	BUD13
C100000616	1-stearoyl-2-arachidonoyl-GPI (18:0/20:4)	LI	I9_CORATHER	11:116752497	TA/T	rs66505542	0.986	0.336	0.934	0.933	0.855	0.279	0.823	0.823	Intron	BUD13
C100000616	1-stearoyl-2-arachidonoyl-GPI (18:0/20:4)	LI	E4_HYPERLIPNAS	11:116752497	TA/T	rs66505542	0.986	0.806	0.969	0.968	0.855	0.32	0.839	0.839	Intron	BUD13
C100001040	1-linoleoylglycerol (18:2)	LI	E4_METABOLIA	11:116752497	TA/T	rs66505542	0.991	0.28	0.871	0.871	0.909	0.278	0.865	0.865	Intron	BUD13
C100001040	1-linoleoylglycerol (18:2)	LI	E4_HYPERLIPNAS	11:116752497	TA/T	rs66505542	0.991	0.806	0.973	0.973	0.909	0.32	0.892	0.892	Intron	BUD13
C100001040	1-linoleoylglycerol (18:2)	LI	I9_CORATHER	11:116752497	TA/T	rs66505542	0.991	0.336	0.945	0.944	0.909	0.279	0.875	0.875	Intron	BUD13
C100001040	1-linoleoylglycerol (18:2)	LI	E4_LIPOPROT	11:116752497	TA/T	rs66505542	0.991	0.999	0.994	0.972	0.909	0.999	0.931	0.909	Intron	BUD13
C100001040	1-linoleoylglycerol (18:2)	LI	E4_HYPERCHOL	11:116752497	TA/T	rs66505542	0.991	0.997	0.984	0.97	0.909	0.997	0.923	0.909	Intron	BUD13
C100001040	1-linoleoylglycerol (18:2)	LI	I9_IHD	11:116752497	TA/T	rs66505542	0.991	0.585	0.96	0.958	0.909	0.569	0.902	0.899	Intron	BUD13
C100001040	1-linoleoylglycerol (18:2)	LI	RX_STATIN	11:116752497	TA/T	rs66505542	0.991	1	1	0.978	0.909	0.016	0.895	0.895	Intron	BUD13
C100001856	1-stearoyl-2-oleoyl-GPE (18:0/18:1)	LI	RX_STATIN	11:116752497	TA/T	rs66505542	0.997	1	1	0.982	0.984	0.016	0.97	0.97	Intron	BUD13
C100001856	1-stearoyl-2-oleoyl-GPE (18:0/18:1)	LI	I9_CORATHER	11:116752497	TA/T	rs66505542	0.997	0.336	0.958	0.958	0.984	0.279	0.948	0.948	Intron	BUD13
C100001856	1-stearoyl-2-oleoyl-GPE (18:0/18:1)	LI	E4_HYPERCHOL	11:116752497	TA/T	rs66505542	0.997	0.997	0.997	0.993	0.984	0.997	0.987	0.984	Intron	BUD13
C100001856	1-stearoyl-2-oleoyl-GPE (18:0/18:1)	LI	E4_HYPERLIPNAS	11:116752497	TA/T	rs66505542	0.997	0.806	0.978	0.978	0.984	0.32	0.966	0.966	Intron	BUD13
C100001856	1-stearoyl-2-oleoyl-GPE (18:0/18:1)	LI	E4_LIPOPROT	11:116752497	TA/T	rs66505542	0.997	0.999	0.999	0.994	0.984	0.999	0.989	0.984	Intron	BUD13
C100001856	1-stearoyl-2-oleoyl-GPE (18:0/18:1)	LI	E4_METABOLIA	11:116752497	TA/T	rs66505542	0.997	0.28	0.938	0.937	0.984	0.278	0.936	0.936	Intron	BUD13
C100001856	1-stearoyl-2-oleoyl-GPE (18:0/18:1)	LI	I9_IHD	11:116752497	TA/T	rs66505542	0.997	0.585	0.983	0.983	0.984	0.569	0.975	0.974	Intron	BUD13
C100002989	oleoyl-linoleoyl-glycerol (18:1/18:2) [1]	LI	I9_IHD	11:116752497	TA/T	rs66505542	0.999	0.585	0.912	0.907	0.711	0.569	0.709	0.703	Intron	BUD13
C100002989	oleoyl-linoleoyl-glycerol (18:1/18:2) [1]	LI	E4_LIPOPROT	11:116752497	TA/T	rs66505542	0.999	0.999	0.986	0.932	0.711	0.999	0.764	0.711	Intron	BUD13
C100002989	oleoyl-linoleoyl-glycerol (18:1/18:2) [1]	LI	E4_HYPERLIPNAS	11:116752497	TA/T	rs66505542	0.999	0.806	0.982	0.982	0.711	0.32	0.697	0.697	Intron	BUD13
C100002989	oleoyl-linoleoyl-glycerol (18:1/18:2) [1]	LI	E4_HYPERCHOL	11:116752497	TA/T	rs66505542	0.999	0.997	0.96	0.925	0.711	0.997	0.745	0.71	Intron	BUD13
C100002989	oleoyl-linoleoyl-glycerol (18:1/18:2) [1]	LI	I9_CORATHER	11:116752497	TA/T	rs66505542	0.999	0.336	0.927	0.926	0.711	0.279	0.685	0.684	Intron	BUD13
C100002989	oleoyl-linoleoyl-glycerol (18:1/18:2) [1]	LI	RX_STATIN	11:116752497	TA/T	rs66505542	0.999	1	1	0.988	0.711	0.016	0.7	0.7	Intron	BUD13
C100002989	oleoyl-linoleoyl-glycerol (18:1/18:2) [1]	LI	E4_METABOLIA	11:116752497	TA/T	rs66505542	0.999	0.28	0.699	0.698	0.711	0.278	0.677	0.676	Intron	BUD13
C100002990	oleoyl-linoleoyl-glycerol (18:1/18:2) [2]	LI	I9_IHD	11:116752497	TA/T	rs66505542	0.999	0.585	0.91	0.905	0.703	0.569	0.702	0.696	Intron	BUD13
C100002990	oleoyl-linoleoyl-glycerol (18:1/18:2) [2]	LI	E4_METABOLIA	11:116752497	TA/T	rs66505542	0.999	0.28	0.693	0.692	0.703	0.278	0.67	0.669	Intron	BUD13
C100002990	oleoyl-linoleoyl-glycerol (18:1/18:2) [2]	LI	I9_CORATHER	11:116752497	TA/T	rs66505542	0.999	0.336	0.927	0.925	0.703	0.279	0.678	0.677	Intron	BUD13
C100002990	oleoyl-linoleoyl-glycerol (18:1/18:2) [2]	LI	RX_STATIN	11:116752497	TA/T	rs66505542	0.999	1	1	0.989	0.703	0.016	0.693	0.693	Intron	BUD13
C100002990	oleoyl-linoleoyl-glycerol (18:1/18:2) [2]	LI	E4_LIPOPROT	11:116752497	TA/T	rs66505542	0.999	0.999	0.986	0.931	0.703	0.999	0.758	0.703	Intron	BUD13
C100002990	oleoyl-linoleoyl-glycerol (18:1/18:2) [2]	LI	E4_HYPERLIPNAS	11:116752497	TA/T	rs66505542	0.999	0.806	0.982	0.982	0.703	0.32	0.69	0.69	Intron	BUD13
C100002990	oleoyl-linoleoyl-glycerol (18:1/18:2) [2]	LI	E4_HYPERCHOL	11:116752497	TA/T	rs66505542	0.999	0.997	0.96	0.924	0.703	0.997	0.739	0.703	Intron	BUD13
C100008976	1-stearoyl-2-linoleoyl-GPE (18:0/18:2)*	LI	E4_LIPOPROT	11:116752497	TA/T	rs66505542	1	0.999	0.994	0.97	0.87	0.999	0.894	0.87	Intron	BUD13
C100008976	1-stearoyl-2-linoleoyl-GPE (18:0/18:2)*	LI	RX_STATIN	11:116752497	TA/T	rs66505542	1	1	1	0.987	0.87	0.016	0.857	0.857	Intron	BUD13
C100008976	1-stearoyl-2-linoleoyl-GPE (18:0/18:2)*	LI	E4_HYPERLIPNAS	11:116752497	TA/T	rs66505542	1	0.806	0.982	0.982	0.87	0.32	0.853	0.853	Intron	BUD13
C100008976	1-stearoyl-2-linoleoyl-GPE (18:0/18:2)*	LI	I9_CORATHER	11:116752497	TA/T	rs66505542	1	0.336	0.947	0.947	0.87	0.279	0.838	0.837	Intron	BUD13
C100008976	1-stearoyl-2-linoleoyl-GPE (18:0/18:2)*	LI	E4_HYPERCHOL	11:116752497	TA/T	rs66505542	1	0.997	0.982	0.967	0.87	0.997	0.885	0.87	Intron	BUD13
C100008976	1-stearoyl-2-linoleoyl-GPE (18:0/18:2)*	LI	I9_IHD	11:116752497	TA/T	rs66505542	1	0.585	0.955	0.953	0.87	0.569	0.863	0.861	Intron	BUD13
C100008976	1-stearoyl-2-linoleoyl-GPE (18:0/18:2)*	LI	E4_METABOLIA	11:116752497	TA/T	rs66505542	1	0.28	0.838	0.838	0.87	0.278	0.828	0.828	Intron	BUD13
C100008980	1-stearoyl-2-linoleoyl-GPC (18:0/18:2)*	LI	E4_HYPERCHOL	11:116752497	TA/T	rs66505542	0.995	0.997	0.932	0.873	0.514	0.997	0.574	0.514	Intron	BUD13
C100008980	1-stearoyl-2-linoleoyl-GPC (18:0/18:2)*	LI	I9_CORATHER	11:116752497	TA/T	rs66505542	0.995	0.336	0.901	0.899	0.514	0.279	0.497	0.495	Intron	BUD13
C100008980	1-stearoyl-2-linoleoyl-GPC (18:0/18:2)*	LI	E4_LIPOPROT	11:116752497	TA/T	rs66505542	0.995	0.999	0.977	0.885	0.514	0.999	0.607	0.514	Intron	BUD13
C100008980	1-stearoyl-2-linoleoyl-GPC (18:0/18:2)*	LI	E4_HYPERLIPNAS	11:116752497	TA/T	rs66505542	0.995	0.806	0.98	0.98	0.514	0.32	0.505	0.505	Intron	BUD13
C100008980	1-stearoyl-2-linoleoyl-GPC (18:0/18:2)*	LI	I9_IHD	11:116752497	TA/T	rs66505542	0.995	0.585	0.858	0.848	0.514	0.569	0.518	0.509	Intron	BUD13
C100008980	1-stearoyl-2-linoleoyl-GPC (18:0/18:2)*	LI	RX_STATIN	11:116752497	TA/T	rs66505542	0.995	1	1	0.988	0.514	0.016	0.507	0.507	Intron	BUD13
C100008980	1-stearoyl-2-linoleoyl-GPC (18:0/18:2)*	LI	E4_METABOLIA	11:116752497	TA/T	rs66505542	0.995	0.28	0.528	0.526	0.514	0.278	0.491	0.49	Intron	BUD13
C100008994	1-stearoyl-2-linoleoyl-GPI (18:0/18:2)	LI	E4_HYPERCHOL	11:116752497	TA/T	rs66505542	0.997	0.997	0.998	0.997	0.997	0.997	0.998	0.997	Intron	BUD13
C100008994	1-stearoyl-2-linoleoyl-GPI (18:0/18:2)	LI	I9_CORATHER	11:116752497	TA/T	rs66505542	0.997	0.279	0.957	0.957	0.997	0.279	0.957	0.957	Intron	BUD13
C100008994	1-stearoyl-2-linoleoyl-GPI (18:0/18:2)	LI	E4_HYPERLIPNAS	11:116752497	TA/T	rs66505542	0.997	0.32	0.934	0.934	0.997	0.32	0.934	0.934	Intron	BUD13
C100008994	1-stearoyl-2-linoleoyl-GPI (18:0/18:2)	LI	E4_METABOLIA	11:116752497	TA/T	rs66505542	0.997	0.278	0.948	0.948	0.997	0.278	0.948	0.948	Intron	BUD13
C100008994	1-stearoyl-2-linoleoyl-GPI (18:0/18:2)	LI	E4_LIPOPROT	11:116752497	TA/T	rs66505542	0.997	0.999	0.999	0.997	0.997	0.999	0.999	0.997	Intron	BUD13
C100008994	1-stearoyl-2-linoleoyl-GPI (18:0/18:2)	LI	I9_IHD	11:116752497	TA/T	rs66505542	0.997	0.569	0.986	0.986	0.997	0.569	0.986	0.986	Intron	BUD13
C100009052	palmitoyl-linoleoyl-glycerol (16:0/18:2) [1]*	LI	I9_CORATHER	11:116752497	TA/T	rs66505542	0.999	0.342	0.881	0.879	0.53	0.279	0.512	0.51	Intron	BUD13
C100009052	palmitoyl-linoleoyl-glycerol (16:0/18:2) [1]*	LI	E4_LIPOPROT	11:116752497	TA/T	rs66505542	0.999	0.999	0.973	0.863	0.53	0.999	0.64	0.53	Intron	BUD13
C100009052	palmitoyl-linoleoyl-glycerol (16:0/18:2) [1]*	LI	E4_HYPERCHOL	11:116752497	TA/T	rs66505542	0.999	0.998	0.929	0.862	0.53	0.997	0.597	0.53	Intron	BUD13
C100009052	palmitoyl-linoleoyl-glycerol (16:0/18:2) [1]*	LI	E4_METABOLIA	11:116752497	TA/T	rs66505542	0.999	0.28	0.538	0.537	0.53	0.278	0.506	0.504	Intron	BUD13
C100009052	palmitoyl-linoleoyl-glycerol (16:0/18:2) [1]*	LI	E4_HYPERLIPNAS	11:116752497	TA/T	rs66505542	0.999	0.807	0.947	0.946	0.53	0.32	0.52	0.52	Intron	BUD13
C100009052	palmitoyl-linoleoyl-glycerol (16:0/18:2) [1]*	LI	RX_STATIN	11:116752497	TA/T	rs66505542	0.999	1	1	0.948	0.53	0.016	0.523	0.522	Intron	BUD13
C100009052	palmitoyl-linoleoyl-glycerol (16:0/18:2) [1]*	LI	I9_IHD	11:116752497	TA/T	rs66505542	0.999	0.608	0.869	0.859	0.53	0.569	0.534	0.525	Intron	BUD13
C100009055	palmitoyl-linoleoyl-glycerol (16:0/18:2) [2]*	LI	I9_CORATHER	11:116752497	TA/T	rs66505542	0.998	0.341	0.902	0.9	0.556	0.279	0.537	0.535	Intron	BUD13
C100009055	palmitoyl-linoleoyl-glycerol (16:0/18:2) [2]*	LI	RX_STATIN	11:116752497	TA/T	rs66505542	0.998	1	1	0.978	0.556	0.016	0.548	0.548	Intron	BUD13
C100009055	palmitoyl-linoleoyl-glycerol (16:0/18:2) [2]*	LI	E4_METABOLIA	11:116752497	TA/T	rs66505542	0.998	0.28	0.563	0.562	0.556	0.278	0.53	0.529	Intron	BUD13
C100009055	palmitoyl-linoleoyl-glycerol (16:0/18:2) [2]*	LI	I9_IHD	11:116752497	TA/T	rs66505542	0.998	0.605	0.876	0.867	0.556	0.569	0.559	0.55	Intron	BUD13
C100009055	palmitoyl-linoleoyl-glycerol (16:0/18:2) [2]*	LI	E4_LIPOPROT	11:116752497	TA/T	rs66505542	0.998	0.999	0.978	0.889	0.556	0.999	0.645	0.556	Intron	BUD13
C100009055	palmitoyl-linoleoyl-glycerol (16:0/18:2) [2]*	LI	E4_HYPERLIPNAS	11:116752497	TA/T	rs66505542	0.998	0.807	0.972	0.972	0.556	0.32	0.546	0.545	Intron	BUD13
C100009055	palmitoyl-linoleoyl-glycerol (16:0/18:2) [2]*	LI	E4_HYPERCHOL	11:116752497	TA/T	rs66505542	0.998	0.998	0.936	0.88	0.556	0.997	0.613	0.556	Intron	BUD13
C100009078	1-oleoyl-2-linoleoyl-GPE (18:1/18:2)*	LI	RX_STATIN	11:116752497	TA/T	rs66505542	0.999	1	1	0.986	0.898	0.016	0.885	0.885	Intron	BUD13
C100009078	1-oleoyl-2-linoleoyl-GPE (18:1/18:2)*	LI	E4_HYPERLIPNAS	11:116752497	TA/T	rs66505542	0.999	0.806	0.981	0.981	0.898	0.32	0.881	0.881	Intron	BUD13
C100009078	1-oleoyl-2-linoleoyl-GPE (18:1/18:2)*	LI	E4_LIPOPROT	11:116752497	TA/T	rs66505542	0.999	0.999	0.995	0.976	0.898	0.999	0.917	0.898	Intron	BUD13
C100009078	1-oleoyl-2-linoleoyl-GPE (18:1/18:2)*	LI	E4_METABOLIA	11:116752497	TA/T	rs66505542	0.999	0.28	0.862	0.862	0.898	0.278	0.855	0.854	Intron	BUD13
C100009078	1-oleoyl-2-linoleoyl-GPE (18:1/18:2)*	LI	E4_HYPERCHOL	11:116752497	TA/T	rs66505542	0.999	0.997	0.986	0.973	0.898	0.997	0.91	0.898	Intron	BUD13
C100009078	1-oleoyl-2-linoleoyl-GPE (18:1/18:2)*	LI	I9_IHD	11:116752497	TA/T	rs66505542	0.999	0.585	0.962	0.96	0.898	0.569	0.891	0.889	Intron	BUD13
C100009078	1-oleoyl-2-linoleoyl-GPE (18:1/18:2)*	LI	I9_CORATHER	11:116752497	TA/T	rs66505542	0.999	0.336	0.95	0.949	0.898	0.279	0.865	0.865	Intron	BUD13
C100010918	oleoyl-oleoyl-glycerol (18:1/18:1) [1]*	LI	E4_METABOLIA	11:116752497	TA/T	rs66505542	0.993	0.278	0.945	0.945	0.993	0.278	0.945	0.945	Intron	BUD13
C100010918	oleoyl-oleoyl-glycerol (18:1/18:1) [1]*	LI	E4_LIPOPROT	11:116752497	TA/T	rs66505542	0.993	0.999	0.998	0.993	0.993	0.999	0.998	0.993	Intron	BUD13
C100010918	oleoyl-oleoyl-glycerol (18:1/18:1) [1]*	LI	I9_CORATHER	11:116752497	TA/T	rs66505542	0.993	0.279	0.954	0.953	0.993	0.279	0.954	0.953	Intron	BUD13
C100010918	oleoyl-oleoyl-glycerol (18:1/18:1) [1]*	LI	I9_IHD	11:116752497	TA/T	rs66505542	0.993	0.569	0.983	0.983	0.993	0.569	0.983	0.983	Intron	BUD13
C100010918	oleoyl-oleoyl-glycerol (18:1/18:1) [1]*	LI	E4_HYPERCHOL	11:116752497	TA/T	rs66505542	0.993	0.997	0.996	0.993	0.993	0.997	0.996	0.993	Intron	BUD13
C100010918	oleoyl-oleoyl-glycerol (18:1/18:1) [1]*	LI	E4_HYPERLIPNAS	11:116752497	TA/T	rs66505542	0.993	0.32	0.931	0.931	0.993	0.32	0.931	0.931	Intron	BUD13
C100010919	oleoyl-oleoyl-glycerol (18:1/18:1) [2]*	LI	I9_CORATHER	11:116752497	TA/T	rs66505542	0.988	0.284	0.942	0.942	0.978	0.279	0.939	0.939	Intron	BUD13
C100010919	oleoyl-oleoyl-glycerol (18:1/18:1) [2]*	LI	E4_METABOLIA	11:116752497	TA/T	rs66505542	0.988	0.278	0.931	0.931	0.978	0.278	0.931	0.931	Intron	BUD13
C100010919	oleoyl-oleoyl-glycerol (18:1/18:1) [2]*	LI	I9_IHD	11:116752497	TA/T	rs66505542	0.988	0.59	0.977	0.976	0.978	0.569	0.969	0.968	Intron	BUD13
C100010919	oleoyl-oleoyl-glycerol (18:1/18:1) [2]*	LI	E4_HYPERCHOL	11:116752497	TA/T	rs66505542	0.988	0.997	0.989	0.98	0.978	0.997	0.987	0.978	Intron	BUD13
C100010919	oleoyl-oleoyl-glycerol (18:1/18:1) [2]*	LI	E4_LIPOPROT	11:116752497	TA/T	rs66505542	0.988	0.999	0.995	0.979	0.978	0.999	0.994	0.978	Intron	BUD13
C100010919	oleoyl-oleoyl-glycerol (18:1/18:1) [2]*	LI	E4_HYPERLIPNAS	11:116752497	TA/T	rs66505542	0.988	0.322	0.917	0.917	0.978	0.32	0.917	0.917	Intron	BUD13
C100010940	diacylglycerol (16:1/18:2 [2], 16:0/18:3 [1])*	LI	E4_METABOLIA	11:116752497	TA/T	rs66505542	0.998	0.28	0.931	0.93	0.976	0.278	0.929	0.929	Intron	BUD13
C100010940	diacylglycerol (16:1/18:2 [2], 16:0/18:3 [1])*	LI	E4_HYPERLIPNAS	11:116752497	TA/T	rs66505542	0.998	0.806	0.98	0.98	0.976	0.32	0.958	0.958	Intron	BUD13
C100010940	diacylglycerol (16:1/18:2 [2], 16:0/18:3 [1])*	LI	I9_IHD	11:116752497	TA/T	rs66505542	0.998	0.585	0.982	0.982	0.976	0.569	0.967	0.966	Intron	BUD13
C100010940	diacylglycerol (16:1/18:2 [2], 16:0/18:3 [1])*	LI	RX_STATIN	11:116752497	TA/T	rs66505542	0.998	1	1	0.984	0.976	0.016	0.962	0.962	Intron	BUD13
C100010940	diacylglycerol (16:1/18:2 [2], 16:0/18:3 [1])*	LI	E4_LIPOPROT	11:116752497	TA/T	rs66505542	0.998	0.999	0.999	0.993	0.976	0.999	0.982	0.976	Intron	BUD13
C100010940	diacylglycerol (16:1/18:2 [2], 16:0/18:3 [1])*	LI	I9_CORATHER	11:116752497	TA/T	rs66505542	0.998	0.336	0.959	0.958	0.976	0.279	0.94	0.94	Intron	BUD13
C100010940	diacylglycerol (16:1/18:2 [2], 16:0/18:3 [1])*	LI	E4_HYPERCHOL	11:116752497	TA/T	rs66505542	0.998	0.997	0.996	0.993	0.976	0.997	0.98	0.976	Intron	BUD13
C100010941	linoleoyl-linoleoyl-glycerol (18:2/18:2) [1]*	LI	E4_METABOLIA	11:116752497	TA/T	rs66505542	0.996	0.28	0.931	0.931	0.977	0.278	0.929	0.929	Intron	BUD13
C100010941	linoleoyl-linoleoyl-glycerol (18:2/18:2) [1]*	LI	RX_STATIN	11:116752497	TA/T	rs66505542	0.996	1	1	0.981	0.977	0.016	0.962	0.962	Intron	BUD13
C100010941	linoleoyl-linoleoyl-glycerol (18:2/18:2) [1]*	LI	E4_HYPERCHOL	11:116752497	TA/T	rs66505542	0.996	0.997	0.995	0.991	0.977	0.997	0.981	0.977	Intron	BUD13
C100010941	linoleoyl-linoleoyl-glycerol (18:2/18:2) [1]*	LI	E4_HYPERLIPNAS	11:116752497	TA/T	rs66505542	0.996	0.806	0.977	0.977	0.977	0.32	0.958	0.958	Intron	BUD13
C100010941	linoleoyl-linoleoyl-glycerol (18:2/18:2) [1]*	LI	E4_LIPOPROT	11:116752497	TA/T	rs66505542	0.996	0.999	0.998	0.992	0.977	0.999	0.984	0.977	Intron	BUD13
C100010941	linoleoyl-linoleoyl-glycerol (18:2/18:2) [1]*	LI	I9_IHD	11:116752497	TA/T	rs66505542	0.996	0.585	0.981	0.98	0.977	0.569	0.967	0.967	Intron	BUD13
C100010941	linoleoyl-linoleoyl-glycerol (18:2/18:2) [1]*	LI	I9_CORATHER	11:116752497	TA/T	rs66505542	0.996	0.336	0.957	0.956	0.977	0.279	0.941	0.94	Intron	BUD13
C1537	1-palmitoyl-2-linoleoyl-GPC (16:0/18:2)	LI	I9_CORATHER	11:116752497	TA/T	rs66505542	0.997	0.336	0.913	0.911	0.599	0.279	0.578	0.577	Intron	BUD13
C1537	1-palmitoyl-2-linoleoyl-GPC (16:0/18:2)	LI	I9_IHD	11:116752497	TA/T	rs66505542	0.997	0.585	0.881	0.874	0.599	0.569	0.601	0.593	Intron	BUD13
C1537	1-palmitoyl-2-linoleoyl-GPC (16:0/18:2)	LI	E4_LIPOPROT	11:116752497	TA/T	rs66505542	0.997	0.999	0.981	0.906	0.599	0.999	0.674	0.599	Intron	BUD13
C1537	1-palmitoyl-2-linoleoyl-GPC (16:0/18:2)	LI	E4_HYPERCHOL	11:116752497	TA/T	rs66505542	0.997	0.997	0.945	0.896	0.599	0.997	0.648	0.599	Intron	BUD13
C1537	1-palmitoyl-2-linoleoyl-GPC (16:0/18:2)	LI	E4_HYPERLIPNAS	11:116752497	TA/T	rs66505542	0.997	0.806	0.981	0.981	0.599	0.32	0.588	0.588	Intron	BUD13
C1537	1-palmitoyl-2-linoleoyl-GPC (16:0/18:2)	LI	RX_STATIN	11:116752497	TA/T	rs66505542	0.997	1	1	0.988	0.599	0.016	0.59	0.59	Intron	BUD13
C1537	1-palmitoyl-2-linoleoyl-GPC (16:0/18:2)	LI	E4_METABOLIA	11:116752497	TA/T	rs66505542	0.997	0.28	0.602	0.6	0.599	0.278	0.571	0.57	Intron	BUD13
C100008921	1-palmitoyl-2-stearoyl-GPC (16:0/18:0)	LI	E4_HYPERLIPNAS	11:116778201	G/C	rs964184	0.962	0.486	0.931	0.931	0.962	0.486	0.931	0.931	3' UTR	ZPR1
C100008921	1-palmitoyl-2-stearoyl-GPC (16:0/18:0)	LI	RX_STATIN	11:116778201	G/C	rs964184	0.962	0.995	0.982	0.962	0.962	0.995	0.982	0.962	3' UTR	ZPR1
C100008921	1-palmitoyl-2-stearoyl-GPC (16:0/18:0)	LI	I9_CORATHER	11:116778201	G/C	rs964184	0.962	0.058	0.761	0.761	0.962	0.058	0.761	0.761	3' UTR	ZPR1
C100008977	1-stearoyl-2-arachidonoyl-GPE (18:0/20:4)	LI	E4_HYPERCHOL	11:116778201	G/C	rs964184	0.999	0.997	0.868	0.752	0.969	0	0.722	0.722	3' UTR	ZPR1
C100008977	1-stearoyl-2-arachidonoyl-GPE (18:0/20:4)	LI	I9_CORATHER	11:116778201	G/C	rs964184	0.999	0.336	0.846	0.842	0.969	0.058	0.814	0.814	3' UTR	ZPR1
C100008977	1-stearoyl-2-arachidonoyl-GPE (18:0/20:4)	LI	I9_IHD	11:116778201	G/C	rs964184	0.999	0.585	0.731	0.713	0.969	0.015	0.683	0.683	3' UTR	ZPR1
C100008977	1-stearoyl-2-arachidonoyl-GPE (18:0/20:4)	LI	RX_STATIN	11:116778201	G/C	rs964184	0.999	1	1	0.998	0.969	0.984	0.971	0.969	3' UTR	ZPR1
C100008977	1-stearoyl-2-arachidonoyl-GPE (18:0/20:4)	LI	E4_LIPOPROT	11:116778201	G/C	rs964184	0.999	0.999	0.955	0.775	0.969	0	0.746	0.746	3' UTR	ZPR1
C100008977	1-stearoyl-2-arachidonoyl-GPE (18:0/20:4)	LI	E4_HYPERLIPNAS	11:116778201	G/C	rs964184	0.999	0.806	0.986	0.986	0.969	0.486	0.957	0.957	3' UTR	ZPR1
C100010927	linoleoyl-linolenoyl-glycerol (18:2/18:3) [2]*	LI	E4_HYPERCHOL	11:116778201	G/C	rs964184	0.995	0.998	0.914	0.837	0.586	0	0.438	0.438	3' UTR	ZPR1
C100010927	linoleoyl-linolenoyl-glycerol (18:2/18:3) [2]*	LI	I9_CORATHER	11:116778201	G/C	rs964184	0.995	0.341	0.881	0.879	0.586	0.058	0.493	0.493	3' UTR	ZPR1
C100010927	linoleoyl-linolenoyl-glycerol (18:2/18:3) [2]*	LI	I9_IHD	11:116778201	G/C	rs964184	0.995	0.605	0.833	0.821	0.586	0.015	0.419	0.419	3' UTR	ZPR1
C100010927	linoleoyl-linolenoyl-glycerol (18:2/18:3) [2]*	LI	E4_LIPOPROT	11:116778201	G/C	rs964184	0.995	0.999	0.97	0.85	0.586	0	0.451	0.451	3' UTR	ZPR1
C100010927	linoleoyl-linolenoyl-glycerol (18:2/18:3) [2]*	LI	E4_HYPERLIPNAS	11:116778201	G/C	rs964184	0.995	0.807	0.97	0.97	0.586	0.486	0.579	0.579	3' UTR	ZPR1
C100010927	linoleoyl-linolenoyl-glycerol (18:2/18:3) [2]*	LI	RX_STATIN	11:116778201	G/C	rs964184	0.995	1	1	0.977	0.586	0.984	0.609	0.586	3' UTR	ZPR1
C100009037	1-margaroyl-2-linoleoyl-GPC (17:0/18:2)*	LI	I9_IHD	11:116786845	C/T	rs3741298	0.994	0.608	0.614	0.585	0.326	0.02	0.252	0.251	Intron	ZPR1
C100002284	2S,3R-dihydroxybutyrate	LI	E4_DM2NOCOMP	12:4321174	AGCCGGCCGGCT/A	rs143427116	1	0.013	0.941	0.941	1	0.013	0.941	0.941	Upstream	TIGAR
C999912100	X - 12100	UN	FG_HYPERTENSION	12:111427245	C/G	rs7310615	0.993	0.965	0.963	0.532	0.11	0.416	0.295	0.11	Intron	SH2B3
C999912100	X - 12100	UN	I9_CORATHER	12:111427245	C/G	rs7310615	0.993	0.761	0.604	0.544	0.11	0.134	0.117	0.106	Intron	SH2B3
C999912100	X - 12100	UN	I9_HYPTENSESS	12:111427245	C/G	rs7310615	0.993	0.828	0.772	0.51	0.11	0.172	0.16	0.106	Intron	SH2B3
C999912100	X - 12100	UN	E4_ENDONUTRMET	12:111469627	A/AC	rs35350651	0.993	0.413	0.926	0.803	0.2	0.011	0.187	0.184	Intron	ATXN2
C999912100	X - 12100	UN	I9_CVD_HARD	12:111469627	A/AC	rs35350651	0.993	0.884	0.884	0.745	0.2	0.002	0.162	0.162	Intron	ATXN2
C999912100	X - 12100	UN	ILD_CVDMETABOCOMORB	12:111469627	A/AC	rs35350651	0.993	0.492	0.869	0.803	0.2	0.018	0.187	0.185	Intron	ATXN2
C999912100	X - 12100	UN	M13_POLYARTHROPATHIES	12:111469627	A/AC	rs35350651	0.993	0.959	0.902	0.714	0.2	0.019	0.171	0.168	Intron	ATXN2
C999912100	X - 12100	UN	FG_CVD	12:111469627	A/AC	rs35350651	0.993	0.838	0.94	0.811	0.2	0.01	0.195	0.193	Intron	ATXN2
C999912100	X - 12100	UN	FG_DISVEINLYMPH	12:111469627	A/AC	rs35350651	0.993	0.564	0.851	0.769	0.2	0.011	0.175	0.174	Intron	ATXN2
C999912100	X - 12100	UN	I9_CVD	12:111469627	A/AC	rs35350651	0.993	0.602	0.849	0.78	0.2	0.004	0.18	0.179	Intron	ATXN2
C999912100	X - 12100	UN	DM_COMORB_EXMORE	12:111469627	A/AC	rs35350651	0.993	0.896	0.968	0.793	0.2	0.062	0.204	0.192	Intron	ATXN2
C100002528	sulfate*	XE	E4_DIABETES	12:120978847	A/C	rs1169288	0.966	0.14	0.581	0.564	0.519	0.077	0.512	0.503	Missense	HNF1A
C100002528	sulfate*	XE	E4_DM2NASCOMP	12:120978847	A/C	rs1169288	0.966	0.183	0.58	0.554	0.519	0.144	0.527	0.507	Missense	HNF1A
C100002528	sulfate*	XE	E4_DM2_STRICT	12:120978847	A/C	rs1169288	0.966	0.137	0.589	0.576	0.519	0.08	0.515	0.508	Missense	HNF1A
C100002528	sulfate*	XE	DM_OTHER_WIDE	12:120978847	A/C	rs1169288	0.966	0.213	0.592	0.567	0.519	0.151	0.525	0.508	Missense	HNF1A
C100002528	sulfate*	XE	RX_STATIN	12:120978847	A/C	rs1169288	0.966	0.957	0.66	0.615	0.519	0.873	0.558	0.518	Missense	HNF1A
C100002528	sulfate*	XE	DIABETES_FG	12:120978847	A/C	rs1169288	0.966	0.138	0.584	0.567	0.519	0.087	0.518	0.507	Missense	HNF1A
C100002528	sulfate*	XE	E4_DM2	12:120978847	A/C	rs1169288	0.966	0.059	0.537	0.531	0.519	0.047	0.501	0.496	Missense	HNF1A
C100002528	sulfate*	XE	T2D	12:120978847	A/C	rs1169288	0.966	0.202	0.603	0.585	0.519	0.128	0.523	0.512	Missense	HNF1A
C344	guanidinoacetate	AA	RX_STATIN	12:120979185	A/G	rs2244608	0.978	0.953	0.722	0.689	0.52	0.077	0.508	0.506	Intron	HNF1A
C100002106	sphingomyelin (d18:1/18:1, d18:2/18:0)	LI	CHOLELITH_BROAD	12:120984647	TGACTGGCACTCAGCA/T	rs58367757	1	0.534	0.862	0.861	0.475	0.052	0.409	0.409	Intron	HNF1A
C100002106	sphingomyelin (d18:1/18:1, d18:2/18:0)	LI	K11_GALLBILPANC	12:120984647	TGACTGGCACTCAGCA/T	rs58367757	1	0.246	0.689	0.688	0.475	0.031	0.332	0.332	Intron	HNF1A
C1215	N-acetylglucosaminylasparagine	CA	K11_CHOLELITH	14:94378610	C/T	rs28929474	0.999	0.396	0.898	0.898	0.81	0.329	0.758	0.758	Missense	SERPINA1
C1215	N-acetylglucosaminylasparagine	CA	K11_GALLBILPANC	14:94378610	C/T	rs28929474	0.999	0.999	1	0.999	0.81	0.897	0.811	0.81	Missense	SERPINA1
C1215	N-acetylglucosaminylasparagine	CA	E4_METABO	14:94378610	C/T	rs28929474	0.999	0.999	0.99	0.753	0.81	0.918	0.911	0.738	Missense	SERPINA1
C1215	N-acetylglucosaminylasparagine	CA	CHOLELITH_BROAD	14:94378610	C/T	rs28929474	0.999	0.414	0.953	0.953	0.81	0.331	0.786	0.786	Missense	SERPINA1
C1215	N-acetylglucosaminylasparagine	CA	O15_ICP	14:94378610	C/T	rs28929474	0.999	0.694	0.991	0.991	0.81	0.375	0.804	0.804	Missense	SERPINA1
C100000054	5-hydroxylysine	AA	C3_BRONCHUS_LUNG	15:78513293	A/G	rs201135688	1	0	0.647	0.647	0.922	0	0.61	0.61	Missense	HYKK
C100000054	5-hydroxylysine	AA	Z21_PRESENCE_CARDIAC_VASCULAR_IMPLANTNTS_GRAFTS	15:78513293	A/G	rs201135688	1	0.001	0.853	0.851	0.922	0.001	0.782	0.782	Missense	HYKK
C100000054	5-hydroxylysine	AA	C3_BRONCHUS_LUNG_EXALLC	15:78513293	A/G	rs201135688	1	0	0.626	0.626	0.922	0	0.591	0.591	Missense	HYKK
C815	tyrosine	AA	I9_OTHHEART	16:71605515	A/G	rs9746832	0.999	0	0.953	0.953	0.999	0	0.953	0.953	Intron	LOC105371334
C1102	gamma-glutamyltyrosine	PE	I9_OTHHEART	16:71605515	A/G	rs9746832	0.988	0	0.796	0.795	0.833	0	0.796	0.795	Intron	LOC105371334
C100003169	isoleucylglycine	PE	G6_CARPTU	16:89624734	T/C	rs258341	1	0.002	0.634	0.618	0.666	0.002	0.632	0.617	Intron	DPEP1
C1022	picolinate	AA	CD2_INSITU_SKIN_EXALLC	16:89631217	C/T	rs908951	0.989	0.103	0.614	0.607	0.477	0.008	0.261	0.261	Intron	DPEP1
C1022	picolinate	AA	CD2_INSITU_SKIN	16:89631217	C/T	rs908951	0.989	0.12	0.602	0.595	0.477	0.01	0.256	0.255	Intron	DPEP1
C100002107	palmitoyl sphingomyelin (d18:1/16:0)	LI	RX_STATIN	17:4789345	G/T	rs79202680	0.984	0.515	0.92	0.919	0.946	0.506	0.91	0.91	Intron	GLTPD2
C100005986	sphingomyelin (d18:1/24:1, d18:2/24:0)*	LI	RX_STATIN	17:4789345	G/T	rs79202680	0.976	0.506	0.925	0.925	0.963	0.506	0.925	0.925	Intron	GLTPD2
C100006290	sphingomyelin (d18:1/20:0, d16:1/22:0)*	LI	RX_STATIN	17:4789345	G/T	rs79202680	0.996	0.506	0.957	0.957	0.996	0.506	0.957	0.957	Intron	GLTPD2
C100006294	behenoyl sphingomyelin (d18:1/22:0)*	LI	RX_STATIN	17:4789345	G/T	rs79202680	0.994	0.506	0.955	0.955	0.994	0.506	0.955	0.955	Intron	GLTPD2
C100006295	sphingomyelin (d18:1/22:1, d18:2/22:0, d16:1/24:1)*	LI	RX_STATIN	17:4789345	G/T	rs79202680	0.956	0.515	0.868	0.867	0.881	0.506	0.848	0.848	Intron	GLTPD2
C100006298	lignoceroyl sphingomyelin (d18:1/24:0)	LI	RX_STATIN	17:4789345	G/T	rs79202680	0.996	0.506	0.957	0.957	0.996	0.506	0.957	0.957	Intron	GLTPD2
C100008954	palmitoyl dihydrosphingomyelin (d18:0/16:0)*	LI	RX_STATIN	17:4789345	G/T	rs79202680	1	0.506	0.961	0.961	1	0.506	0.961	0.961	Intron	GLTPD2
C100008955	tricosanoyl sphingomyelin (d18:1/23:0)*	LI	RX_STATIN	17:4789345	G/T	rs79202680	0.999	0.506	0.96	0.96	0.999	0.506	0.96	0.96	Intron	GLTPD2
C100008956	sphingomyelin (d18:2/23:0, d18:1/23:1, d17:1/24:1)*	LI	RX_STATIN	17:4789345	G/T	rs79202680	0.979	0.506	0.941	0.941	0.979	0.506	0.941	0.941	Intron	GLTPD2
C100009025	sphingomyelin (d18:1/21:0, d17:1/22:0, d16:1/23:0)*	LI	RX_STATIN	17:4789345	G/T	rs79202680	0.992	0.506	0.954	0.954	0.992	0.506	0.954	0.954	Intron	GLTPD2
C100009026	behenoyl dihydrosphingomyelin (d18:0/22:0)*	LI	RX_STATIN	17:4789345	G/T	rs79202680	0.999	0.506	0.96	0.96	0.999	0.506	0.96	0.96	Intron	GLTPD2
C100009027	sphingomyelin (d18:0/18:0, d19:0/17:0)*	LI	RX_STATIN	17:4789345	G/T	rs79202680	1	0.506	0.961	0.961	1	0.506	0.961	0.961	Intron	GLTPD2
C100009038	myristoyl dihydrosphingomyelin (d18:0/14:0)*	LI	RX_STATIN	17:4789345	G/T	rs79202680	0.993	0.506	0.955	0.955	0.993	0.506	0.955	0.955	Intron	GLTPD2
C100015786	sphingomyelin (d18:0/20:0, d16:0/22:0)*	LI	RX_STATIN	17:4789345	G/T	rs79202680	1	0.506	0.961	0.961	1	0.506	0.961	0.961	Intron	GLTPD2
C100015792	sphingomyelin (d18:1/25:0, d19:0/24:1, d20:1/23:0, d19:1/24:0)*	LI	RX_STATIN	17:4789345	G/T	rs79202680	0.997	0.506	0.958	0.958	0.997	0.506	0.958	0.958	Intron	GLTPD2
C100021162	palmitoyl-sphingosine-phosphoethanolamine (d18:1/16:0)	LI	RX_STATIN	17:4789345	G/T	rs79202680	0.981	0.525	0.75	0.749	0.759	0.506	0.732	0.731	Intron	GLTPD2
C1538	stearoyl sphingomyelin (d18:1/18:0)	LI	RX_STATIN	17:4789345	G/T	rs79202680	0.993	0.527	0.508	0.505	0.356	0.506	0.345	0.342	Intron	GLTPD2
C100006051	myristoleoylcarnitine (C14:1)*	LI	CD2_BENIGN_EXALLC	17:7289873	C/T	rs3744404	0.997	0	0.538	0.517	0.13	0	0.081	0.08	Intron	YBX2
C100006051	myristoleoylcarnitine (C14:1)*	LI	CD2_BENIGN_COLON_EXALLC	17:7289873	C/T	rs3744404	0.997	0	0.645	0.644	0.13	0	0.094	0.094	Intron	YBX2
C100006051	myristoleoylcarnitine (C14:1)*	LI	CD2_BENIGN_COLON	17:7289873	C/T	rs3744404	0.997	0	0.87	0.867	0.13	0	0.127	0.126	Intron	YBX2
C100001734	N6-acetyllysine	AA	CD2_BENIGN_COLORECANI	17:7626584	G/A	rs13894	0.996	0	0.613	0.613	0.628	0	0.377	0.377	Missense	SAT2
C100001734	N6-acetyllysine	AA	CD2_BENIGN_COLON_EXALLC	17:7626584	G/A	rs13894	0.996	0	0.629	0.629	0.628	0	0.388	0.388	Missense	SAT2
C100001734	N6-acetyllysine	AA	CD2_BENIGN_EXALLC	17:7626584	G/A	rs13894	0.996	0	0.923	0.918	0.628	0	0.586	0.585	Missense	SAT2
C100001734	N6-acetyllysine	AA	CD2_BENIGN_COLON	17:7626584	G/A	rs13894	0.996	0	0.959	0.959	0.628	0	0.604	0.604	Missense	SAT2
C100001734	N6-acetyllysine	AA	CD2_BENIGN	17:7626584	G/A	rs13894	0.996	0	0.763	0.752	0.628	0	0.493	0.491	Missense	SAT2
C100001734	N6-acetyllysine	AA	CD2_BENIGN	17:7626953	C/T	rs858520	0.996	0	0.54	0.52	0.249	0	0.134	0.132	Synonymous	SAT2
C100001734	N6-acetyllysine	AA	CD2_BENIGN_EXALLC	17:7626953	C/T	rs858520	0.996	0	0.648	0.64	0.249	0	0.163	0.162	Synonymous	SAT2
C266	cholesterol	LI	E4_METABOLIA	19:11077477	A/C	rs55791371	0.997	0.999	0.988	0.812	0.041	0.028	0.046	0.041	Intron	SMARCA4
C266	cholesterol	LI	I9_CORATHER	19:11077477	A/C	rs55791371	0.997	0.849	0.764	0.702	0.041	0.02	0.037	0.036	Intron	SMARCA4
C266	cholesterol	LI	I9_CVD_HARD	19:11077477	A/C	rs55791371	0.997	0.461	0.755	0.722	0.041	0.009	0.037	0.036	Intron	SMARCA4
C266	cholesterol	LI	E4_LIPOPROT	19:11077477	A/C	rs55791371	0.997	0.999	0.971	0.815	0.041	0.027	0.046	0.041	Intron	SMARCA4
C266	cholesterol	LI	I9_REVASC	19:11077477	A/C	rs55791371	0.997	0.428	0.629	0.612	0.041	0.009	0.031	0.03	Intron	SMARCA4
C266	cholesterol	LI	E4_HYPERCHOL	19:11077477	A/C	rs55791371	0.997	1	0.991	0.815	0.041	0.038	0.048	0.041	Intron	SMARCA4
C266	cholesterol	LI	I9_ANGINA	19:11077477	A/C	rs55791371	0.997	0.572	0.705	0.66	0.041	0.012	0.034	0.033	Intron	SMARCA4
C266	cholesterol	LI	I9_CABG	19:11077488	T/C	rs56125973	0.997	0.856	0.818	0.768	0.041	0.018	0.039	0.038	Intron	SMARCA4
C100008954	palmitoyl dihydrosphingomyelin (d18:0/16:0)*	LI	I9_CVD_HARD	19:11078174	T/C	rs112898275	0.997	0.387	0.635	0.599	0.045	0.009	0.039	0.039	Intron	SMARCA4
C100008954	palmitoyl dihydrosphingomyelin (d18:0/16:0)*	LI	E4_LIPOPROT	19:11078174	T/C	rs112898275	0.997	0.999	0.948	0.703	0.045	0.02	0.05	0.045	Intron	SMARCA4
C100008954	palmitoyl dihydrosphingomyelin (d18:0/16:0)*	LI	I9_ANGINA	19:11078174	T/C	rs112898275	0.997	0.567	0.62	0.563	0.045	0.012	0.037	0.036	Intron	SMARCA4
C100008954	palmitoyl dihydrosphingomyelin (d18:0/16:0)*	LI	E4_HYPERCHOL	19:11078174	T/C	rs112898275	0.997	1	0.986	0.704	0.045	0.025	0.052	0.045	Intron	SMARCA4
C100008954	palmitoyl dihydrosphingomyelin (d18:0/16:0)*	LI	E4_METABOLIA	19:11078174	T/C	rs112898275	0.997	0.999	0.976	0.7	0.045	0.022	0.051	0.045	Intron	SMARCA4
C100008954	palmitoyl dihydrosphingomyelin (d18:0/16:0)*	LI	I9_REVASC	19:11078174	T/C	rs112898275	0.997	0.424	0.547	0.527	0.045	0.009	0.033	0.033	Intron	SMARCA4
C100008954	palmitoyl dihydrosphingomyelin (d18:0/16:0)*	LI	I9_CORATHER	19:11078174	T/C	rs112898275	0.997	0.847	0.688	0.606	0.045	0.018	0.04	0.038	Intron	SMARCA4
C100008954	palmitoyl dihydrosphingomyelin (d18:0/16:0)*	LI	I9_CABG	19:11078174	T/C	rs112898275	0.997	0.844	0.723	0.654	0.045	0.018	0.043	0.042	Intron	SMARCA4
C100002107	palmitoyl sphingomyelin (d18:1/16:0)	LI	I9_REVASC	19:11087511	C/T	rs17248720	0.999	0.424	0.627	0.611	0.042	0.015	0.035	0.034	Upstream	LDLR
C100002107	palmitoyl sphingomyelin (d18:1/16:0)	LI	E4_LIPOPROT	19:11087511	C/T	rs17248720	0.999	0.999	0.968	0.815	0.042	0.05	0.05	0.042	Upstream	LDLR
C100002107	palmitoyl sphingomyelin (d18:1/16:0)	LI	E4_METABOLIA	19:11087511	C/T	rs17248720	0.999	0.999	0.985	0.812	0.042	0.032	0.047	0.042	Upstream	LDLR
C100002107	palmitoyl sphingomyelin (d18:1/16:0)	LI	I9_CVD_HARD	19:11087511	C/T	rs17248720	0.999	0.387	0.719	0.691	0.042	0.014	0.039	0.038	Upstream	LDLR
C100002107	palmitoyl sphingomyelin (d18:1/16:0)	LI	I9_ANGINA	19:11087511	C/T	rs17248720	0.999	0.567	0.696	0.651	0.042	0.016	0.036	0.035	Upstream	LDLR
C100002107	palmitoyl sphingomyelin (d18:1/16:0)	LI	I9_CABG	19:11087511	C/T	rs17248720	0.999	0.844	0.807	0.759	0.042	0.025	0.041	0.04	Upstream	LDLR
C100002107	palmitoyl sphingomyelin (d18:1/16:0)	LI	I9_CORATHER	19:11087511	C/T	rs17248720	0.999	0.847	0.764	0.702	0.042	0.032	0.041	0.038	Upstream	LDLR
C100002107	palmitoyl sphingomyelin (d18:1/16:0)	LI	E4_HYPERCHOL	19:11087511	C/T	rs17248720	0.999	1	0.991	0.816	0.042	0.019	0.045	0.042	Upstream	LDLR
C100010922	linoleoyl-arachidonoyl-glycerol (18:2/20:4) [1]*	LI	RX_STATIN	19:19210016	C/G	rs150057262	0.999	0.997	0.984	0.949	0.688	0.035	0.682	0.681	Upstream	NCAN
C100010923	linoleoyl-arachidonoyl-glycerol (18:2/20:4) [2]*	LI	RX_STATIN	19:19210016	C/G	rs150057262	1	0.991	0.994	0.991	0.436	0.035	0.428	0.428	Upstream	NCAN
C100009139	1-myristoyl-2-arachidonoyl-GPC (14:0/20:4)*	LI	RX_STATIN	19:19269704	A/G	rs187429064	0.996	0.991	0.996	0.993	0.354	0.273	0.354	0.353	Missense	TM6SF2
C100009140	1-myristoyl-2-docosahexaenoyl-GPC (14:0/22:6)*	LI	RX_STATIN	19:19269704	A/G	rs187429064	0.998	0.999	0.998	0.977	0.334	0.273	0.339	0.333	Missense	TM6SF2
C100010936	oleoyl-arachidonoyl-glycerol (18:1/20:4) [1]*	LI	DIABETES_FG	19:19282905	G/A	rs8100204	1	0.998	1	0.999	0.999	0.998	1	0.999	Intron	SUGP1
C100010936	oleoyl-arachidonoyl-glycerol (18:1/20:4) [1]*	LI	E4_DM2NASCOMP	19:19282905	G/A	rs8100204	1	0.957	1	0.998	0.999	0.957	1	0.998	Intron	SUGP1
C100010936	oleoyl-arachidonoyl-glycerol (18:1/20:4) [1]*	LI	KELA_DIAB_INSUL	19:19282905	G/A	rs8100204	1	0.998	1	0.999	0.999	0.998	1	0.998	Intron	SUGP1
C100010936	oleoyl-arachidonoyl-glycerol (18:1/20:4) [1]*	LI	E4_DIABETES	19:19282905	G/A	rs8100204	1	0.909	0.999	0.999	0.999	0.908	0.999	0.998	Intron	SUGP1
C100010936	oleoyl-arachidonoyl-glycerol (18:1/20:4) [1]*	LI	E4_DM2_STRICT	19:19282905	G/A	rs8100204	1	0.966	1	0.999	0.999	0.965	0.999	0.998	Intron	SUGP1
C100010936	oleoyl-arachidonoyl-glycerol (18:1/20:4) [1]*	LI	DM_OTHER_WIDE	19:19282905	G/A	rs8100204	1	0.996	1	0.999	0.999	0.994	1	0.998	Intron	SUGP1
C100010936	oleoyl-arachidonoyl-glycerol (18:1/20:4) [1]*	LI	E4_DM2	19:19282905	G/A	rs8100204	1	0.998	1	0.999	0.999	0.998	1	0.999	Intron	SUGP1
C100010936	oleoyl-arachidonoyl-glycerol (18:1/20:4) [1]*	LI	T2D	19:19282905	G/A	rs8100204	1	0.999	1	0.999	0.999	0.998	1	0.999	Intron	SUGP1
C100010936	oleoyl-arachidonoyl-glycerol (18:1/20:4) [1]*	LI	KELA_DIAB_INSUL_EXMORE	19:19282905	G/A	rs8100204	1	0.999	1	0.999	0.999	0.999	1	0.999	Intron	SUGP1
C100010937	oleoyl-arachidonoyl-glycerol (18:1/20:4) [2]*	LI	T2D	19:19282905	G/A	rs8100204	0.999	0.999	1	0.998	0.998	0.998	1	0.998	Intron	SUGP1
C100010937	oleoyl-arachidonoyl-glycerol (18:1/20:4) [2]*	LI	DIABETES_FG	19:19282905	G/A	rs8100204	0.999	0.998	1	0.998	0.998	0.998	1	0.998	Intron	SUGP1
C100010937	oleoyl-arachidonoyl-glycerol (18:1/20:4) [2]*	LI	KELA_DIAB_INSUL_EXMORE	19:19282905	G/A	rs8100204	0.999	0.999	1	0.998	0.998	0.999	1	0.998	Intron	SUGP1
C100010937	oleoyl-arachidonoyl-glycerol (18:1/20:4) [2]*	LI	E4_DM2	19:19282905	G/A	rs8100204	0.999	0.999	1	0.998	0.998	0.998	1	0.998	Intron	SUGP1
C100010937	oleoyl-arachidonoyl-glycerol (18:1/20:4) [2]*	LI	DM_OTHER_WIDE	19:19282905	G/A	rs8100204	0.999	0.996	1	0.998	0.998	0.994	1	0.998	Intron	SUGP1
C100010937	oleoyl-arachidonoyl-glycerol (18:1/20:4) [2]*	LI	KELA_DIAB_INSUL	19:19282905	G/A	rs8100204	0.999	0.998	1	0.998	0.998	0.998	1	0.998	Intron	SUGP1
C100010937	oleoyl-arachidonoyl-glycerol (18:1/20:4) [2]*	LI	E4_DM2NASCOMP	19:19282905	G/A	rs8100204	0.999	0.957	1	0.998	0.998	0.957	1	0.998	Intron	SUGP1
C100010937	oleoyl-arachidonoyl-glycerol (18:1/20:4) [2]*	LI	E4_DM2_STRICT	19:19282905	G/A	rs8100204	0.999	0.966	1	0.998	0.998	0.965	1	0.998	Intron	SUGP1
C100010937	oleoyl-arachidonoyl-glycerol (18:1/20:4) [2]*	LI	NAFLD	19:19282905	G/A	rs8100204	0.999	0.717	0.765	0.758	0.998	0.037	0.758	0.758	Intron	SUGP1
C100010937	oleoyl-arachidonoyl-glycerol (18:1/20:4) [2]*	LI	E4_DIABETES	19:19282905	G/A	rs8100204	0.999	0.909	0.999	0.998	0.998	0.908	0.999	0.998	Intron	SUGP1
C100010930	palmitoleoyl-linoleoyl-glycerol (16:1/18:2) [1]*	LI	RX_STATIN	19:19347579	A/G	rs182611493	1	1	0.995	0.928	0.252	0.299	0.272	0.252	Intron	MAU2
C100010923	linoleoyl-arachidonoyl-glycerol (18:2/20:4) [2]*	LI	KRA_PSY_ANYMENTAL_SUICID_PREG_NERV	19:44913484	C/T	rs438811	0.984	0	0.664	0.654	0.402	0	0.329	0.326	Upstream	APOC1
C100010923	linoleoyl-arachidonoyl-glycerol (18:2/20:4) [2]*	LI	KRA_PSY_DEMENTIA_EXMORE	19:44913484	C/T	rs438811	0.984	0.634	0.842	0.79	0.402	0.293	0.417	0.393	Upstream	APOC1
C100010923	linoleoyl-arachidonoyl-glycerol (18:2/20:4) [2]*	LI	VWXY20_SUICI_OTHER_INTENTI_SELF_H	19:44913484	C/T	rs438811	0.984	0	0.625	0.616	0.402	0	0.309	0.306	Upstream	APOC1
C100010923	linoleoyl-arachidonoyl-glycerol (18:2/20:4) [2]*	LI	G6_AD_WIDE	19:44913484	C/T	rs438811	0.984	0.807	0.881	0.778	0.402	0.301	0.424	0.386	Upstream	APOC1
C100010923	linoleoyl-arachidonoyl-glycerol (18:2/20:4) [2]*	LI	E4_DM2	19:44913484	C/T	rs438811	0.984	0.663	0.868	0.809	0.402	0.249	0.422	0.4	Upstream	APOC1
C100010923	linoleoyl-arachidonoyl-glycerol (18:2/20:4) [2]*	LI	G6_ALZHEIMER	19:44913484	C/T	rs438811	0.984	0.998	0.994	0.812	0.402	0.426	0.479	0.401	Upstream	APOC1
C100010923	linoleoyl-arachidonoyl-glycerol (18:2/20:4) [2]*	LI	KRA_PSY_ANYMENTAL	19:44913484	C/T	rs438811	0.984	0	0.626	0.616	0.402	0	0.309	0.306	Upstream	APOC1
C100010923	linoleoyl-arachidonoyl-glycerol (18:2/20:4) [2]*	LI	KRA_PSY_DEMENTIA	19:44913484	C/T	rs438811	0.984	0.34	0.827	0.797	0.402	0.157	0.41	0.396	Upstream	APOC1
C100010923	linoleoyl-arachidonoyl-glycerol (18:2/20:4) [2]*	LI	E4_METABOLIA	19:44913484	C/T	rs438811	0.984	0.114	0.575	0.575	0.402	0.055	0.305	0.305	Upstream	APOC1
C100010936	oleoyl-arachidonoyl-glycerol (18:1/20:4) [1]*	LI	E4_ENDONUTRMET	19:44913574	T/G	rs390082	0.994	0.043	0.955	0.951	0.377	0.015	0.363	0.362	Upstream	APOC1
C100010936	oleoyl-arachidonoyl-glycerol (18:1/20:4) [1]*	LI	AD_LO	19:44913574	T/G	rs390082	0.994	0	0.821	0.82	0.377	0	0.307	0.307	Upstream	APOC1
C999924546	X - 24546	UN	K11_GALLBILPANC	19:47858667	T/C	rs62128824	0.992	0.766	0.577	0.569	0.091	0.079	0.087	0.086	Downstream	LINC01595
C999924546	X - 24546	UN	CHOLELITH_BROAD	19:47858667	T/C	rs62128824	0.992	0.818	0.597	0.588	0.091	0.057	0.087	0.086	Downstream	LINC01595
C999924546	X - 24546	UN	K11_CHOLELITH	19:47858667	T/C	rs62128824	0.992	0.892	0.589	0.581	0.091	0.078	0.087	0.086	Downstream	LINC01595
C100001988	5alpha-pregnan-3beta,20alpha-diol disulfate	LI	K11_CHOLELITH	19:47858980	C/T	rs62128825	1	0.855	0.645	0.64	0.152	0.07	0.142	0.141	Downstream	LINC01595
C100001988	5alpha-pregnan-3beta,20alpha-diol disulfate	LI	CHOLELITH_BROAD	19:47858980	C/T	rs62128825	1	0.782	0.662	0.656	0.152	0.056	0.143	0.142	Downstream	LINC01595
C100001988	5alpha-pregnan-3beta,20alpha-diol disulfate	LI	K11_GALLBILPANC	19:47858980	C/T	rs62128825	1	0.737	0.644	0.638	0.152	0.069	0.143	0.143	Downstream	LINC01595
C100021103	pregnenetriol sulfate*	LI	CHOLELITH_BROAD	19:47858980	C/T	rs62128825	1	0.721	0.588	0.582	0.223	0.056	0.205	0.205	Downstream	LINC01595
C100021103	pregnenetriol sulfate*	LI	K11_GALLBILPANC	19:47858980	C/T	rs62128825	1	0.693	0.584	0.579	0.223	0.069	0.207	0.207	Downstream	LINC01595
C100021103	pregnenetriol sulfate*	LI	K11_CHOLELITH	19:47858980	C/T	rs62128825	1	0.792	0.567	0.564	0.223	0.07	0.201	0.2	Downstream	LINC01595
C100021104	pregnenetriol disulfate*	LI	K11_GALLBILPANC	19:47858980	C/T	rs62128825	1	0.461	0.741	0.74	0.539	0.069	0.474	0.474	Downstream	LINC01595
C100021104	pregnenetriol disulfate*	LI	K11_CHOLELITH	19:47858980	C/T	rs62128825	1	0.508	0.666	0.666	0.539	0.07	0.426	0.425	Downstream	LINC01595
C100021104	pregnenetriol disulfate*	LI	CHOLELITH_BROAD	19:47858980	C/T	rs62128825	1	0.455	0.719	0.718	0.539	0.056	0.459	0.459	Downstream	LINC01595
C999921441	X - 21441	UN	K11_GALLBILPANC	19:47858980	C/T	rs62128825	0.995	0.767	0.568	0.56	0.174	0.069	0.165	0.164	Downstream	LINC01595
C999921441	X - 21441	UN	K11_CHOLELITH	19:47858980	C/T	rs62128825	0.995	0.892	0.576	0.568	0.174	0.07	0.165	0.165	Downstream	LINC01595
C999921441	X - 21441	UN	CHOLELITH_BROAD	19:47858980	C/T	rs62128825	0.995	0.819	0.583	0.573	0.174	0.056	0.165	0.165	Downstream	LINC01595
C100021331	metabolonic lactone sulfate	PC	K11_CHOLELITH	19:47865750	A/C	rs212101	0.989	0.957	0.715	0.7	0.058	0.034	0.056	0.055	Downstream	SULT2A1
C100021331	metabolonic lactone sulfate	PC	CHOLELITH_BROAD	19:47865750	A/C	rs212101	0.989	0.927	0.743	0.726	0.058	0.034	0.056	0.056	Downstream	SULT2A1
C100021331	metabolonic lactone sulfate	PC	K11_GALLBILPANC	19:47865750	A/C	rs212101	0.989	0.908	0.725	0.711	0.058	0.027	0.055	0.054	Downstream	SULT2A1
C100002003	21-hydroxypregnenolone monosulfate (1)	LI	CHOLELITH_BROAD	19:47866057	C/T	rs296387	0.998	0.821	0.803	0.798	0.232	0.034	0.212	0.212	Downstream	SULT2A1
C100002003	21-hydroxypregnenolone monosulfate (1)	LI	K11_CHOLELITH	19:47866057	C/T	rs296387	0.998	0.893	0.785	0.78	0.232	0.036	0.208	0.208	Downstream	SULT2A1
C100002003	21-hydroxypregnenolone monosulfate (1)	LI	K11_GALLBILPANC	19:47866057	C/T	rs296387	0.998	0.769	0.766	0.762	0.232	0.027	0.201	0.201	Downstream	SULT2A1
C100002761	androsterone glucuronide	LI	K11_GALLBILPANC	19:47866057	C/T	rs296387	0.991	0.587	0.504	0.5	0.181	0.027	0.142	0.142	Downstream	SULT2A1
C100002761	androsterone glucuronide	LI	CHOLELITH_BROAD	19:47866057	C/T	rs296387	0.991	0.664	0.545	0.541	0.181	0.034	0.154	0.154	Downstream	SULT2A1
C100001073	androsterone sulfate	LI	K11_GALLBILPANC	19:47867225	C/CT	rs71181604	0.998	0.764	0.519	0.51	0.095	0.029	0.083	0.083	Downstream	SULT2A1
C100001073	androsterone sulfate	LI	CHOLELITH_BROAD	19:47867225	C/CT	rs71181604	0.998	0.816	0.544	0.533	0.095	0.039	0.088	0.088	Downstream	SULT2A1
C100001073	androsterone sulfate	LI	K11_CHOLELITH	19:47867225	C/CT	rs71181604	0.998	0.891	0.535	0.526	0.095	0.043	0.087	0.087	Downstream	SULT2A1
C100002018	5alpha-androstan-3alpha,17beta-diol monosulfate (1)	LI	K11_GALLBILPANC	19:47867225	C/CT	rs71181604	0.995	0.771	0.611	0.604	0.104	0.029	0.091	0.091	Downstream	SULT2A1
C100002018	5alpha-androstan-3alpha,17beta-diol monosulfate (1)	LI	K11_CHOLELITH	19:47867225	C/CT	rs71181604	0.995	0.894	0.626	0.619	0.104	0.043	0.095	0.095	Downstream	SULT2A1
C100002018	5alpha-androstan-3alpha,17beta-diol monosulfate (1)	LI	CHOLELITH_BROAD	19:47867225	C/CT	rs71181604	0.995	0.823	0.64	0.631	0.104	0.039	0.096	0.096	Downstream	SULT2A1
C100006641	glycochenodeoxycholate 3-sulfate	LI	CHOLELITH_BROAD	19:47867225	C/CT	rs71181604	1	0.816	0.734	0.728	0.141	0.039	0.13	0.13	Downstream	SULT2A1
C100006641	glycochenodeoxycholate 3-sulfate	LI	K11_GALLBILPANC	19:47867225	C/CT	rs71181604	1	0.764	0.703	0.698	0.141	0.029	0.123	0.123	Downstream	SULT2A1
C100006641	glycochenodeoxycholate 3-sulfate	LI	K11_CHOLELITH	19:47867225	C/CT	rs71181604	1	0.891	0.724	0.719	0.141	0.043	0.129	0.129	Downstream	SULT2A1
C100006642	glycodeoxycholate 3-sulfate	LI	K11_GALLBILPANC	19:47867225	C/CT	rs71181604	0.987	0.771	0.518	0.509	0.091	0.029	0.08	0.08	Downstream	SULT2A1
C100006642	glycodeoxycholate 3-sulfate	LI	CHOLELITH_BROAD	19:47867225	C/CT	rs71181604	0.987	0.823	0.552	0.541	0.091	0.039	0.085	0.084	Downstream	SULT2A1
C100020823	lithocholate sulfate (1)	LI	CHOLELITH_BROAD	19:47867225	C/CT	rs71181604	0.988	0.858	0.599	0.587	0.109	0.039	0.102	0.102	Downstream	SULT2A1
C100020823	lithocholate sulfate (1)	LI	K11_CHOLELITH	19:47867225	C/CT	rs71181604	0.988	0.914	0.526	0.514	0.109	0.043	0.101	0.101	Downstream	SULT2A1
C100020823	lithocholate sulfate (1)	LI	K11_GALLBILPANC	19:47867225	C/CT	rs71181604	0.988	0.824	0.57	0.559	0.109	0.029	0.098	0.098	Downstream	SULT2A1
C100020848	tetrahydrocortisol sulfate (1)	LI	CHOLELITH_BROAD	19:47867225	C/CT	rs71181604	0.997	0.787	0.603	0.596	0.182	0.039	0.166	0.165	Downstream	SULT2A1
C100020848	tetrahydrocortisol sulfate (1)	LI	K11_CHOLELITH	19:47867225	C/CT	rs71181604	0.997	0.857	0.569	0.562	0.182	0.043	0.161	0.161	Downstream	SULT2A1
C100020848	tetrahydrocortisol sulfate (1)	LI	K11_GALLBILPANC	19:47867225	C/CT	rs71181604	0.997	0.743	0.575	0.569	0.182	0.029	0.157	0.157	Downstream	SULT2A1
C999921470	X - 21470	UN	CHOLELITH_BROAD	19:47867845	C/T	rs296381	0.996	0.761	0.518	0.51	0.063	0.04	0.058	0.057	Downstream	SULT2A1
C100002023	5alpha-androstan-3beta,17beta-diol monosulfate (1)	LI	K11_GALLBILPANC	19:47871693	C/A	rs62129966	1	0.794	0.614	0.606	0.061	0.03	0.055	0.055	Intron	SULT2A1
C100002023	5alpha-androstan-3beta,17beta-diol monosulfate (1)	LI	K11_CHOLELITH	19:47871693	C/A	rs62129966	1	0.904	0.561	0.551	0.061	0.041	0.057	0.056	Intron	SULT2A1
C100002026	androstenediol (3alpha, 17alpha) monosulfate (2)	LI	K11_CHOLELITH	19:47871693	C/A	rs62129966	0.988	0.292	0.581	0.58	0.601	0.041	0.364	0.364	Intron	SULT2A1
C100002026	androstenediol (3alpha, 17alpha) monosulfate (2)	LI	CHOLELITH_BROAD	19:47871693	C/A	rs62129966	0.988	0.284	0.738	0.737	0.601	0.041	0.458	0.458	Intron	SULT2A1
C100002026	androstenediol (3alpha, 17alpha) monosulfate (2)	LI	K11_GALLBILPANC	19:47871693	C/A	rs62129966	0.988	0.246	0.673	0.672	0.601	0.03	0.416	0.416	Intron	SULT2A1
C100004182	3b-hydroxy-5-cholenoic acid	LI	K11_CHOLELITH	19:47871693	C/A	rs62129966	0.996	0.891	0.796	0.792	0.168	0.041	0.153	0.153	Intron	SULT2A1
C100004182	3b-hydroxy-5-cholenoic acid	LI	CHOLELITH_BROAD	19:47871693	C/A	rs62129966	0.996	0.816	0.81	0.806	0.168	0.041	0.156	0.156	Intron	SULT2A1
C100004182	3b-hydroxy-5-cholenoic acid	LI	K11_GALLBILPANC	19:47871693	C/A	rs62129966	0.996	0.764	0.772	0.768	0.168	0.03	0.148	0.147	Intron	SULT2A1
C100002023	5alpha-androstan-3beta,17beta-diol monosulfate (1)	LI	CHOLELITH_BROAD	19:47892009	G/T	rs2637121	1	0.844	0.65	0.64	0.229	0.001	0.065	0.065	Intergenic	-
C100008998	gamma-tocopherol/beta-tocopherol	CV	CD2_BENIGN_COLON_EXALLC	22:30416033	G/A	rs182488695	1	0	0.669	0.669	1	0	0.669	0.669	Missense	SEC14L2
C1105	alpha-tocopherol	CV	CD2_BENIGN_COLON_EXALLC	22:30416033	G/A	rs182488695	1	0	0.669	0.669	1	0	0.669	0.669	Missense	SEC14L2
C100015735	ceramide (d18:1/14:0, d16:1/16:0)*	LI	CD2_BENIGN_COLON_EXALLC	22:30416033	G/A	rs182488695	0.993	0	0.665	0.665	0.993	0	0.665	0.665	Missense	SEC14L2
C100008998	gamma-tocopherol/beta-tocopherol	CV	CD2_BENIGN_COLON_EXALLC	22:30424719	A/G	rs5994305	1	0.001	0.839	0.838	0.16	0	0.131	0.131	3' UTR	SEC14L2
C100008998	gamma-tocopherol/beta-tocopherol	CV	CD2_BENIGN_COLORECANI_EXALLC	22:30424719	A/G	rs5994305	1	0.004	0.921	0.918	0.16	0	0.145	0.145	3' UTR	SEC14L2
C100008998	gamma-tocopherol/beta-tocopherol	CV	CD2_BENIGN_COLORECANI	22:30424719	A/G	rs5994305	1	0.004	0.915	0.913	0.16	0	0.144	0.144	3' UTR	SEC14L2
C999923641	X - 23641	UN	NAFLD	22:43930116	G/A	rs12483959	0.998	1	1	0.802	0.152	0.081	0.167	0.151	Intron	PNPLA3
C999923641	X - 23641	UN	K11_DISLIVOTH	22:43930116	G/A	rs12483959	0.998	0.825	0.82	0.739	0.152	0.024	0.147	0.144	Intron	PNPLA3
C999923641	X - 23641	UN	I9_VARICVEOES	22:43930116	G/A	rs12483959	0.998	0.819	0.71	0.65	0.152	0.009	0.121	0.12	Intron	PNPLA3
C999923641	X - 23641	UN	CIRRHOSIS_BROAD	22:43930116	G/A	rs12483959	0.998	0.97	0.84	0.564	0.152	0.001	0.097	0.097	Intron	PNPLA3
C999923641	X - 23641	UN	CHIRHEP_NAS	22:43930116	G/A	rs12483959	0.998	0.944	0.813	0.706	0.152	0.014	0.132	0.131	Intron	PNPLA3
C999923641	X - 23641	UN	K11_FIBROCHIRLIV	22:43930116	G/A	rs12483959	0.998	0.695	0.672	0.605	0.152	0.026	0.108	0.106	Intron	PNPLA3
