# Supplementary material for: Genome-wide association studies of metabolites in Finnish men identify disease-relevant loci
Source: Nat Commun. 2022 Mar 28;13:1644. doi: 10.1038/s41467-022-29143-5 (PMC8960770; doi:10.1038/s41467-022-29143-5)
Supplement: Supplementary file 15 — Source data [file 41467_2022_29143_MOESM15_ESM.xlsx]

## Sheet: Fig_3a
MARKER_ID	MAF_NFE	MAF	ENRICHMENT_FIN
1:109711834:A:G	0.393697	0.4377	No
1:11796321:G:A	0.33522	0.22844	No
1:119392884:A:T	0.403797	0.38393	No
1:119706705:G:A	0.0272691	0.02468	No
1:119712503:A:G	0.307685	0.31708	No
1:119785876:T:G	0.279387	0.23509	No
1:151886574:G:A	0.400629	0.37064	No
1:151888360:G:C	2.76e-05	0.00414	Yes
1:151893304:G:A	0.401577	0.37168	No
1:151907285:G:A	0.316015	0.27821	No
1:151907285:G:A	0.316015	0.28177	No
1:151945688:C:A	0.313387	0.27736	No
1:151948635:A:C	0.313372	0.28155	No
1:151948635:A:C	0.313372	0.26479	No
1:151948635:A:C	0.313372	0.27722	No
1:151948635:A:C	0.313372	0.27736	No
1:151949214:C:CTTCT	0.312954	0.26428	No
1:151951443:C:T	0.313559	0.27913	No
1:151952277:C:T	0.313735	0.27798	No
1:151952277:C:T	0.313735	0.2771	No
1:151952277:C:T	0.313735	0.27789	No
1:151953981:C:T	0.313478	0.27229	No
1:151953981:C:T	0.313478	0.2722	No
1:151965019:G:GAAAAA	0.327447	0.27029	No
1:151965022:T:TTC	0.327442	0.27447	No
1:151973303:G:C	0.329005	0.28584	No
1:154331500:T:C	0.304922	0.37318	No
1:154331500:T:C	0.304922	0.37298	No
1:15500132:A:T	0.230387	0.27545	No
1:15549419:C:T	0.434335	0.32518	No
1:15580859:C:T	0.256665	0.29841	No
1:156344361:A:G	0.0994827	0.11024	No
1:171089110:C:T	0.183036	0.22593	No
1:171115572:A:T	0.249054	0.2818	No
1:171352260:T:A	0.314753	0.28552	No
1:182816785:C:A	0.000944945	0.00104	No
1:182817212:C:T	0.00653635	0.00073	No
1:18872954:G:T	0.0251185	0.04523	No
1:18872954:G:T	0.0251185	0.04436	No
1:18874480:C:G	9.2931e-05	0.00321	Yes
1:19303285:T:C	0.0914613	0.09847	No
1:20589042:G:A	0.0137525	0.0197	No
1:20589096:TC:T	0.45196	0.46677	No
1:21564139:G:A	0.0014095	0.01861	Yes
1:219285577:G:A	0.117113	0.09552	No
1:224189697:G:C	1.26667e-05	0.0019	Yes
1:241550102:C:T	0.247827	0.22026	No
1:241550102:C:T	0.247827	0.22527	No
1:241550102:C:T	0.247827	0.21896	No
1:241550102:C:T	0.247827	0.21774	No
1:43908740:T:C	0.00461958	0.00258	No
1:43991375:G:C	0.0045846	0.00256	No
1:45559808:C:T	0.00674073	0.01717	No
1:45566639:A:G	0.0555194	0.1343	No
1:45569207:G:T	0.00272581	0.01641	No
1:45585381:G:A	0.0556382	0.13871	No
1:45780448:G:T	0.055981	0.13878	No
1:45954759:A:G	2.15333e-05	0.00323	Yes
1:46336936:C:T	0.326347	0.32389	No
1:46394339:T:G	0.00487994	0.00544	No
1:46405089:C:A	0.207364	0.28369	No
1:46405089:C:A	0.207364	0.32165	No
1:46405089:C:A	0.207364	0.28487	No
1:46429969:A:G	0.207018	0.28283	No
1:46429969:A:G	0.207018	0.29237	No
1:46429969:A:G	0.207018	0.28601	No
1:46429969:A:G	0.207018	0.28728	No
1:46845206:G:C	0.131652	0.15527	No
1:46845206:G:C	0.131652	0.15478	No
1:46857650:G:C	0.121566	0.14967	No
1:46899554:G:C	0.213704	0.23462	No
1:46899554:G:C	0.213704	0.23103	No
1:46899620:G:A	0.128835	0.14416	No
1:46917369:A:T	0.133114	0.15597	No
1:46920877:A:G	0.130359	0.15039	No
1:46923941:T:C	0.133919	0.15584	No
1:46923941:T:C	0.133919	0.15585	No
1:46923941:T:C	0.133919	0.17399	No
1:46923941:T:C	0.133919	0.15602	No
1:46926382:C:T	0.13005	0.14464	No
1:46927091:T:C	0.215756	0.2582	No
1:46927183:G:T	0.130116	0.149	No
1:46948114:C:A	0.216533	0.25589	No
1:47067839:G:A	0.00515895	0.02167	No
1:53213557:A:G	0.21666	0.12956	No
1:53213557:A:G	0.21666	0.12893	No
1:53230210:T:C	0.220296	0.12995	No
1:53239502:A:T	0.321796	0.39302	No
1:53239502:A:T	0.321796	0.39182	No
1:53239502:A:T	0.321796	0.39357	No
1:53239502:A:T	0.321796	0.39304	No
1:54607053:T:C	0.387737	0.44032	No
1:55039974:G:T	0.0162554	0.04261	No
1:55039974:G:T	0.0162554	0.04269	No
1:55039974:G:T	0.0162554	0.04181	No
1:55039974:G:T	0.0162554	0.04275	No
1:55039974:G:T	0.0162554	0.04253	No
1:55039974:G:T	0.0162554	0.04033	No
1:55039974:G:T	0.0162554	0.0427	No
1:62453356:GT:G	0.336046	0.23905	No
1:62456989:G:A	0.33768	0.264	No
1:62506471:CT:C	0.340161	0.26642	No
1:62532065:CAG:C	0.332982	0.24146	No
1:62611990:CA:C	0.372071	0.23857	No
1:6287738:T:TA	0.0242518	0.05971	No
1:75696204:T:C	0.303451	0.26888	No
1:75701161:C:G	0.303767	0.26818	No
1:75702239:T:C	0.300251	0.25216	No
1:75702239:T:C	0.300251	0.25585	No
1:75726897:C:T	0.304282	0.26928	No
1:75726897:C:T	0.304282	0.27093	No
1:75726897:C:T	0.304282	0.27075	No
1:75729356:T:C	0.332824	0.26179	No
1:75734124:T:C	0.33366	0.26544	No
1:75734330:AT:A	0.481807	0.49366	No
1:75734330:AT:A	0.481807	0.49375	No
1:75735983:C:G	0.304791	0.26959	No
1:75740569:T:A	0.334604	0.28852	No
1:75742917:GCA:G	0.298503	0.26025	No
1:75744069:G:A	0.304809	0.26944	No
1:75744069:G:A	0.304809	0.26984	No
1:75750964:G:A	0.300439	0.26331	No
1:75750964:G:A	0.300439	0.26299	No
1:75759063:C:T	0.304628	0.2642	No
1:75759063:C:T	0.304628	0.26969	No
1:76000418:T:A	0.105581	0.12911	No
1:85364552:CT:C	0.36351	0.41898	No
1:85397036:TA:T	0.363062	0.38852	No
1:88937277:C:G	0.495937	0.4601	No
1:88969840:T:A	0.497132	0.45468	No
1:97291353:C:T	1.55096e-05	0.00613	Yes
1:97450058:C:T	0.00506411	0.02872	No
1:97736605:G:C	0.119676	0.20076	No
10:100315722:G:A	0.185156	0.11353	No
10:100315722:G:A	0.185156	0.11318	No
10:100315722:G:A	0.185156	0.11351	No
10:100315722:G:A	0.185156	0.1135	No
10:102727625:C:T	0.163713	0.21773	No
10:102877098:T:C	0.263133	0.21906	No
10:12091253:A:G	0.220235	0.28064	No
10:12091253:A:G	0.220235	0.28045	No
10:123012013:C:G	0.393833	0.45195	No
10:124398057:A:G	3.09674e-05	0.00346	Yes
10:124419792:C:A	0.0471216	0.12166	No
10:133339612:A:G	0.0114601	0.02755	No
10:133339612:A:G	0.0114601	0.02761	No
10:133339612:A:G	0.0114601	0.02766	No
10:133382836:G:GT	0.0858575	0.09367	No
10:133382836:G:GT	0.0858575	0.09314	No
10:133383832:A:T	0.0852192	0.09371	No
10:133404452:G:A	0.329477	0.3269	No
10:133503485:T:A	0.024439	0.00848	No
10:16372851:TTTTTTA:T	0.00477327	0.00633	No
10:16372851:TTTTTTA:T	0.00477327	0.00636	No
10:16456890:G:A	0.155637	0.17623	No
10:16468976:TA:T	0.160396	0.17951	No
10:16511719:G:T	0.388587	0.24516	No
10:16512060:CA:C	0.0805364	0.0691	No
10:16512255:T:C	0.449533	0.34977	No
10:45469637:G:A	0.0670989	0.07385	No
10:45577640:C:CTTGATT	0.0662277	0.07166	No
10:4991822:ATTAC:A	0.00977724	0.01719	No
10:5022112:C:G	0.296581	0.26359	No
10:5203233:G:A	0.146979	0.11914	No
10:5219866:C:T	0.147478	0.11096	No
10:5242594:G:A	0.147154	0.11608	No
10:5255358:C:G	0.155788	0.126	No
10:5263928:G:A	0.156477	0.13507	No
10:5278987:G:A	0.147624	0.11809	No
10:59649711:G:A	0.409525	0.38285	No
10:59679664:C:A	0.435136	0.30254	No
10:59707424:G:T	0.225989	0.14518	No
10:59707424:G:T	0.225989	0.1448	No
10:59707424:G:T	0.225989	0.14483	No
10:59707424:G:T	0.225989	0.14343	No
10:59708831:G:T	0.225956	0.14516	No
10:59709332:C:T	0.224861	0.14472	No
10:59709332:C:T	0.224861	0.1447	No
10:59709332:C:T	0.224861	0.14425	No
10:59709780:T:C	0.22462	0.14608	No
10:59709780:T:C	0.22462	0.14414	No
10:59709780:T:C	0.22462	0.14565	No
10:59709780:T:C	0.22462	0.14638	No
10:59709780:T:C	0.22462	0.1484	No
10:63292782:C:T	0.425671	0.37413	No
10:63292782:C:T	0.425671	0.3669	No
10:93601207:A:C	0.386481	0.34785	No
10:94748243:G:A	0.146984	0.1798	No
10:94936798:C:G	0.0659044	0.05345	No
10:94936798:C:G	0.0659044	0.05337	No
10:94937146:G:A	0.0659223	0.05412	No
10:94960088:G:T	0.193357	0.17848	No
10:94970329:G:A	0.0658847	0.0568	No
10:94971838:C:CA	0.0674463	0.05377	No
10:95001432:A:G	0.114188	0.12297	No
10:95001432:A:G	0.114188	0.12105	No
10:95059420:T:C	0.30517	0.25654	No
10:95059456:G:T	0.288291	0.26375	No
10:95059456:G:T	0.288291	0.25611	No
10:95064055:C:A	0.114225	0.12078	No
10:95070035:AAT:A	0.113965	0.12183	No
10:95214388:T:TTA	0.431566	0.46752	No
10:95217502:T:TAGAC	0.175712	0.1642	No
10:98346858:T:C	0.00407209	0.00294	No
10:98355696:C:G	1.5489e-05	0.00297	Yes
10:98355696:C:G	1.5489e-05	0.00269	Yes
10:98382311:A:G	0.288029	0.27957	No
10:98382311:A:G	0.288029	0.27981	No
10:98382920:GT:G	0.288471	0.28656	No
10:98382920:GT:G	0.288471	0.28717	No
10:98385025:C:T	0.297425	0.28945	No
10:98386156:A:G	0.351001	0.44495	No
10:98386156:A:G	0.351001	0.41771	No
10:98386156:A:G	0.351001	0.41989	No
10:98388419:A:G	0.351545	0.4448	No
10:98391509:A:G	0.351262	0.44306	No
10:98391509:A:G	0.351262	0.44439	No
10:98397945:C:T	0.003813	0.04946	Yes
10:98408103:G:C	0.330029	0.34227	No
10:98409256:A:ACTG	0.235298	0.17883	No
10:98409256:A:ACTG	0.235298	0.17279	No
10:98409256:A:ACTG	0.235298	0.17948	No
10:98417292:G:A	0.328353	0.25885	No
10:99700394:GTGTGTGTGTGTGTGTGTGTA:G	0.456999	0.43066	No
10:99700394:GTGTGTGTGTGTGTGTGTGTA:G	0.456999	0.42881	No
10:99811603:G:A	0.000201326	0.00881	Yes
10:99811603:G:A	0.000201326	0.00868	Yes
10:99811603:G:A	0.000201326	0.00883	Yes
10:99811603:G:A	0.000201326	0.01045	Yes
10:99811603:G:A	0.000201326	0.00858	Yes
10:99811603:G:A	0.000201326	0.00918	Yes
10:99814073:A:G	0.0356042	0.00861	No
10:99819413:CTG:C	0.261251	0.3766	No
10:99847918:A:AAAAC	0.0559327	0.01909	No
10:99847918:A:AAAAC	0.0559327	0.01917	No
10:99885306:C:T	0.0170203	0.04563	No
10:99920364:C:T	0.00439928	0.01571	No
10:99920364:C:T	0.00439928	0.01521	No
11:110368248:G:A	0.438784	0.4491	No
11:110368834:A:G	0.441851	0.4497	No
11:110376121:T:A	0.310917	0.34096	No
11:110376121:T:A	0.310917	0.34074	No
11:110377073:C:T	0.310856	0.34015	No
11:110377073:C:T	0.310856	0.35361	No
11:110377073:C:T	0.310856	0.34034	No
11:116752497:TA:T	0.149594	0.17435	No
11:116752497:TA:T	0.149594	0.17395	No
11:116752497:TA:T	0.149594	0.1734	No
11:116752497:TA:T	0.149594	0.17462	No
11:116752497:TA:T	0.149594	0.17264	No
11:116752497:TA:T	0.149594	0.17357	No
11:116752497:TA:T	0.149594	0.1741	No
11:116752497:TA:T	0.149594	0.17297	No
11:116752497:TA:T	0.149594	0.17602	No
11:116752497:TA:T	0.149594	0.17319	No
11:116752497:TA:T	0.149594	0.17343	No
11:116778201:G:C	0.137714	0.13589	No
11:116778201:G:C	0.137714	0.13356	No
11:116778201:G:C	0.137714	0.13348	No
11:116778201:G:C	0.137714	0.13366	No
11:116778201:G:C	0.137714	0.13662	No
11:116778201:G:C	0.137714	0.13888	No
11:116778201:G:C	0.137714	0.13336	No
11:116778201:G:C	0.137714	0.13368	No
11:116786845:C:T	0.202509	0.2237	No
11:125207025:CG:C	0.252746	0.39919	No
11:125211625:T:G	0.28705	0.38813	No
11:129853211:A:G	0.177302	0.14559	No
11:134259029:C:G	0.023303	0.01304	No
11:18291090:C:T	0.461572	0.495	No
11:18301769:G:C	0.461217	0.49996	No
11:18362623:C:G	0.460628	0.49901	No
11:18366581:G:C	0.461509	0.5	No
11:2085273:C:T	0.0281817	0.01347	No
11:2182822:G:A	0.000201301	0.00727	Yes
11:2182822:G:A	0.000201301	0.00843	Yes
11:2183496:T:C	0.240691	0.20273	No
11:2187218:TACACACC:T	0.243883	0.19968	No
11:2202429:C:A	0.00807652	0.00755	No
11:24918496:T:C	1.54971e-05	0.00577	Yes
11:43675609:TA:T	0.306698	0.3425	No
11:43828334:A:G	0.308382	0.32996	No
11:49163972:C:T	0.404305	0.36648	No
11:49231030:G:A	0.0516007	0.01448	No
11:61776027:T:C	0.371449	0.42424	No
11:61776489:T:C	0.367439	0.436	No
11:61776489:T:C	0.367439	0.4271	No
11:61779120:A:G	0.363449	0.42893	No
11:61779596:G:A	0.171721	0.10501	No
11:61783884:T:C	0.342878	0.41006	No
11:61785208:G:T	0.336088	0.41348	No
11:61785208:G:T	0.336088	0.41607	No
11:61785208:G:T	0.336088	0.41799	No
11:61790331:T:C	0.344912	0.4248	No
11:61790331:T:C	0.344912	0.41837	No
11:61790331:T:C	0.344912	0.42452	No
11:61790331:T:C	0.344912	0.41369	No
11:61790331:T:C	0.344912	0.41292	No
11:61790331:T:C	0.344912	0.42522	No
11:61790331:T:C	0.344912	0.42458	No
11:61796827:G:T	0.349329	0.45137	No
11:61796827:G:T	0.349329	0.45184	No
11:61801882:A:AT	0.330121	0.40541	No
11:61801882:A:AT	0.330121	0.40548	No
11:61801882:A:AT	0.330121	0.40572	No
11:61801882:A:AT	0.330121	0.40553	No
11:61801882:A:AT	0.330121	0.40549	No
11:61801882:A:AT	0.330121	0.3986	No
11:61801882:A:AT	0.330121	0.40562	No
11:61801882:A:AT	0.330121	0.40228	No
11:61801882:A:AT	0.330121	0.40629	No
11:61801882:A:AT	0.330121	0.40606	No
11:61803876:C:G	0.30504	0.40811	No
11:61803876:C:G	0.30504	0.40339	No
11:61803876:C:G	0.30504	0.403	No
11:61803876:C:G	0.30504	0.41807	No
11:61803876:C:G	0.30504	0.40319	No
11:61803876:C:G	0.30504	0.40349	No
11:61803910:G:A	0.300344	0.40296	No
11:61803910:G:A	0.300344	0.40237	No
11:61803910:G:A	0.300344	0.40393	No
11:61803910:G:A	0.300344	0.40564	No
11:61803910:G:A	0.300344	0.40232	No
11:61806212:T:C	0.33555	0.42033	No
11:61806212:T:C	0.33555	0.40682	No
11:61806212:T:C	0.33555	0.42118	No
11:61806212:T:C	0.33555	0.42202	No
11:61806212:T:C	0.33555	0.42244	No
11:61806212:T:C	0.33555	0.42186	No
11:61806212:T:C	0.33555	0.42187	No
11:61806212:T:C	0.33555	0.42176	No
11:61806212:T:C	0.33555	0.42241	No
11:61806212:T:C	0.33555	0.42177	No
11:61807686:A:G	0.33724	0.4237	No
11:61811991:A:G	0.335611	0.40585	No
11:61812288:T:C	0.299265	0.40239	No
11:61812288:T:C	0.299265	0.40041	No
11:61812288:T:C	0.299265	0.40276	No
11:61813896:A:G	0.300522	0.39775	No
11:61813896:A:G	0.300522	0.40405	No
11:61813896:A:G	0.300522	0.39521	No
11:61813896:A:G	0.300522	0.39591	No
11:61814292:T:C	0.304003	0.4021	No
11:61820833:A:G	0.340832	0.42406	No
11:61820833:A:G	0.340832	0.42423	No
11:61820833:A:G	0.340832	0.42416	No
11:61820833:A:G	0.340832	0.42426	No
11:61820833:A:G	0.340832	0.42132	No
11:61822009:A:G	0.30525	0.40638	No
11:61822009:A:G	0.30525	0.40256	No
11:61822009:A:G	0.30525	0.40291	No
11:61824164:C:G	0.135803	0.22693	No
11:61824890:A:G	0.341126	0.41616	No
11:61825533:A:G	0.342896	0.42139	No
11:61826344:C:T	0.334971	0.42329	No
11:61830500:A:G	0.339517	0.42688	No
11:61831875:G:A	0.169916	0.10541	No
11:61835886:A:T	0.124485	0.28929	No
11:61835886:A:T	0.124485	0.28859	No
11:61837310:A:T	0.128262	0.28888	No
11:61837743:A:G	0.132033	0.28636	No
11:61837743:A:G	0.132033	0.28948	No
11:61837743:A:G	0.132033	0.28973	No
11:61839211:G:A	0.347356	0.41143	No
11:61839211:G:A	0.347356	0.42487	No
11:61839211:G:A	0.347356	0.42442	No
11:61839211:G:A	0.347356	0.42477	No
11:61839211:G:A	0.347356	0.42468	No
11:61839211:G:A	0.347356	0.42484	No
11:61841055:A:AT	0.13555	0.26924	No
11:61841055:A:AT	0.13555	0.26896	No
11:61843278:G:A	0.348529	0.41851	No
11:61846954:CT:C	0.352804	0.42326	No
11:61846954:CT:C	0.352804	0.42328	No
11:61846954:CT:C	0.352804	0.42323	No
11:61850697:A:G	0.149032	0.09397	No
11:61851136:A:G	0.366765	0.43266	No
11:61852357:C:A	0.369765	0.43402	No
11:61852357:C:A	0.369765	0.4344	No
11:61853722:G:A	0.319921	0.33794	No
11:61854084:G:C	0.369558	0.43378	No
11:61854084:G:C	0.369558	0.43553	No
11:61854084:G:C	0.369558	0.4382	No
11:61854755:T:C	0.321471	0.33596	No
11:61855668:C:T	0.369073	0.43274	No
11:62317199:AAAAC:A	0.120588	0.06732	No
11:63068512:G:C	0.001177	0.01704	Yes
11:63071635:G:A	0.0631664	0.02827	No
11:63101192:C:A	0.063213	0.01726	No
11:63111131:T:G	0.0567454	0.01943	No
11:63111131:T:G	0.0567454	0.01669	No
11:63147237:T:G	0.063534	0.01864	No
11:63147874:C:G	0.0611856	0.01983	No
11:63408715:A:G	0.00887217	0.02429	No
11:65376421:G:A	0.034699	0.06393	No
11:65376421:G:A	0.034699	0.06395	No
11:65376421:G:A	0.034699	0.05773	No
11:65376421:G:A	0.034699	0.06387	No
11:67647021:C:T	0.174961	0.08169	No
11:67647021:C:T	0.174961	0.08162	No
11:67647021:C:T	0.174961	0.07485	No
11:67647174:A:C	0.174518	0.08413	No
11:67647174:A:C	0.174518	0.08397	No
11:68128850:A:T	0.475824	0.46123	No
11:68442250:T:C	0.109438	0.09003	No
11:68633485:T:C	0.120376	0.09018	No
11:68780734:T:G	1.54832e-05	0.00329	Yes
11:68780734:T:G	1.54832e-05	0.00332	Yes
11:68794860:C:T	0.0758045	0.16288	No
11:68794860:C:T	0.0758045	0.16197	No
11:68794860:C:T	0.0758045	0.16375	No
11:68794860:C:T	0.0758045	0.16043	No
11:68794860:C:T	0.0758045	0.16386	No
11:68794860:C:T	0.0758045	0.16115	No
11:68929505:A:G	0.0699944	0.15282	No
11:68929505:A:G	0.0699944	0.15036	No
11:69075696:C:T	1.54861e-05	0.00318	Yes
11:69075696:C:T	1.54861e-05	0.00365	Yes
11:69075696:C:T	1.54861e-05	0.00353	Yes
11:69264060:G:A	3.09732e-05	0.00308	Yes
11:90114743:G:T	0.290861	0.31842	No
11:90163369:A:G	0.0159062	0.0062	No
11:90194008:T:C	0.332562	0.37604	No
11:90808240:G:A	0.000635757	0.04615	Yes
11:92975544:C:G	0.27945	0.36021	No
12:101766121:AG:A	3.49333e-05	0.00524	Yes
12:101766121:AG:A	3.85333e-05	0.00578	Yes
12:102851033:G:A	0.397525	0.39534	No
12:102860504:C:CA	0.398224	0.39782	No
12:111469627:A:AC	0.497784	0.42577	No
12:120674008:C:T	0.0287711	0.04903	No
12:120734088:G:A	0.259805	0.27591	No
12:120734088:G:A	0.259805	0.32255	No
12:120737875:C:T	0.0441582	0.06456	No
12:120737875:C:T	0.0441582	0.06587	No
12:120737875:C:T	0.0441582	0.06442	No
12:120738280:G:A	0.259645	0.27583	No
12:120738280:G:A	0.259645	0.27496	No
12:120978847:A:C	0.327091	0.40813	No
12:120979185:A:G	0.330784	0.41251	No
12:120984647:TGACTGGCACTCAGCA:T	0.392519	0.46449	No
12:121848830:C:T	0.131237	0.23568	No
12:121869183:G:C	0.132224	0.22743	No
12:121869674:A:G	0.131936	0.23269	No
12:124827879:G:C	0.154061	0.16065	No
12:124827879:G:C	0.154061	0.16074	No
12:181038:T:A	0.337964	0.30801	No
12:181476:C:G	0.00261748	0.0108	No
12:20799098:C:A	0.35025	0.39184	No
12:20855146:T:TAATTG	0.00475394	0.01767	No
12:20856964:AT:A	0.300884	0.35567	No
12:20859496:T:C	0.151638	0.27799	No
12:20908187:TTAAA:T	0.00165691	0.00418	No
12:20970115:A:G	0.00872148	0.02056	No
12:21042439:C:G	0.0048204	0.01833	No
12:21042439:C:G	0.0048204	0.01826	No
12:211029:AC:A	0.482335	0.46609	No
12:21169122:G:A	0.161991	0.0977	No
12:21170338:A:G	0.162101	0.09248	No
12:21177057:C:T	0.159071	0.09879	No
12:21178615:T:C	0.159006	0.24502	No
12:21178615:T:C	0.159006	0.22734	No
12:21178615:T:C	0.159006	0.23768	No
12:21178615:T:C	0.159006	0.22178	No
12:21178615:T:C	0.159006	0.22191	No
12:21178615:T:C	0.159006	0.22107	No
12:21178615:T:C	0.159006	0.22329	No
12:21178615:T:C	0.159006	0.2236	No
12:21178615:T:C	0.159006	0.22212	No
12:21178615:T:C	0.159006	0.22181	No
12:21178615:T:C	0.159006	0.22901	No
12:21178615:T:C	0.159006	0.22184	No
12:21178615:T:C	0.159006	0.22231	No
12:21178615:T:C	0.159006	0.2235	No
12:21178615:T:C	0.159006	0.2218	No
12:21178615:T:C	0.159006	0.22221	No
12:21178615:T:C	0.159006	0.22185	No
12:21178615:T:C	0.159006	0.22281	No
12:21178615:T:C	0.159006	0.22264	No
12:21178615:T:C	0.159006	0.22115	No
12:21178615:T:C	0.159006	0.22202	No
12:21178615:T:C	0.159006	0.33805	No
12:21178615:T:C	0.159006	0.22645	No
12:21178615:T:C	0.159006	0.2279	No
12:21178615:T:C	0.159006	0.22539	No
12:21178615:T:C	0.159006	0.25145	No
12:21178615:T:C	0.159006	0.22714	No
12:21178615:T:C	0.159006	0.22272	No
12:21178615:T:C	0.159006	0.2278	No
12:21178615:T:C	0.159006	0.24987	No
12:21178615:T:C	0.159006	0.22343	No
12:21178615:T:C	0.159006	0.22275	No
12:21190899:A:C	0.159045	0.22213	No
12:21190899:A:C	0.159045	0.22597	No
12:21190899:A:C	0.159045	0.22474	No
12:21190899:A:C	0.159045	0.22189	No
12:21190899:A:C	0.159045	0.22258	No
12:21190899:A:C	0.159045	0.22271	No
12:21190899:A:C	0.159045	0.23667	No
12:21190899:A:C	0.159045	0.22384	No
12:21190899:A:C	0.159045	0.22568	No
12:21190899:A:C	0.159045	0.26619	No
12:21190899:A:C	0.159045	0.22082	No
12:21190899:A:C	0.159045	0.22815	No
12:21190952:A:G	0.13737	0.22491	No
12:21190952:A:G	0.13737	0.2214	No
12:21190952:A:G	0.13737	0.21173	No
12:21190952:A:G	0.13737	0.20934	No
12:21190952:A:G	0.13737	0.20823	No
12:21190952:A:G	0.13737	0.20872	No
12:21190952:A:G	0.13737	0.20839	No
12:21190952:A:G	0.13737	0.20861	No
12:21191379:GA:G	0.236742	0.14884	No
12:21191379:GA:G	0.236742	0.1525	No
12:21191379:GA:G	0.236742	0.152	No
12:21191379:GA:G	0.236742	0.15476	No
12:21191379:GA:G	0.236742	0.14619	No
12:21191379:GA:G	0.236742	0.15364	No
12:21191379:GA:G	0.236742	0.14992	No
12:21191379:GA:G	0.236742	0.15227	No
12:21191379:GA:G	0.236742	0.15249	No
12:21191379:GA:G	0.236742	0.13425	No
12:21191379:GA:G	0.236742	0.15244	No
12:21191379:GA:G	0.236742	0.148	No
12:21191379:GA:G	0.236742	0.15484	No
12:21197755:T:G	0.237364	0.15285	No
12:21197755:T:G	0.237364	0.14942	No
12:21197755:T:G	0.237364	0.15018	No
12:21197755:T:G	0.237364	0.13171	No
12:21197755:T:G	0.237364	0.14992	No
12:21197755:T:G	0.237364	0.15227	No
12:21197755:T:G	0.237364	0.15135	No
12:21197755:T:G	0.237364	0.15198	No
12:21203084:A:T	0.011634	0.01777	No
12:21215863:T:A	0.168531	0.23824	No
12:21215863:T:A	0.168531	0.23848	No
12:21215863:T:A	0.168531	0.28729	No
12:21215863:T:A	0.168531	0.2397	No
12:21215863:T:A	0.168531	0.23918	No
12:21215863:T:A	0.168531	0.23867	No
12:21227696:A:T	0.168347	0.27164	No
12:21247021:G:A	0.168435	0.23792	No
12:21247021:G:A	0.168435	0.2376	No
12:226268:C:G	0.167111	0.18472	No
12:226756:C:A	0.25779	0.29586	No
12:236009:T:C	0.43955	0.41949	No
12:239619:T:C	0.343708	0.30136	No
12:239619:T:C	0.343708	0.30107	No
12:239710:T:C	0.338387	0.29304	No
12:240132:C:T	0.34847	0.30228	No
12:242301:G:A	0.451716	0.43812	No
12:246676:C:T	0.450017	0.43809	No
12:246676:C:T	0.450017	0.43775	No
12:246676:C:T	0.450017	0.43821	No
12:246676:C:T	0.450017	0.43454	No
12:246676:C:T	0.450017	0.43769	No
12:300510:A:G	4.64569e-05	0.00093	Yes
12:4321174:AGCCGGCCGGCT:A	0.0900059	0.10157	No
12:56473178:C:T	0.178824	0.19597	No
12:95980603:C:A	0.000913794	0.00369	No
12:95984993:C:T	0.430593	0.3662	No
12:95992360:A:G	0.407449	0.43648	No
13:100381667:G:A	0.0110127	0.02737	No
13:100536833:T:A	0.00632009	0.03435	No
13:103065958:C:T	0.0418719	0.03957	No
13:20463079:C:G	0.425166	0.36514	No
13:95261421:C:G	0.208505	0.16506	No
13:95323161:G:A	0.174145	0.28985	No
14:104104717:C:G	0.126886	0.12513	No
14:104104717:C:G	0.126886	0.12515	No
14:104108989:C:A	0.127874	0.12577	No
14:104118658:T:C	0.112996	0.05328	No
14:104118658:T:C	0.112996	0.05342	No
14:20486851:A:G	0.190932	0.25455	No
14:21024070:G:A	0.0114323	0.08243	No
14:50287109:G:T	0.291461	0.25279	No
14:52457102:T:C	0.0289114	0.04749	No
14:52514929:T:G	0.00271049	0.00411	No
14:52514946:G:C	0.0316373	0.0341	No
14:52515626:TTCTTC:T	0.0678815	0.04168	No
14:54877161:T:C	0.117271	0.1085	No
14:54892935:C:T	0.110523	0.11029	No
14:63765502:G:A	0.164216	0.12538	No
14:63765668:G:A	0.163714	0.12263	No
14:63765668:G:A	0.163714	0.12186	No
14:63765668:G:A	0.163714	0.12199	No
14:63765668:G:A	0.163714	0.12185	No
14:63765668:G:A	0.163714	0.12188	No
14:63766999:A:G	0.164838	0.13357	No
14:63766999:A:G	0.164838	0.1215	No
14:63767111:C:CT	0.167777	0.11718	No
14:63767111:C:CT	0.167777	0.11729	No
14:63767111:C:CT	0.167777	0.11754	No
14:63767111:C:CT	0.167777	0.1173	No
14:63767111:C:CT	0.167777	0.11765	No
14:63767111:C:CT	0.167777	0.11725	No
14:63769285:C:T	0.165008	0.12236	No
14:63772633:T:C	0.164389	0.11989	No
14:63772911:T:G	0.164688	0.1212	No
14:63772911:T:G	0.164688	0.12028	No
14:63772911:T:G	0.164688	0.12021	No
14:63772911:T:G	0.164688	0.12049	No
14:63914322:C:A	0.304783	0.30697	No
14:67497971:T:A	0.478529	0.4487	No
14:67497971:T:A	0.478529	0.4496	No
14:67497971:T:A	0.478529	0.44783	No
14:67497971:T:A	0.478529	0.4497	No
14:67497971:T:A	0.478529	0.44978	No
14:67498735:G:A	0.478871	0.45037	No
14:67499882:C:T	0.466926	0.44483	No
14:67499882:C:T	0.466926	0.44478	No
14:72949868:C:G	0.00690531	0.025	No
14:73280395:G:GT	0.038054	0.0902	No
14:73454222:A:T	0.0121894	0.03594	No
14:73505585:A:G	0.48051	0.40781	No
14:73505585:A:G	0.48051	0.4196	No
14:73505585:A:G	0.48051	0.40628	No
14:73505831:T:C	0.480109	0.41179	No
14:73505831:T:C	0.480109	0.40707	No
14:73525953:TAA:T	0.303549	0.22525	No
14:73526665:C:T	0.223695	0.27532	No
14:73528024:C:A	0.241036	0.21108	No
14:73559864:C:A	0.209567	0.26529	No
14:73566890:A:G	0.429684	0.49783	No
14:73566890:A:G	0.429684	0.49018	No
14:73566890:A:G	0.429684	0.49019	No
14:73566890:A:G	0.429684	0.49474	No
14:73566890:A:G	0.429684	0.49496	No
14:73573432:G:A	0.0323876	0.0078	No
14:73573432:G:A	0.0323876	0.00787	No
14:73573637:T:C	0.285916	0.27901	No
14:73573942:G:T	0.0229612	0.04243	No
14:73577044:C:T	0.216767	0.22957	No
14:73585423:AC:A	0.047853	0.05932	No
14:73585423:AC:A	0.047853	0.05924	No
14:73587140:AAC:A	0.486961	0.43952	No
14:73629344:T:C	0.216476	0.26139	No
14:73629648:A:AT	0.225466	0.26744	No
14:73629648:A:AT	0.225466	0.26634	No
14:73705861:C:G	0.33558	0.49381	No
14:73717489:A:G	0.237579	0.41572	No
14:73769913:TG:T	0.138898	0.14286	No
14:73769916:T:G	0.118432	0.13184	No
14:77326894:G:A	0.0951496	0.2119	No
14:91156239:G:A	0.328117	0.36812	No
14:94325264:T:A	0.211995	0.21128	No
14:94378610:C:T	0.0210037	0.0231	No
15:40407823:C:T	0.396543	0.46226	No
15:45069018:CG:C	0.00500016	0.01004	No
15:45069018:CG:C	0.00500016	0.00918	No
15:45328787:C:T	0.252955	0.30711	No
15:45359856:G:C	0.375484	0.4116	No
15:50191539:T:C	0.32135	0.21952	No
15:58379566:G:T	0.340684	0.37038	No
15:58379566:G:T	0.340684	0.37122	No
15:58386313:C:T	0.285823	0.3315	No
15:58386313:C:T	0.285823	0.33139	No
15:58386313:C:T	0.285823	0.33137	No
15:58386313:C:T	0.285823	0.33147	No
15:58386313:C:T	0.285823	0.33134	No
15:58386313:C:T	0.285823	0.33138	No
15:58386313:C:T	0.285823	0.34737	No
15:58386313:C:T	0.285823	0.36191	No
15:58386313:C:T	0.285823	0.33113	No
15:58386313:C:T	0.285823	0.33172	No
15:58386313:C:T	0.285823	0.33159	No
15:58386313:C:T	0.285823	0.33111	No
15:58386313:C:T	0.285823	0.3314	No
15:58386313:C:T	0.285823	0.33398	No
15:58386313:C:T	0.285823	0.33131	No
15:58386313:C:T	0.285823	0.33136	No
15:58386313:C:T	0.285823	0.33142	No
15:58386313:C:T	0.285823	0.33495	No
15:58386313:C:T	0.285823	0.33701	No
15:58386313:C:T	0.285823	0.33177	No
15:58386313:C:T	0.285823	0.33128	No
15:58386313:C:T	0.285823	0.33434	No
15:58388755:T:C	0.376636	0.43536	No
15:58388755:T:C	0.376636	0.43532	No
15:58389334:G:GT	0.373444	0.43641	No
15:58389334:G:GT	0.373444	0.43597	No
15:58399919:A:T	0.415812	0.45941	No
15:58407738:C:T	0.259336	0.24937	No
15:58425229:T:C	0.493253	0.48131	No
15:58425229:T:C	0.493253	0.48112	No
15:58430391:G:GC	0.209835	0.25364	No
15:58431227:A:G	0.220177	0.28449	No
15:58431227:A:G	0.220177	0.28387	No
15:58431227:A:G	0.220177	0.284	No
15:58431227:A:G	0.220177	0.28348	No
15:58431227:A:G	0.220177	0.28379	No
15:58431227:A:G	0.220177	0.28793	No
15:58431280:T:C	0.219716	0.28365	No
15:58431280:T:C	0.219716	0.28382	No
15:58431280:T:C	0.219716	0.29059	No
15:58431280:T:C	0.219716	0.29412	No
15:58431280:T:C	0.219716	0.28404	No
15:58431280:T:C	0.219716	0.28413	No
15:58431280:T:C	0.219716	0.28373	No
15:58431280:T:C	0.219716	0.28424	No
15:58431280:T:C	0.219716	0.30594	No
15:58431280:T:C	0.219716	0.28687	No
15:58431476:C:T	0.214673	0.27503	No
15:58431740:G:A	0.219166	0.28389	No
15:58431740:G:A	0.219166	0.28882	No
15:58434769:C:CGCTGCTCCAAAGAGCAGCT	0.213965	0.27368	No
15:58435126:A:G	0.203594	0.20785	No
15:58438299:C:T	0.210078	0.25924	No
15:58563549:C:T	0.00363935	0.01256	No
15:58563549:C:T	0.00363935	0.01254	No
15:58563549:C:T	0.00363935	0.01259	No
15:58563549:C:T	0.00363935	0.01255	No
15:58563549:C:T	0.00363935	0.01265	No
15:58563549:C:T	0.00363935	0.01297	No
15:58563549:C:T	0.00363935	0.0126	No
15:58563549:C:T	0.00363935	0.01268	No
15:58563549:C:T	0.00363935	0.01266	No
15:58563549:C:T	0.00363935	0.01459	No
15:58563549:C:T	0.00363935	0.01318	No
15:58563549:C:T	0.00363935	0.01257	No
15:58563549:C:T	0.00363935	0.01258	No
15:58563549:C:T	0.00363935	0.013	No
15:58563549:C:T	0.00363935	0.01253	No
15:58563549:C:T	0.00363935	0.01289	No
15:58782148:G:C	0.000526821	0.00383	No
15:63122524:T:C	0.497752	0.47728	No
15:63141403:G:C	4.64626e-05	0.00342	Yes
15:63141626:G:A	4.64526e-05	0.00104	Yes
15:63149049:C:G	0.323038	0.33296	No
15:74735539:C:T	0.243387	0.25559	No
15:74735539:C:T	0.243387	0.2548	No
15:74735539:C:T	0.243387	0.24564	No
15:74735539:C:T	0.243387	0.25414	No
15:74735539:C:T	0.243387	0.25371	No
15:74735539:C:T	0.243387	0.25507	No
15:74735539:C:T	0.243387	0.25572	No
15:74739181:TC:T	7.7529e-05	0.00971	Yes
15:74752237:A:G	0.00066646	0.00431	No
15:75053475:G:A	0.0014758	0.01113	No
15:76184020:G:A	0.094176	0.14256	No
15:76184020:G:A	0.094176	0.14299	No
15:76184020:G:A	0.094176	0.14195	No
15:76199996:T:C	0.0928474	0.14205	No
15:76204876:C:T	0.454056	0.49428	No
15:76286893:A:G	0.0915949	0.14008	No
15:76286893:A:G	0.0915949	0.14006	No
15:76286893:A:G	0.0915949	0.14011	No
15:78513293:A:G	0.00447479	0.04513	Yes
15:78515065:T:A	0.0139001	0.01167	No
15:78530325:C:T	0.422367	0.36083	No
15:78533575:A:G	0.0987798	0.05769	No
15:78545459:G:A	0.430409	0.38729	No
15:84891963:G:A	0.494319	0.46055	No
15:84937471:C:T	0.361916	0.36673	No
15:84945067:G:A	0.213362	0.16008	No
15:84955430:T:C	0.0692332	0.09822	No
15:84955430:T:C	0.0692332	0.10078	No
15:84955430:T:C	0.0692332	0.09542	No
15:89795525:T:A	0.320172	0.17783	No
16:15036494:G:C	0.303772	0.3443	No
16:15036494:G:C	0.303772	0.34268	No
16:15038354:A:AAAAGTTG	0.303848	0.34042	No
16:15039926:C:CT	0.308422	0.34663	No
16:15044556:C:T	0.303151	0.33665	No
16:16029602:A:T	0.394822	0.46284	No
16:16029602:A:T	0.394822	0.46428	No
16:16029602:A:T	0.394822	0.46241	No
16:16029602:A:T	0.394822	0.46327	No
16:16029602:A:T	0.394822	0.46326	No
16:16029602:A:T	0.394822	0.46669	No
16:16031901:T:TGGGGCTCACATCCTC	0.487696	0.49605	No
16:16032907:T:C	0.395773	0.46338	No
16:16032907:T:C	0.395773	0.46384	No
16:16032907:T:C	0.395773	0.46357	No
16:16033378:G:A	0.394889	0.46487	No
16:16033378:G:A	0.394889	0.46325	No
16:20434001:G:C	0.0736443	0.12348	No
16:20436010:T:C	0.373761	0.39066	No
16:20463115:C:T	0.183743	0.18845	No
16:20463115:C:T	0.183743	0.17643	No
16:20465571:G:A	0.0254313	0.04818	No
16:20465571:G:A	0.0254313	0.04808	No
16:20465571:G:A	0.0254313	0.04721	No
16:20465571:G:A	0.0254313	0.04795	No
16:20465571:G:A	0.0254313	0.04958	No
16:20465571:G:A	0.0254313	0.04772	No
16:20465571:G:A	0.0254313	0.04797	No
16:20465571:G:A	0.0254313	0.05208	No
16:20467402:C:A	0.489154	0.46014	No
16:20477825:T:C	0.00207488	0.02037	No
16:20481618:G:T	0.0399777	0.0304	No
16:20481633:C:A	0.0295396	0.02679	No
16:20481633:C:A	0.0295396	0.02333	No
16:20545206:C:T	0.00286564	0.01259	No
16:20546668:T:A	0.0259895	0.02022	No
16:20546668:T:A	0.0259895	0.02119	No
16:20556566:C:T	0.00329813	0.01155	No
16:20556566:C:T	0.00329813	0.01153	No
16:20559339:T:C	0.028078	0.02444	No
16:20569806:AT:A	0.0035208	0.02156	No
16:20569806:AT:A	0.0035208	0.0235	No
16:20577328:A:C	0.0255268	0.01899	No
16:20614377:C:T	0.190181	0.20086	No
16:20671222:A:T	0.340422	0.37695	No
16:20671724:T:C	0.00340747	0.01121	No
16:20714379:G:T	0.00176574	0.02006	Yes
16:20772054:AT:A	0.00297647	0.01143	No
16:20903683:C:T	0.0293461	0.03948	No
16:21040189:G:C	0.0018441	0.01983	Yes
16:21153687:G:A	0.00198284	0.01512	No
16:2251268:C:T	0.165544	0.19515	No
16:28273725:C:T	0.00524882	0.01184	No
16:28543840:C:T	0.00991326	0.01396	No
16:28543840:C:T	0.00991326	0.01118	No
16:28543840:C:T	0.00991326	0.01404	No
16:28608921:A:G	0.0519112	0.05354	No
16:28608921:A:G	0.0519112	0.05381	No
16:28608921:A:G	0.0519112	0.05284	No
16:28608921:A:G	0.0519112	0.05613	No
16:28608999:G:A	0.112419	0.08413	No
16:28610136:T:A	0.0213041	0.0102	No
16:28623543:TC:T	0.00683086	0.0255	No
16:28623543:TC:T	0.00683086	0.02381	No
16:28746140:T:A	0.00631103	0.01344	No
16:28746140:T:A	0.00631103	0.01455	No
16:28814084:G:A	0.00545179	0.01515	No
16:28839845:A:G	0.00224292	0.00782	No
16:28913023:C:T	0.00452783	0.01383	No
16:28913023:C:T	0.00452783	0.01297	No
16:29196618:G:T	0.101137	0.14253	No
16:29229277:C:CT	0.00541913	0.00503	No
16:29292773:C:G	0.000325178	0.02538	Yes
16:29639445:C:T	0.0298728	0.0281	No
16:29761321:A:G	0.141843	0.21966	No
16:29769410:T:C	0.34481	0.34219	No
16:29988167:T:G	0.0508721	0.05261	No
16:30001942:G:A	0.00285042	0.00913	No
16:30024485:C:T	0.0353149	0.05531	No
16:30044257:C:T	0.00375952	0.01845	No
16:30136166:CAG:C	0.00901102	0.03617	No
16:30181899:G:C	0.00257508	0.01626	No
16:30939031:G:A	0.363922	0.32904	No
16:58702746:C:A	0.342359	0.37319	No
16:58705426:T:C	0.324177	0.36429	No
16:58743192:A:G	0.0815874	0.06025	No
16:58767006:CAGGCGTGAGCCACTGCACCCAGACAATTTTTTGTATTTTTAGTAGAGACGGGGTTT:C	0.079941	0.05884	No
16:58767006:CAGGCGTGAGCCACTGCACCCAGACAATTTTTTGTATTTTTAGTAGAGACGGGGTTT:C	0.079941	0.05892	No
16:58800315:G:A	0.0821243	0.06509	No
16:58805468:T:G	0.0826098	0.06015	No
16:58805468:T:G	0.0826098	0.06094	No
16:58807642:C:T	0.0818692	0.06016	No
16:58830824:C:T	0.117851	0.08544	No
16:68283733:G:A	0.274758	0.29691	No
16:68283733:G:A	0.274758	0.29709	No
16:68303895:T:A	0.276505	0.30569	No
16:68322284:A:C	0.293021	0.30906	No
16:68387873:A:G	0.289423	0.30344	No
16:71605515:A:G	0.497081	0.46553	No
16:71605515:A:G	0.497081	0.46558	No
16:75114533:G:A	0.0122359	0.03446	No
16:75114533:G:A	0.0122359	0.03375	No
16:75114533:G:A	0.0122359	0.03415	No
16:81098888:C:T	0.143394	0.21341	No
16:81206896:T:C	0.151082	0.12712	No
16:81206896:T:C	0.151082	0.12704	No
16:81225382:T:C	0.493102	0.4036	No
16:81226830:A:C	0.354457	0.28783	No
16:81226830:A:C	0.354457	0.28823	No
16:87782697:C:G	0.475416	0.4288	No
16:87843206:T:C	0.26616	0.21502	No
16:87843706:G:A	0.265237	0.21461	No
16:89069386:GTGA:G	0.00275945	0.01966	No
16:89102876:G:A	0.0366061	0.11649	No
16:89114287:C:T	0.145675	0.12003	No
16:89114604:G:A	0.0143693	0.13452	No
16:89116530:G:A	0.0142184	0.13506	No
16:89118534:G:A	0.0372412	0.1153	No
16:89248053:A:G	0.0111907	0.02318	No
16:89613460:CCTCTCTCCCTCCTG:C	0.42868	0.43262	No
16:89613460:CCTCTCTCCCTCCTG:C	0.42868	0.43064	No
16:89616083:C:A	0.200066	0.27903	No
16:89616432:G:T	0.006108	0.03049	No
16:89624734:T:C	0.412808	0.43988	No
16:89624734:T:C	0.412808	0.44419	No
16:89624976:C:G	0.499597	0.40011	No
16:89624976:C:G	0.499597	0.40278	No
16:89626072:C:G	0.00297379	0.03087	Yes
16:89627621:G:A	0.00299383	0.03209	Yes
16:89637243:G:A	0.000201351	0.00921	Yes
16:89637957:G:C	0.232344	0.31517	No
16:89706169:C:T	0.000201294	0.00904	Yes
17:10673355:GTCAA:G	0.432274	0.45076	No
17:1709834:AGC:A	0.0104299	0.04234	No
17:1709834:AGC:A	0.0104299	0.03828	No
17:18959153:G:A	3.09732e-05	0.00567	Yes
17:19020368:C:T	0.0345703	0.02797	No
17:39541604:A:ATCAGCCCGCC	0.264309	0.16998	No
17:4764689:T:G	0.00193726	0.0308	Yes
17:4789345:G:T	0.00428886	0.04054	No
17:4789345:G:T	0.00428886	0.04063	No
17:4789345:G:T	0.00428886	0.04034	No
17:4789345:G:T	0.00428886	0.04062	No
17:4789345:G:T	0.00428886	0.04067	No
17:4789345:G:T	0.00428886	0.04065	No
17:4789345:G:T	0.00428886	0.04057	No
17:4789345:G:T	0.00428886	0.04072	No
17:4789345:G:T	0.00428886	0.04061	No
17:4789345:G:T	0.00428886	0.04017	No
17:4789345:G:T	0.00428886	0.04064	No
17:4789345:G:T	0.00428886	0.04091	No
17:4789345:G:T	0.00428886	0.04069	No
17:4789345:G:T	0.00428886	0.04056	No
17:4789345:G:T	0.00428886	0.04055	No
17:4789345:G:T	0.00428886	0.04046	No
17:4968277:G:A	0.00436708	0.03518	No
17:5032312:G:A	0.170218	0.27107	No
17:5032312:G:A	0.170218	0.27072	No
17:50634726:C:T	0.444734	0.35669	No
17:50693156:G:A	0.395216	0.48057	No
17:68465092:AT:A	0.229972	0.25759	No
17:7289873:C:T	0.0180734	0.03342	No
17:75130818:A:T	1.5488e-05	0.00143	Yes
17:75152223:C:T	0.0320652	0.02405	No
17:75970473:T:G	0.0502728	0.03731	No
17:7626584:G:A	0.073785	0.05388	No
17:7626953:C:T	0.382736	0.37921	No
17:78191027:G:C	0.00377978	0.05407	Yes
17:78191027:G:C	0.00377978	0.05281	Yes
17:78191027:G:C	0.00377978	0.05593	Yes
17:78202449:T:G	0.0934369	0.05803	No
17:78202449:T:G	0.0934369	0.05711	No
17:78202514:G:A	0.00489346	0.0091	No
17:78204884:C:T	0.0927366	0.05746	No
18:21254071:T:G	0.000260213	0.00826	Yes
18:21254071:T:G	0.000260213	0.00818	Yes
18:21254071:T:G	0.000260213	0.00821	Yes
18:21610760:A:G	0.000619425	0.00812	Yes
18:21610760:A:G	0.000619425	0.00806	Yes
18:21610760:A:G	0.000619425	0.00804	Yes
18:21651694:A:G	0.000263288	0.00873	Yes
18:21769958:CT:C	0.000743679	0.00788	Yes
18:31589250:G:GA	0.384377	0.27975	No
18:36191480:G:A	0.0450505	0.09904	No
18:36210234:T:C	0.0511971	0.10619	No
18:49631816:T:C	0.17446	0.16593	No
18:49656294:A:G	0.215744	0.23233	No
18:49817040:T:A	0.00246252	0.00497	No
18:50009408:A:G	0.00144007	0.00465	No
18:50827411:C:T	0.146535	0.1794	No
18:712568:G:A	0.121668	0.12872	No
18:712568:G:A	0.121668	0.12908	No
19:1056493:G:C	0.173234	0.12231	No
19:1056493:G:C	0.173234	0.123	No
19:11076509:A:AT	0.118718	0.11193	No
19:11076509:A:AT	0.118718	0.11212	No
19:11077477:A:C	0.114779	0.12223	No
19:12398722:C:A	0.217469	0.23973	No
19:12398722:C:A	0.217469	0.24147	No
19:12398722:C:A	0.217469	0.23979	No
19:12895873:G:A	0.381204	0.28383	No
19:12899706:A:G	0.446642	0.4599	No
19:13715329:C:CA	0.00179491	0.00774	No
19:13761717:C:CA	0.448882	0.44126	No
19:13768447:G:A	0.00117731	0.00976	No
19:13768530:G:A	0.0302674	0.05294	No
19:15868544:G:GAGAA	0.284305	0.17636	No
19:15868544:G:GAGAA	0.284305	0.20531	No
19:15868544:G:GAGAA	0.284305	0.18518	No
19:15879621:C:T	0.28596	0.20891	No
19:15959731:G:A	0.270057	0.25918	No
19:15960557:A:T	0.27061	0.25591	No
19:15964572:GATTT:G	0.27655	0.29167	No
19:15964572:GATTT:G	0.27655	0.28876	No
19:18794322:T:A	0.000482415	0.02653	Yes
19:18896239:G:T	0.000460128	0.02956	Yes
19:19157507:A:G	0.133311	0.10838	No
19:19210016:C:G	0.0112495	0.05355	No
19:19210016:C:G	0.0112495	0.05441	No
19:19269704:A:G	0.0118513	0.05682	No
19:19269704:A:G	0.0118513	0.05622	No
19:19269704:A:G	0.0118513	0.05676	No
19:19282905:G:A	0.139996	0.15536	No
19:19321481:AG:A	0.0671304	0.05628	No
19:19347579:A:G	0.0118354	0.05726	No
19:32866412:A:G	0.409518	0.43453	No
19:32957417:C:CA	0.256711	0.16501	No
19:32957417:C:CA	0.256711	0.19695	No
19:32957589:G:C	0.142268	0.12358	No
19:35800075:C:T	0.0503904	0.01051	No
19:35811961:C:A	0.000325148	0.01134	Yes
19:35812762:G:C	0.168738	0.16502	No
19:40847202:T:C	0.418657	0.4426	No
19:40847202:T:C	0.418657	0.44166	No
19:40847202:T:C	0.418657	0.44181	No
19:40847202:T:C	0.418657	0.45497	No
19:40847202:T:C	0.418657	0.44215	No
19:40847202:T:C	0.418657	0.4402	No
19:44913484:C:T	0.21944	0.23466	No
19:44913574:T:G	0.107101	0.06025	No
19:47857434:T:A	0.159906	0.17057	No
19:47857434:T:A	0.159906	0.16755	No
19:47857434:T:A	0.159906	0.16596	No
19:47857434:T:A	0.159906	0.17023	No
19:47858980:C:T	0.160348	0.16877	No
19:47858980:C:T	0.160348	0.16976	No
19:47858980:C:T	0.160348	0.16901	No
19:47865520:C:A	0.160222	0.16809	No
19:47866057:C:T	0.160574	0.19441	No
19:47866308:C:CT	0.163396	0.1765	No
19:47866471:ATTT:A	0.159151	0.14465	No
19:47867225:C:CT	0.159342	0.16855	No
19:47867225:C:CT	0.159342	0.16767	No
19:47867399:A:AAAAC	0.161782	0.17095	No
19:47867399:A:AAAAC	0.161782	0.17011	No
19:47867399:A:AAAAC	0.161782	0.17365	No
19:47867399:A:AAAAC	0.161782	0.17296	No
19:47867399:A:AAAAC	0.161782	0.17127	No
19:47867399:A:AAAAC	0.161782	0.17337	No
19:47871693:C:A	0.15942	0.17838	No
19:47871693:C:A	0.15942	0.17136	No
19:47881391:C:T	0.165214	0.22721	No
19:47881492:G:A	0.163848	0.22165	No
19:47885378:A:G	0.408968	0.31509	No
19:47887503:C:A	0.478056	0.45724	No
19:47887503:C:A	0.478056	0.45508	No
19:47889292:ATT:A	0.309103	0.34359	No
19:47890094:C:T	0.156545	0.18302	No
19:47892009:G:T	0.156079	0.23974	No
19:47892266:T:TA	0.00236879	0.02853	Yes
19:47893231:C:T	0.174175	0.20872	No
19:47961868:G:A	0.285765	0.30958	No
19:47961868:G:A	0.285765	0.3085	No
19:47961868:G:A	0.285765	0.30736	No
19:48629610:G:C	0.0138566	0.03266	No
19:48797174:G:A	0.04792	0.05327	No
19:54172738:T:C	0.4286	0.40342	No
19:54172738:T:C	0.4286	0.41731	No
19:54173068:T:C	0.43685	0.38835	No
19:54173119:GC:G	0.437973	0.41995	No
19:54173119:GC:G	0.437973	0.41921	No
19:54173307:C:G	0.436481	0.38807	No
19:54173495:T:C	0.434816	0.38756	No
19:54173495:T:C	0.434816	0.38991	No
19:54173495:T:C	0.434816	0.38779	No
19:54173495:T:C	0.434816	0.38711	No
19:55226430:C:T	0.182407	0.15473	No
19:55227378:G:A	0.195203	0.15792	No
19:58499543:A:G	0.0066772	0.0058	No
19:8206837:G:A	0.493947	0.39141	No
19:8208032:C:T	0.495755	0.39306	No
19:8209156:G:C	0.496996	0.39065	No
19:8210022:C:CCAGGAAACAGCAAGATTGTGTGG	0.489903	0.38316	No
19:8219462:C:T	0.212914	0.36684	No
19:8219462:C:T	0.212914	0.36673	No
19:8219662:C:CA	0.479828	0.36683	No
19:8221010:A:G	0.222607	0.36996	No
19:8235039:A:G	0.162011	0.14622	No
19:8235921:C:T	0.429555	0.49619	No
19:8235921:C:T	0.429555	0.49611	No
19:8236164:C:T	0.303794	0.26698	No
19:8236164:C:T	0.303794	0.26677	No
19:8236164:C:T	0.303794	0.26663	No
19:8240811:C:A	0.000975746	0.00331	No
19:8240811:C:A	0.000975746	0.00323	No
19:8240811:C:A	0.000975746	0.00386	No
19:8254571:C:T	0.0172697	0.08207	No
19:8257849:G:T	0.0456207	0.04948	No
19:8257849:G:T	0.0456207	0.04935	No
19:8261758:G:A	2.2e-05	0.0033	Yes
19:8349628:G:A	0.135222	0.18434	No
19:8349728:GAGAA:G	0.135569	0.17922	No
19:9114477:G:A	0.00933694	0.00381	No
2:102722213:T:C	0.00645731	0.02488	No
2:102722213:T:C	0.00645731	0.02453	No
2:102750159:A:T	0.0027441	0.02344	No
2:134841343:G:A	0.21913	0.26122	No
2:134841343:G:A	0.21913	0.2613	No
2:134875411:C:T	0.431815	0.43847	No
2:134968093:C:T	0.203193	0.24323	No
2:135381057:A:G	0.37614	0.43585	No
2:135851076:G:A	0.361327	0.43015	No
2:135851076:G:A	0.361327	0.43108	No
2:135950412:T:C	0.359588	0.41267	No
2:136138471:T:A	0.327892	0.3278	No
2:142874098:GGAGA:G	0.0469132	0.04526	No
2:142991224:A:G	0.211455	0.23078	No
2:143030653:C:A	0.283524	0.34844	No
2:143042078:T:C	1.00667e-05	0.00151	Yes
2:143097724:G:A	0.21997	0.25404	No
2:190273707:A:ATT	0.406432	0.37104	No
2:190316801:T:C	0.401184	0.36676	No
2:200328343:T:A	0.00747933	0.01225	No
2:200592700:TAAAC:T	0.0234731	0.05687	No
2:200617666:C:CCATTA	0.327413	0.39699	No
2:200637007:G:A	0.000154866	0.00928	Yes
2:200658461:C:G	0.136074	0.08607	No
2:200666471:A:C	0.13039	0.08096	No
2:210238721:G:T	0.340445	0.33446	No
2:210675783:C:A	0.317146	0.34941	No
2:210675783:C:A	0.317146	0.34938	No
2:210675783:C:A	0.317146	0.35234	No
2:210675783:C:A	0.317146	0.34939	No
2:210675783:C:A	0.317146	0.3495	No
2:210675783:C:A	0.317146	0.36356	No
2:210675783:C:A	0.317146	0.35049	No
2:210678331:T:C	0.314263	0.34396	No
2:210678331:T:C	0.314263	0.3443	No
2:210700968:C:T	0.193016	0.30584	No
2:215312057:C:T	0.142676	0.14577	No
2:216020025:G:A	0.094284	0.07046	No
2:219104701:A:AC	0.00725774	0.03386	No
2:219104701:A:AC	0.00725774	0.02863	No
2:219104701:A:AC	0.00725774	0.03022	No
2:219163470:A:T	0.000216812	0.02915	Yes
2:219163470:A:T	0.000216812	0.02917	Yes
2:219163470:A:T	0.000216812	0.02916	Yes
2:219163470:A:T	0.000216812	0.02322	Yes
2:219163470:A:T	0.000216812	0.02662	Yes
2:219163470:A:T	0.000216812	0.02912	Yes
2:219163470:A:T	0.000216812	0.0293	Yes
2:219163470:A:T	0.000216812	0.02937	Yes
2:219163470:A:T	0.000216812	0.02929	Yes
2:219163470:A:T	0.000216812	0.03032	Yes
2:219176932:C:G	0.0183263	0.03166	No
2:219314517:A:G	0.00376312	0.04073	Yes
2:233693319:A:G	0.341624	0.4973	No
2:233693319:A:G	0.341624	0.49407	No
2:233693319:A:G	0.341624	0.49816	No
2:233718962:T:G	0.0866347	0.04926	No
2:233718962:T:G	0.0866347	0.04884	No
2:233731434:C:A	0.0570287	0.04624	No
2:233731434:C:A	0.0570287	0.04598	No
2:233732755:GT:G	0.0656004	0.04199	No
2:233755940:ATC:A	0.32072	0.40301	No
2:233755940:ATC:A	0.32072	0.42522	No
2:233759924:C:T	0.320642	0.42194	No
2:233759924:C:T	0.320642	0.42192	No
2:233759924:C:T	0.320642	0.42332	No
2:233759924:C:T	0.320642	0.4222	No
2:233759924:C:T	0.320642	0.42213	No
2:233759924:C:T	0.320642	0.422	No
2:233759924:C:T	0.320642	0.4188	No
2:233760498:G:A	0.00126959	0.04971	Yes
2:233760498:G:A	0.00126959	0.04972	Yes
2:233760498:G:A	0.00126959	0.04966	Yes
2:233760498:G:A	0.00126959	0.04955	Yes
2:233760498:G:A	0.00126959	0.04964	Yes
2:233760498:G:A	0.00126959	0.0497	Yes
2:233764942:G:C	0.0599665	0.04734	No
2:233767472:A:G	0.0565176	0.04429	No
2:240854128:G:A	0.295372	0.3348	No
2:240854128:G:A	0.295372	0.33483	No
2:240903358:C:T	0.419042	0.47138	No
2:241734689:A:G	0.401541	0.28651	No
2:241755984:G:A	0.00678271	0.03443	No
2:241769948:A:G	0.375783	0.35444	No
2:26436678:G:C	0.000170389	0.00276	Yes
2:26562026:A:G	0.000139401	0.00265	Yes
2:27201768:G:A	0.302034	0.26732	No
2:27508073:T:C	0.408338	0.37309	No
2:27508073:T:C	0.408338	0.37333	No
2:27508073:T:C	0.408338	0.37343	No
2:27508073:T:C	0.408338	0.37321	No
2:27508073:T:C	0.408338	0.37346	No
2:27508073:T:C	0.408338	0.37423	No
2:27508073:T:C	0.408338	0.37981	No
2:27508073:T:C	0.408338	0.37311	No
2:27508073:T:C	0.408338	0.37336	No
2:27508073:T:C	0.408338	0.37339	No
2:27508073:T:C	0.408338	0.38388	No
2:27508073:T:C	0.408338	0.37319	No
2:27508073:T:C	0.408338	0.37364	No
2:27508073:T:C	0.408338	0.37329	No
2:27508073:T:C	0.408338	0.3798	No
2:27508073:T:C	0.408338	0.37317	No
2:27508073:T:C	0.408338	0.37732	No
2:27508073:T:C	0.408338	0.37316	No
2:27508073:T:C	0.408338	0.37467	No
2:27508073:T:C	0.408338	0.37303	No
2:27508073:T:C	0.408338	0.37351	No
2:27508073:T:C	0.408338	0.37372	No
2:27508073:T:C	0.408338	0.37579	No
2:27526125:AT:A	0.397609	0.3776	No
2:27526125:AT:A	0.397609	0.37776	No
2:27529596:G:A	0.405985	0.40322	No
2:31387425:G:T	0.0333468	0.02043	No
2:31387425:G:T	0.0333468	0.01927	No
2:31585905:T:A	0.4366	0.39459	No
2:31585905:T:A	0.4366	0.39634	No
2:31585905:T:A	0.4366	0.40774	No
2:31585905:T:A	0.4366	0.39297	No
2:31757742:C:G	0.0328751	0.01813	No
2:31953454:A:AT	0.451927	0.47256	No
2:31980960:T:G	0.393621	0.33991	No
2:32235279:A:G	0.370591	0.31958	No
2:32290268:C:T	0.0288527	0.01707	No
2:32290268:C:T	0.0288527	0.0174	No
2:37352016:G:C	0.00915943	0.06246	No
2:43846742:T:C	0.31662	0.20059	No
2:43859885:C:G	0.0598871	0.08793	No
2:44319310:G:A	3.09818e-05	0.00362	Yes
2:64997954:G:GC	0.421481	0.41674	No
2:64997954:G:GC	0.421481	0.41734	No
2:6887157:G:A	6.19502e-05	0.00302	Yes
2:70261338:C:T	0.14962	0.05561	No
2:73178859:C:T	0.00887904	0.02079	No
2:73189995:T:C	0.00461858	0.02486	No
2:73272000:C:T	0.00453771	0.01492	No
2:73305505:C:T	6.19502e-05	0.0144	Yes
2:73319561:A:G	0.00109934	0.01893	Yes
2:73353825:A:G	0.00263248	0.00429	No
2:73353825:A:G	0.00263248	0.0043	No
2:73353825:A:G	0.00263248	0.00443	No
2:73400393:CTGT:C	0.00108403	0.01709	Yes
2:73406793:T:C	0.139717	0.17221	No
2:73590686:T:TG	0.00654421	0.02094	No
2:73620774:T:G	0.228178	0.20073	No
2:73623693:C:G	0.229585	0.20315	No
2:73623693:C:G	0.229585	0.22419	No
2:73624077:GTCC:G	0.227287	0.20391	No
2:73627267:C:G	0.222554	0.1801	No
2:73627267:C:G	0.222554	0.19452	No
2:73628380:G:T	0.220248	0.17854	No
2:73628380:G:T	0.220248	0.17723	No
2:73628380:G:T	0.220248	0.17753	No
2:73628380:G:T	0.220248	0.20667	No
2:73631838:T:C	0.222565	0.23616	No
2:73631838:T:C	0.222565	0.35234	No
2:73631838:T:C	0.222565	0.18798	No
2:73631838:T:C	0.222565	0.18351	No
2:73631838:T:C	0.222565	0.18086	No
2:73631838:T:C	0.222565	0.18038	No
2:73631838:T:C	0.222565	0.18882	No
2:73631838:T:C	0.222565	0.19052	No
2:73640735:G:C	0.223322	0.18043	No
2:73640735:G:C	0.223322	0.18799	No
2:73640735:G:C	0.223322	0.17995	No
2:73640735:G:C	0.223322	0.1804	No
2:73640735:G:C	0.223322	0.18195	No
2:73641267:A:C	3.09799e-05	0.00085	Yes
2:73641267:A:C	3.09799e-05	0.00106	Yes
2:73641267:A:C	3.09799e-05	0.001	Yes
2:73641267:A:C	3.09799e-05	0.00099	Yes
2:73641267:A:G	0.0089377	0.00416	No
2:73641609:C:T	0.00111493	0.01868	Yes
2:73641609:C:T	0.00111493	0.01724	Yes
2:73641609:C:T	0.00111493	0.01818	Yes
2:73641609:C:T	0.00111493	0.01848	Yes
2:73641609:C:T	0.00111493	0.01592	Yes
2:73641609:C:T	0.00111493	0.01817	Yes
2:73641609:C:T	0.00111493	0.01844	Yes
2:73641609:C:T	0.00111493	0.01783	Yes
2:73641729:A:T	0.00349954	0.00351	No
2:73783733:C:T	0.0030892	0.00446	No
2:73836437:G:A	0.00113052	0.01891	Yes
2:73836437:G:A	0.00113052	0.01876	Yes
2:85951343:C:T	0.407386	0.45973	No
20:12978446:A:T	0.384508	0.33188	No
20:12978446:A:T	0.384508	0.33222	No
20:12978446:A:T	0.384508	0.33186	No
20:12979237:A:G	0.382872	0.33116	No
20:12979237:A:G	0.382872	0.3302	No
20:12979237:A:G	0.382872	0.34805	No
20:12982070:A:G	0.382947	0.33061	No
20:12985441:T:G	0.382961	0.33017	No
20:12985441:T:G	0.382961	0.33001	No
20:12992873:A:T	0.383417	0.331	No
20:12992873:A:T	0.383417	0.33076	No
20:12992873:A:T	0.383417	0.33079	No
20:12992873:A:T	0.383417	0.33082	No
20:12992873:A:T	0.383417	0.33095	No
20:12992873:A:T	0.383417	0.33097	No
20:46608139:T:C	0.201522	0.19237	No
20:46638181:C:T	0.050065	0.08613	No
20:5082234:TTCTCTCTCTC:T	0.487797	0.41657	No
21:46145925:G:GC	0.00605308	0.00689	No
22:18918421:A:G	0.00186966	0.00383	No
22:18918451:C:T	0.0906289	0.04151	No
22:18918465:G:A	0.251214	0.21265	No
22:18925068:C:T	0.120968	0.01331	No
22:18949328:T:C	0.0100985	0.01429	No
22:18959459:T:C	0.21425	0.3446	No
22:18977306:T:C	9.29167e-05	0.00397	Yes
22:19082627:G:C	0.00382697	0.01944	No
22:19959771:TGAGCCTTTGGCCTTGAGCACTTCCCCATCCCCCATGGCTCTTGGCCGTTGGGGCCCAGTTGGCCGCA:T	0.026635	0.03854	No
22:19959799:TCCCCCATGGCTCTTGGCCGTTGGGGCCCAGTTGGCCGCAGAGCCTTTGGCCTTGAGCACTTCCCCAG:T	0.211214	0.25008	No
22:19959799:TCCCCCATGGCTCTTGGCCGTTGGGGCCCAGTTGGCCGCAGAGCCTTTGGCCTTGAGCACTTCCCCAG:T	0.211214	0.25117	No
22:19959946:C:T	0.457124	0.49601	No
22:19959946:C:T	0.457124	0.48372	No
22:19959946:C:T	0.457124	0.49206	No
22:19962740:G:T	0.00142459	0.05808	Yes
22:19962740:G:T	0.00142459	0.05778	Yes
22:19962740:G:T	0.00142459	0.0541	Yes
22:19963596:A:G	4.64727e-05	0.00098	Yes
22:19963748:G:A	0.48113	0.45632	No
22:19963748:G:A	0.48113	0.44799	No
22:19963748:G:A	0.48113	0.48714	No
22:20013427:T:G	0.026092	0.0557	No
22:23924860:C:T	0.41016	0.36658	No
22:23955008:G:T	0.422458	0.40258	No
22:23960030:A:AC	0.0700968	0.07647	No
22:23960814:A:G	0.301223	0.28272	No
22:23971679:C:G	0.0615077	0.05459	No
22:24463161:G:A	0.00870454	0.00574	No
22:24520387:C:A	0.000340673	0.00296	No
22:24598329:T:C	0.37345	0.33051	No
22:24598818:G:A	0.00161056	0.00572	No
22:24598818:G:A	0.00161056	0.00531	No
22:24627377:C:T	0.0262724	0.06411	No
22:30416033:G:A	7.7421e-05	0.01549	Yes
22:30416033:G:A	7.7421e-05	0.01548	Yes
22:30416033:G:A	7.7421e-05	0.01565	Yes
22:30424719:A:G	0.177441	0.21371	No
22:36478552:C:T	0.369245	0.44191	No
22:36504139:G:C	0.0021525	0.00164	No
22:37011068:G:C	0.035576	0.09585	No
22:40361224:A:C	0.142813	0.22105	No
22:40361505:T:C	0.000727689	0.01175	Yes
22:40364370:G:C	6.19387e-05	0.00414	Yes
22:42128241:CT:C	0.0170117	0.0673	No
22:42149230:G:A	0.225515	0.21272	No
22:42660789:CAGA:C	0.0964186	0.14346	No
22:42660789:CAGA:C	0.0964186	0.1359	No
22:42687692:CAGGATCCAGCTGGCCAGAAATAAGAGT:C	0.217737	0.2116	No
22:42718126:A:G	0.117979	0.0811	No
22:43930116:G:A	0.16192	0.18469	No
22:45331897:CCCT:C	0.265488	0.23635	No
22:46268515:C:T	0.0154856	0.00704	No
22:46279830:G:A	0.0289197	0.01628	No
22:46285244:G:A	0.0104999	0.00686	No
22:46296039:A:G	0.105817	0.09546	No
22:46312786:G:A	0.00842523	0.01237	No
22:50168985:G:T	0.0193219	0.01238	No
22:50246903:G:A	0.0187721	0.01345	No
22:50246903:G:A	0.0187721	0.01343	No
22:50510801:C:G	0.000387309	0.00448	Yes
22:50525826:C:T	0.0543697	0.05907	No
22:50526407:G:T	7.93333e-06	0.00119	Yes
22:50532837:T:C	0.330735	0.28962	No
22:50532877:C:CA	0.215412	0.16218	No
22:50539309:T:C	0.305861	0.1986	No
22:50541642:G:A	0.298202	0.19813	No
22:50550266:T:C	0.145594	0.15735	No
22:50572359:T:A	0.23563	0.16332	No
22:50623176:G:T	0.000418164	0.00601	Yes
3:100334840:C:CG	0.325834	0.35123	No
3:11002663:T:C	0.0188805	0.04022	No
3:12148468:A:G	0.156059	0.25095	No
3:124730559:A:G	0.000139427	0.01093	Yes
3:124755032:AG:A	0.170582	0.20903	No
3:126190826:T:C	0.432376	0.40787	No
3:132535169:C:T	0.00532821	0.02127	No
3:132612461:A:T	0.00494666	0.01884	No
3:142941180:ATTCAGTAG:A	0.331014	0.32451	No
3:155999026:T:G	0.0107164	0.03406	No
3:15643959:T:G	0.0563195	0.08547	No
3:183045228:C:T	0.210691	0.1852	No
3:183072854:C:T	0.238246	0.23554	No
3:184027875:A:G	0.49302	0.39014	No
3:196215209:T:TG	0.42036	0.43273	No
3:196215209:T:TG	0.42036	0.43705	No
3:196215209:T:TG	0.42036	0.43511	No
3:196215209:T:TG	0.42036	0.43471	No
3:196215209:T:TG	0.42036	0.43278	No
3:196215209:T:TG	0.42036	0.47551	No
3:196215209:T:TG	0.42036	0.43277	No
3:196215209:T:TG	0.42036	0.43474	No
3:196215209:T:TG	0.42036	0.43274	No
3:196215209:T:TG	0.42036	0.43336	No
3:196215209:T:TG	0.42036	0.44269	No
3:196215209:T:TG	0.42036	0.43926	No
3:196215209:T:TG	0.42036	0.45212	No
3:196215209:T:TG	0.42036	0.43284	No
3:196215209:T:TG	0.42036	0.43891	No
3:196215616:A:G	0.377252	0.37351	No
3:196238444:T:TG	0.223712	0.21543	No
3:196240444:G:A	0.139399	0.15858	No
3:196278573:G:A	0.485793	0.44346	No
3:30717464:C:T	0.435858	0.47862	No
3:30727175:T:TTTCCCAAATTTG	0.432722	0.48761	No
3:45734412:C:CA	0.101033	0.10346	No
3:45771022:G:A	0.109128	0.10592	No
3:45772602:G:A	0.0975058	0.12276	No
3:45772602:G:A	0.0975058	0.11073	No
3:45772602:G:A	0.0975058	0.10765	No
3:45772602:G:A	0.0975058	0.10727	No
3:45772602:G:A	0.0975058	0.10738	No
3:45773700:T:TCC	0.153369	0.16301	No
3:45796383:G:A	0.000124146	0.00814	Yes
3:45965111:C:G	0.000123904	0.0086	Yes
3:50694546:C:T	0.00224569	0.00248	No
3:50741962:C:T	0.00215324	0.00247	No
3:51085227:T:C	0.00162619	0.00247	No
3:51988821:C:T	0.0040415	0.00255	No
3:51988821:C:T	0.0040415	0.00252	No
3:51988821:C:T	0.0040415	0.00256	No
3:53242469:G:C	0.188825	0.23471	No
3:53248172:T:C	0.419676	0.38496	No
3:53248287:A:G	0.127265	0.20047	No
3:53301690:C:T	0.0634916	0.03002	No
3:56815721:T:C	0.389916	0.28582	No
3:56815721:T:C	0.389916	0.27815	No
3:56815721:T:C	0.389916	0.28644	No
3:56815721:T:C	0.389916	0.28173	No
3:66369532:C:T	0.449831	0.48266	No
4:129115817:TATATATATATATAA:T	0.202771	0.27702	No
4:129143723:C:A	0.328531	0.37776	No
4:129143723:C:A	0.328531	0.38083	No
4:15645451:A:G	0.154703	0.15835	No
4:15698170:G:A	0.130269	0.18875	No
4:15722897:G:A	0.00130099	0.01235	No
4:158701758:A:T	0.263789	0.21291	No
4:158708662:A:C	0.26408	0.21312	No
4:158715961:C:T	0.263797	0.21046	No
4:158715961:C:T	0.263797	0.21265	No
4:158715961:C:T	0.263797	0.21269	No
4:177436152:C:G	7.74234e-05	0.00668	Yes
4:177439657:G:T	0.0110255	0.03833	No
4:177442224:G:A	0.343837	0.40946	No
4:177442224:G:A	0.343837	0.41413	No
4:177502080:T:C	0.0109231	0.03878	No
4:186202630:T:C	0.187065	0.23587	No
4:22815619:A:G	0.146746	0.16691	No
4:22823432:A:G	0.149274	0.17131	No
4:23134756:G:C	7.75194e-05	0.0137	Yes
4:23134756:G:C	7.75194e-05	0.01358	Yes
4:47419634:C:A	0.387719	0.41263	No
4:47543111:A:G	0.347583	0.37894	No
4:47543124:C:A	0.176182	0.17912	No
4:47543124:C:A	0.176182	0.17817	No
4:47549846:T:G	0.230598	0.20525	No
4:47552471:T:A	0.230294	0.20688	No
4:47552471:T:A	0.230294	0.20825	No
4:47555437:T:A	0.230464	0.20967	No
4:48042844:C:T	0.488697	0.38873	No
4:48045574:T:C	0.218356	0.19494	No
4:68438331:G:A	0.268612	0.30669	No
4:68505652:G:A	0.430556	0.29475	No
4:68625465:G:T	0.322151	0.43489	No
4:68625465:G:T	0.322151	0.47521	No
4:68625465:G:T	0.322151	0.49477	No
4:68625465:G:T	0.322151	0.46815	No
4:68625465:G:T	0.322151	0.47257	No
4:68625465:G:T	0.322151	0.48945	No
4:68625465:G:T	0.322151	0.31998	No
4:68625465:G:T	0.322151	0.43658	No
4:68625465:G:T	0.322151	0.49887	No
4:68625465:G:T	0.322151	0.47242	No
4:68625566:A:T	0.254149	0.25425	No
4:68625566:A:T	0.254149	0.25413	No
4:68625566:A:T	0.254149	0.25346	No
4:68625738:T:C	0.254925	0.25329	No
4:68625738:T:C	0.254925	0.25123	No
4:68625738:T:C	0.254925	0.2216	No
4:68625738:T:C	0.254925	0.24922	No
4:68625738:T:C	0.254925	0.23914	No
4:68625738:T:C	0.254925	0.24899	No
4:68625738:T:C	0.254925	0.2533	No
4:68626040:A:G	0.007067	0.03245	No
4:68626040:A:G	0.007067	0.03134	No
4:68626040:A:G	0.007067	0.03244	No
4:68626040:A:G	0.007067	0.02453	No
4:68626040:A:G	0.007067	0.03252	No
4:68626040:A:G	0.007067	0.02618	No
4:68626831:G:T	0.00697631	0.00277	No
4:68631899:A:G	0.01919	0.03037	No
4:68645514:G:T	0.0062593	0.00639	No
4:68647219:T:A	0.000728118	0.01932	Yes
4:68647219:T:A	0.000728118	0.01437	Yes
4:68647219:T:A	0.000728118	0.01566	Yes
4:68647219:T:A	0.000728118	0.01641	Yes
4:68654157:G:A	0.0193446	0.02925	No
4:68654157:G:A	0.0193446	0.03232	No
4:68654157:G:A	0.0193446	0.0295	No
4:68654157:G:A	0.0193446	0.03115	No
4:68654157:G:A	0.0193446	0.02702	No
4:68654157:G:A	0.0193446	0.02938	No
4:68654157:G:A	0.0193446	0.0307	No
4:68666410:G:A	0.477558	0.48268	No
4:68667503:A:T	0.476594	0.46164	No
4:68667503:A:T	0.476594	0.42696	No
4:68671436:A:C	0.491208	0.43366	No
4:68671436:A:C	0.491208	0.45107	No
4:68671436:A:C	0.491208	0.43719	No
4:68672197:T:C	0.477979	0.46017	No
4:68672462:G:A	0.477839	0.46471	No
4:68718552:C:T	0.000495863	0.00362	No
4:69444268:G:C	0.0742789	0.09027	No
4:69444268:G:C	0.0742789	0.08265	No
4:69444268:G:C	0.0742789	0.08472	No
4:69448467:C:A	1.74667e-05	0.00262	Yes
4:69480762:G:A	0.000340737	0.01436	Yes
4:69493442:T:C	0.246133	0.21627	No
4:69507315:T:C	0.00368775	0.02641	No
4:72803111:G:A	0.0254306	0.02131	No
4:72882942:G:A	0.00131656	0.017	Yes
4:72882942:G:A	0.00131656	0.01699	Yes
4:72902905:G:T	0.000495694	0.01672	Yes
4:72902905:G:T	0.000495694	0.01659	Yes
4:73522447:G:T	0.00238551	0.01851	No
4:73522447:G:T	0.00238551	0.01847	No
4:75932965:A:T	0.241536	0.29811	No
4:82568184:TGA:T	0.379211	0.30634	No
4:82623750:AAAG:A	0.190382	0.23605	No
4:82631211:C:T	0.191623	0.23558	No
4:82632723:G:A	0.19075	0.24444	No
4:88111527:T:C	0.413298	0.47875	No
4:88117930:A:G	0.108216	0.06934	No
4:88125050:C:T	0.109823	0.08021	No
4:88125050:C:T	0.109823	0.07393	No
4:88278245:G:A	0.0108416	0.0199	No
4:88303936:C:G	0.466722	0.44224	No
4:88308185:G:A	0.470046	0.47149	No
4:88308185:G:A	0.470046	0.47148	No
4:88313557:T:C	0.464706	0.44208	No
4:88315642:GA:G	0.450972	0.45693	No
4:94583161:T:C	0.425028	0.49475	No
4:99185386:C:T	0.0158782	0.00313	No
4:99280228:C:A	0.000248008	0.00603	Yes
4:9996816:C:T	0.244648	0.26663	No
5:115735959:T:C	0.249465	0.27028	No
5:1188170:G:A	0.285874	0.22382	No
5:1188170:G:A	0.285874	0.22378	No
5:119490095:T:C	0.0694673	0.08027	No
5:1216947:T:G	0.000278784	0.00094	No
5:126584126:T:C	0.0453433	0.0746	No
5:132279288:G:A	0.144633	0.12321	No
5:132356449:G:GA	0.309655	0.43549	No
5:132356449:G:GA	0.309655	0.43717	No
5:132360482:A:T	0.318641	0.44187	No
5:132360482:A:T	0.318641	0.4399	No
5:132360482:A:T	0.318641	0.4412	No
5:132366428:G:A	0.392248	0.49005	No
5:132369824:G:A	0.00243237	0.00183	No
5:132374510:G:A	0.311971	0.42892	No
5:132374510:G:A	0.311971	0.42871	No
5:132374758:CAAA:C	0.333177	0.4261	No
5:132374758:CAAA:C	0.333177	0.42771	No
5:132374758:CAAA:C	0.333177	0.42808	No
5:132374758:CAAA:C	0.333177	0.42671	No
5:132374758:CAAA:C	0.333177	0.4267	No
5:132374758:CAAA:C	0.333177	0.43242	No
5:132374758:CAAA:C	0.333177	0.42571	No
5:132374758:CAAA:C	0.333177	0.42705	No
5:132374758:CAAA:C	0.333177	0.425	No
5:132374758:CAAA:C	0.333177	0.42658	No
5:132386217:TTTTTC:T	0.308262	0.4236	No
5:132387259:C:T	0.420671	0.47389	No
5:132387596:T:C	0.462134	0.41129	No
5:132391654:G:C	0.157609	0.13733	No
5:132401338:C:T	0.333995	0.45262	No
5:132451445:A:G	0.40329	0.30452	No
5:132459618:T:G	0.127441	0.21169	No
5:135851642:C:T	0.198379	0.19219	No
5:135871459:A:G	0.00136303	0.02634	Yes
5:139373758:GCA:G	0.0319818	0.02762	No
5:139376232:C:T	0.0318409	0.02717	No
5:139376232:C:T	0.0318409	0.02721	No
5:139379813:C:T	0.0297226	0.02715	No
5:14875759:G:A	0.468582	0.43631	No
5:177398068:C:T	0.0342856	0.03524	No
5:177414338:T:C	0.25303	0.24164	No
5:34997284:G:A	0.22968	0.21311	No
5:34997284:G:A	0.22968	0.23557	No
5:35019942:C:G	0.0045218	0.0098	No
5:35026132:T:C	0.001688	0.0017	No
5:35037010:C:T	0.0848922	0.08659	No
5:35037010:C:T	0.0848922	0.1058	No
5:35037010:C:T	0.0848922	0.10577	No
5:35037010:C:T	0.0848922	0.07483	No
5:35037576:G:A	0.100174	0.10121	No
5:35040008:T:C	0.312353	0.36666	No
5:35043577:G:T	0.0128575	0.01362	No
5:35044060:G:T	0.305645	0.33297	No
5:35957220:A:G	0.000727892	0.01374	Yes
5:35957220:A:G	0.000727892	0.0132	Yes
5:35970113:G:A	0.144047	0.07628	No
5:35977878:C:T	0.144212	0.15904	No
5:35977878:C:T	0.144212	0.12671	No
5:35977878:C:T	0.144212	0.12568	No
5:35977878:C:T	0.144212	0.12952	No
5:35977878:C:T	0.144212	0.12515	No
5:35977878:C:T	0.144212	0.12348	No
5:35977975:T:C	0.145749	0.12326	No
5:35977975:T:C	0.145749	0.12372	No
5:35979443:G:T	0.143846	0.15434	No
5:35979443:G:T	0.143846	0.12623	No
5:36225144:C:T	0.399063	0.43356	No
5:40641849:G:T	0.0746758	0.13763	No
5:46356317:T:A	0.355109	0.29427	No
5:73173611:C:T	1.54842e-05	0.00732	Yes
5:79014879:CA:C	0.291438	0.27803	No
5:79034807:C:T	0.497859	0.47378	No
5:79041402:G:A	0.494561	0.47876	No
5:79049759:A:G	0.358002	0.31671	No
5:79071354:C:CTACA	0.210921	0.19915	No
5:79076691:G:GTC	0.183097	0.19208	No
5:79163606:G:A	0.00429831	0.01167	No
6:10974799:C:G	0.455743	0.49523	No
6:10991434:C:CT	0.436023	0.48408	No
6:110438805:A:G	0.234829	0.14207	No
6:110438805:A:G	0.234829	0.14235	No
6:110438805:A:G	0.234829	0.13604	No
6:110438805:A:G	0.234829	0.14443	No
6:110438805:A:G	0.234829	0.1427	No
6:110438805:A:G	0.234829	0.14173	No
6:110438805:A:G	0.234829	0.14145	No
6:110438805:A:G	0.234829	0.14297	No
6:110441250:A:T	0.234278	0.14161	No
6:110441250:A:T	0.234278	0.14217	No
6:110441250:A:T	0.234278	0.14285	No
6:110441250:A:T	0.234278	0.14153	No
6:111124356:A:AT	0.15086	0.09702	No
6:127494624:G:T	0.00531157	0.00263	No
6:130827242:A:T	0.292298	0.4275	No
6:130827242:A:T	0.292298	0.42942	No
6:130828276:C:T	0.2923	0.43458	No
6:131508815:C:T	0.0432652	0.0807	No
6:131550721:G:GA	0.214864	0.29577	No
6:131550816:A:G	0.2136	0.29728	No
6:131576138:C:T	0.161354	0.23362	No
6:131577068:T:C	0.161807	0.2337	No
6:14131013:A:T	0.209524	0.30421	No
6:14131013:A:T	0.209524	0.3043	No
6:149576319:A:G	0.362193	0.40068	No
6:149618465:G:A	0.353823	0.39132	No
6:149836834:G:GAAAA	0.353072	0.38184	No
6:160047351:T:C	0.482046	0.39705	No
6:160122116:C:T	0.0759523	0.0564	No
6:160122116:C:T	0.0759523	0.0565	No
6:160122116:C:T	0.0759523	0.05637	No
6:160122116:C:T	0.0759523	0.05946	No
6:160130454:C:T	0.075289	0.05561	No
6:160130454:C:T	0.075289	0.05672	No
6:160130454:C:T	0.075289	0.05852	No
6:160134722:G:A	0.403869	0.44336	No
6:160139792:G:A	0.0275711	0.01814	No
6:160139848:CATG:C	0.183014	0.15877	No
6:160139848:CATG:C	0.183014	0.15883	No
6:160151525:T:A	0.391446	0.32897	No
6:160153503:C:A	0.369881	0.33694	No
6:160154334:G:A	0.163568	0.15884	No
6:160154334:G:A	0.163568	0.15889	No
6:160154953:C:T	0.383465	0.31988	No
6:160156467:G:C	0.407704	0.35449	No
6:160157828:T:C	0.162101	0.15792	No
6:160157828:T:C	0.162101	0.15785	No
6:160157828:T:C	0.162101	0.15635	No
6:160157828:T:C	0.162101	0.16079	No
6:160247009:C:T	0.225183	0.1406	No
6:160248049:A:G	0.098278	0.0452	No
6:160349520:G:A	0.48811	0.49162	No
6:16243259:G:A	0.238652	0.30636	No
6:16287961:G:A	0.396651	0.46213	No
6:16289677:G:GTC	0.396574	0.49767	No
6:167215617:G:A	0.228553	0.27427	No
6:167294271:C:T	0.106447	0.16872	No
6:167294271:C:T	0.106447	0.1579	No
6:167294271:C:T	0.106447	0.17016	No
6:167305403:G:A	0.203282	0.26425	No
6:25758838:G:T	0.423749	0.31678	No
6:25758838:G:T	0.423749	0.32911	No
6:25758838:G:T	0.423749	0.32656	No
6:25758838:G:T	0.423749	0.32732	No
6:25784572:A:C	0.435583	0.33183	No
6:25785707:G:A	0.434828	0.33063	No
6:25785707:G:A	0.434828	0.3314	No
6:25785707:G:A	0.434828	0.33256	No
6:25801091:G:A	0.452216	0.3476	No
6:25807375:A:G	0.452176	0.35006	No
6:25807375:A:G	0.452176	0.36407	No
6:25808859:C:T	0.451776	0.3495	No
6:25814852:T:G	0.452298	0.36085	No
6:25814852:T:G	0.452298	0.35238	No
6:25814852:T:G	0.452298	0.35402	No
6:25814852:T:G	0.452298	0.35247	No
6:25814852:T:G	0.452298	0.3532	No
6:25814852:T:G	0.452298	0.33693	No
6:25814852:T:G	0.452298	0.3453	No
6:25816988:T:C	0.45233	0.34577	No
6:25818360:A:G	0.452487	0.34826	No
6:25818527:G:A	0.22921	0.21569	No
6:25828600:G:A	0.279898	0.40214	No
6:25828826:A:G	0.287092	0.37656	No
6:25828826:A:G	0.287092	0.38928	No
6:25829405:A:T	0.244079	0.21919	No
6:25830984:G:A	0.28368	0.40202	No
6:25832463:C:T	0.244051	0.2321	No
6:25837826:A:G	0.277702	0.39965	No
6:25837826:A:G	0.277702	0.40281	No
6:25856653:T:C	0.226603	0.21671	No
6:25858199:AAACAC:A	0.240684	0.21777	No
6:25864134:C:T	0.241128	0.22512	No
6:25878133:T:C	0.496944	0.41179	No
6:25884436:A:C	0.283875	0.22079	No
6:31365326:A:G	0.0577078	0.06179	No
6:3138265:A:G	0.148415	0.20371	No
6:3143926:T:C	0.0506164	0.06944	No
6:32177930:A:C	0.379494	0.43393	No
6:36749100:C:CTT	0.114578	0.10901	No
6:4106136:G:A	0.301392	0.2854	No
6:4109359:C:A	0.30604	0.26624	No
6:42947257:T:TA	0.463624	0.46612	No
6:42972787:AAG:A	0.472058	0.40433	No
6:42972787:AAG:A	0.472058	0.40418	No
6:43228161:G:GA	0.101094	0.09042	No
6:52785385:C:A	0.441468	0.45575	No
6:89169449:A:C	0.466441	0.46558	No
6:89224273:G:T	0.034827	0.01988	No
7:101159880:C:T	0.20038	0.26488	No
7:101173434:C:T	0.00057288	0.00946	Yes
7:101200730:C:T	0.0818021	0.0778	No
7:101342134:T:G	0.0413358	0.03093	No
7:123128887:C:T	0.0002944	0.0191	Yes
7:123141755:T:A	0.0879536	0.05641	No
7:134566237:G:A	0.000185805	0.00231	Yes
7:138106136:G:A	0.218949	0.19804	No
7:138106136:G:A	0.218949	0.19703	No
7:138114542:T:C	0.206064	0.19179	No
7:138116698:C:T	0.205874	0.19292	No
7:138116698:C:T	0.205874	0.19532	No
7:142097713:T:C	0.169549	0.19102	No
7:150805818:C:G	0.176523	0.1197	No
7:150827593:T:C	0.35161	0.43463	No
7:150836677:C:A	0.470355	0.36022	No
7:150843108:C:T	0.339697	0.3713	No
7:150851510:G:A	0.147819	0.17669	No
7:150856517:C:T	0.259709	0.27868	No
7:150864409:C:T	0.0820937	0.06624	No
7:150864409:C:T	0.0820937	0.06717	No
7:150864409:C:T	0.0820937	0.06738	No
7:150866216:T:C	0.114948	0.10676	No
7:15748996:G:A	0.00930752	0.01546	No
7:17244953:T:C	0.37419	0.30225	No
7:33041902:A:G	0.288495	0.29237	No
7:48089774:C:G	0.447882	0.4466	No
7:48091983:T:C	0.460505	0.45573	No
7:56012051:A:G	0.240394	0.17529	No
7:64576997:C:A	0.425294	0.43571	No
7:66770240:T:G	1.54856e-05	0.00162	Yes
7:73602069:CACCT:C	0.173905	0.14097	No
7:91785304:T:C	0.00749644	0.03569	No
7:91785304:T:C	0.00749644	0.03627	No
7:95324583:G:A	0.479057	0.33916	No
7:97860251:A:T	0.337047	0.2599	No
7:97875076:T:TA	0.1964	0.15758	No
7:97966958:T:C	0.0016882	0.00567	No
7:97979344:A:C	0.248377	0.2408	No
7:97983938:T:A	0.213358	0.1576	No
7:99622460:A:C	0.0684974	0.05713	No
7:99660737:C:T	0.006335	0.01243	No
7:99660737:C:T	0.006335	0.0142	No
7:99660737:C:T	0.006335	0.01515	No
7:99660737:C:T	0.006335	0.01522	No
7:99693521:G:A	0.0270526	0.03617	No
7:99735325:T:G	0.0355557	0.04649	No
7:99735325:T:G	0.0355557	0.05888	No
7:99735325:T:G	0.0355557	0.06246	No
7:99735325:T:G	0.0355557	0.04001	No
7:99735325:T:G	0.0355557	0.05387	No
7:99735325:T:G	0.0355557	0.05641	No
7:99735325:T:G	0.0355557	0.05632	No
7:99735325:T:G	0.0355557	0.05638	No
7:99735325:T:G	0.0355557	0.0564	No
7:99735325:T:G	0.0355557	0.0501	No
7:99735325:T:G	0.0355557	0.05633	No
7:99735325:T:G	0.0355557	0.05685	No
7:99735325:T:G	0.0355557	0.0558	No
7:99735325:T:G	0.0355557	0.04885	No
7:99735355:A:T	0.034093	0.05284	No
7:99735355:A:T	0.034093	0.13655	No
7:99735355:A:T	0.034093	0.05518	No
7:99735355:A:T	0.034093	0.0552	No
7:99735355:A:T	0.034093	0.07686	No
7:99735355:A:T	0.034093	0.05419	No
7:99735384:C:A	0.0335941	0.055	No
7:99735407:G:A	0.0043842	0.01496	No
7:99735407:G:A	0.0043842	0.0158	No
7:99735407:G:A	0.0043842	0.0168	No
7:99735407:G:A	0.0043842	0.01318	No
7:99735407:G:A	0.0043842	0.01206	No
7:99735407:G:A	0.0043842	0.02042	No
7:99735407:G:A	0.0043842	0.01504	No
7:99735407:G:A	0.0043842	0.01495	No
7:99760901:A:G	0.00647319	0.02008	No
7:99812494:A:T	0.00999831	0.01535	No
7:99812494:A:T	0.00999831	0.01536	No
7:99823462:G:A	0.0493119	0.04935	No
8:123302741:T:C	0.00174988	0.02898	Yes
8:125468125:C:T	0.348853	0.3509	No
8:125468270:TTTTTGAGATGCACCCATGTTTTTGTGTATACTAGCATC:T	0.468504	0.46143	No
8:125472034:T:G	0.347732	0.35137	No
8:125472284:T:G	0.303064	0.27026	No
8:125475993:C:T	0.474683	0.46776	No
8:125476008:C:T	0.474589	0.46703	No
8:125478730:A:T	0.465598	0.46603	No
8:125495066:T:C	0.299981	0.25926	No
8:142910442:T:A	0.453504	0.46299	No
8:143162786:T:G	1.54957e-05	0.00234	Yes
8:143428466:A:T	0.000759737	0.00493	No
8:143527944:C:CGCCCACACCA	0.00157939	0.00537	No
8:143556240:T:C	0.000574142	0.00542	No
8:143573145:A:C	0.455421	0.48256	No
8:143576200:C:T	0.136971	0.17012	No
8:143601764:C:T	0.208832	0.21979	No
8:143606566:C:G	0.463142	0.48722	No
8:143608094:C:T	0.0028029	0.01558	No
8:143608094:C:T	0.0028029	0.01528	No
8:143608094:C:T	0.0028029	0.01543	No
8:144051778:C:A	0.000186538	0.00854	Yes
8:144058338:T:G	0.079747	0.08033	No
8:144062998:C:T	0.0743849	0.06806	No
8:144064032:G:A	0.0220092	0.03158	No
8:144349144:C:A	0.00195185	0.03113	Yes
8:144352727:G:A	0.000340863	0.00442	Yes
8:144392777:G:A	3.09693e-05	0.00297	Yes
8:144392777:G:A	3.09693e-05	0.00245	Yes
8:144709949:C:CA	0.00412562	0.02822	No
8:18222607:G:A	0.0188817	0.05035	No
8:18222607:G:A	0.0188817	0.0506	No
8:18400285:C:T	0.317649	0.2644	No
8:18400344:T:C	0.447469	0.46804	No
8:18414867:C:T	0.225741	0.25202	No
8:18414867:C:T	0.225741	0.26124	No
8:18414867:C:T	0.225741	0.25017	No
8:18415025:C:T	0.226281	0.2526	No
8:18415025:C:T	0.226281	0.25284	No
8:18415125:T:C	0.22527	0.27812	No
8:18415125:T:C	0.22527	0.24753	No
8:18415790:G:C	0.225422	0.25578	No
8:18420993:G:C	0.0243865	0.01175	No
8:18420993:G:C	0.0243865	0.0122	No
8:18420993:G:C	0.0243865	0.01163	No
8:27517169:A:T	0.101507	0.08203	No
8:27536817:A:AGTC	0.0609597	0.08718	No
8:48988464:C:T	0.425982	0.35026	No
8:58485902:G:A	0.343798	0.39507	No
8:60738272:A:T	0.184512	0.19513	No
8:60747604:A:G	0.185054	0.18719	No
8:63059231:A:ACCGTTTTAG	0.0691519	0.08842	No
8:63059231:A:ACCGTTTTAG	0.0691519	0.08802	No
8:63059231:A:ACCGTTTTAG	0.0691519	0.08824	No
8:63063327:T:G	0.069894	0.0885	No
8:70696936:T:C	0.495469	0.47812	No
8:73956674:A:G	0.286026	0.29514	No
8:73965385:AGTCCATCATAAT:A	0.285338	0.29343	No
8:73965385:AGTCCATCATAAT:A	0.285338	0.29349	No
8:86401549:TA:T	0.263337	0.25551	No
8:86471379:T:C	0.260769	0.26045	No
8:86471379:T:C	0.260769	0.25748	No
8:86522641:T:A	0.249376	0.26564	No
8:86522641:T:A	0.249376	0.26737	No
8:9088653:G:A	0.231399	0.41955	No
8:9175136:A:G	0.188145	0.35884	No
8:9320758:A:T	0.107589	0.19272	No
8:9323885:A:G	0.096302	0.17279	No
8:9325592:A:AAGAAGAAAGGG	0.089202	0.1731	No
8:9325592:A:AAGAAGAAAGGG	0.089202	0.17005	No
8:9326721:G:A	0.088199	0.17103	No
8:9327181:T:C	0.098693	0.18496	No
8:9329732:A:G	0.098764	0.18507	No
8:9329732:A:G	0.098764	0.18467	No
9:107780813:T:TA	0.241276	0.2965	No
9:114632135:G:A	0.0364737	0.0765	No
9:114640908:C:T	0.0377543	0.07523	No
9:124488038:A:C	0.470029	0.45344	No
9:127715489:G:A	0.474793	0.38364	No
9:128492968:C:T	0.00460137	0.00052	No
9:128823529:C:G	0.287003	0.22475	No
9:128836234:T:TTTCC	0.289892	0.2298	No
9:128865175:T:C	0.000397431	0.02665	Yes
9:128889687:G:A	0.333085	0.2578	No
9:128941510:C:T	3.09751e-05	0.00397	Yes
9:128975468:C:T	0.387455	0.3967	No
9:128977239:C:A	0.385783	0.38866	No
9:129030039:T:C	0.00190609	0.00665	No
9:129030039:T:C	0.00190609	0.00673	No
9:129110977:A:C	0.292104	0.20909	No
9:129110977:A:C	0.292104	0.20282	No
9:129130169:G:C	0.0043516	0.00262	No
9:129134259:C:T	1.5759e-05	0.00449	Yes
9:130416055:G:A	0.452947	0.41599	No
9:130461544:C:T	0.00963325	0.01991	No
9:133263362:GCGCCCACCACTA:G	0.194605	0.20305	No
9:133266456:T:C	0.196998	0.2094	No
9:133636606:C:T	0.0039342	0.04413	Yes
9:133636606:C:T	0.0039342	0.04475	Yes
9:133636606:C:T	0.0039342	0.04511	Yes
9:133670195:A:G	0.499317	0.49472	No
9:133702971:T:TC	1.52667e-05	0.00229	Yes
9:6341599:C:A	0.00285006	0.01073	No
9:6392047:G:C	0.00266559	0.01027	No
9:6392047:G:C	0.00266559	0.01011	No
9:6469713:CACAT:C	0.0030079	0.01038	No
9:6532544:G:A	0.362897	0.26473	No
9:6533092:C:G	0.000588454	0.01238	Yes
9:6533092:C:G	0.000588454	0.00992	Yes
9:6554781:C:A	0.00527962	0.04305	No
9:6666398:C:T	0.141546	0.16249	No
9:6666753:CA:C	0.140798	0.16113	No
9:6675178:G:A	0.135469	0.20123	No
X:106034370:C:A	0.114366	0.08183	No
X:129702392:G:A	0.205889	0.21742	No
X:129720381:C:A	0.208816	0.14389	No
X:147345086:C:T	0.36985	0.35845	No
X:147363009:C:A	0.318998	0.32186	No
X:147363009:C:A	0.318998	0.33709	No
X:147363009:C:A	0.318998	0.28538	No
X:147363009:C:A	0.318998	0.33593	No
X:147363009:C:A	0.318998	0.32951	No
X:147363009:C:A	0.318998	0.32979	No
X:147363009:C:A	0.318998	0.27749	No
X:154010239:C:T	4.26667e-06	0.00064	Yes
X:155189093:C:T	0.036257	0.01673	No
X:155225806:A:G	0.245701	0.23993	No
X:2925098:T:C	0.406237	0.42113	No
X:2930368:T:C	0.362433	0.33619	No
X:2944680:T:C	0.299262	0.36155	No
X:2944680:T:C	0.299262	0.33648	No
X:2944680:T:C	0.299262	0.31344	No
X:2944680:T:C	0.299262	0.35138	No
X:2947255:G:T	0.433439	0.48404	No
X:48822777:G:A	0.0358792	0.02936	No
X:53406445:C:A	0.409548	0.39803	No
X:53432321:C:T	0.000336727	0.04186	Yes
X:53432321:C:T	0.000336727	0.02584	Yes
X:53432321:C:T	0.000336727	0.02568	Yes
X:6987413:T:C	0.410161	0.44801	No
X:6987413:T:C	0.410161	0.44472	No
X:6987413:T:C	0.410161	0.44791	No
X:7049970:A:G	0.411078	0.45524	No
X:7049970:A:G	0.411078	0.44721	No
X:7049970:A:G	0.411078	0.45024	No
X:7049970:A:G	0.411078	0.45658	No
X:7113024:G:A	0.410294	0.44736	No

## Sheet: Fig_3b
MARKER_ID	MAF_NFE	MAF	NOVEL
1:109711834:A:G	0.393697	0.4377	No
1:11796321:G:A	0.33522	0.22844	No
1:119392884:A:T	0.403797	0.38393	No
1:119706705:G:A	0.0272691	0.02468	No
1:119712503:A:G	0.307685	0.31708	No
1:119785876:T:G	0.279387	0.23509	No
1:151886574:G:A	0.400629	0.37064	No
1:151888360:G:C	2.76e-05	0.00414	No
1:151893304:G:A	0.401577	0.37168	No
1:151907285:G:A	0.316015	0.27821	No
1:151907285:G:A	0.316015	0.28177	No
1:151945688:C:A	0.313387	0.27736	No
1:151948635:A:C	0.313372	0.28155	No
1:151948635:A:C	0.313372	0.26479	No
1:151948635:A:C	0.313372	0.27722	No
1:151948635:A:C	0.313372	0.27736	No
1:151949214:C:CTTCT	0.312954	0.26428	No
1:151951443:C:T	0.313559	0.27913	No
1:151952277:C:T	0.313735	0.27798	No
1:151952277:C:T	0.313735	0.2771	No
1:151952277:C:T	0.313735	0.27789	No
1:151953981:C:T	0.313478	0.27229	No
1:151953981:C:T	0.313478	0.2722	No
1:151965019:G:GAAAAA	0.327447	0.27029	No
1:151965022:T:TTC	0.327442	0.27447	No
1:151973303:G:C	0.329005	0.28584	No
1:154331500:T:C	0.304922	0.37318	No
1:154331500:T:C	0.304922	0.37298	No
1:15500132:A:T	0.230387	0.27545	No
1:15549419:C:T	0.434335	0.32518	No
1:15580859:C:T	0.256665	0.29841	No
1:156344361:A:G	0.0994827	0.11024	No
1:171089110:C:T	0.183036	0.22593	No
1:171115572:A:T	0.249054	0.2818	No
1:171352260:T:A	0.314753	0.28552	No
1:182816785:C:A	0.000944945	0.00104	No
1:182817212:C:T	0.00653635	0.00073	No
1:18872954:G:T	0.0251185	0.04523	Yes
1:18872954:G:T	0.0251185	0.04436	Yes
1:18874480:C:G	9.2931e-05	0.00321	Yes
1:19303285:T:C	0.0914613	0.09847	No
1:20589042:G:A	0.0137525	0.0197	Yes
1:20589096:TC:T	0.45196	0.46677	No
1:21564139:G:A	0.0014095	0.01861	No
1:219285577:G:A	0.117113	0.09552	Yes
1:224189697:G:C	1.26667e-05	0.0019	Yes
1:241550102:C:T	0.247827	0.22026	No
1:241550102:C:T	0.247827	0.22527	No
1:241550102:C:T	0.247827	0.21896	No
1:241550102:C:T	0.247827	0.21774	No
1:43908740:T:C	0.00461958	0.00258	Yes
1:43991375:G:C	0.0045846	0.00256	Yes
1:45559808:C:T	0.00674073	0.01717	Yes
1:45566639:A:G	0.0555194	0.1343	No
1:45569207:G:T	0.00272581	0.01641	Yes
1:45585381:G:A	0.0556382	0.13871	No
1:45780448:G:T	0.055981	0.13878	No
1:45954759:A:G	2.15333e-05	0.00323	No
1:46336936:C:T	0.326347	0.32389	No
1:46394339:T:G	0.00487994	0.00544	Yes
1:46405089:C:A	0.207364	0.28369	No
1:46405089:C:A	0.207364	0.32165	No
1:46405089:C:A	0.207364	0.28487	No
1:46429969:A:G	0.207018	0.28283	No
1:46429969:A:G	0.207018	0.29237	No
1:46429969:A:G	0.207018	0.28601	No
1:46429969:A:G	0.207018	0.28728	No
1:46845206:G:C	0.131652	0.15527	No
1:46845206:G:C	0.131652	0.15478	No
1:46857650:G:C	0.121566	0.14967	No
1:46899554:G:C	0.213704	0.23462	No
1:46899554:G:C	0.213704	0.23103	No
1:46899620:G:A	0.128835	0.14416	No
1:46917369:A:T	0.133114	0.15597	No
1:46920877:A:G	0.130359	0.15039	No
1:46923941:T:C	0.133919	0.15584	No
1:46923941:T:C	0.133919	0.15585	No
1:46923941:T:C	0.133919	0.17399	No
1:46923941:T:C	0.133919	0.15602	No
1:46926382:C:T	0.13005	0.14464	No
1:46927091:T:C	0.215756	0.2582	No
1:46927183:G:T	0.130116	0.149	No
1:46948114:C:A	0.216533	0.25589	No
1:47067839:G:A	0.00515895	0.02167	No
1:53213557:A:G	0.21666	0.12956	No
1:53213557:A:G	0.21666	0.12893	No
1:53230210:T:C	0.220296	0.12995	No
1:53239502:A:T	0.321796	0.39302	No
1:53239502:A:T	0.321796	0.39182	No
1:53239502:A:T	0.321796	0.39357	No
1:53239502:A:T	0.321796	0.39304	No
1:54607053:T:C	0.387737	0.44032	No
1:55039974:G:T	0.0162554	0.04261	No
1:55039974:G:T	0.0162554	0.04269	No
1:55039974:G:T	0.0162554	0.04181	No
1:55039974:G:T	0.0162554	0.04275	No
1:55039974:G:T	0.0162554	0.04253	No
1:55039974:G:T	0.0162554	0.04033	No
1:55039974:G:T	0.0162554	0.0427	No
1:62453356:GT:G	0.336046	0.23905	No
1:62456989:G:A	0.33768	0.264	No
1:62506471:CT:C	0.340161	0.26642	No
1:62532065:CAG:C	0.332982	0.24146	No
1:62611990:CA:C	0.372071	0.23857	No
1:6287738:T:TA	0.0242518	0.05971	No
1:75696204:T:C	0.303451	0.26888	No
1:75701161:C:G	0.303767	0.26818	No
1:75702239:T:C	0.300251	0.25216	No
1:75702239:T:C	0.300251	0.25585	No
1:75726897:C:T	0.304282	0.26928	No
1:75726897:C:T	0.304282	0.27093	No
1:75726897:C:T	0.304282	0.27075	No
1:75729356:T:C	0.332824	0.26179	No
1:75734124:T:C	0.33366	0.26544	No
1:75734330:AT:A	0.481807	0.49366	No
1:75734330:AT:A	0.481807	0.49375	No
1:75735983:C:G	0.304791	0.26959	No
1:75740569:T:A	0.334604	0.28852	No
1:75742917:GCA:G	0.298503	0.26025	No
1:75744069:G:A	0.304809	0.26944	No
1:75744069:G:A	0.304809	0.26984	No
1:75750964:G:A	0.300439	0.26331	No
1:75750964:G:A	0.300439	0.26299	No
1:75759063:C:T	0.304628	0.2642	No
1:75759063:C:T	0.304628	0.26969	No
1:76000418:T:A	0.105581	0.12911	No
1:85364552:CT:C	0.36351	0.41898	No
1:85397036:TA:T	0.363062	0.38852	No
1:88937277:C:G	0.495937	0.4601	No
1:88969840:T:A	0.497132	0.45468	No
1:97291353:C:T	1.55096e-05	0.00613	Yes
1:97450058:C:T	0.00506411	0.02872	Yes
1:97736605:G:C	0.119676	0.20076	Yes
10:100315722:G:A	0.185156	0.11353	No
10:100315722:G:A	0.185156	0.11318	No
10:100315722:G:A	0.185156	0.11351	No
10:100315722:G:A	0.185156	0.1135	No
10:102727625:C:T	0.163713	0.21773	No
10:102877098:T:C	0.263133	0.21906	No
10:12091253:A:G	0.220235	0.28064	No
10:12091253:A:G	0.220235	0.28045	No
10:123012013:C:G	0.393833	0.45195	Yes
10:124398057:A:G	3.09674e-05	0.00346	Yes
10:124419792:C:A	0.0471216	0.12166	Yes
10:133339612:A:G	0.0114601	0.02755	Yes
10:133339612:A:G	0.0114601	0.02761	Yes
10:133339612:A:G	0.0114601	0.02766	Yes
10:133382836:G:GT	0.0858575	0.09367	No
10:133382836:G:GT	0.0858575	0.09314	No
10:133383832:A:T	0.0852192	0.09371	No
10:133404452:G:A	0.329477	0.3269	Yes
10:133503485:T:A	0.024439	0.00848	Yes
10:16372851:TTTTTTA:T	0.00477327	0.00633	Yes
10:16372851:TTTTTTA:T	0.00477327	0.00636	Yes
10:16456890:G:A	0.155637	0.17623	Yes
10:16468976:TA:T	0.160396	0.17951	No
10:16511719:G:T	0.388587	0.24516	Yes
10:16512060:CA:C	0.0805364	0.0691	Yes
10:16512255:T:C	0.449533	0.34977	Yes
10:45469637:G:A	0.0670989	0.07385	No
10:45577640:C:CTTGATT	0.0662277	0.07166	No
10:4991822:ATTAC:A	0.00977724	0.01719	Yes
10:5022112:C:G	0.296581	0.26359	Yes
10:5203233:G:A	0.146979	0.11914	No
10:5219866:C:T	0.147478	0.11096	No
10:5242594:G:A	0.147154	0.11608	No
10:5255358:C:G	0.155788	0.126	No
10:5263928:G:A	0.156477	0.13507	No
10:5278987:G:A	0.147624	0.11809	No
10:59649711:G:A	0.409525	0.38285	No
10:59679664:C:A	0.435136	0.30254	No
10:59707424:G:T	0.225989	0.14518	No
10:59707424:G:T	0.225989	0.1448	No
10:59707424:G:T	0.225989	0.14483	No
10:59707424:G:T	0.225989	0.14343	No
10:59708831:G:T	0.225956	0.14516	No
10:59709332:C:T	0.224861	0.14472	No
10:59709332:C:T	0.224861	0.1447	No
10:59709332:C:T	0.224861	0.14425	No
10:59709780:T:C	0.22462	0.14608	No
10:59709780:T:C	0.22462	0.14414	No
10:59709780:T:C	0.22462	0.14565	No
10:59709780:T:C	0.22462	0.14638	No
10:59709780:T:C	0.22462	0.1484	No
10:63292782:C:T	0.425671	0.37413	No
10:63292782:C:T	0.425671	0.3669	No
10:93601207:A:C	0.386481	0.34785	No
10:94748243:G:A	0.146984	0.1798	No
10:94936798:C:G	0.0659044	0.05345	No
10:94936798:C:G	0.0659044	0.05337	No
10:94937146:G:A	0.0659223	0.05412	No
10:94960088:G:T	0.193357	0.17848	No
10:94970329:G:A	0.0658847	0.0568	No
10:94971838:C:CA	0.0674463	0.05377	No
10:95001432:A:G	0.114188	0.12297	No
10:95001432:A:G	0.114188	0.12105	No
10:95059420:T:C	0.30517	0.25654	No
10:95059456:G:T	0.288291	0.26375	No
10:95059456:G:T	0.288291	0.25611	No
10:95064055:C:A	0.114225	0.12078	No
10:95070035:AAT:A	0.113965	0.12183	No
10:95214388:T:TTA	0.431566	0.46752	No
10:95217502:T:TAGAC	0.175712	0.1642	No
10:98346858:T:C	0.00407209	0.00294	No
10:98355696:C:G	1.5489e-05	0.00297	No
10:98355696:C:G	1.5489e-05	0.00269	No
10:98382311:A:G	0.288029	0.27957	No
10:98382311:A:G	0.288029	0.27981	No
10:98382920:GT:G	0.288471	0.28656	No
10:98382920:GT:G	0.288471	0.28717	No
10:98385025:C:T	0.297425	0.28945	No
10:98386156:A:G	0.351001	0.44495	No
10:98386156:A:G	0.351001	0.41771	No
10:98386156:A:G	0.351001	0.41989	No
10:98388419:A:G	0.351545	0.4448	No
10:98391509:A:G	0.351262	0.44306	No
10:98391509:A:G	0.351262	0.44439	No
10:98397945:C:T	0.003813	0.04946	No
10:98408103:G:C	0.330029	0.34227	No
10:98409256:A:ACTG	0.235298	0.17883	No
10:98409256:A:ACTG	0.235298	0.17279	No
10:98409256:A:ACTG	0.235298	0.17948	No
10:98417292:G:A	0.328353	0.25885	No
10:99700394:GTGTGTGTGTGTGTGTGTGTA:G	0.456999	0.43066	Yes
10:99700394:GTGTGTGTGTGTGTGTGTGTA:G	0.456999	0.42881	Yes
10:99811603:G:A	0.000201326	0.00881	No
10:99811603:G:A	0.000201326	0.00868	No
10:99811603:G:A	0.000201326	0.00883	No
10:99811603:G:A	0.000201326	0.01045	No
10:99811603:G:A	0.000201326	0.00858	No
10:99811603:G:A	0.000201326	0.00918	No
10:99814073:A:G	0.0356042	0.00861	No
10:99819413:CTG:C	0.261251	0.3766	No
10:99847918:A:AAAAC	0.0559327	0.01909	No
10:99847918:A:AAAAC	0.0559327	0.01917	No
10:99885306:C:T	0.0170203	0.04563	Yes
10:99920364:C:T	0.00439928	0.01571	No
10:99920364:C:T	0.00439928	0.01521	No
11:110368248:G:A	0.438784	0.4491	No
11:110368834:A:G	0.441851	0.4497	No
11:110376121:T:A	0.310917	0.34096	No
11:110376121:T:A	0.310917	0.34074	No
11:110377073:C:T	0.310856	0.34015	No
11:110377073:C:T	0.310856	0.35361	No
11:110377073:C:T	0.310856	0.34034	No
11:116752497:TA:T	0.149594	0.17435	No
11:116752497:TA:T	0.149594	0.17395	No
11:116752497:TA:T	0.149594	0.1734	No
11:116752497:TA:T	0.149594	0.17462	No
11:116752497:TA:T	0.149594	0.17264	No
11:116752497:TA:T	0.149594	0.17357	No
11:116752497:TA:T	0.149594	0.1741	No
11:116752497:TA:T	0.149594	0.17297	No
11:116752497:TA:T	0.149594	0.17602	No
11:116752497:TA:T	0.149594	0.17319	No
11:116752497:TA:T	0.149594	0.17343	No
11:116778201:G:C	0.137714	0.13589	No
11:116778201:G:C	0.137714	0.13356	No
11:116778201:G:C	0.137714	0.13348	No
11:116778201:G:C	0.137714	0.13366	No
11:116778201:G:C	0.137714	0.13662	No
11:116778201:G:C	0.137714	0.13888	No
11:116778201:G:C	0.137714	0.13336	No
11:116778201:G:C	0.137714	0.13368	No
11:116786845:C:T	0.202509	0.2237	No
11:125207025:CG:C	0.252746	0.39919	Yes
11:125211625:T:G	0.28705	0.38813	Yes
11:129853211:A:G	0.177302	0.14559	Yes
11:134259029:C:G	0.023303	0.01304	No
11:18291090:C:T	0.461572	0.495	No
11:18301769:G:C	0.461217	0.49996	No
11:18362623:C:G	0.460628	0.49901	No
11:18366581:G:C	0.461509	0.5	No
11:2085273:C:T	0.0281817	0.01347	No
11:2182822:G:A	0.000201301	0.00727	No
11:2182822:G:A	0.000201301	0.00843	No
11:2183496:T:C	0.240691	0.20273	No
11:2187218:TACACACC:T	0.243883	0.19968	No
11:2202429:C:A	0.00807652	0.00755	No
11:24918496:T:C	1.54971e-05	0.00577	Yes
11:43675609:TA:T	0.306698	0.3425	No
11:43828334:A:G	0.308382	0.32996	No
11:49163972:C:T	0.404305	0.36648	No
11:49231030:G:A	0.0516007	0.01448	No
11:61776027:T:C	0.371449	0.42424	No
11:61776489:T:C	0.367439	0.436	No
11:61776489:T:C	0.367439	0.4271	No
11:61779120:A:G	0.363449	0.42893	No
11:61779596:G:A	0.171721	0.10501	No
11:61783884:T:C	0.342878	0.41006	No
11:61785208:G:T	0.336088	0.41348	No
11:61785208:G:T	0.336088	0.41607	No
11:61785208:G:T	0.336088	0.41799	No
11:61790331:T:C	0.344912	0.4248	No
11:61790331:T:C	0.344912	0.41837	No
11:61790331:T:C	0.344912	0.42452	No
11:61790331:T:C	0.344912	0.41369	No
11:61790331:T:C	0.344912	0.41292	No
11:61790331:T:C	0.344912	0.42522	No
11:61790331:T:C	0.344912	0.42458	No
11:61796827:G:T	0.349329	0.45137	No
11:61796827:G:T	0.349329	0.45184	No
11:61801882:A:AT	0.330121	0.40541	No
11:61801882:A:AT	0.330121	0.40548	No
11:61801882:A:AT	0.330121	0.40572	No
11:61801882:A:AT	0.330121	0.40553	No
11:61801882:A:AT	0.330121	0.40549	No
11:61801882:A:AT	0.330121	0.3986	No
11:61801882:A:AT	0.330121	0.40562	No
11:61801882:A:AT	0.330121	0.40228	No
11:61801882:A:AT	0.330121	0.40629	No
11:61801882:A:AT	0.330121	0.40606	No
11:61803876:C:G	0.30504	0.40811	No
11:61803876:C:G	0.30504	0.40339	No
11:61803876:C:G	0.30504	0.403	No
11:61803876:C:G	0.30504	0.41807	No
11:61803876:C:G	0.30504	0.40319	No
11:61803876:C:G	0.30504	0.40349	No
11:61803910:G:A	0.300344	0.40296	No
11:61803910:G:A	0.300344	0.40237	No
11:61803910:G:A	0.300344	0.40393	No
11:61803910:G:A	0.300344	0.40564	No
11:61803910:G:A	0.300344	0.40232	No
11:61806212:T:C	0.33555	0.42033	No
11:61806212:T:C	0.33555	0.40682	No
11:61806212:T:C	0.33555	0.42118	No
11:61806212:T:C	0.33555	0.42202	No
11:61806212:T:C	0.33555	0.42244	No
11:61806212:T:C	0.33555	0.42186	No
11:61806212:T:C	0.33555	0.42187	No
11:61806212:T:C	0.33555	0.42176	No
11:61806212:T:C	0.33555	0.42241	No
11:61806212:T:C	0.33555	0.42177	No
11:61807686:A:G	0.33724	0.4237	No
11:61811991:A:G	0.335611	0.40585	No
11:61812288:T:C	0.299265	0.40239	No
11:61812288:T:C	0.299265	0.40041	No
11:61812288:T:C	0.299265	0.40276	No
11:61813896:A:G	0.300522	0.39775	No
11:61813896:A:G	0.300522	0.40405	No
11:61813896:A:G	0.300522	0.39521	No
11:61813896:A:G	0.300522	0.39591	No
11:61814292:T:C	0.304003	0.4021	No
11:61820833:A:G	0.340832	0.42406	No
11:61820833:A:G	0.340832	0.42423	No
11:61820833:A:G	0.340832	0.42416	No
11:61820833:A:G	0.340832	0.42426	No
11:61820833:A:G	0.340832	0.42132	No
11:61822009:A:G	0.30525	0.40638	No
11:61822009:A:G	0.30525	0.40256	No
11:61822009:A:G	0.30525	0.40291	No
11:61824164:C:G	0.135803	0.22693	No
11:61824890:A:G	0.341126	0.41616	No
11:61825533:A:G	0.342896	0.42139	No
11:61826344:C:T	0.334971	0.42329	No
11:61830500:A:G	0.339517	0.42688	No
11:61831875:G:A	0.169916	0.10541	No
11:61835886:A:T	0.124485	0.28929	No
11:61835886:A:T	0.124485	0.28859	No
11:61837310:A:T	0.128262	0.28888	No
11:61837743:A:G	0.132033	0.28636	No
11:61837743:A:G	0.132033	0.28948	No
11:61837743:A:G	0.132033	0.28973	No
11:61839211:G:A	0.347356	0.41143	No
11:61839211:G:A	0.347356	0.42487	No
11:61839211:G:A	0.347356	0.42442	No
11:61839211:G:A	0.347356	0.42477	No
11:61839211:G:A	0.347356	0.42468	No
11:61839211:G:A	0.347356	0.42484	No
11:61841055:A:AT	0.13555	0.26924	No
11:61841055:A:AT	0.13555	0.26896	No
11:61843278:G:A	0.348529	0.41851	No
11:61846954:CT:C	0.352804	0.42326	No
11:61846954:CT:C	0.352804	0.42328	No
11:61846954:CT:C	0.352804	0.42323	No
11:61850697:A:G	0.149032	0.09397	No
11:61851136:A:G	0.366765	0.43266	No
11:61852357:C:A	0.369765	0.43402	No
11:61852357:C:A	0.369765	0.4344	No
11:61853722:G:A	0.319921	0.33794	No
11:61854084:G:C	0.369558	0.43378	No
11:61854084:G:C	0.369558	0.43553	No
11:61854084:G:C	0.369558	0.4382	No
11:61854755:T:C	0.321471	0.33596	No
11:61855668:C:T	0.369073	0.43274	No
11:62317199:AAAAC:A	0.120588	0.06732	No
11:63068512:G:C	0.001177	0.01704	No
11:63071635:G:A	0.0631664	0.02827	No
11:63101192:C:A	0.063213	0.01726	No
11:63111131:T:G	0.0567454	0.01943	No
11:63111131:T:G	0.0567454	0.01669	No
11:63147237:T:G	0.063534	0.01864	No
11:63147874:C:G	0.0611856	0.01983	No
11:63408715:A:G	0.00887217	0.02429	No
11:65376421:G:A	0.034699	0.06393	No
11:65376421:G:A	0.034699	0.06395	No
11:65376421:G:A	0.034699	0.05773	No
11:65376421:G:A	0.034699	0.06387	No
11:67647021:C:T	0.174961	0.08169	No
11:67647021:C:T	0.174961	0.08162	No
11:67647021:C:T	0.174961	0.07485	No
11:67647174:A:C	0.174518	0.08413	No
11:67647174:A:C	0.174518	0.08397	No
11:68128850:A:T	0.475824	0.46123	No
11:68442250:T:C	0.109438	0.09003	No
11:68633485:T:C	0.120376	0.09018	No
11:68780734:T:G	1.54832e-05	0.00329	No
11:68780734:T:G	1.54832e-05	0.00332	No
11:68794860:C:T	0.0758045	0.16288	No
11:68794860:C:T	0.0758045	0.16197	No
11:68794860:C:T	0.0758045	0.16375	No
11:68794860:C:T	0.0758045	0.16043	No
11:68794860:C:T	0.0758045	0.16386	No
11:68794860:C:T	0.0758045	0.16115	No
11:68929505:A:G	0.0699944	0.15282	No
11:68929505:A:G	0.0699944	0.15036	No
11:69075696:C:T	1.54861e-05	0.00318	No
11:69075696:C:T	1.54861e-05	0.00365	No
11:69075696:C:T	1.54861e-05	0.00353	No
11:69264060:G:A	3.09732e-05	0.00308	No
11:90114743:G:T	0.290861	0.31842	Yes
11:90163369:A:G	0.0159062	0.0062	No
11:90194008:T:C	0.332562	0.37604	No
11:90808240:G:A	0.000635757	0.04615	Yes
11:92975544:C:G	0.27945	0.36021	No
12:101766121:AG:A	3.49333e-05	0.00524	Yes
12:101766121:AG:A	3.85333e-05	0.00578	Yes
12:102851033:G:A	0.397525	0.39534	No
12:102860504:C:CA	0.398224	0.39782	No
12:111469627:A:AC	0.497784	0.42577	No
12:120674008:C:T	0.0287711	0.04903	No
12:120734088:G:A	0.259805	0.27591	No
12:120734088:G:A	0.259805	0.32255	No
12:120737875:C:T	0.0441582	0.06456	No
12:120737875:C:T	0.0441582	0.06587	No
12:120737875:C:T	0.0441582	0.06442	No
12:120738280:G:A	0.259645	0.27583	No
12:120738280:G:A	0.259645	0.27496	No
12:120978847:A:C	0.327091	0.40813	No
12:120979185:A:G	0.330784	0.41251	No
12:120984647:TGACTGGCACTCAGCA:T	0.392519	0.46449	No
12:121848830:C:T	0.131237	0.23568	No
12:121869183:G:C	0.132224	0.22743	No
12:121869674:A:G	0.131936	0.23269	No
12:124827879:G:C	0.154061	0.16065	No
12:124827879:G:C	0.154061	0.16074	No
12:181038:T:A	0.337964	0.30801	No
12:181476:C:G	0.00261748	0.0108	Yes
12:20799098:C:A	0.35025	0.39184	No
12:20855146:T:TAATTG	0.00475394	0.01767	No
12:20856964:AT:A	0.300884	0.35567	No
12:20859496:T:C	0.151638	0.27799	No
12:20908187:TTAAA:T	0.00165691	0.00418	No
12:20970115:A:G	0.00872148	0.02056	No
12:21042439:C:G	0.0048204	0.01833	No
12:21042439:C:G	0.0048204	0.01826	No
12:211029:AC:A	0.482335	0.46609	No
12:21169122:G:A	0.161991	0.0977	No
12:21170338:A:G	0.162101	0.09248	No
12:21177057:C:T	0.159071	0.09879	No
12:21178615:T:C	0.159006	0.24502	No
12:21178615:T:C	0.159006	0.22734	No
12:21178615:T:C	0.159006	0.23768	No
12:21178615:T:C	0.159006	0.22178	No
12:21178615:T:C	0.159006	0.22191	No
12:21178615:T:C	0.159006	0.22107	No
12:21178615:T:C	0.159006	0.22329	No
12:21178615:T:C	0.159006	0.2236	No
12:21178615:T:C	0.159006	0.22212	No
12:21178615:T:C	0.159006	0.22181	No
12:21178615:T:C	0.159006	0.22901	No
12:21178615:T:C	0.159006	0.22184	No
12:21178615:T:C	0.159006	0.22231	No
12:21178615:T:C	0.159006	0.2235	No
12:21178615:T:C	0.159006	0.2218	No
12:21178615:T:C	0.159006	0.22221	No
12:21178615:T:C	0.159006	0.22185	No
12:21178615:T:C	0.159006	0.22281	No
12:21178615:T:C	0.159006	0.22264	No
12:21178615:T:C	0.159006	0.22115	No
12:21178615:T:C	0.159006	0.22202	No
12:21178615:T:C	0.159006	0.33805	No
12:21178615:T:C	0.159006	0.22645	No
12:21178615:T:C	0.159006	0.2279	No
12:21178615:T:C	0.159006	0.22539	No
12:21178615:T:C	0.159006	0.25145	No
12:21178615:T:C	0.159006	0.22714	No
12:21178615:T:C	0.159006	0.22272	No
12:21178615:T:C	0.159006	0.2278	No
12:21178615:T:C	0.159006	0.24987	No
12:21178615:T:C	0.159006	0.22343	No
12:21178615:T:C	0.159006	0.22275	No
12:21190899:A:C	0.159045	0.22213	No
12:21190899:A:C	0.159045	0.22597	No
12:21190899:A:C	0.159045	0.22474	No
12:21190899:A:C	0.159045	0.22189	No
12:21190899:A:C	0.159045	0.22258	No
12:21190899:A:C	0.159045	0.22271	No
12:21190899:A:C	0.159045	0.23667	No
12:21190899:A:C	0.159045	0.22384	No
12:21190899:A:C	0.159045	0.22568	No
12:21190899:A:C	0.159045	0.26619	No
12:21190899:A:C	0.159045	0.22082	No
12:21190899:A:C	0.159045	0.22815	No
12:21190952:A:G	0.13737	0.22491	No
12:21190952:A:G	0.13737	0.2214	No
12:21190952:A:G	0.13737	0.21173	No
12:21190952:A:G	0.13737	0.20934	No
12:21190952:A:G	0.13737	0.20823	No
12:21190952:A:G	0.13737	0.20872	No
12:21190952:A:G	0.13737	0.20839	No
12:21190952:A:G	0.13737	0.20861	No
12:21191379:GA:G	0.236742	0.14884	No
12:21191379:GA:G	0.236742	0.1525	No
12:21191379:GA:G	0.236742	0.152	No
12:21191379:GA:G	0.236742	0.15476	No
12:21191379:GA:G	0.236742	0.14619	No
12:21191379:GA:G	0.236742	0.15364	No
12:21191379:GA:G	0.236742	0.14992	No
12:21191379:GA:G	0.236742	0.15227	No
12:21191379:GA:G	0.236742	0.15249	No
12:21191379:GA:G	0.236742	0.13425	No
12:21191379:GA:G	0.236742	0.15244	No
12:21191379:GA:G	0.236742	0.148	No
12:21191379:GA:G	0.236742	0.15484	No
12:21197755:T:G	0.237364	0.15285	No
12:21197755:T:G	0.237364	0.14942	No
12:21197755:T:G	0.237364	0.15018	No
12:21197755:T:G	0.237364	0.13171	No
12:21197755:T:G	0.237364	0.14992	No
12:21197755:T:G	0.237364	0.15227	No
12:21197755:T:G	0.237364	0.15135	No
12:21197755:T:G	0.237364	0.15198	No
12:21203084:A:T	0.011634	0.01777	No
12:21215863:T:A	0.168531	0.23824	No
12:21215863:T:A	0.168531	0.23848	No
12:21215863:T:A	0.168531	0.28729	No
12:21215863:T:A	0.168531	0.2397	No
12:21215863:T:A	0.168531	0.23918	No
12:21215863:T:A	0.168531	0.23867	No
12:21227696:A:T	0.168347	0.27164	No
12:21247021:G:A	0.168435	0.23792	No
12:21247021:G:A	0.168435	0.2376	No
12:226268:C:G	0.167111	0.18472	No
12:226756:C:A	0.25779	0.29586	No
12:236009:T:C	0.43955	0.41949	No
12:239619:T:C	0.343708	0.30136	No
12:239619:T:C	0.343708	0.30107	No
12:239710:T:C	0.338387	0.29304	No
12:240132:C:T	0.34847	0.30228	No
12:242301:G:A	0.451716	0.43812	No
12:246676:C:T	0.450017	0.43809	No
12:246676:C:T	0.450017	0.43775	No
12:246676:C:T	0.450017	0.43821	No
12:246676:C:T	0.450017	0.43454	No
12:246676:C:T	0.450017	0.43769	No
12:300510:A:G	4.64569e-05	0.00093	Yes
12:4321174:AGCCGGCCGGCT:A	0.0900059	0.10157	Yes
12:56473178:C:T	0.178824	0.19597	No
12:95980603:C:A	0.000913794	0.00369	No
12:95984993:C:T	0.430593	0.3662	No
12:95992360:A:G	0.407449	0.43648	No
13:100381667:G:A	0.0110127	0.02737	Yes
13:100536833:T:A	0.00632009	0.03435	Yes
13:103065958:C:T	0.0418719	0.03957	No
13:20463079:C:G	0.425166	0.36514	Yes
13:95261421:C:G	0.208505	0.16506	No
13:95323161:G:A	0.174145	0.28985	No
14:104104717:C:G	0.126886	0.12513	No
14:104104717:C:G	0.126886	0.12515	No
14:104108989:C:A	0.127874	0.12577	No
14:104118658:T:C	0.112996	0.05328	No
14:104118658:T:C	0.112996	0.05342	No
14:20486851:A:G	0.190932	0.25455	No
14:21024070:G:A	0.0114323	0.08243	No
14:50287109:G:T	0.291461	0.25279	No
14:52457102:T:C	0.0289114	0.04749	No
14:52514929:T:G	0.00271049	0.00411	No
14:52514946:G:C	0.0316373	0.0341	No
14:52515626:TTCTTC:T	0.0678815	0.04168	No
14:54877161:T:C	0.117271	0.1085	No
14:54892935:C:T	0.110523	0.11029	No
14:63765502:G:A	0.164216	0.12538	No
14:63765668:G:A	0.163714	0.12263	No
14:63765668:G:A	0.163714	0.12186	No
14:63765668:G:A	0.163714	0.12199	No
14:63765668:G:A	0.163714	0.12185	No
14:63765668:G:A	0.163714	0.12188	No
14:63766999:A:G	0.164838	0.13357	No
14:63766999:A:G	0.164838	0.1215	No
14:63767111:C:CT	0.167777	0.11718	No
14:63767111:C:CT	0.167777	0.11729	No
14:63767111:C:CT	0.167777	0.11754	No
14:63767111:C:CT	0.167777	0.1173	No
14:63767111:C:CT	0.167777	0.11765	No
14:63767111:C:CT	0.167777	0.11725	No
14:63769285:C:T	0.165008	0.12236	No
14:63772633:T:C	0.164389	0.11989	No
14:63772911:T:G	0.164688	0.1212	No
14:63772911:T:G	0.164688	0.12028	No
14:63772911:T:G	0.164688	0.12021	No
14:63772911:T:G	0.164688	0.12049	No
14:63914322:C:A	0.304783	0.30697	No
14:67497971:T:A	0.478529	0.4487	No
14:67497971:T:A	0.478529	0.4496	No
14:67497971:T:A	0.478529	0.44783	No
14:67497971:T:A	0.478529	0.4497	No
14:67497971:T:A	0.478529	0.44978	No
14:67498735:G:A	0.478871	0.45037	No
14:67499882:C:T	0.466926	0.44483	No
14:67499882:C:T	0.466926	0.44478	No
14:72949868:C:G	0.00690531	0.025	Yes
14:73280395:G:GT	0.038054	0.0902	Yes
14:73454222:A:T	0.0121894	0.03594	No
14:73505585:A:G	0.48051	0.40781	No
14:73505585:A:G	0.48051	0.4196	No
14:73505585:A:G	0.48051	0.40628	No
14:73505831:T:C	0.480109	0.41179	No
14:73505831:T:C	0.480109	0.40707	No
14:73525953:TAA:T	0.303549	0.22525	No
14:73526665:C:T	0.223695	0.27532	No
14:73528024:C:A	0.241036	0.21108	Yes
14:73559864:C:A	0.209567	0.26529	No
14:73566890:A:G	0.429684	0.49783	No
14:73566890:A:G	0.429684	0.49018	No
14:73566890:A:G	0.429684	0.49019	No
14:73566890:A:G	0.429684	0.49474	No
14:73566890:A:G	0.429684	0.49496	No
14:73573432:G:A	0.0323876	0.0078	No
14:73573432:G:A	0.0323876	0.00787	No
14:73573637:T:C	0.285916	0.27901	No
14:73573942:G:T	0.0229612	0.04243	Yes
14:73577044:C:T	0.216767	0.22957	No
14:73585423:AC:A	0.047853	0.05932	Yes
14:73585423:AC:A	0.047853	0.05924	Yes
14:73587140:AAC:A	0.486961	0.43952	No
14:73629344:T:C	0.216476	0.26139	No
14:73629648:A:AT	0.225466	0.26744	No
14:73629648:A:AT	0.225466	0.26634	No
14:73705861:C:G	0.33558	0.49381	Yes
14:73717489:A:G	0.237579	0.41572	Yes
14:73769913:TG:T	0.138898	0.14286	Yes
14:73769916:T:G	0.118432	0.13184	Yes
14:77326894:G:A	0.0951496	0.2119	Yes
14:91156239:G:A	0.328117	0.36812	No
14:94325264:T:A	0.211995	0.21128	No
14:94378610:C:T	0.0210037	0.0231	No
15:40407823:C:T	0.396543	0.46226	No
15:45069018:CG:C	0.00500016	0.01004	No
15:45069018:CG:C	0.00500016	0.00918	No
15:45328787:C:T	0.252955	0.30711	No
15:45359856:G:C	0.375484	0.4116	No
15:50191539:T:C	0.32135	0.21952	No
15:58379566:G:T	0.340684	0.37038	No
15:58379566:G:T	0.340684	0.37122	No
15:58386313:C:T	0.285823	0.3315	No
15:58386313:C:T	0.285823	0.33139	No
15:58386313:C:T	0.285823	0.33137	No
15:58386313:C:T	0.285823	0.33147	No
15:58386313:C:T	0.285823	0.33134	No
15:58386313:C:T	0.285823	0.33138	No
15:58386313:C:T	0.285823	0.34737	No
15:58386313:C:T	0.285823	0.36191	No
15:58386313:C:T	0.285823	0.33113	No
15:58386313:C:T	0.285823	0.33172	No
15:58386313:C:T	0.285823	0.33159	No
15:58386313:C:T	0.285823	0.33111	No
15:58386313:C:T	0.285823	0.3314	No
15:58386313:C:T	0.285823	0.33398	No
15:58386313:C:T	0.285823	0.33131	No
15:58386313:C:T	0.285823	0.33136	No
15:58386313:C:T	0.285823	0.33142	No
15:58386313:C:T	0.285823	0.33495	No
15:58386313:C:T	0.285823	0.33701	No
15:58386313:C:T	0.285823	0.33177	No
15:58386313:C:T	0.285823	0.33128	No
15:58386313:C:T	0.285823	0.33434	No
15:58388755:T:C	0.376636	0.43536	No
15:58388755:T:C	0.376636	0.43532	No
15:58389334:G:GT	0.373444	0.43641	No
15:58389334:G:GT	0.373444	0.43597	No
15:58399919:A:T	0.415812	0.45941	No
15:58407738:C:T	0.259336	0.24937	No
15:58425229:T:C	0.493253	0.48131	No
15:58425229:T:C	0.493253	0.48112	No
15:58430391:G:GC	0.209835	0.25364	No
15:58431227:A:G	0.220177	0.28449	No
15:58431227:A:G	0.220177	0.28387	No
15:58431227:A:G	0.220177	0.284	No
15:58431227:A:G	0.220177	0.28348	No
15:58431227:A:G	0.220177	0.28379	No
15:58431227:A:G	0.220177	0.28793	No
15:58431280:T:C	0.219716	0.28365	No
15:58431280:T:C	0.219716	0.28382	No
15:58431280:T:C	0.219716	0.29059	No
15:58431280:T:C	0.219716	0.29412	No
15:58431280:T:C	0.219716	0.28404	No
15:58431280:T:C	0.219716	0.28413	No
15:58431280:T:C	0.219716	0.28373	No
15:58431280:T:C	0.219716	0.28424	No
15:58431280:T:C	0.219716	0.30594	No
15:58431280:T:C	0.219716	0.28687	No
15:58431476:C:T	0.214673	0.27503	No
15:58431740:G:A	0.219166	0.28389	No
15:58431740:G:A	0.219166	0.28882	No
15:58434769:C:CGCTGCTCCAAAGAGCAGCT	0.213965	0.27368	No
15:58435126:A:G	0.203594	0.20785	No
15:58438299:C:T	0.210078	0.25924	No
15:58563549:C:T	0.00363935	0.01256	No
15:58563549:C:T	0.00363935	0.01254	No
15:58563549:C:T	0.00363935	0.01259	No
15:58563549:C:T	0.00363935	0.01255	No
15:58563549:C:T	0.00363935	0.01265	No
15:58563549:C:T	0.00363935	0.01297	No
15:58563549:C:T	0.00363935	0.0126	No
15:58563549:C:T	0.00363935	0.01268	No
15:58563549:C:T	0.00363935	0.01266	No
15:58563549:C:T	0.00363935	0.01459	No
15:58563549:C:T	0.00363935	0.01318	No
15:58563549:C:T	0.00363935	0.01257	No
15:58563549:C:T	0.00363935	0.01258	No
15:58563549:C:T	0.00363935	0.013	No
15:58563549:C:T	0.00363935	0.01253	No
15:58563549:C:T	0.00363935	0.01289	No
15:58782148:G:C	0.000526821	0.00383	No
15:63122524:T:C	0.497752	0.47728	No
15:63141403:G:C	4.64626e-05	0.00342	Yes
15:63141626:G:A	4.64526e-05	0.00104	Yes
15:63149049:C:G	0.323038	0.33296	No
15:74735539:C:T	0.243387	0.25559	No
15:74735539:C:T	0.243387	0.2548	No
15:74735539:C:T	0.243387	0.24564	No
15:74735539:C:T	0.243387	0.25414	No
15:74735539:C:T	0.243387	0.25371	No
15:74735539:C:T	0.243387	0.25507	No
15:74735539:C:T	0.243387	0.25572	No
15:74739181:TC:T	7.7529e-05	0.00971	No
15:74752237:A:G	0.00066646	0.00431	No
15:75053475:G:A	0.0014758	0.01113	No
15:76184020:G:A	0.094176	0.14256	No
15:76184020:G:A	0.094176	0.14299	No
15:76184020:G:A	0.094176	0.14195	No
15:76199996:T:C	0.0928474	0.14205	No
15:76204876:C:T	0.454056	0.49428	No
15:76286893:A:G	0.0915949	0.14008	No
15:76286893:A:G	0.0915949	0.14006	No
15:76286893:A:G	0.0915949	0.14011	No
15:78513293:A:G	0.00447479	0.04513	Yes
15:78515065:T:A	0.0139001	0.01167	No
15:78530325:C:T	0.422367	0.36083	No
15:78533575:A:G	0.0987798	0.05769	No
15:78545459:G:A	0.430409	0.38729	No
15:84891963:G:A	0.494319	0.46055	Yes
15:84937471:C:T	0.361916	0.36673	Yes
15:84945067:G:A	0.213362	0.16008	Yes
15:84955430:T:C	0.0692332	0.09822	Yes
15:84955430:T:C	0.0692332	0.10078	Yes
15:84955430:T:C	0.0692332	0.09542	Yes
15:89795525:T:A	0.320172	0.17783	No
16:15036494:G:C	0.303772	0.3443	No
16:15036494:G:C	0.303772	0.34268	No
16:15038354:A:AAAAGTTG	0.303848	0.34042	No
16:15039926:C:CT	0.308422	0.34663	No
16:15044556:C:T	0.303151	0.33665	No
16:16029602:A:T	0.394822	0.46284	No
16:16029602:A:T	0.394822	0.46428	No
16:16029602:A:T	0.394822	0.46241	No
16:16029602:A:T	0.394822	0.46327	No
16:16029602:A:T	0.394822	0.46326	No
16:16029602:A:T	0.394822	0.46669	No
16:16031901:T:TGGGGCTCACATCCTC	0.487696	0.49605	No
16:16032907:T:C	0.395773	0.46338	No
16:16032907:T:C	0.395773	0.46384	No
16:16032907:T:C	0.395773	0.46357	No
16:16033378:G:A	0.394889	0.46487	No
16:16033378:G:A	0.394889	0.46325	No
16:20434001:G:C	0.0736443	0.12348	No
16:20436010:T:C	0.373761	0.39066	No
16:20463115:C:T	0.183743	0.18845	No
16:20463115:C:T	0.183743	0.17643	No
16:20465571:G:A	0.0254313	0.04818	No
16:20465571:G:A	0.0254313	0.04808	No
16:20465571:G:A	0.0254313	0.04721	No
16:20465571:G:A	0.0254313	0.04795	No
16:20465571:G:A	0.0254313	0.04958	No
16:20465571:G:A	0.0254313	0.04772	No
16:20465571:G:A	0.0254313	0.04797	No
16:20465571:G:A	0.0254313	0.05208	No
16:20467402:C:A	0.489154	0.46014	No
16:20477825:T:C	0.00207488	0.02037	No
16:20481618:G:T	0.0399777	0.0304	No
16:20481633:C:A	0.0295396	0.02679	No
16:20481633:C:A	0.0295396	0.02333	No
16:20545206:C:T	0.00286564	0.01259	No
16:20546668:T:A	0.0259895	0.02022	No
16:20546668:T:A	0.0259895	0.02119	No
16:20556566:C:T	0.00329813	0.01155	No
16:20556566:C:T	0.00329813	0.01153	No
16:20559339:T:C	0.028078	0.02444	No
16:20569806:AT:A	0.0035208	0.02156	No
16:20569806:AT:A	0.0035208	0.0235	No
16:20577328:A:C	0.0255268	0.01899	No
16:20614377:C:T	0.190181	0.20086	No
16:20671222:A:T	0.340422	0.37695	No
16:20671724:T:C	0.00340747	0.01121	No
16:20714379:G:T	0.00176574	0.02006	No
16:20772054:AT:A	0.00297647	0.01143	No
16:20903683:C:T	0.0293461	0.03948	No
16:21040189:G:C	0.0018441	0.01983	Yes
16:21153687:G:A	0.00198284	0.01512	Yes
16:2251268:C:T	0.165544	0.19515	Yes
16:28273725:C:T	0.00524882	0.01184	Yes
16:28543840:C:T	0.00991326	0.01396	No
16:28543840:C:T	0.00991326	0.01118	No
16:28543840:C:T	0.00991326	0.01404	No
16:28608921:A:G	0.0519112	0.05354	No
16:28608921:A:G	0.0519112	0.05381	No
16:28608921:A:G	0.0519112	0.05284	No
16:28608921:A:G	0.0519112	0.05613	No
16:28608999:G:A	0.112419	0.08413	Yes
16:28610136:T:A	0.0213041	0.0102	No
16:28623543:TC:T	0.00683086	0.0255	Yes
16:28623543:TC:T	0.00683086	0.02381	Yes
16:28746140:T:A	0.00631103	0.01344	Yes
16:28746140:T:A	0.00631103	0.01455	Yes
16:28814084:G:A	0.00545179	0.01515	No
16:28839845:A:G	0.00224292	0.00782	Yes
16:28913023:C:T	0.00452783	0.01383	Yes
16:28913023:C:T	0.00452783	0.01297	Yes
16:29196618:G:T	0.101137	0.14253	No
16:29229277:C:CT	0.00541913	0.00503	No
16:29292773:C:G	0.000325178	0.02538	No
16:29639445:C:T	0.0298728	0.0281	No
16:29761321:A:G	0.141843	0.21966	No
16:29769410:T:C	0.34481	0.34219	No
16:29988167:T:G	0.0508721	0.05261	Yes
16:30001942:G:A	0.00285042	0.00913	Yes
16:30024485:C:T	0.0353149	0.05531	Yes
16:30044257:C:T	0.00375952	0.01845	Yes
16:30136166:CAG:C	0.00901102	0.03617	Yes
16:30181899:G:C	0.00257508	0.01626	Yes
16:30939031:G:A	0.363922	0.32904	No
16:58702746:C:A	0.342359	0.37319	No
16:58705426:T:C	0.324177	0.36429	No
16:58743192:A:G	0.0815874	0.06025	No
16:58767006:CAGGCGTGAGCCACTGCACCCAGACAATTTTTTGTATTTTTAGTAGAGACGGGGTTT:C	0.079941	0.05884	No
16:58767006:CAGGCGTGAGCCACTGCACCCAGACAATTTTTTGTATTTTTAGTAGAGACGGGGTTT:C	0.079941	0.05892	No
16:58800315:G:A	0.0821243	0.06509	No
16:58805468:T:G	0.0826098	0.06015	No
16:58805468:T:G	0.0826098	0.06094	No
16:58807642:C:T	0.0818692	0.06016	No
16:58830824:C:T	0.117851	0.08544	No
16:68283733:G:A	0.274758	0.29691	No
16:68283733:G:A	0.274758	0.29709	No
16:68303895:T:A	0.276505	0.30569	No
16:68322284:A:C	0.293021	0.30906	No
16:68387873:A:G	0.289423	0.30344	No
16:71605515:A:G	0.497081	0.46553	No
16:71605515:A:G	0.497081	0.46558	No
16:75114533:G:A	0.0122359	0.03446	Yes
16:75114533:G:A	0.0122359	0.03375	Yes
16:75114533:G:A	0.0122359	0.03415	Yes
16:81098888:C:T	0.143394	0.21341	No
16:81206896:T:C	0.151082	0.12712	No
16:81206896:T:C	0.151082	0.12704	No
16:81225382:T:C	0.493102	0.4036	No
16:81226830:A:C	0.354457	0.28783	Yes
16:81226830:A:C	0.354457	0.28823	Yes
16:87782697:C:G	0.475416	0.4288	Yes
16:87843206:T:C	0.26616	0.21502	No
16:87843706:G:A	0.265237	0.21461	No
16:89069386:GTGA:G	0.00275945	0.01966	Yes
16:89102876:G:A	0.0366061	0.11649	Yes
16:89114287:C:T	0.145675	0.12003	Yes
16:89114604:G:A	0.0143693	0.13452	Yes
16:89116530:G:A	0.0142184	0.13506	Yes
16:89118534:G:A	0.0372412	0.1153	Yes
16:89248053:A:G	0.0111907	0.02318	No
16:89613460:CCTCTCTCCCTCCTG:C	0.42868	0.43262	No
16:89613460:CCTCTCTCCCTCCTG:C	0.42868	0.43064	No
16:89616083:C:A	0.200066	0.27903	No
16:89616432:G:T	0.006108	0.03049	No
16:89624734:T:C	0.412808	0.43988	No
16:89624734:T:C	0.412808	0.44419	No
16:89624976:C:G	0.499597	0.40011	No
16:89624976:C:G	0.499597	0.40278	No
16:89626072:C:G	0.00297379	0.03087	No
16:89627621:G:A	0.00299383	0.03209	No
16:89637243:G:A	0.000201351	0.00921	No
16:89637957:G:C	0.232344	0.31517	No
16:89706169:C:T	0.000201294	0.00904	No
17:10673355:GTCAA:G	0.432274	0.45076	Yes
17:1709834:AGC:A	0.0104299	0.04234	No
17:1709834:AGC:A	0.0104299	0.03828	No
17:18959153:G:A	3.09732e-05	0.00567	No
17:19020368:C:T	0.0345703	0.02797	No
17:39541604:A:ATCAGCCCGCC	0.264309	0.16998	No
17:4764689:T:G	0.00193726	0.0308	No
17:4789345:G:T	0.00428886	0.04054	No
17:4789345:G:T	0.00428886	0.04063	No
17:4789345:G:T	0.00428886	0.04034	No
17:4789345:G:T	0.00428886	0.04062	No
17:4789345:G:T	0.00428886	0.04067	No
17:4789345:G:T	0.00428886	0.04065	No
17:4789345:G:T	0.00428886	0.04057	No
17:4789345:G:T	0.00428886	0.04072	No
17:4789345:G:T	0.00428886	0.04061	No
17:4789345:G:T	0.00428886	0.04017	No
17:4789345:G:T	0.00428886	0.04064	No
17:4789345:G:T	0.00428886	0.04091	No
17:4789345:G:T	0.00428886	0.04069	No
17:4789345:G:T	0.00428886	0.04056	No
17:4789345:G:T	0.00428886	0.04055	No
17:4789345:G:T	0.00428886	0.04046	No
17:4968277:G:A	0.00436708	0.03518	No
17:5032312:G:A	0.170218	0.27107	No
17:5032312:G:A	0.170218	0.27072	No
17:50634726:C:T	0.444734	0.35669	Yes
17:50693156:G:A	0.395216	0.48057	No
17:68465092:AT:A	0.229972	0.25759	No
17:7289873:C:T	0.0180734	0.03342	No
17:75130818:A:T	1.5488e-05	0.00143	Yes
17:75152223:C:T	0.0320652	0.02405	No
17:75970473:T:G	0.0502728	0.03731	No
17:7626584:G:A	0.073785	0.05388	No
17:7626953:C:T	0.382736	0.37921	No
17:78191027:G:C	0.00377978	0.05407	Yes
17:78191027:G:C	0.00377978	0.05281	Yes
17:78191027:G:C	0.00377978	0.05593	Yes
17:78202449:T:G	0.0934369	0.05803	No
17:78202449:T:G	0.0934369	0.05711	No
17:78202514:G:A	0.00489346	0.0091	Yes
17:78204884:C:T	0.0927366	0.05746	No
18:21254071:T:G	0.000260213	0.00826	No
18:21254071:T:G	0.000260213	0.00818	No
18:21254071:T:G	0.000260213	0.00821	No
18:21610760:A:G	0.000619425	0.00812	No
18:21610760:A:G	0.000619425	0.00806	No
18:21610760:A:G	0.000619425	0.00804	No
18:21651694:A:G	0.000263288	0.00873	No
18:21769958:CT:C	0.000743679	0.00788	No
18:31589250:G:GA	0.384377	0.27975	No
18:36191480:G:A	0.0450505	0.09904	Yes
18:36210234:T:C	0.0511971	0.10619	Yes
18:49631816:T:C	0.17446	0.16593	No
18:49656294:A:G	0.215744	0.23233	No
18:49817040:T:A	0.00246252	0.00497	No
18:50009408:A:G	0.00144007	0.00465	No
18:50827411:C:T	0.146535	0.1794	No
18:712568:G:A	0.121668	0.12872	No
18:712568:G:A	0.121668	0.12908	No
19:1056493:G:C	0.173234	0.12231	No
19:1056493:G:C	0.173234	0.123	No
19:11076509:A:AT	0.118718	0.11193	No
19:11076509:A:AT	0.118718	0.11212	No
19:11077477:A:C	0.114779	0.12223	No
19:12398722:C:A	0.217469	0.23973	No
19:12398722:C:A	0.217469	0.24147	No
19:12398722:C:A	0.217469	0.23979	No
19:12895873:G:A	0.381204	0.28383	No
19:12899706:A:G	0.446642	0.4599	No
19:13715329:C:CA	0.00179491	0.00774	Yes
19:13761717:C:CA	0.448882	0.44126	Yes
19:13768447:G:A	0.00117731	0.00976	Yes
19:13768530:G:A	0.0302674	0.05294	Yes
19:15868544:G:GAGAA	0.284305	0.17636	No
19:15868544:G:GAGAA	0.284305	0.20531	No
19:15868544:G:GAGAA	0.284305	0.18518	No
19:15879621:C:T	0.28596	0.20891	No
19:15959731:G:A	0.270057	0.25918	Yes
19:15960557:A:T	0.27061	0.25591	Yes
19:15964572:GATTT:G	0.27655	0.29167	No
19:15964572:GATTT:G	0.27655	0.28876	No
19:18794322:T:A	0.000482415	0.02653	No
19:18896239:G:T	0.000460128	0.02956	Yes
19:19157507:A:G	0.133311	0.10838	No
19:19210016:C:G	0.0112495	0.05355	No
19:19210016:C:G	0.0112495	0.05441	No
19:19269704:A:G	0.0118513	0.05682	No
19:19269704:A:G	0.0118513	0.05622	No
19:19269704:A:G	0.0118513	0.05676	No
19:19282905:G:A	0.139996	0.15536	No
19:19321481:AG:A	0.0671304	0.05628	No
19:19347579:A:G	0.0118354	0.05726	No
19:32866412:A:G	0.409518	0.43453	No
19:32957417:C:CA	0.256711	0.16501	No
19:32957417:C:CA	0.256711	0.19695	No
19:32957589:G:C	0.142268	0.12358	No
19:35800075:C:T	0.0503904	0.01051	No
19:35811961:C:A	0.000325148	0.01134	Yes
19:35812762:G:C	0.168738	0.16502	Yes
19:40847202:T:C	0.418657	0.4426	No
19:40847202:T:C	0.418657	0.44166	No
19:40847202:T:C	0.418657	0.44181	No
19:40847202:T:C	0.418657	0.45497	No
19:40847202:T:C	0.418657	0.44215	No
19:40847202:T:C	0.418657	0.4402	No
19:44913484:C:T	0.21944	0.23466	No
19:44913574:T:G	0.107101	0.06025	No
19:47857434:T:A	0.159906	0.17057	No
19:47857434:T:A	0.159906	0.16755	No
19:47857434:T:A	0.159906	0.16596	No
19:47857434:T:A	0.159906	0.17023	No
19:47858980:C:T	0.160348	0.16877	No
19:47858980:C:T	0.160348	0.16976	No
19:47858980:C:T	0.160348	0.16901	No
19:47865520:C:A	0.160222	0.16809	No
19:47866057:C:T	0.160574	0.19441	No
19:47866308:C:CT	0.163396	0.1765	No
19:47866471:ATTT:A	0.159151	0.14465	No
19:47867225:C:CT	0.159342	0.16855	No
19:47867225:C:CT	0.159342	0.16767	No
19:47867399:A:AAAAC	0.161782	0.17095	No
19:47867399:A:AAAAC	0.161782	0.17011	No
19:47867399:A:AAAAC	0.161782	0.17365	No
19:47867399:A:AAAAC	0.161782	0.17296	No
19:47867399:A:AAAAC	0.161782	0.17127	No
19:47867399:A:AAAAC	0.161782	0.17337	No
19:47871693:C:A	0.15942	0.17838	No
19:47871693:C:A	0.15942	0.17136	No
19:47881391:C:T	0.165214	0.22721	No
19:47881492:G:A	0.163848	0.22165	No
19:47885378:A:G	0.408968	0.31509	No
19:47887503:C:A	0.478056	0.45724	No
19:47887503:C:A	0.478056	0.45508	No
19:47889292:ATT:A	0.309103	0.34359	No
19:47890094:C:T	0.156545	0.18302	No
19:47892009:G:T	0.156079	0.23974	No
19:47892266:T:TA	0.00236879	0.02853	No
19:47893231:C:T	0.174175	0.20872	No
19:47961868:G:A	0.285765	0.30958	No
19:47961868:G:A	0.285765	0.3085	No
19:47961868:G:A	0.285765	0.30736	No
19:48629610:G:C	0.0138566	0.03266	Yes
19:48797174:G:A	0.04792	0.05327	No
19:54172738:T:C	0.4286	0.40342	No
19:54172738:T:C	0.4286	0.41731	No
19:54173068:T:C	0.43685	0.38835	No
19:54173119:GC:G	0.437973	0.41995	No
19:54173119:GC:G	0.437973	0.41921	No
19:54173307:C:G	0.436481	0.38807	No
19:54173495:T:C	0.434816	0.38756	No
19:54173495:T:C	0.434816	0.38991	No
19:54173495:T:C	0.434816	0.38779	No
19:54173495:T:C	0.434816	0.38711	No
19:55226430:C:T	0.182407	0.15473	No
19:55227378:G:A	0.195203	0.15792	No
19:58499543:A:G	0.0066772	0.0058	Yes
19:8206837:G:A	0.493947	0.39141	No
19:8208032:C:T	0.495755	0.39306	No
19:8209156:G:C	0.496996	0.39065	No
19:8210022:C:CCAGGAAACAGCAAGATTGTGTGG	0.489903	0.38316	No
19:8219462:C:T	0.212914	0.36684	No
19:8219462:C:T	0.212914	0.36673	No
19:8219662:C:CA	0.479828	0.36683	No
19:8221010:A:G	0.222607	0.36996	No
19:8235039:A:G	0.162011	0.14622	No
19:8235921:C:T	0.429555	0.49619	No
19:8235921:C:T	0.429555	0.49611	No
19:8236164:C:T	0.303794	0.26698	No
19:8236164:C:T	0.303794	0.26677	No
19:8236164:C:T	0.303794	0.26663	No
19:8240811:C:A	0.000975746	0.00331	Yes
19:8240811:C:A	0.000975746	0.00323	Yes
19:8240811:C:A	0.000975746	0.00386	Yes
19:8254571:C:T	0.0172697	0.08207	No
19:8257849:G:T	0.0456207	0.04948	Yes
19:8257849:G:T	0.0456207	0.04935	Yes
19:8261758:G:A	2.2e-05	0.0033	Yes
19:8349628:G:A	0.135222	0.18434	No
19:8349728:GAGAA:G	0.135569	0.17922	No
19:9114477:G:A	0.00933694	0.00381	Yes
2:102722213:T:C	0.00645731	0.02488	Yes
2:102722213:T:C	0.00645731	0.02453	Yes
2:102750159:A:T	0.0027441	0.02344	Yes
2:134841343:G:A	0.21913	0.26122	No
2:134841343:G:A	0.21913	0.2613	No
2:134875411:C:T	0.431815	0.43847	No
2:134968093:C:T	0.203193	0.24323	No
2:135381057:A:G	0.37614	0.43585	No
2:135851076:G:A	0.361327	0.43015	No
2:135851076:G:A	0.361327	0.43108	No
2:135950412:T:C	0.359588	0.41267	No
2:136138471:T:A	0.327892	0.3278	No
2:142874098:GGAGA:G	0.0469132	0.04526	Yes
2:142991224:A:G	0.211455	0.23078	Yes
2:143030653:C:A	0.283524	0.34844	Yes
2:143042078:T:C	1.00667e-05	0.00151	Yes
2:143097724:G:A	0.21997	0.25404	Yes
2:190273707:A:ATT	0.406432	0.37104	No
2:190316801:T:C	0.401184	0.36676	Yes
2:200328343:T:A	0.00747933	0.01225	Yes
2:200592700:TAAAC:T	0.0234731	0.05687	No
2:200617666:C:CCATTA	0.327413	0.39699	Yes
2:200637007:G:A	0.000154866	0.00928	Yes
2:200658461:C:G	0.136074	0.08607	Yes
2:200666471:A:C	0.13039	0.08096	Yes
2:210238721:G:T	0.340445	0.33446	No
2:210675783:C:A	0.317146	0.34941	No
2:210675783:C:A	0.317146	0.34938	No
2:210675783:C:A	0.317146	0.35234	No
2:210675783:C:A	0.317146	0.34939	No
2:210675783:C:A	0.317146	0.3495	No
2:210675783:C:A	0.317146	0.36356	No
2:210675783:C:A	0.317146	0.35049	No
2:210678331:T:C	0.314263	0.34396	No
2:210678331:T:C	0.314263	0.3443	No
2:210700968:C:T	0.193016	0.30584	No
2:215312057:C:T	0.142676	0.14577	Yes
2:216020025:G:A	0.094284	0.07046	No
2:219104701:A:AC	0.00725774	0.03386	Yes
2:219104701:A:AC	0.00725774	0.02863	Yes
2:219104701:A:AC	0.00725774	0.03022	Yes
2:219163470:A:T	0.000216812	0.02915	Yes
2:219163470:A:T	0.000216812	0.02917	Yes
2:219163470:A:T	0.000216812	0.02916	Yes
2:219163470:A:T	0.000216812	0.02322	Yes
2:219163470:A:T	0.000216812	0.02662	Yes
2:219163470:A:T	0.000216812	0.02912	Yes
2:219163470:A:T	0.000216812	0.0293	Yes
2:219163470:A:T	0.000216812	0.02937	Yes
2:219163470:A:T	0.000216812	0.02929	Yes
2:219163470:A:T	0.000216812	0.03032	Yes
2:219176932:C:G	0.0183263	0.03166	Yes
2:219314517:A:G	0.00376312	0.04073	Yes
2:233693319:A:G	0.341624	0.4973	No
2:233693319:A:G	0.341624	0.49407	No
2:233693319:A:G	0.341624	0.49816	No
2:233718962:T:G	0.0866347	0.04926	No
2:233718962:T:G	0.0866347	0.04884	No
2:233731434:C:A	0.0570287	0.04624	No
2:233731434:C:A	0.0570287	0.04598	No
2:233732755:GT:G	0.0656004	0.04199	No
2:233755940:ATC:A	0.32072	0.40301	No
2:233755940:ATC:A	0.32072	0.42522	No
2:233759924:C:T	0.320642	0.42194	No
2:233759924:C:T	0.320642	0.42192	No
2:233759924:C:T	0.320642	0.42332	No
2:233759924:C:T	0.320642	0.4222	No
2:233759924:C:T	0.320642	0.42213	No
2:233759924:C:T	0.320642	0.422	No
2:233759924:C:T	0.320642	0.4188	No
2:233760498:G:A	0.00126959	0.04971	No
2:233760498:G:A	0.00126959	0.04972	No
2:233760498:G:A	0.00126959	0.04966	No
2:233760498:G:A	0.00126959	0.04955	No
2:233760498:G:A	0.00126959	0.04964	No
2:233760498:G:A	0.00126959	0.0497	No
2:233764942:G:C	0.0599665	0.04734	No
2:233767472:A:G	0.0565176	0.04429	No
2:240854128:G:A	0.295372	0.3348	No
2:240854128:G:A	0.295372	0.33483	No
2:240903358:C:T	0.419042	0.47138	No
2:241734689:A:G	0.401541	0.28651	No
2:241755984:G:A	0.00678271	0.03443	Yes
2:241769948:A:G	0.375783	0.35444	No
2:26436678:G:C	0.000170389	0.00276	No
2:26562026:A:G	0.000139401	0.00265	No
2:27201768:G:A	0.302034	0.26732	No
2:27508073:T:C	0.408338	0.37309	No
2:27508073:T:C	0.408338	0.37333	No
2:27508073:T:C	0.408338	0.37343	No
2:27508073:T:C	0.408338	0.37321	No
2:27508073:T:C	0.408338	0.37346	No
2:27508073:T:C	0.408338	0.37423	No
2:27508073:T:C	0.408338	0.37981	No
2:27508073:T:C	0.408338	0.37311	No
2:27508073:T:C	0.408338	0.37336	No
2:27508073:T:C	0.408338	0.37339	No
2:27508073:T:C	0.408338	0.38388	No
2:27508073:T:C	0.408338	0.37319	No
2:27508073:T:C	0.408338	0.37364	No
2:27508073:T:C	0.408338	0.37329	No
2:27508073:T:C	0.408338	0.3798	No
2:27508073:T:C	0.408338	0.37317	No
2:27508073:T:C	0.408338	0.37732	No
2:27508073:T:C	0.408338	0.37316	No
2:27508073:T:C	0.408338	0.37467	No
2:27508073:T:C	0.408338	0.37303	No
2:27508073:T:C	0.408338	0.37351	No
2:27508073:T:C	0.408338	0.37372	No
2:27508073:T:C	0.408338	0.37579	No
2:27526125:AT:A	0.397609	0.3776	No
2:27526125:AT:A	0.397609	0.37776	No
2:27529596:G:A	0.405985	0.40322	No
2:31387425:G:T	0.0333468	0.02043	No
2:31387425:G:T	0.0333468	0.01927	No
2:31585905:T:A	0.4366	0.39459	No
2:31585905:T:A	0.4366	0.39634	No
2:31585905:T:A	0.4366	0.40774	No
2:31585905:T:A	0.4366	0.39297	No
2:31757742:C:G	0.0328751	0.01813	No
2:31953454:A:AT	0.451927	0.47256	No
2:31980960:T:G	0.393621	0.33991	No
2:32235279:A:G	0.370591	0.31958	No
2:32290268:C:T	0.0288527	0.01707	No
2:32290268:C:T	0.0288527	0.0174	No
2:37352016:G:C	0.00915943	0.06246	Yes
2:43846742:T:C	0.31662	0.20059	No
2:43859885:C:G	0.0598871	0.08793	No
2:44319310:G:A	3.09818e-05	0.00362	Yes
2:64997954:G:GC	0.421481	0.41674	No
2:64997954:G:GC	0.421481	0.41734	No
2:6887157:G:A	6.19502e-05	0.00302	Yes
2:70261338:C:T	0.14962	0.05561	Yes
2:73178859:C:T	0.00887904	0.02079	No
2:73189995:T:C	0.00461858	0.02486	No
2:73272000:C:T	0.00453771	0.01492	No
2:73305505:C:T	6.19502e-05	0.0144	No
2:73319561:A:G	0.00109934	0.01893	No
2:73353825:A:G	0.00263248	0.00429	No
2:73353825:A:G	0.00263248	0.0043	No
2:73353825:A:G	0.00263248	0.00443	No
2:73400393:CTGT:C	0.00108403	0.01709	No
2:73406793:T:C	0.139717	0.17221	No
2:73590686:T:TG	0.00654421	0.02094	No
2:73620774:T:G	0.228178	0.20073	No
2:73623693:C:G	0.229585	0.20315	No
2:73623693:C:G	0.229585	0.22419	No
2:73624077:GTCC:G	0.227287	0.20391	No
2:73627267:C:G	0.222554	0.1801	No
2:73627267:C:G	0.222554	0.19452	No
2:73628380:G:T	0.220248	0.17854	No
2:73628380:G:T	0.220248	0.17723	No
2:73628380:G:T	0.220248	0.17753	No
2:73628380:G:T	0.220248	0.20667	No
2:73631838:T:C	0.222565	0.23616	No
2:73631838:T:C	0.222565	0.35234	No
2:73631838:T:C	0.222565	0.18798	No
2:73631838:T:C	0.222565	0.18351	No
2:73631838:T:C	0.222565	0.18086	No
2:73631838:T:C	0.222565	0.18038	No
2:73631838:T:C	0.222565	0.18882	No
2:73631838:T:C	0.222565	0.19052	No
2:73640735:G:C	0.223322	0.18043	No
2:73640735:G:C	0.223322	0.18799	No
2:73640735:G:C	0.223322	0.17995	No
2:73640735:G:C	0.223322	0.1804	No
2:73640735:G:C	0.223322	0.18195	No
2:73641267:A:C	3.09799e-05	0.00085	No
2:73641267:A:C	3.09799e-05	0.00106	No
2:73641267:A:C	3.09799e-05	0.001	No
2:73641267:A:C	3.09799e-05	0.00099	No
2:73641267:A:G	0.0089377	0.00416	No
2:73641609:C:T	0.00111493	0.01868	No
2:73641609:C:T	0.00111493	0.01724	No
2:73641609:C:T	0.00111493	0.01818	No
2:73641609:C:T	0.00111493	0.01848	No
2:73641609:C:T	0.00111493	0.01592	No
2:73641609:C:T	0.00111493	0.01817	No
2:73641609:C:T	0.00111493	0.01844	No
2:73641609:C:T	0.00111493	0.01783	No
2:73641729:A:T	0.00349954	0.00351	No
2:73783733:C:T	0.0030892	0.00446	No
2:73836437:G:A	0.00113052	0.01891	No
2:73836437:G:A	0.00113052	0.01876	No
2:85951343:C:T	0.407386	0.45973	No
20:12978446:A:T	0.384508	0.33188	No
20:12978446:A:T	0.384508	0.33222	No
20:12978446:A:T	0.384508	0.33186	No
20:12979237:A:G	0.382872	0.33116	No
20:12979237:A:G	0.382872	0.3302	No
20:12979237:A:G	0.382872	0.34805	No
20:12982070:A:G	0.382947	0.33061	No
20:12985441:T:G	0.382961	0.33017	No
20:12985441:T:G	0.382961	0.33001	No
20:12992873:A:T	0.383417	0.331	No
20:12992873:A:T	0.383417	0.33076	No
20:12992873:A:T	0.383417	0.33079	No
20:12992873:A:T	0.383417	0.33082	No
20:12992873:A:T	0.383417	0.33095	No
20:12992873:A:T	0.383417	0.33097	No
20:46608139:T:C	0.201522	0.19237	Yes
20:46638181:C:T	0.050065	0.08613	No
20:5082234:TTCTCTCTCTC:T	0.487797	0.41657	Yes
21:46145925:G:GC	0.00605308	0.00689	Yes
22:18918421:A:G	0.00186966	0.00383	No
22:18918451:C:T	0.0906289	0.04151	No
22:18918465:G:A	0.251214	0.21265	No
22:18925068:C:T	0.120968	0.01331	No
22:18949328:T:C	0.0100985	0.01429	No
22:18959459:T:C	0.21425	0.3446	No
22:18977306:T:C	9.29167e-05	0.00397	No
22:19082627:G:C	0.00382697	0.01944	No
22:19959771:TGAGCCTTTGGCCTTGAGCACTTCCCCATCCCCCATGGCTCTTGGCCGTTGGGGCCCAGTTGGCCGCA:T	0.026635	0.03854	Yes
22:19959799:TCCCCCATGGCTCTTGGCCGTTGGGGCCCAGTTGGCCGCAGAGCCTTTGGCCTTGAGCACTTCCCCAG:T	0.211214	0.25008	No
22:19959799:TCCCCCATGGCTCTTGGCCGTTGGGGCCCAGTTGGCCGCAGAGCCTTTGGCCTTGAGCACTTCCCCAG:T	0.211214	0.25117	No
22:19959946:C:T	0.457124	0.49601	No
22:19959946:C:T	0.457124	0.48372	No
22:19959946:C:T	0.457124	0.49206	No
22:19962740:G:T	0.00142459	0.05808	Yes
22:19962740:G:T	0.00142459	0.05778	Yes
22:19962740:G:T	0.00142459	0.0541	Yes
22:19963596:A:G	4.64727e-05	0.00098	Yes
22:19963748:G:A	0.48113	0.45632	No
22:19963748:G:A	0.48113	0.44799	No
22:19963748:G:A	0.48113	0.48714	No
22:20013427:T:G	0.026092	0.0557	No
22:23924860:C:T	0.41016	0.36658	No
22:23955008:G:T	0.422458	0.40258	No
22:23960030:A:AC	0.0700968	0.07647	No
22:23960814:A:G	0.301223	0.28272	No
22:23971679:C:G	0.0615077	0.05459	No
22:24463161:G:A	0.00870454	0.00574	No
22:24520387:C:A	0.000340673	0.00296	No
22:24598329:T:C	0.37345	0.33051	No
22:24598818:G:A	0.00161056	0.00572	No
22:24598818:G:A	0.00161056	0.00531	No
22:24627377:C:T	0.0262724	0.06411	No
22:30416033:G:A	7.7421e-05	0.01549	Yes
22:30416033:G:A	7.7421e-05	0.01548	Yes
22:30416033:G:A	7.7421e-05	0.01565	Yes
22:30424719:A:G	0.177441	0.21371	Yes
22:36478552:C:T	0.369245	0.44191	Yes
22:36504139:G:C	0.0021525	0.00164	Yes
22:37011068:G:C	0.035576	0.09585	No
22:40361224:A:C	0.142813	0.22105	No
22:40361505:T:C	0.000727689	0.01175	Yes
22:40364370:G:C	6.19387e-05	0.00414	Yes
22:42128241:CT:C	0.0170117	0.0673	No
22:42149230:G:A	0.225515	0.21272	No
22:42660789:CAGA:C	0.0964186	0.14346	No
22:42660789:CAGA:C	0.0964186	0.1359	No
22:42687692:CAGGATCCAGCTGGCCAGAAATAAGAGT:C	0.217737	0.2116	No
22:42718126:A:G	0.117979	0.0811	No
22:43930116:G:A	0.16192	0.18469	No
22:45331897:CCCT:C	0.265488	0.23635	Yes
22:46268515:C:T	0.0154856	0.00704	No
22:46279830:G:A	0.0289197	0.01628	No
22:46285244:G:A	0.0104999	0.00686	Yes
22:46296039:A:G	0.105817	0.09546	No
22:46312786:G:A	0.00842523	0.01237	Yes
22:50168985:G:T	0.0193219	0.01238	No
22:50246903:G:A	0.0187721	0.01345	No
22:50246903:G:A	0.0187721	0.01343	No
22:50510801:C:G	0.000387309	0.00448	Yes
22:50525826:C:T	0.0543697	0.05907	No
22:50526407:G:T	7.93333e-06	0.00119	Yes
22:50532837:T:C	0.330735	0.28962	No
22:50532877:C:CA	0.215412	0.16218	No
22:50539309:T:C	0.305861	0.1986	Yes
22:50541642:G:A	0.298202	0.19813	No
22:50550266:T:C	0.145594	0.15735	No
22:50572359:T:A	0.23563	0.16332	No
22:50623176:G:T	0.000418164	0.00601	Yes
3:100334840:C:CG	0.325834	0.35123	Yes
3:11002663:T:C	0.0188805	0.04022	Yes
3:12148468:A:G	0.156059	0.25095	No
3:124730559:A:G	0.000139427	0.01093	No
3:124755032:AG:A	0.170582	0.20903	No
3:126190826:T:C	0.432376	0.40787	No
3:132535169:C:T	0.00532821	0.02127	Yes
3:132612461:A:T	0.00494666	0.01884	Yes
3:142941180:ATTCAGTAG:A	0.331014	0.32451	No
3:155999026:T:G	0.0107164	0.03406	No
3:15643959:T:G	0.0563195	0.08547	No
3:183045228:C:T	0.210691	0.1852	No
3:183072854:C:T	0.238246	0.23554	Yes
3:184027875:A:G	0.49302	0.39014	Yes
3:196215209:T:TG	0.42036	0.43273	No
3:196215209:T:TG	0.42036	0.43705	No
3:196215209:T:TG	0.42036	0.43511	No
3:196215209:T:TG	0.42036	0.43471	No
3:196215209:T:TG	0.42036	0.43278	No
3:196215209:T:TG	0.42036	0.47551	No
3:196215209:T:TG	0.42036	0.43277	No
3:196215209:T:TG	0.42036	0.43474	No
3:196215209:T:TG	0.42036	0.43274	No
3:196215209:T:TG	0.42036	0.43336	No
3:196215209:T:TG	0.42036	0.44269	No
3:196215209:T:TG	0.42036	0.43926	No
3:196215209:T:TG	0.42036	0.45212	No
3:196215209:T:TG	0.42036	0.43284	No
3:196215209:T:TG	0.42036	0.43891	No
3:196215616:A:G	0.377252	0.37351	No
3:196238444:T:TG	0.223712	0.21543	No
3:196240444:G:A	0.139399	0.15858	No
3:196278573:G:A	0.485793	0.44346	No
3:30717464:C:T	0.435858	0.47862	No
3:30727175:T:TTTCCCAAATTTG	0.432722	0.48761	No
3:45734412:C:CA	0.101033	0.10346	No
3:45771022:G:A	0.109128	0.10592	No
3:45772602:G:A	0.0975058	0.12276	No
3:45772602:G:A	0.0975058	0.11073	No
3:45772602:G:A	0.0975058	0.10765	No
3:45772602:G:A	0.0975058	0.10727	No
3:45772602:G:A	0.0975058	0.10738	No
3:45773700:T:TCC	0.153369	0.16301	No
3:45796383:G:A	0.000124146	0.00814	Yes
3:45965111:C:G	0.000123904	0.0086	No
3:50694546:C:T	0.00224569	0.00248	Yes
3:50741962:C:T	0.00215324	0.00247	Yes
3:51085227:T:C	0.00162619	0.00247	Yes
3:51988821:C:T	0.0040415	0.00255	Yes
3:51988821:C:T	0.0040415	0.00252	Yes
3:51988821:C:T	0.0040415	0.00256	Yes
3:53242469:G:C	0.188825	0.23471	No
3:53248172:T:C	0.419676	0.38496	No
3:53248287:A:G	0.127265	0.20047	No
3:53301690:C:T	0.0634916	0.03002	No
3:56815721:T:C	0.389916	0.28582	No
3:56815721:T:C	0.389916	0.27815	No
3:56815721:T:C	0.389916	0.28644	No
3:56815721:T:C	0.389916	0.28173	No
3:66369532:C:T	0.449831	0.48266	No
4:129115817:TATATATATATATAA:T	0.202771	0.27702	No
4:129143723:C:A	0.328531	0.37776	No
4:129143723:C:A	0.328531	0.38083	No
4:15645451:A:G	0.154703	0.15835	No
4:15698170:G:A	0.130269	0.18875	No
4:15722897:G:A	0.00130099	0.01235	Yes
4:158701758:A:T	0.263789	0.21291	No
4:158708662:A:C	0.26408	0.21312	No
4:158715961:C:T	0.263797	0.21046	No
4:158715961:C:T	0.263797	0.21265	No
4:158715961:C:T	0.263797	0.21269	No
4:177436152:C:G	7.74234e-05	0.00668	Yes
4:177439657:G:T	0.0110255	0.03833	Yes
4:177442224:G:A	0.343837	0.40946	No
4:177442224:G:A	0.343837	0.41413	No
4:177502080:T:C	0.0109231	0.03878	Yes
4:186202630:T:C	0.187065	0.23587	No
4:22815619:A:G	0.146746	0.16691	No
4:22823432:A:G	0.149274	0.17131	No
4:23134756:G:C	7.75194e-05	0.0137	Yes
4:23134756:G:C	7.75194e-05	0.01358	Yes
4:47419634:C:A	0.387719	0.41263	Yes
4:47543111:A:G	0.347583	0.37894	No
4:47543124:C:A	0.176182	0.17912	No
4:47543124:C:A	0.176182	0.17817	No
4:47549846:T:G	0.230598	0.20525	No
4:47552471:T:A	0.230294	0.20688	No
4:47552471:T:A	0.230294	0.20825	No
4:47555437:T:A	0.230464	0.20967	No
4:48042844:C:T	0.488697	0.38873	No
4:48045574:T:C	0.218356	0.19494	Yes
4:68438331:G:A	0.268612	0.30669	No
4:68505652:G:A	0.430556	0.29475	No
4:68625465:G:T	0.322151	0.43489	No
4:68625465:G:T	0.322151	0.47521	No
4:68625465:G:T	0.322151	0.49477	No
4:68625465:G:T	0.322151	0.46815	No
4:68625465:G:T	0.322151	0.47257	No
4:68625465:G:T	0.322151	0.48945	No
4:68625465:G:T	0.322151	0.31998	No
4:68625465:G:T	0.322151	0.43658	No
4:68625465:G:T	0.322151	0.49887	No
4:68625465:G:T	0.322151	0.47242	No
4:68625566:A:T	0.254149	0.25425	No
4:68625566:A:T	0.254149	0.25413	No
4:68625566:A:T	0.254149	0.25346	No
4:68625738:T:C	0.254925	0.25329	No
4:68625738:T:C	0.254925	0.25123	No
4:68625738:T:C	0.254925	0.2216	No
4:68625738:T:C	0.254925	0.24922	No
4:68625738:T:C	0.254925	0.23914	No
4:68625738:T:C	0.254925	0.24899	No
4:68625738:T:C	0.254925	0.2533	No
4:68626040:A:G	0.007067	0.03245	No
4:68626040:A:G	0.007067	0.03134	No
4:68626040:A:G	0.007067	0.03244	No
4:68626040:A:G	0.007067	0.02453	No
4:68626040:A:G	0.007067	0.03252	No
4:68626040:A:G	0.007067	0.02618	No
4:68626831:G:T	0.00697631	0.00277	No
4:68631899:A:G	0.01919	0.03037	No
4:68645514:G:T	0.0062593	0.00639	No
4:68647219:T:A	0.000728118	0.01932	No
4:68647219:T:A	0.000728118	0.01437	No
4:68647219:T:A	0.000728118	0.01566	No
4:68647219:T:A	0.000728118	0.01641	No
4:68654157:G:A	0.0193446	0.02925	No
4:68654157:G:A	0.0193446	0.03232	No
4:68654157:G:A	0.0193446	0.0295	No
4:68654157:G:A	0.0193446	0.03115	No
4:68654157:G:A	0.0193446	0.02702	No
4:68654157:G:A	0.0193446	0.02938	No
4:68654157:G:A	0.0193446	0.0307	No
4:68666410:G:A	0.477558	0.48268	No
4:68667503:A:T	0.476594	0.46164	No
4:68667503:A:T	0.476594	0.42696	No
4:68671436:A:C	0.491208	0.43366	No
4:68671436:A:C	0.491208	0.45107	No
4:68671436:A:C	0.491208	0.43719	No
4:68672197:T:C	0.477979	0.46017	No
4:68672462:G:A	0.477839	0.46471	No
4:68718552:C:T	0.000495863	0.00362	No
4:69444268:G:C	0.0742789	0.09027	No
4:69444268:G:C	0.0742789	0.08265	No
4:69444268:G:C	0.0742789	0.08472	No
4:69448467:C:A	1.74667e-05	0.00262	No
4:69480762:G:A	0.000340737	0.01436	Yes
4:69493442:T:C	0.246133	0.21627	No
4:69507315:T:C	0.00368775	0.02641	No
4:72803111:G:A	0.0254306	0.02131	No
4:72882942:G:A	0.00131656	0.017	No
4:72882942:G:A	0.00131656	0.01699	No
4:72902905:G:T	0.000495694	0.01672	No
4:72902905:G:T	0.000495694	0.01659	No
4:73522447:G:T	0.00238551	0.01851	No
4:73522447:G:T	0.00238551	0.01847	No
4:75932965:A:T	0.241536	0.29811	Yes
4:82568184:TGA:T	0.379211	0.30634	Yes
4:82623750:AAAG:A	0.190382	0.23605	Yes
4:82631211:C:T	0.191623	0.23558	Yes
4:82632723:G:A	0.19075	0.24444	Yes
4:88111527:T:C	0.413298	0.47875	No
4:88117930:A:G	0.108216	0.06934	No
4:88125050:C:T	0.109823	0.08021	No
4:88125050:C:T	0.109823	0.07393	No
4:88278245:G:A	0.0108416	0.0199	No
4:88303936:C:G	0.466722	0.44224	No
4:88308185:G:A	0.470046	0.47149	No
4:88308185:G:A	0.470046	0.47148	No
4:88313557:T:C	0.464706	0.44208	No
4:88315642:GA:G	0.450972	0.45693	No
4:94583161:T:C	0.425028	0.49475	Yes
4:99185386:C:T	0.0158782	0.00313	No
4:99280228:C:A	0.000248008	0.00603	No
4:9996816:C:T	0.244648	0.26663	No
5:115735959:T:C	0.249465	0.27028	Yes
5:1188170:G:A	0.285874	0.22382	No
5:1188170:G:A	0.285874	0.22378	No
5:119490095:T:C	0.0694673	0.08027	No
5:1216947:T:G	0.000278784	0.00094	No
5:126584126:T:C	0.0453433	0.0746	Yes
5:132279288:G:A	0.144633	0.12321	No
5:132356449:G:GA	0.309655	0.43549	No
5:132356449:G:GA	0.309655	0.43717	No
5:132360482:A:T	0.318641	0.44187	No
5:132360482:A:T	0.318641	0.4399	No
5:132360482:A:T	0.318641	0.4412	No
5:132366428:G:A	0.392248	0.49005	No
5:132369824:G:A	0.00243237	0.00183	Yes
5:132374510:G:A	0.311971	0.42892	No
5:132374510:G:A	0.311971	0.42871	No
5:132374758:CAAA:C	0.333177	0.4261	No
5:132374758:CAAA:C	0.333177	0.42771	No
5:132374758:CAAA:C	0.333177	0.42808	No
5:132374758:CAAA:C	0.333177	0.42671	No
5:132374758:CAAA:C	0.333177	0.4267	No
5:132374758:CAAA:C	0.333177	0.43242	No
5:132374758:CAAA:C	0.333177	0.42571	No
5:132374758:CAAA:C	0.333177	0.42705	No
5:132374758:CAAA:C	0.333177	0.425	No
5:132374758:CAAA:C	0.333177	0.42658	No
5:132386217:TTTTTC:T	0.308262	0.4236	No
5:132387259:C:T	0.420671	0.47389	No
5:132387596:T:C	0.462134	0.41129	No
5:132391654:G:C	0.157609	0.13733	No
5:132401338:C:T	0.333995	0.45262	No
5:132451445:A:G	0.40329	0.30452	No
5:132459618:T:G	0.127441	0.21169	No
5:135851642:C:T	0.198379	0.19219	Yes
5:135871459:A:G	0.00136303	0.02634	Yes
5:139373758:GCA:G	0.0319818	0.02762	Yes
5:139376232:C:T	0.0318409	0.02717	Yes
5:139376232:C:T	0.0318409	0.02721	Yes
5:139379813:C:T	0.0297226	0.02715	Yes
5:14875759:G:A	0.468582	0.43631	No
5:177398068:C:T	0.0342856	0.03524	No
5:177414338:T:C	0.25303	0.24164	No
5:34997284:G:A	0.22968	0.21311	No
5:34997284:G:A	0.22968	0.23557	No
5:35019942:C:G	0.0045218	0.0098	Yes
5:35026132:T:C	0.001688	0.0017	No
5:35037010:C:T	0.0848922	0.08659	No
5:35037010:C:T	0.0848922	0.1058	No
5:35037010:C:T	0.0848922	0.10577	No
5:35037010:C:T	0.0848922	0.07483	No
5:35037576:G:A	0.100174	0.10121	No
5:35040008:T:C	0.312353	0.36666	No
5:35043577:G:T	0.0128575	0.01362	Yes
5:35044060:G:T	0.305645	0.33297	No
5:35957220:A:G	0.000727892	0.01374	Yes
5:35957220:A:G	0.000727892	0.0132	Yes
5:35970113:G:A	0.144047	0.07628	No
5:35977878:C:T	0.144212	0.15904	No
5:35977878:C:T	0.144212	0.12671	No
5:35977878:C:T	0.144212	0.12568	No
5:35977878:C:T	0.144212	0.12952	No
5:35977878:C:T	0.144212	0.12515	No
5:35977878:C:T	0.144212	0.12348	No
5:35977975:T:C	0.145749	0.12326	No
5:35977975:T:C	0.145749	0.12372	No
5:35979443:G:T	0.143846	0.15434	No
5:35979443:G:T	0.143846	0.12623	No
5:36225144:C:T	0.399063	0.43356	No
5:40641849:G:T	0.0746758	0.13763	No
5:46356317:T:A	0.355109	0.29427	Yes
5:73173611:C:T	1.54842e-05	0.00732	No
5:79014879:CA:C	0.291438	0.27803	No
5:79034807:C:T	0.497859	0.47378	No
5:79041402:G:A	0.494561	0.47876	No
5:79049759:A:G	0.358002	0.31671	No
5:79071354:C:CTACA	0.210921	0.19915	No
5:79076691:G:GTC	0.183097	0.19208	No
5:79163606:G:A	0.00429831	0.01167	No
6:10974799:C:G	0.455743	0.49523	No
6:10991434:C:CT	0.436023	0.48408	No
6:110438805:A:G	0.234829	0.14207	No
6:110438805:A:G	0.234829	0.14235	No
6:110438805:A:G	0.234829	0.13604	No
6:110438805:A:G	0.234829	0.14443	No
6:110438805:A:G	0.234829	0.1427	No
6:110438805:A:G	0.234829	0.14173	No
6:110438805:A:G	0.234829	0.14145	No
6:110438805:A:G	0.234829	0.14297	No
6:110441250:A:T	0.234278	0.14161	No
6:110441250:A:T	0.234278	0.14217	No
6:110441250:A:T	0.234278	0.14285	No
6:110441250:A:T	0.234278	0.14153	No
6:111124356:A:AT	0.15086	0.09702	No
6:127494624:G:T	0.00531157	0.00263	No
6:130827242:A:T	0.292298	0.4275	Yes
6:130827242:A:T	0.292298	0.42942	Yes
6:130828276:C:T	0.2923	0.43458	Yes
6:131508815:C:T	0.0432652	0.0807	No
6:131550721:G:GA	0.214864	0.29577	No
6:131550816:A:G	0.2136	0.29728	No
6:131576138:C:T	0.161354	0.23362	No
6:131577068:T:C	0.161807	0.2337	No
6:14131013:A:T	0.209524	0.30421	No
6:14131013:A:T	0.209524	0.3043	No
6:149576319:A:G	0.362193	0.40068	No
6:149618465:G:A	0.353823	0.39132	No
6:149836834:G:GAAAA	0.353072	0.38184	No
6:160047351:T:C	0.482046	0.39705	No
6:160122116:C:T	0.0759523	0.0564	No
6:160122116:C:T	0.0759523	0.0565	No
6:160122116:C:T	0.0759523	0.05637	No
6:160122116:C:T	0.0759523	0.05946	No
6:160130454:C:T	0.075289	0.05561	No
6:160130454:C:T	0.075289	0.05672	No
6:160130454:C:T	0.075289	0.05852	No
6:160134722:G:A	0.403869	0.44336	No
6:160139792:G:A	0.0275711	0.01814	No
6:160139848:CATG:C	0.183014	0.15877	No
6:160139848:CATG:C	0.183014	0.15883	No
6:160151525:T:A	0.391446	0.32897	No
6:160153503:C:A	0.369881	0.33694	No
6:160154334:G:A	0.163568	0.15884	No
6:160154334:G:A	0.163568	0.15889	No
6:160154953:C:T	0.383465	0.31988	No
6:160156467:G:C	0.407704	0.35449	No
6:160157828:T:C	0.162101	0.15792	No
6:160157828:T:C	0.162101	0.15785	No
6:160157828:T:C	0.162101	0.15635	No
6:160157828:T:C	0.162101	0.16079	No
6:160247009:C:T	0.225183	0.1406	No
6:160248049:A:G	0.098278	0.0452	No
6:160349520:G:A	0.48811	0.49162	No
6:16243259:G:A	0.238652	0.30636	No
6:16287961:G:A	0.396651	0.46213	No
6:16289677:G:GTC	0.396574	0.49767	No
6:167215617:G:A	0.228553	0.27427	No
6:167294271:C:T	0.106447	0.16872	No
6:167294271:C:T	0.106447	0.1579	No
6:167294271:C:T	0.106447	0.17016	No
6:167305403:G:A	0.203282	0.26425	No
6:25758838:G:T	0.423749	0.31678	No
6:25758838:G:T	0.423749	0.32911	No
6:25758838:G:T	0.423749	0.32656	No
6:25758838:G:T	0.423749	0.32732	No
6:25784572:A:C	0.435583	0.33183	No
6:25785707:G:A	0.434828	0.33063	No
6:25785707:G:A	0.434828	0.3314	No
6:25785707:G:A	0.434828	0.33256	No
6:25801091:G:A	0.452216	0.3476	No
6:25807375:A:G	0.452176	0.35006	No
6:25807375:A:G	0.452176	0.36407	No
6:25808859:C:T	0.451776	0.3495	No
6:25814852:T:G	0.452298	0.36085	No
6:25814852:T:G	0.452298	0.35238	No
6:25814852:T:G	0.452298	0.35402	No
6:25814852:T:G	0.452298	0.35247	No
6:25814852:T:G	0.452298	0.3532	No
6:25814852:T:G	0.452298	0.33693	No
6:25814852:T:G	0.452298	0.3453	No
6:25816988:T:C	0.45233	0.34577	No
6:25818360:A:G	0.452487	0.34826	No
6:25818527:G:A	0.22921	0.21569	No
6:25828600:G:A	0.279898	0.40214	No
6:25828826:A:G	0.287092	0.37656	No
6:25828826:A:G	0.287092	0.38928	No
6:25829405:A:T	0.244079	0.21919	No
6:25830984:G:A	0.28368	0.40202	No
6:25832463:C:T	0.244051	0.2321	No
6:25837826:A:G	0.277702	0.39965	No
6:25837826:A:G	0.277702	0.40281	No
6:25856653:T:C	0.226603	0.21671	No
6:25858199:AAACAC:A	0.240684	0.21777	No
6:25864134:C:T	0.241128	0.22512	No
6:25878133:T:C	0.496944	0.41179	No
6:25884436:A:C	0.283875	0.22079	No
6:31365326:A:G	0.0577078	0.06179	No
6:3138265:A:G	0.148415	0.20371	Yes
6:3143926:T:C	0.0506164	0.06944	Yes
6:32177930:A:C	0.379494	0.43393	No
6:36749100:C:CTT	0.114578	0.10901	Yes
6:4106136:G:A	0.301392	0.2854	No
6:4109359:C:A	0.30604	0.26624	No
6:42947257:T:TA	0.463624	0.46612	No
6:42972787:AAG:A	0.472058	0.40433	No
6:42972787:AAG:A	0.472058	0.40418	No
6:43228161:G:GA	0.101094	0.09042	No
6:52785385:C:A	0.441468	0.45575	No
6:89169449:A:C	0.466441	0.46558	No
6:89224273:G:T	0.034827	0.01988	No
7:101159880:C:T	0.20038	0.26488	Yes
7:101173434:C:T	0.00057288	0.00946	Yes
7:101200730:C:T	0.0818021	0.0778	No
7:101342134:T:G	0.0413358	0.03093	No
7:123128887:C:T	0.0002944	0.0191	Yes
7:123141755:T:A	0.0879536	0.05641	Yes
7:134566237:G:A	0.000185805	0.00231	Yes
7:138106136:G:A	0.218949	0.19804	No
7:138106136:G:A	0.218949	0.19703	No
7:138114542:T:C	0.206064	0.19179	No
7:138116698:C:T	0.205874	0.19292	No
7:138116698:C:T	0.205874	0.19532	No
7:142097713:T:C	0.169549	0.19102	No
7:150805818:C:G	0.176523	0.1197	No
7:150827593:T:C	0.35161	0.43463	No
7:150836677:C:A	0.470355	0.36022	No
7:150843108:C:T	0.339697	0.3713	No
7:150851510:G:A	0.147819	0.17669	No
7:150856517:C:T	0.259709	0.27868	No
7:150864409:C:T	0.0820937	0.06624	No
7:150864409:C:T	0.0820937	0.06717	No
7:150864409:C:T	0.0820937	0.06738	No
7:150866216:T:C	0.114948	0.10676	No
7:15748996:G:A	0.00930752	0.01546	Yes
7:17244953:T:C	0.37419	0.30225	No
7:33041902:A:G	0.288495	0.29237	No
7:48089774:C:G	0.447882	0.4466	Yes
7:48091983:T:C	0.460505	0.45573	Yes
7:56012051:A:G	0.240394	0.17529	No
7:64576997:C:A	0.425294	0.43571	No
7:66770240:T:G	1.54856e-05	0.00162	Yes
7:73602069:CACCT:C	0.173905	0.14097	No
7:91785304:T:C	0.00749644	0.03569	Yes
7:91785304:T:C	0.00749644	0.03627	Yes
7:95324583:G:A	0.479057	0.33916	No
7:97860251:A:T	0.337047	0.2599	No
7:97875076:T:TA	0.1964	0.15758	Yes
7:97966958:T:C	0.0016882	0.00567	No
7:97979344:A:C	0.248377	0.2408	No
7:97983938:T:A	0.213358	0.1576	No
7:99622460:A:C	0.0684974	0.05713	No
7:99660737:C:T	0.006335	0.01243	No
7:99660737:C:T	0.006335	0.0142	No
7:99660737:C:T	0.006335	0.01515	No
7:99660737:C:T	0.006335	0.01522	No
7:99693521:G:A	0.0270526	0.03617	No
7:99735325:T:G	0.0355557	0.04649	No
7:99735325:T:G	0.0355557	0.05888	No
7:99735325:T:G	0.0355557	0.06246	No
7:99735325:T:G	0.0355557	0.04001	No
7:99735325:T:G	0.0355557	0.05387	No
7:99735325:T:G	0.0355557	0.05641	No
7:99735325:T:G	0.0355557	0.05632	No
7:99735325:T:G	0.0355557	0.05638	No
7:99735325:T:G	0.0355557	0.0564	No
7:99735325:T:G	0.0355557	0.0501	No
7:99735325:T:G	0.0355557	0.05633	No
7:99735325:T:G	0.0355557	0.05685	No
7:99735325:T:G	0.0355557	0.0558	No
7:99735325:T:G	0.0355557	0.04885	No
7:99735355:A:T	0.034093	0.05284	No
7:99735355:A:T	0.034093	0.13655	No
7:99735355:A:T	0.034093	0.05518	No
7:99735355:A:T	0.034093	0.0552	No
7:99735355:A:T	0.034093	0.07686	No
7:99735355:A:T	0.034093	0.05419	No
7:99735384:C:A	0.0335941	0.055	No
7:99735407:G:A	0.0043842	0.01496	No
7:99735407:G:A	0.0043842	0.0158	No
7:99735407:G:A	0.0043842	0.0168	No
7:99735407:G:A	0.0043842	0.01318	No
7:99735407:G:A	0.0043842	0.01206	No
7:99735407:G:A	0.0043842	0.02042	No
7:99735407:G:A	0.0043842	0.01504	No
7:99735407:G:A	0.0043842	0.01495	No
7:99760901:A:G	0.00647319	0.02008	No
7:99812494:A:T	0.00999831	0.01535	No
7:99812494:A:T	0.00999831	0.01536	No
7:99823462:G:A	0.0493119	0.04935	No
8:123302741:T:C	0.00174988	0.02898	Yes
8:125468125:C:T	0.348853	0.3509	No
8:125468270:TTTTTGAGATGCACCCATGTTTTTGTGTATACTAGCATC:T	0.468504	0.46143	No
8:125472034:T:G	0.347732	0.35137	No
8:125472284:T:G	0.303064	0.27026	No
8:125475993:C:T	0.474683	0.46776	No
8:125476008:C:T	0.474589	0.46703	No
8:125478730:A:T	0.465598	0.46603	No
8:125495066:T:C	0.299981	0.25926	No
8:142910442:T:A	0.453504	0.46299	No
8:143162786:T:G	1.54957e-05	0.00234	No
8:143428466:A:T	0.000759737	0.00493	No
8:143527944:C:CGCCCACACCA	0.00157939	0.00537	No
8:143556240:T:C	0.000574142	0.00542	No
8:143573145:A:C	0.455421	0.48256	No
8:143576200:C:T	0.136971	0.17012	No
8:143601764:C:T	0.208832	0.21979	No
8:143606566:C:G	0.463142	0.48722	No
8:143608094:C:T	0.0028029	0.01558	No
8:143608094:C:T	0.0028029	0.01528	No
8:143608094:C:T	0.0028029	0.01543	No
8:144051778:C:A	0.000186538	0.00854	Yes
8:144058338:T:G	0.079747	0.08033	No
8:144062998:C:T	0.0743849	0.06806	No
8:144064032:G:A	0.0220092	0.03158	Yes
8:144349144:C:A	0.00195185	0.03113	Yes
8:144352727:G:A	0.000340863	0.00442	Yes
8:144392777:G:A	3.09693e-05	0.00297	Yes
8:144392777:G:A	3.09693e-05	0.00245	Yes
8:144709949:C:CA	0.00412562	0.02822	Yes
8:18222607:G:A	0.0188817	0.05035	Yes
8:18222607:G:A	0.0188817	0.0506	Yes
8:18400285:C:T	0.317649	0.2644	Yes
8:18400344:T:C	0.447469	0.46804	Yes
8:18414867:C:T	0.225741	0.25202	No
8:18414867:C:T	0.225741	0.26124	No
8:18414867:C:T	0.225741	0.25017	No
8:18415025:C:T	0.226281	0.2526	No
8:18415025:C:T	0.226281	0.25284	No
8:18415125:T:C	0.22527	0.27812	No
8:18415125:T:C	0.22527	0.24753	No
8:18415790:G:C	0.225422	0.25578	No
8:18420993:G:C	0.0243865	0.01175	Yes
8:18420993:G:C	0.0243865	0.0122	Yes
8:18420993:G:C	0.0243865	0.01163	Yes
8:27517169:A:T	0.101507	0.08203	No
8:27536817:A:AGTC	0.0609597	0.08718	Yes
8:48988464:C:T	0.425982	0.35026	No
8:58485902:G:A	0.343798	0.39507	No
8:60738272:A:T	0.184512	0.19513	No
8:60747604:A:G	0.185054	0.18719	Yes
8:63059231:A:ACCGTTTTAG	0.0691519	0.08842	Yes
8:63059231:A:ACCGTTTTAG	0.0691519	0.08802	Yes
8:63059231:A:ACCGTTTTAG	0.0691519	0.08824	Yes
8:63063327:T:G	0.069894	0.0885	Yes
8:70696936:T:C	0.495469	0.47812	Yes
8:73956674:A:G	0.286026	0.29514	No
8:73965385:AGTCCATCATAAT:A	0.285338	0.29343	No
8:73965385:AGTCCATCATAAT:A	0.285338	0.29349	No
8:86401549:TA:T	0.263337	0.25551	No
8:86471379:T:C	0.260769	0.26045	No
8:86471379:T:C	0.260769	0.25748	No
8:86522641:T:A	0.249376	0.26564	No
8:86522641:T:A	0.249376	0.26737	No
8:9088653:G:A	0.231399	0.41955	No
8:9175136:A:G	0.188145	0.35884	No
8:9320758:A:T	0.107589	0.19272	No
8:9323885:A:G	0.096302	0.17279	No
8:9325592:A:AAGAAGAAAGGG	0.089202	0.1731	No
8:9325592:A:AAGAAGAAAGGG	0.089202	0.17005	No
8:9326721:G:A	0.088199	0.17103	No
8:9327181:T:C	0.098693	0.18496	No
8:9329732:A:G	0.098764	0.18507	No
8:9329732:A:G	0.098764	0.18467	No
9:107780813:T:TA	0.241276	0.2965	No
9:114632135:G:A	0.0364737	0.0765	Yes
9:114640908:C:T	0.0377543	0.07523	Yes
9:124488038:A:C	0.470029	0.45344	Yes
9:127715489:G:A	0.474793	0.38364	Yes
9:128492968:C:T	0.00460137	0.00052	No
9:128823529:C:G	0.287003	0.22475	No
9:128836234:T:TTTCC	0.289892	0.2298	No
9:128865175:T:C	0.000397431	0.02665	No
9:128889687:G:A	0.333085	0.2578	No
9:128941510:C:T	3.09751e-05	0.00397	No
9:128975468:C:T	0.387455	0.3967	No
9:128977239:C:A	0.385783	0.38866	No
9:129030039:T:C	0.00190609	0.00665	No
9:129030039:T:C	0.00190609	0.00673	No
9:129110977:A:C	0.292104	0.20909	No
9:129110977:A:C	0.292104	0.20282	No
9:129130169:G:C	0.0043516	0.00262	No
9:129134259:C:T	1.5759e-05	0.00449	No
9:130416055:G:A	0.452947	0.41599	No
9:130461544:C:T	0.00963325	0.01991	No
9:133263362:GCGCCCACCACTA:G	0.194605	0.20305	No
9:133266456:T:C	0.196998	0.2094	No
9:133636606:C:T	0.0039342	0.04413	No
9:133636606:C:T	0.0039342	0.04475	No
9:133636606:C:T	0.0039342	0.04511	No
9:133670195:A:G	0.499317	0.49472	No
9:133702971:T:TC	1.52667e-05	0.00229	No
9:6341599:C:A	0.00285006	0.01073	No
9:6392047:G:C	0.00266559	0.01027	No
9:6392047:G:C	0.00266559	0.01011	No
9:6469713:CACAT:C	0.0030079	0.01038	No
9:6532544:G:A	0.362897	0.26473	No
9:6533092:C:G	0.000588454	0.01238	No
9:6533092:C:G	0.000588454	0.00992	No
9:6554781:C:A	0.00527962	0.04305	No
9:6666398:C:T	0.141546	0.16249	No
9:6666753:CA:C	0.140798	0.16113	No
9:6675178:G:A	0.135469	0.20123	No
X:106034370:C:A	0.114366	0.08183	No
X:129702392:G:A	0.205889	0.21742	Yes
X:129720381:C:A	0.208816	0.14389	Yes
X:147345086:C:T	0.36985	0.35845	Yes
X:147363009:C:A	0.318998	0.32186	Yes
X:147363009:C:A	0.318998	0.33709	Yes
X:147363009:C:A	0.318998	0.28538	Yes
X:147363009:C:A	0.318998	0.33593	Yes
X:147363009:C:A	0.318998	0.32951	Yes
X:147363009:C:A	0.318998	0.32979	Yes
X:147363009:C:A	0.318998	0.27749	Yes
X:154010239:C:T	4.26667e-06	0.00064	No
X:155189093:C:T	0.036257	0.01673	No
X:155225806:A:G	0.245701	0.23993	Yes
X:2925098:T:C	0.406237	0.42113	No
X:2930368:T:C	0.362433	0.33619	No
X:2944680:T:C	0.299262	0.36155	No
X:2944680:T:C	0.299262	0.33648	No
X:2944680:T:C	0.299262	0.31344	No
X:2944680:T:C	0.299262	0.35138	No
X:2947255:G:T	0.433439	0.48404	No
X:48822777:G:A	0.0358792	0.02936	Yes
X:53406445:C:A	0.409548	0.39803	Yes
X:53432321:C:T	0.000336727	0.04186	Yes
X:53432321:C:T	0.000336727	0.02584	Yes
X:53432321:C:T	0.000336727	0.02568	Yes
X:6987413:T:C	0.410161	0.44801	No
X:6987413:T:C	0.410161	0.44472	No
X:6987413:T:C	0.410161	0.44791	No
X:7049970:A:G	0.411078	0.45524	No
X:7049970:A:G	0.411078	0.44721	No
X:7049970:A:G	0.411078	0.45024	No
X:7049970:A:G	0.411078	0.45658	No
X:7113024:G:A	0.410294	0.44736	No

## Sheet: Fig_4a
Credible_Set_Size	Highest_VPIP	N
1	0.8-1.0	334
2-5	0-0.3	31
2-5	0.3-0.5	130
2-5	0.5-0.8	219
2-5	0.8-1.0	187
6-10	0-0.3	134
6-10	0.3-0.5	127
6-10	0.5-0.8	62
6-10	0.8-1.0	20
11-20	0-0.3	162
11-20	0.3-0.5	60
11-20	0.5-0.8	15
11-20	0.8-1.0	5
21-50	0-0.3	251
21-50	0.3-0.5	19
21-50	0.5-0.8	10
21-50	0.8-1.0	1
>50	0-0.3	180
>50	0.3-0.5	5

## Sheet: Fig_4b
TOP_SNP	TOP_VPIP	MAF_NFE	MAF	ENRICH_FIN
10:59649711:G:A	0.9251	0.409525	0.38285	No
10:59707424:G:T	0.388	0.225989	0.14483	No
5:132358384:T:C	0.1144	0.458944	0.32834	No
5:132406004:A:G	0.2016	0.165753	0.14423	No
6:14131013:A:T	0.9968	0.209524	0.30421	No
16:20545206:C:T	0.3631	0.00286564	0.01259	No
16:20569806:AT:A	0.2879	0.0035208	0.0235	No
16:20577328:A:C	0.4252	0.0255268	0.01899	No
2:142973927:T:A	0.09334	0.0805887	0.15593	No
2:143042078:T:C	0.3849	0	0.00151	Yes
2:233693556:A:C	0.2425	0.341266	0.49816	No
6:25878133:T:C	0.07069	0.496944	0.41179	No
8:9323885:A:G	0.1688	0.096302	0.17279	No
4:88308185:G:A	0.5741	0.470046	0.47149	No
2:219163470:A:T	0.9983	0.000216812	0.02915	Yes
15:78513293:A:G	0.9216	0.00447479	0.04513	Yes
15:78515065:T:A	0.9997	0.0139001	0.01167	No
15:78530325:C:T	0.09379	0.422367	0.36083	No
15:78533575:A:G	0.9997	0.0987798	0.05769	No
1:15549419:C:T	0.1503	0.434335	0.32518	No
1:88969840:T:A	0.09837	0.497132	0.45468	No
11:18362623:C:G	0.1296	0.460628	0.49901	No
12:246676:C:T	0.6074	0.450017	0.43769	No
16:58702746:C:A	0.2392	0.342359	0.37319	No
16:58804727:G:A	0.1687	0.080868	0.06033	No
16:87782697:C:G	0.8742	0.475416	0.4288	No
16:87844556:T:G	0.09025	0.265705	0.21673	No
8:9088653:G:A	0.544	0.231399	0.41955	No
2:73627267:C:G	0.1362	0.222554	0.17965	No
3:51988821:C:T	0.2914	0.0040415	0.00255	No
2:219163470:A:T	0.9263	0.000216812	0.02929	Yes
3:155999026:T:G	0.3057	0.0107164	0.03406	No
6:16243259:G:A	0.519	0.238652	0.30636	No
6:16287961:G:A	0.2871	0.396651	0.46213	No
1:45566639:A:G	0.6632	0.0555194	0.1343	No
1:45569207:G:T	0.1941	0.00272581	0.01641	No
15:45069018:CG:C	0.9997	0.00500016	0.01004	No
15:74735539:C:T	0.9916	0.243387	0.25507	No
19:40847202:T:C	0.9796	0.418657	0.44181	No
15:74735539:C:T	0.9043	0.243387	0.25414	No
19:40847202:T:C	0.4158	0.418657	0.4426	No
16:58767006:CAGGCGTGAGCCACTGCACCCAGACAATTTTTTGTATTTTTAGTAGAGACGGGGTTT:C	0.3197	0.079941	0.05892	No
4:73522447:G:T	0.7379	0.00238551	0.01851	No
9:128492968:C:T	0.234	0.00460137	0.00052	No
9:129172268:G:A	0.2356	0.000743264	0.0309	Yes
12:102851033:G:A	0.09965	0.397525	0.39534	No
22:24598818:G:A	0.3647	0.00161056	0.00531	No
4:88278245:G:A	0.7062	0.0108416	0.0199	No
4:88308185:G:A	0.3966	0.470046	0.47149	No
17:18959153:G:A	0.9964	3.09732e-05	0.00567	Yes
17:19020368:C:T	0.9964	0.0345703	0.02797	No
2:135851076:G:A	0.3727	0.361327	0.43108	No
7:142097713:T:C	0.2535	0.169549	0.19102	No
11:61801882:A:AT	0.1881	0.330121	0.3986	No
1:62532065:CAG:C	0.01465	0.332982	0.24146	No
11:116752497:TA:T	0.8546	0.149594	0.1734	No
11:61801882:A:AT	0.3784	0.330121	0.40562	No
18:49631816:T:C	0.1549	0.17446	0.16593	No
18:49817040:T:A	0.4885	0.00246252	0.00497	No
19:54173068:T:C	0.4328	0.43685	0.38835	No
11:61806212:T:C	0.07247	0.33555	0.42214	No
6:32177930:A:C	0.4923	0.379494	0.43393	No
14:77326894:G:A	0.5882	0.0951496	0.2119	No
2:73628380:G:T	0.4283	0.220248	0.17854	No
1:151948635:A:C	0.1474	0.313372	0.27722	No
16:58705426:T:C	0.0969	0.324177	0.36429	No
16:58767006:CAGGCGTGAGCCACTGCACCCAGACAATTTTTTGTATTTTTAGTAGAGACGGGGTTT:C	0.9982	0.079941	0.05892	No
5:132374758:CAAA:C	0.0426	0.333177	0.4261	No
6:110438805:A:G	0.6151	0.234829	0.14235	No
1:75734330:AT:A	0.9999	0.481807	0.49375	No
1:75735983:C:G	0.1186	0.304791	0.26959	No
10:59709780:T:C	0.3504	0.22462	0.14608	No
5:132459618:T:G	0.5794	0.127441	0.21169	No
2:219176932:C:G	0.6916	0.0183263	0.03166	No
19:47857434:T:A	0.2531	0.159906	0.17057	No
7:99735355:A:T	0.3968	0.034093	0.05518	No
7:99812494:A:T	0.1977	0.00999831	0.01535	No
X:6987413:T:C	0.2918	0.410161	0.44801	No
10:59709332:C:T	0.3218	0.224861	0.14472	No
5:132386383:A:G	0.02796	0.311845	0.42959	No
2:219163470:A:T	0.9939	0.000216812	0.03032	Yes
2:219163470:A:T	0.9981	0.000216812	0.02912	Yes
5:139373758:GCA:G	0.3484	0.0319818	0.02757	No
2:219163470:A:T	0.998	0.000216812	0.02915	Yes
5:139376232:C:T	0.4707	0.0318409	0.02721	No
1:45559808:C:T	0.2242	0.00674073	0.01717	No
1:45780448:G:T	0.3007	0.055981	0.13878	No
3:53248287:A:G	0.09669	0.127265	0.20047	No
3:53301690:C:T	0.3227	0.0634916	0.03002	No
4:88308185:G:A	0.3918	0.470046	0.47149	No
15:45328787:C:T	0.1072	0.252955	0.30711	No
2:210675783:C:A	0.962	0.317146	0.34941	No
5:35037576:G:A	0.1874	0.100174	0.10121	No
9:6469713:CACAT:C	0.354	0.0030079	0.01038	No
2:37352016:G:C	0.2151	0.00915943	0.06246	No
1:151952277:C:T	0.1409	0.313735	0.27789	No
2:210675783:C:A	0.9798	0.317146	0.34941	No
9:6469713:CACAT:C	0.451	0.0030079	0.01038	No
18:712568:G:A	0.7254	0.121668	0.12908	No
2:219163470:A:T	0.9998	0.000216812	0.02917	Yes
2:135950412:T:C	0.2059	0.359588	0.41267	No
11:116752497:TA:T	0.9088	0.149594	0.17343	No
5:1188170:G:A	0.8743	0.285874	0.22382	No
10:59709780:T:C	0.563	0.22462	0.14565	No
12:120737875:C:T	0.9983	0.0441582	0.06456	No
12:120738280:G:A	0.4799	0.259645	0.27599	No
15:76286893:A:G	0.1715	0.0915949	0.14006	No
5:132360482:A:T	0.04521	0.318641	0.4399	No
10:59707424:G:T	0.4628	0.225989	0.14518	No
11:134259029:C:G	0.6369	0.023303	0.01304	No
15:76204876:C:T	0.05022	0.454056	0.49428	No
6:160122116:C:T	0.8779	0.0759523	0.0564	No
6:160139792:G:A	0.7761	0.0275711	0.01814	No
6:160156467:G:C	0.4058	0.407704	0.35449	No
19:47866308:C:CT	0.2897	0.163396	0.1765	No
3:196215209:T:TG	0.9957	0.42036	0.43284	No
4:68625465:G:T	1	0.322151	0.47242	No
4:68626040:A:G	0.9252	0.007067	0.03252	No
6:25858199:AAACAC:A	0.05671	0.240684	0.21777	No
7:99735325:T:G	0.9998	0.0355557	0.05632	No
7:99735407:G:A	0.8465	0.0043842	0.01495	No
16:20465571:G:A	0.9978	0.0254313	0.04818	No
16:20467402:C:A	0.9978	0.489154	0.46014	No
2:135851076:G:A	0.1603	0.361327	0.43015	No
3:45772602:G:A	0.6812	0.0975058	0.10765	No
1:46923941:T:C	0.07244	0.133919	0.15584	No
11:67647021:C:T	0.4028	0.174961	0.08169	No
2:73641267:A:C	0.9899	3.09799e-05	0.00085	Yes
19:40847202:T:C	0.9907	0.418657	0.44215	No
1:151952277:C:T	0.1047	0.313735	0.27798	No
2:26562026:A:G	0.582	0.000139401	0.00265	Yes
8:63059231:A:ACCGTTTTAG	0.02873	0.0691519	0.08802	No
1:151949214:C:CTTCT	0.09586	0.312954	0.26428	No
1:46899554:G:C	0.2103	0.213704	0.23103	No
2:210678331:T:C	0.7216	0.314263	0.3443	No
9:6341599:C:A	0.2855	0.00285006	0.01073	No
12:120734088:G:A	0.3564	0.259805	0.32255	No
12:120737875:C:T	0.5738	0.0441582	0.06587	No
10:59679664:C:A	0.3446	0.435136	0.30254	No
10:59709780:T:C	0.4013	0.22462	0.14608	No
13:100381667:G:A	0.6714	0.0110127	0.02737	No
5:132387259:C:T	0.08257	0.420671	0.47389	No
6:160139848:CATG:C	0.3851	0.183014	0.15883	No
X:129702392:G:A	0.2616	0.205889	0.21742	No
10:95214388:T:TTA	0.04584	0.431566	0.46752	No
11:61806212:T:C	0.1407	0.33555	0.42187	No
11:61812288:T:C	0.125	0.299265	0.40041	No
1:45954759:A:G	0.5911	0	0.00323	Yes
1:46923941:T:C	0.9083	0.133919	0.15602	No
1:47067839:G:A	0.4185	0.00515895	0.02167	No
10:100315722:G:A	0.9992	0.185156	0.11351	No
12:226268:C:G	0.924	0.167111	0.18472	No
12:240132:C:T	0.764	0.34847	0.30473	No
12:246676:C:T	0.7085	0.450017	0.43775	No
11:61806212:T:C	0.1078	0.33555	0.42177	No
10:100315722:G:A	0.9994	0.185156	0.11351	No
1:75734330:AT:A	0.9976	0.481807	0.49375	No
1:75759063:C:T	0.1263	0.304628	0.26969	No
16:16029602:A:T	0.3862	0.394822	0.46327	No
4:158715961:C:T	0.2636	0.263797	0.21265	No
7:99735355:A:T	0.1965	0.034093	0.13655	No
1:75744069:G:A	0.06556	0.304809	0.26981	No
16:16029602:A:T	0.3138	0.394822	0.46326	No
4:158715961:C:T	0.2952	0.263797	0.21269	No
2:73353825:A:G	0.1851	0.00263248	0.00443	No
2:73631838:T:C	0.3346	0.222565	0.18798	No
2:73641609:C:T	0.2863	0.00111493	0.01783	Yes
3:51988821:C:T	0.2482	0.0040415	0.00256	No
8:18415125:T:C	0.1509	0.22527	0.25662	No
11:67647021:C:T	0.4157	0.174961	0.08162	No
2:73590686:T:TG	0.1013	0.00654421	0.02094	No
2:73641609:C:T	0.9985	0.00111493	0.01724	Yes
6:25801091:G:A	0.086	0.452216	0.3476	No
11:67647021:C:T	0.2749	0.174961	0.08262	No
2:73620774:T:G	0.2203	0.228178	0.20073	No
2:73631838:T:C	0.3272	0.222565	0.1819	No
2:73641609:C:T	0.7207	0.00111493	0.01817	Yes
2:73783733:C:T	0.3527	0.0030892	0.00446	No
6:25758838:G:T	0.4202	0.423749	0.32732	No
10:59709780:T:C	0.3819	0.22462	0.14638	No
2:73353825:A:G	0.2034	0.00263248	0.0043	No
2:73540373:G:T	0.112	0.00381029	0.00408	No
2:73637543:C:T	0.197	0.361515	0.35609	No
2:73640735:G:C	0.3381	0.223322	0.18043	No
2:73641267:A:C	1	3.09799e-05	0.001	Yes
2:73641267:A:G	0.5536	0.0089377	0.00416	No
2:73641609:C:T	0.7052	0.00111493	0.01868	Yes
2:43846742:T:C	0.6169	0.31662	0.20059	No
2:43857461:A:T	0.09621	0.0595146	0.08798	No
2:44319310:G:A	0.9704	3.09818e-05	0.00362	Yes
9:133263362:GCGCCCACCACTA:G	0.4993	0.194605	0.20305	No
3:50741962:C:T	0.3219	0.00215324	0.00247	No
2:73400393:CTGT:C	0.1972	0.00108403	0.01709	Yes
3:196215209:T:TG	0.9973	0.42036	0.43273	No
4:68626040:A:G	0.1042	0.007067	0.03244	No
7:99735325:T:G	0.9976	0.0355557	0.05641	No
7:99735407:G:A	0.7854	0.0043842	0.01496	No
2:73625378:C:A	0.1344	0.2276	0.20311	No
2:73641609:C:T	0.389	0.00111493	0.01844	Yes
6:25890606:C:T	0.2241	0.369732	0.47654	No
7:101159880:C:T	1	0.20038	0.26488	No
7:101173434:C:T	1	0.00057288	0.00946	Yes
7:101201770:C:T	0.1628	0.0818483	0.0778	No
2:210675783:C:A	0.916	0.317146	0.34938	No
8:63059231:A:ACCGTTTTAG	0.03466	0.0691519	0.08824	No
9:6392047:G:C	0.3002	0.00266559	0.01011	No
16:16032907:T:C	0.343	0.395773	0.46357	No
22:24463161:G:A	0.3588	0.00870454	0.00574	No
1:119392884:A:T	0.6574	0.403797	0.38393	No
11:18366581:G:C	0.1309	0.461509	0.5	No
8:63063327:T:G	0.03255	0.069894	0.0885	No
8:73956674:A:G	0.06219	0.286026	0.29514	No
3:53248172:T:C	0.9959	0.419676	0.38496	No
3:53248287:A:G	0.2783	0.127265	0.20047	No
18:21254071:T:G	0.6831	0.000260213	0.00818	Yes
18:21610760:A:G	0.4489	0.000619425	0.00812	Yes
2:27508073:T:C	0.9737	0.408338	0.37319	No
11:69264060:G:A	0.2643	3.09732e-05	0.00308	Yes
5:132374758:CAAA:C	0.0417	0.333177	0.42671	No
16:16029602:A:T	0.2488	0.394822	0.46327	No
4:158715961:C:T	0.2181	0.263797	0.21265	No
15:40407823:C:T	0.1978	0.396543	0.46226	No
15:76286893:A:G	0.2242	0.0915949	0.14011	No
5:132374758:CAAA:C	0.4552	0.333177	0.4267	No
11:61801882:A:AT	0.1124	0.330121	0.40548	No
15:74735539:C:T	0.7505	0.243387	0.24564	No
6:52785385:C:A	0.07781	0.441468	0.45575	No
15:74735539:C:T	0.8279	0.243387	0.2548	No
8:18415125:T:C	0.2066	0.22527	0.24753	No
8:18400285:C:T	1	0.317649	0.2644	No
8:18414928:C:T	0.2885	0.225772	0.26124	No
8:18420993:G:C	0.7857	0.0243865	0.0122	No
8:18414867:C:T	0.2151	0.225741	0.25202	No
8:18420993:G:C	0.6678	0.0243865	0.01163	No
8:18414867:C:T	0.211	0.225741	0.25017	No
17:75130818:A:T	0.5805	1.5488e-05	0.00143	Yes
17:75152223:C:T	0.7704	0.0320652	0.02405	No
15:84891963:G:A	0.9991	0.494319	0.46055	No
8:123302741:T:C	0.2782	0.00174988	0.02898	Yes
11:61822009:A:G	0.1556	0.30525	0.39996	No
22:24598818:G:A	0.3952	0.00161056	0.00572	No
22:24601103:A:G	0.2188	0.362957	0.31484	No
22:24627377:C:T	0.7141	0.0262724	0.06411	No
22:50519169:A:G	0.5868	0.0597364	0.0638	No
22:50526377:A:C	0.2312	0.000139457	0.00448	Yes
22:50526407:G:T	1	0	0.00119	Yes
22:50532877:C:CA	0.2738	0.215412	0.16218	No
22:50550266:T:C	0.5929	0.145594	0.15735	No
7:48091983:T:C	0.1016	0.460505	0.45573	No
18:36210234:T:C	0.0743	0.0511971	0.10619	No
2:200666471:A:C	0.3862	0.13039	0.08096	No
15:58386313:C:T	0.9994	0.285823	0.33128	No
15:58430391:G:GC	0.2478	0.209835	0.2525	No
15:58563549:C:T	0.9548	0.00363935	0.01258	No
2:27508073:T:C	0.8028	0.408338	0.37333	No
8:125476008:C:T	0.139	0.474589	0.46703	No
12:21178615:T:C	0.4128	0.159006	0.2235	No
4:15645451:A:G	0.9973	0.154703	0.15835	No
4:15698170:G:A	0.9973	0.130269	0.18875	No
4:15722897:G:A	0.2253	0.00130099	0.01235	No
14:20486851:A:G	0.5651	0.190932	0.25455	No
2:134841343:G:A	0.06002	0.21913	0.2613	No
5:132374758:CAAA:C	0.03686	0.333177	0.42658	No
6:110438805:A:G	0.5729	0.234829	0.1427	No
2:64997954:G:GC	0.9175	0.421481	0.41734	No
10:100315722:G:A	0.9935	0.185156	0.1135	No
8:125475993:C:T	0.1728	0.474683	0.46776	No
1:75729356:T:C	0.1151	0.332824	0.26179	No
9:6533092:C:G	0.2653	0.000588454	0.01238	Yes
12:242301:G:A	0.4199	0.451716	0.43812	No
3:45772602:G:A	0.6303	0.0975058	0.10738	No
11:18301769:G:C	0.115	0.461217	0.49996	No
19:47885376:AT:A	0.4821	0.408902	0.31509	No
X:147363009:C:A	0.4958	0.318998	0.27749	No
5:132366428:G:A	0.1041	0.392248	0.49005	No
11:61790331:T:C	0.1814	0.344912	0.42452	No
11:61831875:G:A	0.4055	0.169916	0.10541	No
16:15036494:G:C	0.2045	0.303772	0.34471	No
11:61826344:C:T	0.095	0.334971	0.42329	No
11:61820833:A:G	0.3415	0.340832	0.4177	No
11:61801882:A:AT	0.1189	0.330121	0.40541	No
18:21254071:T:G	0.8322	0.000260213	0.00826	Yes
18:21610760:A:G	0.4454	0.000619425	0.00804	Yes
2:27508073:T:C	0.9875	0.408338	0.37336	No
15:58430391:G:GC	0.3329	0.209835	0.25257	No
15:58563549:C:T	0.995	0.00363935	0.01257	No
2:27508073:T:C	0.749	0.408338	0.37321	No
12:21190899:A:C	0.329	0.159045	0.22271	No
15:58387608:CAGA:C	0.4204	0.343264	0.38236	No
15:58431476:C:T	0.7094	0.214673	0.27503	No
11:61807686:A:G	0.1028	0.33724	0.4237	No
12:21215863:T:A	0.4031	0.168531	0.23824	No
15:58379566:G:T	0.4056	0.340684	0.37122	No
11:61800281:C:A	0.116	0.297054	0.40074	No
12:21178615:T:C	0.6032	0.159006	0.22178	No
15:58389334:G:GT	0.6377	0.373444	0.43597	No
15:58431740:G:A	0.3156	0.219166	0.28389	No
2:73640735:G:C	0.3698	0.223322	0.23623	No
8:9327636:T:C	0.1967	0.098913	0.18495	No
11:61841055:A:AT	0.4208	0.13555	0.26896	No
1:53213557:A:G	0.1936	0.21666	0.12956	No
15:76246118:G:C	0.15	0.0897062	0.14036	No
16:16033378:G:A	0.3612	0.394889	0.46325	No
16:68283733:G:A	0.5111	0.274758	0.29691	No
19:12895873:G:A	0.3791	0.381204	0.28383	No
19:12899706:A:G	0.9994	0.446642	0.4599	No
8:48988464:C:T	0.09482	0.425982	0.35026	No
3:183045228:C:T	0.2567	0.210691	0.1852	No
9:129110977:A:C	0.1254	0.292104	0.20282	No
4:88303936:C:G	0.453	0.466722	0.44224	No
5:132374510:G:A	0.02419	0.311971	0.42871	No
X:53406445:C:A	0.4732	0.409548	0.39803	No
X:53432321:C:T	0.997	0.000336727	0.02584	Yes
8:143162786:T:G	0.8076	1.54957e-05	0.00234	Yes
16:30939031:G:A	0.06799	0.363922	0.32904	No
11:49170672:G:A	0.06571	0.408079	0.3674	No
11:49236950:A:T	0.01935	0.052184	0.01469	No
1:46927092:T:C	0.2165	0.215731	0.25499	No
12:21178615:T:C	0.9998	0.159006	0.22191	No
12:21191379:GA:G	0.5827	0.236742	0.15249	No
12:21178615:T:C	0.9957	0.159006	0.22181	No
12:21197755:T:G	0.5824	0.237364	0.15227	No
12:21178615:T:C	0.6214	0.159006	0.22221	No
12:21191379:GA:G	0.5833	0.236742	0.15227	No
19:15963863:G:C	0.169	0.271209	0.25957	No
2:27508073:T:C	0.8807	0.408338	0.37579	No
16:20465571:G:A	0.9934	0.0254313	0.04958	No
15:58386313:C:T	0.9238	0.285823	0.3315	No
15:58430391:G:GC	0.3852	0.209835	0.25364	No
15:58563549:C:T	0.9986	0.00363935	0.01259	No
11:61822009:A:G	0.1428	0.30525	0.40256	No
12:21178615:T:C	0.6919	0.159006	0.22181	No
19:54173495:T:C	0.4225	0.434816	0.38756	No
19:54173119:GC:G	0.3421	0.437973	0.41995	No
12:21190952:A:G	0.8958	0.13737	0.20861	No
10:59709332:C:T	0.4788	0.224861	0.14472	No
11:24918496:T:C	0.9974	1.54971e-05	0.00577	Yes
11:65376421:G:A	0.9979	0.034699	0.06395	No
12:226756:C:A	0.9997	0.25779	0.29586	No
12:246676:C:T	0.9312	0.450017	0.43809	No
22:40361224:A:C	0.698	0.142813	0.22105	No
22:40361505:T:C	0.479	0.000727689	0.01175	Yes
22:40364370:G:C	0.376	6.19387e-05	0.00414	Yes
10:12091253:A:G	0.9998	0.220235	0.28045	No
12:239619:T:C	0.1851	0.343708	0.301	No
17:68465092:AT:A	0.8863	0.229972	0.25759	No
11:61822009:A:G	0.09314	0.30525	0.40326	No
12:21178615:T:C	0.3706	0.159006	0.22185	No
15:58399919:A:T	0.4209	0.415812	0.45941	No
15:58431227:A:G	0.2616	0.220177	0.28793	No
1:151973303:G:C	0.06049	0.329005	0.28584	No
16:20463115:C:T	0.9999	0.183743	0.18845	No
16:20481629:T:TTAGA	0.4225	0.0294784	0.02679	No
16:20671222:A:T	0.2401	0.340422	0.37695	No
1:75740569:T:A	0.04857	0.334604	0.28852	No
6:25814852:T:G	0.1584	0.452298	0.3453	No
8:9327636:T:C	0.2898	0.098913	0.18378	No
17:7626584:G:A	0.6279	0.073785	0.05388	No
17:7626953:C:T	0.2491	0.382736	0.37921	No
X:48822777:G:A	0.9981	0.0358792	0.02936	No
1:45585381:G:A	0.2629	0.0556382	0.13871	No
5:132279288:G:A	0.3888	0.144633	0.12321	No
X:2944680:T:C	0.8452	0.299262	0.36155	No
6:25829405:A:T	0.1119	0.244079	0.21919	No
10:94970329:G:A	0.01531	0.0658847	0.0568	No
11:61830500:A:G	0.08253	0.339517	0.42688	No
15:58379566:G:T	0.5612	0.340684	0.37038	No
19:54173068:T:C	0.2344	0.43685	0.38858	No
11:61813896:A:G	0.107	0.300522	0.39521	No
12:21215863:T:A	0.4062	0.168531	0.23848	No
19:54173495:T:C	0.6709	0.434816	0.38756	No
19:54172738:T:C	0.7031	0.4286	0.41731	No
1:85325119:CTCTTT:C	0.03222	0.358048	0.37694	No
5:35037010:C:T	0.9999	0.0848922	0.1058	No
3:50741962:C:T	0.4007	0.00215324	0.00247	No
11:116752497:TA:T	0.9842	0.149594	0.17264	No
11:61813896:A:G	0.1018	0.300522	0.39591	No
15:58386313:C:T	0.9962	0.285823	0.33172	No
15:58431280:T:C	0.3256	0.219716	0.28424	No
15:58563549:C:T	0.9962	0.00363935	0.01268	No
2:27508073:T:C	0.8371	0.408338	0.37372	No
3:142941180:ATTCAGTAG:A	0.2363	0.331014	0.32451	No
6:25818527:G:A	0.1395	0.22921	0.21569	No
11:61820833:A:G	0.2632	0.340832	0.42406	No
11:61803910:G:A	0.2325	0.300344	0.40296	No
15:58386313:C:T	0.9998	0.285823	0.33142	No
15:58431280:T:C	0.4475	0.219716	0.28413	No
15:58563549:C:T	0.9998	0.00363935	0.0126	No
19:18896239:G:T	0.9958	0.000460128	0.02956	Yes
19:8210022:C:CCAGGAAACAGCAAGATTGTGTGG	0.3193	0.489903	0.38316	No
4:47552471:T:A	0.3154	0.230294	0.20688	No
10:94725020:G:A	0.02057	0.151896	0.17916	No
15:74735539:C:T	0.7291	0.243387	0.25559	No
15:74752237:A:G	0.2094	0.00066646	0.00431	No
15:63122525:G:T	0.2494	0.499295	0.47728	No
15:63141403:G:C	1	4.64626e-05	0.00342	Yes
15:63141626:G:A	0.4973	4.64526e-05	0.00104	Yes
15:63149049:C:G	0.336	0.323038	0.33296	No
16:16032907:T:C	0.4585	0.395773	0.46338	No
6:160153503:C:A	0.2871	0.369881	0.33694	No
9:129110977:A:C	0.09409	0.292104	0.20909	No
9:129130169:G:C	0.535	0.0043516	0.00262	No
2:233760498:G:A	1	0.00126959	0.04971	Yes
2:233764663:C:T	0.25	0.32053	0.42194	No
12:21178615:T:C	0.493	0.159006	0.22107	No
2:233759924:C:T	0.2437	0.320642	0.4188	No
2:233760498:G:A	0.9999	0.00126959	0.04964	Yes
10:59709332:C:T	0.2919	0.224861	0.14472	No
5:79071354:C:CTACA	0.1534	0.210921	0.19915	No
12:21178615:T:C	0.3525	0.159006	0.22184	No
3:196215209:T:TG	0.9204	0.42036	0.43277	No
7:99660737:C:T	0.3312	0.006335	0.01515	No
7:99735384:C:A	0.3382	0.0335941	0.055	No
X:147363009:C:A	0.9463	0.318998	0.33709	No
12:21190952:A:G	0.6791	0.13737	0.20872	No
19:47866308:C:CT	0.1728	0.163396	0.17528	No
5:35977975:T:C	0.1357	0.145749	0.12372	No
10:99700394:GTGTGTGTGTGTGTGTGTGTA:G	0.9999	0.456999	0.43066	No
10:99811603:G:A	0.9999	0.000201326	0.00858	Yes
11:110377073:C:T	0.8807	0.310856	0.34015	No
12:21178615:T:C	0.987	0.159006	0.22184	No
12:21191379:GA:G	0.8327	0.236742	0.15244	No
8:144392777:G:A	0.8851	3.09693e-05	0.00245	Yes
11:110376121:T:A	0.6162	0.310917	0.34096	No
12:21178615:T:C	0.9741	0.159006	0.2218	No
19:47857434:T:A	0.4045	0.159906	0.17057	No
6:25785707:G:A	0.1646	0.434828	0.33063	No
7:99735325:T:G	0.3785	0.0355557	0.05638	No
19:47857434:T:A	0.4726	0.159906	0.17057	No
19:47887503:C:A	0.6748	0.478056	0.45724	No
5:35977975:T:C	0.1267	0.145749	0.12326	No
7:64555749:TAA:T	0.5258	0.352347	0.31331	No
X:6987413:T:C	0.3026	0.410161	0.44801	No
10:5278987:G:A	0.02341	0.147624	0.11809	No
12:21178615:T:C	0.5752	0.159006	0.22181	No
6:25785707:G:A	0.1392	0.434828	0.33063	No
X:147345086:C:T	0.833	0.36985	0.35845	No
1:46845206:G:C	0.2861	0.131652	0.15478	No
12:21190952:A:G	0.7741	0.13737	0.20839	No
19:47857434:T:A	0.2959	0.159906	0.17023	No
6:25807375:A:G	0.1793	0.452176	0.35006	No
12:21190952:A:G	0.3621	0.13737	0.22491	No
19:47866057:C:T	0.2318	0.160574	0.19441	No
10:5216482:ATCTTT:A	0.0242	0.147319	0.11091	No
3:196215209:T:TG	0.9983	0.42036	0.44269	No
4:68625465:G:T	0.9979	0.322151	0.49477	No
4:68625738:T:C	0.6368	0.254925	0.2216	No
4:68626040:A:G	0.293	0.007067	0.02618	No
7:99660737:C:T	0.4549	0.006335	0.01243	No
7:99693521:G:A	0.6792	0.0270526	0.03617	No
12:21190952:A:G	0.7263	0.13737	0.21173	No
5:35957220:A:G	0.8762	0.000727892	0.01374	Yes
5:35977878:C:T	0.1922	0.144212	0.12952	No
7:99735355:A:T	0.2383	0.034093	0.05284	No
X:7049970:A:G	0.2721	0.411078	0.45524	No
19:47890094:C:T	0.2415	0.156545	0.18302	No
5:35977878:C:T	0.1764	0.144212	0.12627	No
5:35977878:C:T	0.1206	0.144212	0.15904	No
11:125211625:T:G	0.621	0.28705	0.38813	No
12:21178615:T:C	0.7504	0.159006	0.22539	No
12:21197755:T:G	0.6364	0.237364	0.14992	No
19:47885378:A:G	0.4377	0.408968	0.34679	No
6:130827723:A:T	0.09782	0.292398	0.4296	No
9:107780813:T:TA	0.3273	0.241276	0.2965	No
X:147363009:C:A	0.9738	0.318998	0.32979	No
19:47866308:C:CT	0.1056	0.163396	0.17306	No
3:196215209:T:TG	0.9999	0.42036	0.43511	No
4:68625465:G:T	0.9998	0.322151	0.47521	No
4:68625738:T:C	0.7321	0.254925	0.25123	No
4:68626040:A:G	0.9175	0.007067	0.03134	No
7:99735325:T:G	0.9999	0.0355557	0.04649	No
7:99735407:G:A	0.6746	0.0043842	0.01318	No
7:99735325:T:G	0.802	0.0355557	0.0501	No
19:47892009:G:T	0.2286	0.156079	0.23974	No
X:147363009:C:A	0.3966	0.318998	0.28538	No
3:196215209:T:TG	0.9974	0.42036	0.43891	No
4:68625738:T:C	0.7957	0.254925	0.24922	No
4:68631899:A:G	0.2063	0.01919	0.03037	No
7:99735325:T:G	0.9991	0.0355557	0.04001	No
7:99735407:G:A	0.6281	0.0043842	0.01206	No
11:63408715:A:G	0.3991	0.00887217	0.02429	No
19:47871693:C:A	0.6007	0.15942	0.17136	No
6:130827242:A:T	0.1244	0.292298	0.4275	No
X:147363009:C:A	0.8335	0.318998	0.33593	No
10:95064055:C:A	0.03475	0.114225	0.12078	No
12:21190952:A:G	0.7719	0.13737	0.20823	No
19:47867399:A:AAAAC	0.7994	0.161782	0.17337	No
4:68625465:G:T	1	0.322151	0.47257	No
4:68625566:A:T	0.6895	0.254149	0.25346	No
4:68626040:A:G	0.886	0.007067	0.03245	No
7:99660737:C:T	0.4763	0.006335	0.01524	No
7:99735325:T:G	0.9011	0.0355557	0.05633	No
7:99735355:A:T	0.3512	0.034093	0.0552	No
7:99812494:A:T	0.2608	0.00999831	0.01536	No
X:6987413:T:C	0.221	0.410161	0.44791	No
12:21190899:A:C	0.6468	0.159045	0.22189	No
3:196215209:T:TG	0.9997	0.42036	0.43336	No
6:25785707:G:A	0.1459	0.434828	0.3314	No
7:99735325:T:G	0.5872	0.0355557	0.05632	No
X:7049970:A:G	0.3218	0.411078	0.45024	No
12:21178615:T:C	0.566	0.159006	0.22181	No
15:58379566:G:T	0.5629	0.340684	0.37117	No
15:58435126:A:G	0.6427	0.203594	0.20785	No
15:58563549:C:T	0.82	0.00363935	0.01253	No
12:21178615:T:C	0.4368	0.159006	0.22272	No
15:58386313:C:T	0.9989	0.285823	0.33434	No
15:58431740:G:A	0.3784	0.219166	0.28882	No
11:61806212:T:C	0.162	0.33555	0.42176	No
19:47961868:G:A	0.6056	0.285765	0.30736	No
5:35977878:C:T	0.1997	0.144212	0.12348	No
X:6987413:T:C	0.3545	0.410161	0.44801	No
2:241734689:A:G	0.9974	0.401541	0.28651	No
2:241755984:G:A	0.9974	0.00678271	0.03443	No
2:241770392:C:T	0.2907	0.373294	0.34623	No
19:15879621:C:T	0.2661	0.28596	0.20891	No
10:16469077:T:A	0.2288	0.157166	0.1797	No
10:16486529:C:T	0.5421	0.00387189	0.00633	No
10:16511719:G:T	1	0.388587	0.24516	No
10:16512255:T:C	0.9277	0.449533	0.34977	No
11:61803876:C:G	0.1557	0.30504	0.40339	No
12:120984647:TGACTGGCACTCAGCA:T	0.475	0.392519	0.46449	No
19:18794322:T:A	0.3534	0.000482415	0.02653	Yes
19:8219462:C:T	0.705	0.212914	0.36673	No
19:8235921:C:T	0.9994	0.429555	0.49611	No
19:8254571:C:T	0.1774	0.0172697	0.08207	No
19:8257849:G:T	0.4997	0.0456207	0.04935	No
19:8261758:G:A	0.5122	0	0.0033	Yes
1:55039974:G:T	0.9718	0.0162554	0.04269	No
17:4789345:G:T	0.9457	0.00428886	0.04046	No
19:11076509:A:AT	0.05039	0.118718	0.11212	No
10:95064055:C:A	0.02235	0.114225	0.12068	No
3:196215209:T:TG	0.9977	0.42036	0.43274	No
7:99735325:T:G	0.9997	0.0355557	0.0564	No
7:99735407:G:A	0.8603	0.0043842	0.01504	No
10:5272080:G:C	0.02505	0.156518	0.135	No
12:21190952:A:G	0.5348	0.13737	0.20992	No
19:47901208:G:A	0.2275	0.292669	0.31449	No
5:35977878:C:T	0.1281	0.144212	0.12515	No
10:95001432:A:G	0.05879	0.114188	0.12297	No
3:196215209:T:TG	0.999	0.42036	0.43705	No
6:25837826:A:G	0.3649	0.277702	0.39965	No
7:99735325:T:G	0.9982	0.0355557	0.05888	No
7:99735407:G:A	0.2996	0.0043842	0.0158	No
5:132450759:G:GATA	0.07315	0.40872	0.30142	No
6:110438805:A:G	0.6789	0.234829	0.14297	No
15:58386313:C:T	0.7496	0.285823	0.33398	No
15:58438299:C:T	0.4979	0.210078	0.25924	No
15:58563549:C:T	0.9998	0.00363935	0.01297	No
2:73628380:G:T	0.2211	0.220248	0.20667	No
1:75744069:G:A	0.1083	0.304809	0.26984	No
1:75906861:T:C	0.07584	0.100571	0.12289	No
16:16029602:A:T	0.2679	0.394822	0.46327	No
4:158701758:A:T	0.1519	0.263789	0.21291	No
12:4321174:AGCCGGCCGGCT:A	0.9999	0.0900059	0.10157	No
15:89794654:A:AC	0.3005	0.494988	0.31499	No
16:16033378:G:A	0.4056	0.394889	0.46487	No
16:89616083:C:A	0.8774	0.200066	0.27903	No
2:240854128:G:A	0.9999	0.295372	0.3348	No
2:240880790:G:C	0.08187	0.298395	0.24856	No
8:73964058:A:T	0.1821	0.288354	0.28995	No
3:100350848:T:C	0.3169	0.329095	0.34819	No
2:210675783:C:A	0.995	0.317146	0.34939	No
9:6532544:G:A	0.8054	0.362897	0.26473	No
9:6666398:C:T	0.172	0.141546	0.16249	No
9:6671227:G:A	0.1904	0.123208	0.18702	No
X:53432321:C:T	0.9967	0.000336727	0.02568	Yes
16:89613460:CCTCTCTCCCTCCTG:C	0.9988	0.42868	0.43064	No
16:89627621:G:A	0.06689	0.00299383	0.03209	Yes
2:219163470:A:T	0.9984	0.000216812	0.02915	Yes
21:46145925:G:GC	0.9846	0.00605308	0.00689	No
2:200592700:TAAAC:T	0.5972	0.0234731	0.05687	No
2:200637007:G:A	0.9585	0.000154866	0.00928	Yes
2:200658461:C:G	0.3387	0.136074	0.08607	No
8:9325592:A:AAGAAGAAAGGG	0.3248	0.089202	0.17005	No
12:120978847:A:C	0.5187	0.327091	0.40813	No
5:177398068:C:T	0.7897	0.0342856	0.03524	No
5:73173611:C:T	0.994	1.54842e-05	0.00732	Yes
7:123128887:C:T	0.9977	0.0002944	0.0191	Yes
7:123141755:T:A	0.2283	0.0879536	0.05641	No
2:219163470:A:T	0.6494	0.000216812	0.02937	Yes
12:21190952:A:G	0.9134	0.13737	0.2214	No
1:171115021:G:A	0.2486	0.248861	0.28002	No
11:63069247:A:G	0.05567	0.001595	0.01704	Yes
11:63101192:C:A	0.09277	0.063213	0.01726	No
19:47867399:A:AAAAC	0.3511	0.161782	0.17365	No
2:31980960:T:G	0.997	0.393621	0.33991	No
2:32290268:C:T	0.3931	0.0288527	0.0174	No
4:68625566:A:T	0.8064	0.254149	0.25413	No
4:69507315:T:C	0.08521	0.00368775	0.02641	No
1:15580859:C:T	0.06583	0.256665	0.29841	No
6:131508815:C:T	0.5382	0.0432652	0.0807	No
22:42128241:CT:C	0.7393	0.0170117	0.0673	No
22:42149230:G:A	0.9992	0.225515	0.21272	No
1:151888360:G:C	0.4436	0	0.00414	Yes
1:151910380:C:G	0.1487	0.400983	0.37	No
1:151952277:C:T	0.1755	0.313735	0.2771	No
1:75744069:G:A	0.09197	0.304809	0.26944	No
11:61783884:T:C	0.09923	0.342878	0.41006	No
11:61803876:C:G	0.1131	0.30504	0.40349	No
11:61855668:C:T	0.04173	0.369073	0.43274	No
14:67499882:C:T	0.2731	0.466926	0.44478	No
11:61801882:A:AT	0.04216	0.330121	0.40629	No
10:12091253:A:G	0.9824	0.220235	0.28064	No
1:171089110:C:T	0.03342	0.183036	0.22593	No
12:21190899:A:C	0.4075	0.159045	0.22258	No
11:116752497:TA:T	0.7105	0.149594	0.17357	No
11:61796827:G:T	0.2922	0.349329	0.45137	No
11:116752497:TA:T	0.7032	0.149594	0.17324	No
11:61796827:G:T	0.2873	0.349329	0.45184	No
1:46429969:A:G	0.505	0.207018	0.28728	No
5:132360482:A:T	0.03583	0.318641	0.43965	No
6:110441250:A:T	0.5444	0.234278	0.14285	No
16:89624734:T:C	0.6657	0.412808	0.44419	No
2:219163470:A:T	0.979	0.000216812	0.02915	Yes
22:19952116:A:G	0.9742	0.221337	0.22129	No
22:19962740:G:T	0.9997	0.00142459	0.05778	Yes
22:19963596:A:G	0.5049	4.64727e-05	0.00098	Yes
22:19963748:G:A	0.619	0.48113	0.45632	No
7:150836677:C:A	0.3809	0.470355	0.36022	No
7:150864409:C:T	0.5553	0.0820937	0.06624	No
10:63292782:C:T	0.1137	0.425671	0.3669	No
11:90114743:G:T	0.7603	0.290861	0.31842	No
11:90163369:A:G	0.9976	0.0159062	0.0062	No
11:90194008:T:C	0.5784	0.332562	0.37604	No
11:90808240:G:A	0.3284	0.000635757	0.04615	Yes
3:184027875:A:G	0.211	0.49302	0.39014	No
10:98355696:C:G	0.4988	1.5489e-05	0.00269	Yes
10:98382920:GT:G	0.9935	0.288471	0.28717	No
10:98388419:A:G	1	0.351545	0.4448	No
10:98409256:A:ACTG	0.8488	0.235298	0.17948	No
19:32904507:G:A	0.08585	0.204232	0.18359	No
12:246676:C:T	0.5177	0.450017	0.43454	No
11:63147874:C:G	0.07004	0.0611856	0.01983	No
12:21190952:A:G	0.9667	0.13737	0.21173	No
19:47881391:C:T	0.4943	0.165214	0.22721	No
5:35977878:C:T	0.1422	0.144212	0.12568	No
X:7113024:G:A	0.2408	0.410294	0.45674	No
12:21178615:T:C	0.5006	0.159006	0.22281	No
5:177414338:T:C	0.2577	0.25303	0.24164	No
X:129731084:G:A	0.3006	0.208443	0.14389	No
1:46405089:C:A	0.6558	0.207364	0.28369	No
13:20463079:C:G	0.3303	0.425166	0.36514	No
2:27508073:T:C	0.9999	0.408338	0.37309	No
15:58387608:CAGA:C	0.4363	0.343264	0.38269	No
15:58431740:G:A	0.3087	0.219166	0.28404	No
15:58563549:C:T	0.9944	0.00363935	0.01255	No
10:59709780:T:C	0.3035	0.22462	0.14414	No
13:95261421:C:G	0.9972	0.208505	0.16506	No
3:30727175:T:TTTCCCAAATTTG	0.7184	0.432722	0.48761	No
6:89169449:A:C	0.7483	0.466441	0.46558	No
6:89234523:C:T	0.3016	0.0349176	0.02014	No
3:196215616:A:G	0.5078	0.377252	0.37351	No
4:73522447:G:T	0.2865	0.00238551	0.01847	No
11:110376121:T:A	0.2689	0.310917	0.35461	No
19:47871693:C:A	0.1682	0.15942	0.17838	No
19:58499761:C:G	0.2063	0.0073108	0.0058	No
8:144392777:G:A	0.888	3.09693e-05	0.00297	Yes
15:76184020:G:A	0.1865	0.094176	0.14299	No
16:75114533:G:A	0.5094	0.0122359	0.03415	No
2:73640735:G:C	0.3065	0.223322	0.17824	No
2:73836437:G:A	0.5674	0.00113052	0.01891	Yes
19:15868544:G:GAGAA	0.2205	0.284305	0.17636	No
2:73305505:C:T	0.1382	6.19502e-05	0.0144	Yes
2:73631838:T:C	0.4283	0.222565	0.18882	No
2:73641267:A:C	0.9996	3.09799e-05	0.00106	Yes
2:73641609:C:T	0.9934	0.00111493	0.01592	Yes
19:40847202:T:C	0.9957	0.418657	0.45497	No
14:63765668:G:A	0.1436	0.163714	0.12185	No
1:46926382:C:T	0.1336	0.13005	0.14464	No
5:126584126:T:C	0.5083	0.0453433	0.0746	No
8:144058338:T:G	0.198	0.079747	0.08033	No
2:73353825:A:G	0.218	0.00263248	0.00429	No
2:73640735:G:C	0.3451	0.223322	0.1804	No
2:73641267:A:C	0.9504	3.09799e-05	0.00099	Yes
2:73836437:G:A	0.598	0.00113052	0.01876	Yes
10:133339612:A:G	0.4645	0.0114601	0.02766	No
10:133382836:G:GT	0.4921	0.0858575	0.09367	No
17:5032312:G:A	0.7339	0.170218	0.27072	No
6:160047351:T:C	0.3857	0.482046	0.39705	No
7:150864409:C:T	0.3649	0.0820937	0.06717	No
11:61806212:T:C	0.06429	0.33555	0.42118	No
12:21190952:A:G	0.3556	0.13737	0.20876	No
17:78191027:G:C	0.9995	0.00377978	0.05407	Yes
17:78202514:G:A	0.9995	0.00489346	0.0091	No
17:78204884:C:T	0.9887	0.0927366	0.05746	No
2:143030653:C:A	0.09442	0.283524	0.34844	No
2:73631838:T:C	0.2932	0.222565	0.19052	No
11:2182822:G:A	0.6059	0.000201301	0.00843	Yes
17:39383590:CT:C	0.05111	0.241523	0.14613	No
2:73641201:A:G	0.2764	0.222763	0.18043	No
5:1188170:G:A	0.9964	0.285874	0.22378	No
5:1216947:T:G	0.5506	0.000278784	0.00094	No
7:99823462:G:A	0.9963	0.0493119	0.04935	No
11:61806212:T:C	0.1372	0.33555	0.42186	No
11:61854755:T:C	0.4381	0.321471	0.33596	No
15:58386313:C:T	0.4429	0.285823	0.33177	No
15:58434769:C:CGCTGCTCCAAAGAGCAGCT	0.7977	0.213965	0.27368	No
16:15044556:C:T	0.06898	0.303151	0.33665	No
16:68283733:G:A	0.6232	0.274758	0.29691	No
10:98385025:C:T	0.7121	0.297425	0.28884	No
10:98391509:A:G	0.8401	0.351262	0.44306	No
10:98408103:G:C	0.2688	0.330029	0.341	No
3:45772602:G:A	0.4343	0.0975058	0.10727	No
12:20855146:T:TAATTG	0.3941	0.00475394	0.02003	No
4:68625465:G:T	1	0.322151	0.43658	No
4:68667503:A:T	0.2923	0.476594	0.42696	No
11:63044544:G:C	0.1419	0.0608195	0.01734	No
2:31585905:T:A	0.9994	0.4366	0.39634	No
2:31764290:G:A	0.2503	0.0327937	0.01826	No
4:68625566:A:T	0.5912	0.254149	0.25425	No
7:138106136:G:A	0.1501	0.218949	0.19804	No
7:99735325:T:G	0.2239	0.0355557	0.05541	No
11:63071635:G:A	0.05506	0.0631664	0.02827	No
10:16372851:TTTTTTA:T	0.9235	0.00477327	0.00636	No
10:16456890:G:A	0.2885	0.155637	0.17623	No
10:16512060:CA:C	0.1199	0.0805364	0.0691	No
8:18222607:G:A	0.9998	0.0188817	0.05035	No
11:61813896:A:G	0.1145	0.300522	0.40405	No
12:21190899:A:C	0.3209	0.159045	0.22597	No
12:21178615:T:C	0.6498	0.159006	0.22329	No
12:21197755:T:G	0.5198	0.237364	0.15285	No
12:21215863:T:A	0.412	0.168531	0.2397	No
1:46405089:C:A	0.5406	0.207364	0.32165	No
1:53197151:C:A	0.1837	0.215183	0.12854	No
2:210675783:C:A	0.9845	0.317146	0.35049	No
20:46640884:C:T	0.2032	0.050917	0.08629	No
6:160130454:C:T	0.5898	0.075289	0.05672	No
6:160151525:T:A	0.7805	0.391446	0.32897	No
6:160154334:G:A	0.3388	0.163568	0.15884	No
9:6533092:C:G	0.3675	0.000588454	0.00992	Yes
9:6665097:A:T	0.168	0.140784	0.16131	No
4:22823432:A:G	0.2189	0.149274	0.17131	No
4:23134756:G:C	0.9674	7.75194e-05	0.0137	Yes
19:15868544:G:GAGAA	0.2157	0.284305	0.18518	No
1:55039974:G:T	0.9409	0.0162554	0.04275	No
17:4789345:G:T	0.9625	0.00428886	0.04067	No
12:21178615:T:C	0.9509	0.159006	0.22107	No
12:21191379:GA:G	0.5962	0.236742	0.15484	No
12:21178615:T:C	0.8249	0.159006	0.22115	No
12:21191379:GA:G	0.6566	0.236742	0.15476	No
19:15960557:A:T	0.1557	0.27061	0.25591	No
11:125211625:T:G	0.2137	0.28705	0.38776	No
19:47880649:T:C	0.2927	0.16357	0.22144	No
19:47891023:T:TTGAA	0.3657	0.488445	0.4714	No
19:47892270:A:ATAAGTATATATAAG	0.2379	0.00235396	0.02853	Yes
6:130827751:C:CAT	0.08578	0.292027	0.4341	No
X:147363009:C:A	0.9426	0.318998	0.32186	No
16:16031901:T:TGGGGCTCACATCCTC	0.2581	0.487696	0.49605	No
17:7289873:C:T	0.1302	0.0180734	0.03342	No
4:88125050:C:T	0.2818	0.109823	0.07393	No
1:154331500:T:C	0.1352	0.304922	0.37298	No
18:712568:G:A	0.5796	0.121668	0.12872	No
11:2085273:C:T	0.9984	0.0281817	0.01347	No
12:21227696:A:T	0.3289	0.168347	0.27164	No
5:35979443:G:T	0.1245	0.143846	0.15434	No
16:28543840:C:T	0.9987	0.00991326	0.01396	No
19:40847202:T:C	0.8841	0.418657	0.44166	No
14:63769285:C:T	0.1258	0.165008	0.12236	No
17:4789345:G:T	0.9955	0.00428886	0.04055	No
19:8209156:G:C	0.4125	0.496996	0.39065	No
19:8236164:C:T	0.9985	0.303794	0.26663	No
19:8240811:C:A	0.4574	0.000975746	0.00323	No
19:8349728:GAGAA:G	0.7938	0.135569	0.17922	No
20:12992873:A:T	0.2104	0.383417	0.33082	No
11:61814292:T:C	0.1911	0.304003	0.4021	No
19:48629610:G:C	0.9724	0.0138566	0.03266	No
19:8235921:C:T	1	0.429555	0.49619	No
19:8240811:C:A	0.6064	0.000975746	0.00331	No
19:8254571:C:T	0.25	0.0172697	0.08207	No
19:8257850:A:T	0.5	0.0456221	0.04948	No
11:61824164:C:G	0.214	0.135803	0.22693	No
14:63773159:T:TTTTA	0.1288	0.165938	0.12015	No
17:4789345:G:T	0.9935	0.00428886	0.04072	No
14:63765668:G:A	0.1254	0.163714	0.12185	No
17:4789345:G:T	0.881	0.00428886	0.04056	No
20:12992873:A:T	0.2123	0.383417	0.33076	No
14:63772911:T:G	0.1609	0.164688	0.12021	No
17:4764689:T:G	0.3134	0.00193726	0.0308	Yes
20:12985441:T:G	0.187	0.382961	0.33017	No
17:4789345:G:T	0.9959	0.00428886	0.04063	No
14:63765668:G:A	0.1405	0.163714	0.12188	No
11:2182822:G:A	0.9775	0.000201301	0.00727	Yes
11:2187218:TACACACC:T	0.1589	0.243883	0.19968	No
14:54877161:T:C	0.3505	0.117271	0.1085	No
1:151948635:A:C	0.1131	0.313372	0.27736	No
16:20465571:G:A	0.998	0.0254313	0.04795	No
2:190273707:A:ATT	0.07436	0.406432	0.37104	No
8:144392777:G:A	0.7241	3.09693e-05	0.00245	Yes
1:241550102:C:T	0.9922	0.247827	0.22527	No
11:67647021:C:T	0.2181	0.174961	0.07485	No
17:78191027:G:C	0.997	0.00377978	0.05593	Yes
17:78202449:T:G	0.3421	0.0934369	0.05803	No
2:73178859:C:T	0.5842	0.00887904	0.02079	No
2:73623693:C:G	0.2316	0.229585	0.22419	No
6:25758838:G:T	0.4104	0.423749	0.31678	No
1:154331500:T:C	0.1198	0.304922	0.37318	No
15:45069018:CG:C	0.535	0.00500016	0.00918	No
4:129143723:C:A	0.9481	0.328531	0.37776	No
6:167294271:C:T	0.9846	0.106447	0.17016	No
1:46857650:G:C	0.2698	0.121566	0.14967	No
1:53230210:T:C	0.2614	0.220296	0.12995	No
17:75975242:T:A	0.05987	0.0502015	0.03728	No
6:160154334:G:A	0.4971	0.163568	0.15889	No
1:75759063:C:T	0.0768	0.304628	0.2642	No
16:16038475:A:G	0.1352	0.300437	0.34517	No
4:158715961:C:T	0.2854	0.263797	0.21046	No
6:160122116:C:T	0.5237	0.0759523	0.05946	No
6:160154953:C:T	0.9998	0.383465	0.31988	No
6:25816988:T:C	0.07126	0.45233	0.34577	No
12:21042439:C:G	0.5583	0.0048204	0.01833	No
19:47867225:C:CT	0.1412	0.159342	0.16973	No
12:21178615:T:C	0.869	0.159006	0.22734	No
12:21191379:GA:G	0.2819	0.236742	0.14884	No
13:103065958:C:T	0.9715	0.0418719	0.03957	No
19:47867399:A:AAAAC	0.1223	0.161782	0.17011	No
12:21178615:T:C	0.6472	0.159006	0.24987	No
16:20465571:G:A	0.9999	0.0254313	0.05208	No
1:46429969:A:G	0.6389	0.207018	0.29237	No
11:61812288:T:C	0.2872	0.299265	0.40239	No
11:61790331:T:C	0.2317	0.344912	0.42458	No
11:61801882:A:AT	0.05665	0.330121	0.40572	No
6:42973586:T:C	0.0384	0.464881	0.47169	No
11:61803876:C:G	0.116	0.30504	0.4033	No
14:67497971:T:A	0.231	0.478529	0.4496	No
14:63767111:C:CT	0.463	0.167777	0.11718	No
20:12985441:T:G	0.1709	0.382961	0.33001	No
11:116778201:G:C	0.9624	0.137714	0.13356	No
11:61806212:T:C	0.1003	0.33555	0.42244	No
2:27508073:T:C	0.9218	0.408338	0.37316	No
8:125468125:C:T	0.2556	0.348853	0.3509	No
1:224189697:G:C	1	0	0.0019	Yes
1:55039974:G:T	0.9987	0.0162554	0.04261	No
14:63772633:T:C	0.08694	0.164389	0.11989	No
17:4789345:G:T	0.9997	0.00428886	0.04054	No
19:11076509:A:AT	0.1021	0.118718	0.11193	No
17:4789345:G:T	0.9986	0.00428886	0.04091	No
14:63767111:C:CT	0.3063	0.167777	0.11718	No
17:4789345:G:T	0.9791	0.00428886	0.04057	No
11:61822009:A:G	0.1758	0.30525	0.40291	No
11:116752497:TA:T	0.8697	0.149594	0.17297	No
11:61803910:G:A	0.5455	0.300344	0.40267	No
15:58386313:C:T	0.999	0.285823	0.33111	No
15:58431227:A:G	0.3743	0.220177	0.28368	No
15:58563549:C:T	0.999	0.00363935	0.01256	No
11:116778201:G:C	0.9688	0.137714	0.13336	No
11:61806212:T:C	0.06698	0.33555	0.42244	No
15:58386313:C:T	0.9984	0.285823	0.33147	No
15:58431227:A:G	0.394	0.220177	0.284	No
15:58563549:C:T	0.9984	0.00363935	0.0126	No
11:116752497:TA:T	0.5144	0.149594	0.17314	No
11:61839211:G:A	0.06399	0.347356	0.42477	No
11:61837310:A:T	0.2157	0.128262	0.28888	No
8:125472034:T:G	0.1512	0.347732	0.35137	No
16:15039926:C:CT	0.1324	0.308422	0.34663	No
11:61806212:T:C	0.283	0.33555	0.42202	No
15:58386313:C:T	0.9994	0.285823	0.33138	No
15:58425229:T:C	0.9994	0.493253	0.48131	No
15:58431227:A:G	0.3947	0.220177	0.28379	No
15:58563549:C:T	0.9994	0.00363935	0.01254	No
15:58782148:G:C	0.1709	0.000526821	0.00383	No
15:58386313:C:T	0.9996	0.285823	0.33139	No
15:58407738:C:T	0.9627	0.259336	0.24937	No
15:58425229:T:C	0.9996	0.493253	0.48112	No
15:58431280:T:C	0.6033	0.219716	0.28382	No
15:58563549:C:T	0.9996	0.00363935	0.01259	No
15:58386313:C:T	0.9999	0.285823	0.33113	No
15:58431227:A:G	0.4772	0.220177	0.28348	No
15:58563549:C:T	0.9999	0.00363935	0.01266	No
2:27508073:T:C	0.9067	0.408338	0.37346	No
1:62546400:A:C	0.01213	0.333551	0.24209	No
19:54173307:C:G	0.3868	0.436481	0.38807	No
1:62456989:G:A	0.01948	0.33768	0.264	No
11:116752497:TA:T	0.9967	0.149594	0.17319	No
11:61803910:G:A	0.3957	0.300344	0.40237	No
18:49656294:A:G	0.9746	0.215744	0.23233	No
18:49817040:T:A	0.2153	0.00246252	0.00497	No
19:54173495:T:C	0.8357	0.434816	0.38779	No
22:30416033:G:A	0.9998	7.7421e-05	0.01548	Yes
22:30424719:A:G	0.1601	0.177441	0.21371	No
11:61822009:A:G	0.05364	0.30525	0.40256	No
7:15748996:G:A	0.6121	0.00930752	0.01546	No
11:61852357:C:A	0.06282	0.369765	0.4344	No
19:55227378:G:A	0.2723	0.195203	0.15792	No
14:67499882:C:T	0.2894	0.466926	0.44483	No
14:67498735:G:A	0.2714	0.478871	0.45037	No
11:61790331:T:C	0.1985	0.344912	0.4248	No
14:67497971:T:A	0.272	0.478529	0.44978	No
11:61820833:A:G	0.1635	0.340832	0.42423	No
14:63765668:G:A	0.1172	0.163714	0.12185	No
17:4789345:G:T	0.9921	0.00428886	0.04064	No
20:12992873:A:T	0.3004	0.383417	0.331	No
17:4789345:G:T	0.9985	0.00428886	0.04034	No
17:4789345:G:T	0.9997	0.00428886	0.04061	No
20:12978446:A:T	0.1585	0.384508	0.33186	No
19:1056493:G:C	0.7525	0.173234	0.12231	No
8:60747604:A:G	0.3164	0.185054	0.18719	No
11:61839211:G:A	0.1575	0.347356	0.42487	No
15:58379566:G:T	0.3144	0.340684	0.37128	No
11:116778201:G:C	0.344	0.137714	0.13364	No
11:61839211:G:A	0.2531	0.347356	0.42468	No
17:4789345:G:T	0.9933	0.00428886	0.04062	No
20:12978446:A:T	0.2864	0.384508	0.33188	No
6:25807375:A:G	0.0737	0.452176	0.36407	No
11:61850697:A:G	0.6518	0.149032	0.09397	No
16:15036494:G:C	0.23	0.303772	0.3443	No
11:116752497:TA:T	0.5299	0.149594	0.17639	No
11:116752497:TA:T	0.5559	0.149594	0.1761	No
1:62453356:GT:G	0.01678	0.336046	0.23905	No
11:61803910:G:A	0.2131	0.300344	0.40232	No
19:54172738:T:C	0.4858	0.4286	0.40342	No
11:61837743:A:G	0.3561	0.132033	0.28973	No
19:55226430:C:T	0.304	0.182407	0.15473	No
11:61835886:A:T	0.1704	0.124485	0.28929	No
11:61807686:A:G	0.04913	0.33724	0.42253	No
11:116752497:TA:T	0.898	0.149594	0.17462	No
11:61803910:G:A	0.484	0.300344	0.40564	No
15:58386313:C:T	0.9971	0.285823	0.33495	No
15:58431476:C:T	0.4256	0.214673	0.27789	No
15:58563549:C:T	0.9971	0.00363935	0.01289	No
11:61814292:T:C	0.0804	0.304003	0.40276	No
15:58386313:C:T	0.9972	0.285823	0.34737	No
15:58431280:T:C	0.2941	0.219716	0.29412	No
15:58563549:C:T	0.9859	0.00363935	0.01318	No
11:61803876:C:G	0.4826	0.30504	0.403	No
6:42972787:AAG:A	0.1042	0.472058	0.40433	No
11:61822009:A:G	0.1256	0.30525	0.40127	No
11:61846954:CT:C	0.0988	0.352804	0.42326	No
18:21610760:A:G	0.4055	0.000619425	0.00806	Yes
18:21651694:A:G	0.8153	0.000263288	0.00873	Yes
2:27508073:T:C	0.8114	0.408338	0.37333	No
11:61790331:T:C	0.154	0.344912	0.42522	No
18:15606358:A:T	0.2404		0.00761
18:21254071:T:G	0.8544	0.000260213	0.00821	Yes
19:19269704:A:G	0.3536	0.0118513	0.05676	No
2:27508073:T:C	0.7342	0.408338	0.37339	No
18:21254071:T:G	0.5795	0.000260213	0.00821	Yes
18:21769958:CT:C	0.3307	0.000743679	0.00788	Yes
19:19269704:A:G	0.3337	0.0118513	0.05682	No
2:27508073:T:C	0.7895	0.408338	0.37343	No
11:61806212:T:C	0.09647	0.33555	0.42185	No
2:27526125:AT:A	0.4444	0.397609	0.3776	No
11:61841055:A:AT	0.1637	0.13555	0.26924	No
11:61811991:A:G	0.1505	0.335611	0.40585	No
11:61806212:T:C	0.05749	0.33555	0.42241	No
11:61814184:G:A	0.2642	0.267735	0.31115	No
16:15036494:G:C	0.1077	0.303772	0.34268	No
11:61839211:G:A	0.08825	0.347356	0.41143	No
11:61824890:A:G	0.1954	0.341126	0.41616	No
10:100315722:G:A	0.9975	0.185156	0.11318	No
14:67497971:T:A	0.409	0.478529	0.4487	No
15:58389334:G:GT	0.3844	0.373444	0.43641	No
14:67497971:T:A	0.4222	0.478529	0.44783	No
1:55039974:G:T	0.9596	0.0162554	0.04253	No
14:67497971:T:A	0.5002	0.478529	0.4497	No
15:58388755:T:C	0.4185	0.376636	0.43536	No
11:61806212:T:C	0.4823	0.33555	0.42202	No
11:68794860:C:T	0.993	0.0758045	0.16043	No
11:61806212:T:C	0.2133	0.33555	0.42033	No
11:61822009:A:G	0.0509	0.30525	0.40638	No
19:54173495:T:C	0.278	0.434816	0.38711	No
15:58386313:C:T	0.9998	0.285823	0.33701	No
15:58430391:G:GC	0.9087	0.209835	0.25822	No
15:58563549:C:T	0.9998	0.00363935	0.013	No
11:61803876:C:G	0.2053	0.30504	0.41807	No
15:58386313:C:T	0.9976	0.285823	0.36191	No
15:58431280:T:C	0.5255	0.219716	0.30594	No
15:58563549:C:T	0.9976	0.00363935	0.01459	No
11:61837743:A:G	0.3407	0.132033	0.28948	No
12:21190899:A:C	0.5364	0.159045	0.22568	No
12:21191379:GA:G	0.5227	0.236742	0.15364	No
2:219163470:A:T	0.5703	0.000216812	0.02915	Yes
4:72882942:G:A	0.2914	0.00131656	0.01699	Yes
14:91156239:G:A	0.2013	0.328117	0.36812	No
10:99811603:G:A	0.9755	0.000201326	0.00883	Yes
12:21178615:T:C	0.9978	0.159006	0.22714	No
17:50634726:C:T	0.9169	0.444734	0.35669	No
1:75702239:T:C	0.1636	0.300251	0.25585	No
10:59709332:C:T	0.417	0.224861	0.14425	No
1:54970324:TTTTTTTC:T	0.3593	0.00353092	0.04151	Yes
4:47419634:C:A	0.3583	0.387719	0.41263	No
4:47543111:A:G	1	0.347583	0.37894	No
4:48042844:C:T	0.134	0.488697	0.38873	No
9:114632135:G:A	0.0767	0.0364737	0.0765	No
16:29229277:C:CT	0.9988	0.00541913	0.00503	No
16:29314806:C:G	0.9389	0.00174982	0.03549	Yes
16:29639445:C:T	0.9989	0.0298728	0.0281	No
16:29761321:A:G	0.9989	0.141843	0.21966	No
16:29784532:T:G	0.5346	0.347878	0.34623	No
16:29988167:T:G	0.9989	0.0508721	0.05261	No
16:30001942:G:A	0.9989	0.00285042	0.00913	No
16:30024485:C:T	0.9924	0.0353149	0.05531	No
16:30044257:C:T	0.6185	0.00375952	0.01845	No
16:30136166:CAG:C	0.9989	0.00901102	0.03617	No
16:30181899:G:C	0.5244	0.00257508	0.01626	No
2:219163470:A:T	0.9513	0.000216812	0.02917	Yes
11:61839211:G:A	0.1517	0.347356	0.42442	No
11:61846954:CT:C	0.09937	0.352804	0.40782	No
11:61812288:T:C	0.2012	0.299265	0.40276	No
11:61820833:A:G	0.06056	0.340832	0.42926	No
11:61835765:C:T	0.1888	0.124396	0.2891	No
6:10968908:G:T	0.0601	0.455709	0.49577	No
11:61776489:T:C	0.3206	0.367439	0.436	No
11:61785208:G:T	0.0716	0.336088	0.41799	No
1:151965022:T:TTC	0.1127	0.327442	0.27447	No
6:160130454:C:T	0.5456	0.075289	0.05852	No
6:160157828:T:C	0.637	0.162101	0.16079	No
16:20614388:G:A	0.04694	0.18942	0.20084	No
16:21153687:G:A	0.1654	0.00198284	0.01512	No
1:20589042:G:A	0.8647	0.0137525	0.0197	No
1:20589096:TC:T	0.9997	0.45196	0.46677	No
9:128941510:C:T	0.7732	3.09751e-05	0.00397	Yes
9:128948568:A:G	0.1028	0.389224	0.39037	No
9:129030039:T:C	0.5634	0.00190609	0.00665	No
9:128975468:C:T	0.3696	0.387455	0.3967	No
9:129030039:T:C	0.7605	0.00190609	0.00673	No
9:129134259:C:T	0.7902	1.5759e-05	0.00449	Yes
8:63059231:A:ACCGTTTTAG	0.02626	0.0691519	0.08842	No
11:116752497:TA:T	0.9934	0.149594	0.17435	No
11:61854084:G:C	0.1016	0.369558	0.4382	No
11:116752497:TA:T	0.9781	0.149594	0.1741	No
11:61842278:C:T	0.08003	0.347354	0.41237	No
19:19210016:C:G	0.6877	0.0112495	0.05355	No
11:61842278:C:T	0.08644	0.347354	0.41738	No
19:19157507:A:G	0.08452	0.133311	0.10838	No
19:19210016:C:G	0.4357	0.0112495	0.05441	No
19:44913484:C:T	0.4015	0.21944	0.23466	No
11:116778201:G:C	0.5861	0.137714	0.13888	No
19:19347579:A:G	0.2517	0.0118354	0.05726	No
2:27508073:T:C	0.6513	0.408338	0.37732	No
11:61842278:C:T	0.07242	0.347354	0.42149	No
19:19282905:G:A	0.9985	0.139996	0.15614	No
19:44913574:T:G	0.3774	0.107101	0.06025	No
2:27508073:T:C	0.9023	0.408338	0.37423	No
11:61785208:G:T	0.09809	0.336088	0.41348	No
19:19282905:G:A	0.9984	0.139996	0.15536	No
11:116752497:TA:T	0.9762	0.149594	0.17602	No
11:116752497:TA:T	0.9768	0.149594	0.17395	No
11:61790331:T:C	0.06546	0.344912	0.41369	No
19:1056493:G:C	0.8155	0.173234	0.123	No
22:42660789:CAGA:C	0.08281	0.0964186	0.14346	No
8:60738272:A:T	0.3002	0.184512	0.19513	No
2:85951343:C:T	0.9976	0.407386	0.45973	No
22:42660789:CAGA:C	0.1901	0.0964186	0.1359	No
22:42718285:G:A	0.2866	0.118862	0.0811	No
4:47549846:T:G	0.3412	0.230598	0.20898	No
9:114640908:C:T	0.02827	0.0377543	0.07523	No
19:8219462:C:T	0.6403	0.212914	0.36425	No
12:21190899:A:C	0.5849	0.159045	0.22384	No
1:46429969:A:G	0.6106	0.207018	0.28601	No
12:21215863:T:A	0.2747	0.168531	0.23867	No
3:56815721:T:C	0.9887	0.389916	0.27815	No
2:27508073:T:C	0.9568	0.408338	0.3798	No
8:125470688:A:G	0.08501	0.314589	0.28451	No
8:125472284:T:G	0.09048	0.303064	0.27026	No
14:63765799:TAA:T	0.1201	0.164131	0.12202	No
11:61854084:G:C	0.07586	0.369558	0.43553	No
14:63765668:G:A	0.1866	0.163714	0.12199	No
20:12992873:A:T	0.2298	0.383417	0.33146	No
14:63766999:A:G	0.106	0.164838	0.13357	No
20:12979237:A:G	0.137	0.382872	0.34805	No
4:47555437:T:A	0.4625	0.230464	0.20967	No
14:63765668:G:A	0.1048	0.163714	0.12186	No
14:63765502:G:A	0.1849	0.164216	0.12538	No
22:30416033:G:A	0.9934	7.7421e-05	0.01565	Yes
20:12992873:A:T	0.1608	0.383417	0.33079	No
4:47543124:C:A	0.9988	0.176182	0.17817	No
11:129853211:A:G	0.1904	0.177302	0.14559	No
11:61854084:G:C	0.04363	0.369558	0.43378	No
14:63772911:T:G	0.2553	0.164688	0.12049	No
20:12977844:A:ACTC	0.1524	0.383919	0.33487	No
11:61843278:G:A	0.07787	0.348529	0.41851	No
6:10991434:C:CT	0.08767	0.436023	0.48408	No
14:63914322:C:A	0.3315	0.304783	0.30697	No
17:4789345:G:T	0.9998	0.00428886	0.04017	No
20:12988752:A:G	0.1753	0.383341	0.33035	No
8:125468270:TTTTTGAGATGCACCCATGTTTTTGTGTATACTAGCATC:T	0.2101	0.468504	0.46143	No
14:63767111:C:CT	0.4491	0.167777	0.11729	No
17:4789345:G:T	0.4746	0.00428886	0.04065	No
19:8210022:C:CCAGGAAACAGCAAGATTGTGTGG	0.5875	0.489903	0.37972	No
19:8236164:C:T	0.9994	0.303794	0.26677	No
19:9114477:G:A	0.9361	0.00933694	0.00381	No
20:12992873:A:T	0.2024	0.383417	0.33095	No
14:63772911:T:G	0.1296	0.164688	0.12028	No
20:12992873:A:T	0.2063	0.383417	0.33097	No
14:63767111:C:CT	0.109	0.167777	0.1173	No
17:4789345:G:T	0.997	0.00428886	0.04064	No
20:12978446:A:T	0.1784	0.384508	0.33222	No
14:63767111:C:CT	0.2021	0.167777	0.11765	No
5:132360482:A:T	0.04137	0.318641	0.4412	No
6:110441250:A:T	0.5364	0.234278	0.14153	No
4:82568184:TGA:T	0.971	0.379211	0.30634	No
4:82632723:G:A	0.05927	0.19075	0.24444	No
8:86471379:T:C	0.04681	0.260769	0.26045	No
11:68780734:T:G	0.2285	1.54832e-05	0.00383	Yes
5:132356449:G:GA	0.09702	0.309655	0.43717	No
1:53239502:A:T	0.1667	0.321796	0.39302	No
11:68794860:C:T	0.9999	0.0758045	0.16288	No
11:69075696:C:T	0.547	1.54861e-05	0.00318	Yes
4:82632723:G:A	0.05772	0.19075	0.23735	No
5:132374758:CAAA:C	0.05353	0.333177	0.42808	No
8:86471379:T:C	0.1272	0.260769	0.25748	No
1:43908740:T:C	0.3345	0.00461958	0.00258	No
1:53239502:A:T	0.168	0.321796	0.39357	No
11:68633485:T:C	0.2398	0.120376	0.09018	No
11:68780734:T:G	0.4104	1.54832e-05	0.00329	Yes
11:68794860:C:T	1	0.0758045	0.16115	No
5:132374758:CAAA:C	0.2592	0.333177	0.42705	No
6:110441250:A:T	0.5815	0.234278	0.14217	No
8:86401549:TA:T	0.03833	0.263337	0.25551	No
1:43991375:G:C	0.2923	0.0045846	0.00256	No
1:53239502:A:T	0.7101	0.321796	0.39182	No
11:68442250:T:C	0.1046	0.109438	0.09003	No
11:68780734:T:G	0.3893	1.54832e-05	0.00332	Yes
11:68929505:A:G	1	0.0699944	0.15282	No
5:132374758:CAAA:C	0.03259	0.333177	0.42771	No
6:110441250:A:T	0.5385	0.234278	0.14161	No
8:86522641:T:A	0.03296	0.249376	0.26737	No
10:45577640:C:CTTGATT	0.0133	0.0662277	0.07166	No
10:59707424:G:T	0.3795	0.225989	0.1448	No
11:61837743:A:G	0.1563	0.132033	0.28636	No
11:68794860:C:T	0.9999	0.0758045	0.16375	No
5:132360482:A:T	0.06411	0.318641	0.44187	No
6:110441250:A:T	0.5295	0.234278	0.14145	No
6:110438805:A:G	0.6677	0.234829	0.14173	No
5:132356449:G:GA	0.04328	0.309655	0.43549	No
6:110438805:A:G	0.5937	0.234829	0.14443	No
10:45469105:A:G	0.01178	0.0671253	0.07179	No
11:61779596:G:A	0.3162	0.171721	0.10501	No
11:68794860:C:T	0.9964	0.0758045	0.16197	No
5:132360482:A:T	0.03473	0.318641	0.43979	No
6:110438805:A:G	0.6078	0.234829	0.14207	No
5:132374758:CAAA:C	0.03254	0.333177	0.425	No
1:53239502:A:T	0.5163	0.321796	0.39304	No
11:68794860:C:T	0.9964	0.0758045	0.16386	No
11:69075696:C:T	0.825	1.54861e-05	0.00365	Yes
4:82631211:C:T	0.1221	0.191623	0.23558	No
5:132374758:CAAA:C	0.05031	0.333177	0.42571	No
8:86522641:T:A	0.08977	0.249376	0.26564	No
5:132374758:CAAA:C	0.05495	0.333177	0.43242	No
6:110438805:A:G	0.6043	0.234829	0.13604	No
1:55039974:G:T	0.9784	0.0162554	0.04033	No
14:63767111:C:CT	0.07471	0.167777	0.11643	No
19:8207262:C:G	0.2651	0.496201	0.38872	No
19:8240811:C:A	0.4854	0.000975746	0.00386	No
4:47543124:C:A	0.3016	0.176182	0.17816	No
2:135671796:T:C	0.1192	0.36096	0.43452	No
5:132369824:G:A	0.9993	0.00243237	0.00183	No
5:132401338:C:T	0.07711	0.333995	0.45262	No
6:14131013:A:T	0.998	0.209524	0.3043	No
12:124827879:G:C	0.9726	0.154061	0.16074	No
16:81206896:T:C	0.8562	0.151082	0.12712	No
16:81226830:A:C	0.4643	0.354457	0.28783	No
12:124827879:G:C	0.3423	0.154061	0.16065	No
16:81206896:T:C	0.5499	0.151082	0.12704	No
16:81226830:A:C	0.2414	0.354457	0.28823	No
16:81225382:T:C	0.08191	0.493102	0.4036	No
10:4991822:ATTAC:A	0.9993	0.00977724	0.01719	No
4:68647219:T:A	0.9135	0.000728118	0.01566	Yes
4:68654157:G:A	0.9991	0.0193446	0.02938	No
11:61820833:A:G	0.1301	0.340832	0.42426	No
10:133339612:A:G	0.5347	0.0114601	0.02761	No
10:133383832:A:T	0.2549	0.0852192	0.09371	No
22:50246903:G:A	0.9666	0.0187721	0.01345	No
7:150845623:G:A	0.4604	0.344936	0.37536	No
7:150856517:C:T	0.4406	0.259709	0.27868	No
7:150866216:T:C	0.2525	0.114948	0.10676	No
10:100315722:G:A	0.9956	0.185156	0.11353	No
4:158708662:A:C	0.225	0.26408	0.21312	No
10:95081775:A:T	0.09264	0.238747	0.23409	No
2:26436678:G:C	0.3107	0.000170389	0.00276	Yes
2:219104701:A:AC	0.6647	0.00725774	0.03386	No
1:46899620:G:A	0.1292	0.128835	0.14416	No
14:73566890:A:G	0.8031	0.429684	0.49474	No
12:21178615:T:C	0.9998	0.159006	0.22264	No
12:21197755:T:G	0.5864	0.237364	0.15135	No
12:21178615:T:C	0.9996	0.159006	0.22181	No
12:21191379:GA:G	0.6824	0.236742	0.1525	No
12:21178615:T:C	0.9288	0.159006	0.22212	No
12:21191379:GA:G	0.5149	0.236742	0.1522	No
19:15868544:G:GAGAA	0.3163	0.284305	0.20531	No
4:68212490:G:T	0.2647	0.0012395	0.01981	Yes
4:68654157:G:A	0.7937	0.0193446	0.03232	No
10:95059456:G:T	0.07746	0.288291	0.25611	No
15:76184020:G:A	0.1945	0.094176	0.14256	No
16:75114533:G:A	0.6915	0.0122359	0.03446	No
2:73631838:T:C	0.3399	0.222565	0.18086	No
2:73641609:C:T	0.3344	0.00111493	0.01848	Yes
2:210675783:C:A	0.9431	0.317146	0.35234	No
7:99735355:A:T	0.3484	0.034093	0.07686	No
7:99735407:G:A	0.2415	0.0043842	0.02042	No
16:58743192:A:G	0.04839	0.0815874	0.06025	No
22:23955008:G:T	0.4665	0.422458	0.40258	No
22:23956518:GCTT:G	0.316	0.0623775	0.05705	No
9:128823529:C:G	0.1274	0.287003	0.22475	No
1:46948114:C:A	0.1217	0.216533	0.25589	No
10:94937146:G:A	0.0221	0.0659223	0.05412	No
1:75726897:C:T	0.0529	0.304282	0.27075	No
1:75726897:C:T	0.05109	0.304282	0.27093	No
14:63767111:C:CT	0.1892	0.167777	0.11754	No
1:151953981:C:T	0.09255	0.313478	0.2722	No
10:124398057:A:G	0.9971	3.09674e-05	0.00346	Yes
10:124419792:C:A	0.2857	0.0471216	0.12166	No
10:59707424:G:T	0.1462	0.225989	0.14343	No
3:45965111:C:G	0.4434	0.000123904	0.0086	Yes
16:58805468:T:G	0.05486	0.0826098	0.06094	No
22:23924860:C:T	0.8369	0.41016	0.36658	No
22:23960030:A:AC	0.9962	0.0700968	0.07647	No
9:128836234:T:TTTCC	0.1146	0.289892	0.2298	No
4:22815619:A:G	0.4998	0.146746	0.16691	No
4:23134756:G:C	0.9509	7.75194e-05	0.01358	Yes
16:28543840:C:T	0.9989	0.00991326	0.01404	No
16:28608999:G:A	0.9995	0.112419	0.08413	No
16:28623543:TC:T	0.9785	0.00683086	0.02381	No
16:28746140:T:A	0.9073	0.00631103	0.01344	No
16:28893035:C:CA	0.06769	0.00894429	0.015	No
16:28913023:C:T	0.5674	0.00452783	0.01297	No
2:219163470:A:T	0.9467	0.000216812	0.02916	Yes
20:5082234:TTCTCTCTCTC:T	0.04655	0.487797	0.41657	No
5:139379813:C:T	0.5745	0.0297226	0.02715	No
X:2925098:T:C	0.9997	0.406237	0.42113	No
11:67647174:A:C	0.1829	0.174518	0.08413	No
14:52457102:T:C	0.9967	0.0289114	0.04749	No
14:52514929:T:G	0.9967	0.00271049	0.00411	No
14:52514946:G:C	0.8445	0.0316373	0.0341	No
14:52515626:TTCTTC:T	0.04243	0.0678815	0.04168	No
2:73323172:C:T	0.2136	0.00108416	0.01893	Yes
22:36428955:T:C	0.9995	0.390519	0.48477	No
22:36504139:G:C	0.9995	0.0021525	0.00164	No
6:25828600:G:A	0.2123	0.279898	0.40214	No
10:98355696:C:G	0.3363	1.5489e-05	0.00269	Yes
10:98385025:C:T	0.9996	0.297425	0.28945	No
10:98391509:A:G	0.9603	0.351262	0.44439	No
10:98417240:A:G	0.7053	0.329641	0.34259	No
11:65376421:G:A	0.9958	0.034699	0.06387	No
2:27508073:T:C	0.9949	0.408338	0.37317	No
2:27508073:T:C	0.9915	0.408338	0.37981	No
2:27508073:T:C	0.9559	0.408338	0.38388	No
1:151945688:C:A	0.08051	0.313387	0.27736	No
14:73573432:G:A	0.9964	0.0323876	0.00787	No
14:73585423:AC:A	0.6141	0.047853	0.05924	No
16:2251268:C:T	0.3694	0.165544	0.19515	No
16:20434001:G:C	0.04494	0.0736443	0.12348	No
16:20463115:C:T	0.9998	0.183743	0.17643	No
16:20481621:G:A	0.4534	0.0402615	0.0304	No
16:20903683:C:T	0.2326	0.0293461	0.03948	No
10:133339612:A:G	0.552	0.0114601	0.02755	No
10:133382836:G:GT	0.4294	0.0858575	0.09314	No
10:133404452:G:A	0.3307	0.329477	0.3269	No
2:200328343:T:A	0.7921	0.00747933	0.01225	No
7:150805818:C:G	0.1213	0.176523	0.1197	No
7:150827593:T:C	0.5188	0.35161	0.43463	No
7:150851510:G:A	1	0.147819	0.17669	No
7:150864409:C:T	0.6008	0.0820937	0.06738	No
22:19959946:C:T	0.3171	0.457124	0.49601	No
22:19959946:C:T	0.9971	0.457124	0.48372	No
22:19959946:C:T	0.9748	0.457124	0.49206	No
2:233693319:A:G	0.2153	0.341624	0.49407	No
X:2947255:G:T	0.9983	0.433439	0.48404	No
11:63147237:T:G	0.05279	0.063534	0.01864	No
2:31953454:A:AT	0.9256	0.451927	0.47256	No
2:32235279:A:G	0.5767	0.370591	0.31958	No
10:98382311:A:G	0.4429	0.288029	0.27981	No
10:98388301:T:C	0.2815	0.351407	0.42009	No
10:98417240:A:G	0.3515	0.329641	0.3175	No
2:73627267:C:G	0.9385	0.222554	0.19452	No
4:68625465:G:T	0.9983	0.322151	0.31998	No
12:21190899:A:C	0.5208	0.159045	0.22815	No
12:21191379:GA:G	0.5928	0.236742	0.14619	No
4:68625465:G:T	1	0.322151	0.43489	No
16:28839845:A:G	0.3847	0.00224292	0.00782	No
16:28273725:C:T	0.3299	0.00524882	0.01184	No
X:2944680:T:C	0.8371	0.299262	0.31344	No
1:75729356:T:C	0.06812	0.332824	0.26211	No
12:21177057:C:T	0.09515	0.159071	0.09819	No
19:47867225:C:CT	0.1087	0.159342	0.16767	No
14:73505831:T:C	0.5682	0.480109	0.40707	No
15:76184020:G:A	0.1429	0.094176	0.14195	No
16:75114533:G:A	0.5292	0.0122359	0.03375	No
2:73628380:G:T	0.5489	0.220248	0.17753	No
3:196215209:T:TG	0.9988	0.42036	0.43278	No
19:47866471:ATTT:A	0.1882	0.159151	0.14465	No
3:196242315:G:A	0.3341	0.13511	0.15819	No
6:25856653:T:C	0.1907	0.226603	0.21671	No
3:66369532:C:T	0.6134	0.449831	0.48266	No
1:55039974:G:T	0.9671	0.0162554	0.04261	No
11:61776489:T:C	0.08073	0.367439	0.4271	No
8:9329732:A:G	0.2416	0.098764	0.18467	No
12:21190952:A:G	0.8111	0.13737	0.20934	No
14:73505831:T:C	0.5992	0.480109	0.41179	No
14:73566890:A:G	0.935	0.429684	0.49496	No
14:73717836:A:C	0.1779	0.253907	0.41896	No
19:47857434:T:A	0.3067	0.159906	0.17057	No
2:233718962:T:G	0.6687	0.0866347	0.04884	No
X:7113024:G:A	0.2066	0.410294	0.44736	No
19:47858980:C:T	0.539	0.160348	0.16976	No
19:47961868:G:A	0.2324	0.285765	0.30736	No
X:7049970:A:G	0.2673	0.411078	0.44721	No
16:68387873:A:G	0.08	0.289423	0.30344	No
1:151965019:G:GAAAAA	0.05365	0.327447	0.27029	No
1:46845206:G:C	0.4701	0.131652	0.15527	No
14:73566890:A:G	0.9991	0.429684	0.49018	No
14:73573637:T:C	0.749	0.285916	0.27901	No
16:16029602:A:T	0.1706	0.394822	0.46669	No
6:4106136:G:A	0.2002	0.301392	0.2854	No
16:16029602:A:T	0.2541	0.394822	0.46284	No
1:55039974:G:T	0.9872	0.0162554	0.04181	No
17:4789345:G:T	0.7591	0.00428886	0.04069	No
16:89624976:C:G	0.1586	0.499597	0.40011	No
2:135381057:A:G	0.2224	0.37614	0.43585	No
4:88111527:T:C	0.2631	0.413298	0.47875	No
4:88117930:A:G	0.2163	0.108216	0.06934	No
1:156344361:A:G	0.3117	0.0994827	0.11024	No
10:94971838:C:CA	0.02357	0.0674463	0.05377	No
12:21178615:T:C	0.8745	0.159006	0.22275	No
12:21191379:GA:G	0.6773	0.236742	0.152	No
19:47867399:A:AAAAC	0.1006	0.161782	0.17296	No
7:99622460:A:C	0.8667	0.0684974	0.05713	No
7:99660737:C:T	0.2225	0.006335	0.01522	No
7:99735355:A:T	0.3169	0.034093	0.05459	No
1:88975121:G:A	0.1189	0.494667	0.46	No
11:18291090:C:T	0.1937	0.461572	0.495	No
7:95324583:G:A	0.7734	0.479057	0.33916	No
14:73573432:G:A	0.9836	0.0323876	0.00787	No
6:4109359:C:A	0.05499	0.30604	0.26624	No
4:88125050:C:T	0.1711	0.109823	0.08021	No
14:73573432:G:A	0.9997	0.0323876	0.0078	No
14:73585423:AC:A	0.5519	0.047853	0.05932	No
14:72949868:C:G	0.6566	0.00690531	0.025	No
14:73280395:G:GT	1	0.038054	0.0902	No
14:73505585:A:G	0.5712	0.48051	0.4196	No
14:73526665:C:T	1	0.223695	0.27532	No
14:73566890:A:G	1	0.429684	0.49783	No
14:73587140:AAC:A	1	0.486961	0.43952	No
14:73769913:TG:T	0.5139	0.138898	0.14286	No
6:25785707:G:A	0.1221	0.434828	0.33256	No
12:21178615:T:C	0.5514	0.159006	0.24502	No
12:21191379:GA:G	0.4885	0.236742	0.13425	No
12:21178615:T:C	0.9394	0.159006	0.25145	No
12:21197755:T:G	0.5616	0.237364	0.13171	No
18:50827411:C:T	0.3445	0.146535	0.1794	No
5:35980373:C:T	0.1221	0.146387	0.0765	No
2:233693556:A:C	0.415	0.341266	0.4973	No
8:144051778:C:A	0.9382	0.000186538	0.00854	Yes
8:144062998:C:T	0.1896	0.0743849	0.06806	No
8:144064032:G:A	0.4706	0.0220092	0.03158	No
8:144352727:G:A	0.2774	0.000340863	0.00442	Yes
16:20546668:T:A	0.198	0.0259895	0.02119	No
16:20556566:C:T	0.5157	0.00329813	0.01155	No
16:20559339:T:C	0.2376	0.028078	0.02444	No
16:20569806:AT:A	0.3766	0.0035208	0.02156	No
16:89631217:C:T	0.4766	0.460695	0.41368	No
9:133670195:A:G	0.507	0.499317	0.49472	No
9:133702971:T:TC	0.9995	0	0.00229	Yes
3:11002663:T:C	0.5518	0.0188805	0.04022	No
2:219163470:A:T	0.9997	0.000216812	0.02917	Yes
5:139373758:GCA:G	0.471	0.0319818	0.02762	No
22:24520387:C:A	0.9981	0.000340673	0.00296	No
2:73641201:A:G	0.3441	0.222763	0.18799	No
2:73641609:C:T	0.1945	0.00111493	0.01818	Yes
3:51988821:C:T	0.3379	0.0040415	0.00256	No
3:50694546:C:T	0.416	0.00224569	0.00248	No
3:50694546:C:T	0.2069	0.00224569	0.00248	No
12:21178615:T:C	0.5106	0.159006	0.22184	No
2:233760498:G:A	1	0.00126959	0.04972	Yes
2:233764076:T:G	0.25	0.32064	0.42192	No
2:233767472:A:G	0.2306	0.0565176	0.0443	No
X:106034370:C:A	0.3331	0.114366	0.08183	No
16:71605515:A:G	0.8334	0.497081	0.46558	No
22:30416033:G:A	0.9999	7.7421e-05	0.01549	Yes
3:51988821:C:T	0.275	0.0040415	0.00252	No
4:68667503:A:T	0.2015	0.476594	0.46857	No
4:69444268:G:C	0.999	0.0742789	0.08472	No
9:133636606:C:T	0.9965	0.0039342	0.04511	Yes
22:50215083:C:T	0.1317	0.0192206	0.01288	No
8:18415025:C:T	0.2604	0.226281	0.25284	No
12:239710:T:C	0.6279	0.338387	0.29304	No
2:27529596:G:A	0.5133	0.405985	0.40322	No
5:34997284:G:A	0.3619	0.22968	0.23557	No
5:35019942:C:G	0.9981	0.0045218	0.0098	No
5:35026132:T:C	0.0625	0.001688	0.0017	No
5:35037010:C:T	0.9981	0.0848922	0.10577	No
5:35043577:G:T	0.955	0.0128575	0.01362	No
5:35044060:G:T	0.6182	0.305645	0.33297	No
5:14875759:G:A	0.1334	0.468582	0.43631	No
2:64997954:G:GC	0.992	0.421481	0.41674	No
4:9996816:C:T	0.2683	0.244648	0.26663	No
1:46429969:A:G	0.514	0.207018	0.28283	No
12:121848830:C:T	0.1148	0.131237	0.23568	No
X:53432321:C:T	0.9958	0.000336727	0.04186	Yes
1:182817212:C:T	0.3306	0.00653635	0.00073	No
1:182851108:A:G	0.5024	0.004692	0.00128	No
12:101766121:AG:A	0.9797	0	0.00524	Yes
14:94378610:C:T	0.8104	0.0210037	0.0231	No
4:177436152:C:G	0.3404	7.74234e-05	0.00668	Yes
4:177442224:G:A	1	0.343837	0.41413	No
4:177502080:T:C	0.6742	0.0109231	0.03878	No
6:167215617:G:A	0.1295	0.228553	0.27427	No
6:167294271:C:T	1	0.106447	0.1579	No
6:167305403:G:A	1	0.203282	0.26425	No
15:45359856:G:C	0.05418	0.375484	0.4116	No
16:16029602:A:T	0.1967	0.394822	0.46241	No
16:89613460:CCTCTCTCCCTCCTG:C	1	0.42868	0.43262	No
16:89626072:C:G	0.1057	0.00297379	0.03087	Yes
16:89637243:G:A	0.7074	0.000201351	0.00921	Yes
16:89637957:G:C	1	0.232344	0.31517	No
12:21178615:T:C	0.4934	0.159006	0.33805	No
5:135851642:C:T	0.06427	0.198379	0.19219	No
5:135871459:A:G	0.9962	0.00136303	0.02634	Yes
11:2183496:T:C	0.2593	0.240691	0.20273	No
11:2202429:C:A	0.5014	0.00807652	0.00755	No
14:54892935:C:T	0.1584	0.110523	0.11029	No
6:25884436:A:C	0.1419	0.283875	0.22079	No
1:151886574:G:A	0.0834	0.400629	0.37064	No
1:6287738:T:TA	0.9947	0.0242518	0.05971	No
12:121869674:A:G	0.1538	0.131936	0.23269	No
16:20546668:T:A	0.1588	0.0259895	0.02022	No
16:20671724:T:C	0.3076	0.00340747	0.01121	No
16:20714379:G:T	0.5356	0.00176574	0.02006	Yes
3:183072854:C:T	0.2087	0.238246	0.23554	No
11:61813896:A:G	0.04443	0.300522	0.39563	No
15:58386313:C:T	0.997	0.285823	0.33159	No
15:58431227:A:G	0.4067	0.220177	0.28361	No
15:58563549:C:T	0.997	0.00363935	0.01265	No
2:27508073:T:C	0.9633	0.408338	0.37364	No
1:62506471:CT:C	0.0344	0.340161	0.26642	No
11:61803910:G:A	0.3733	0.300344	0.40393	No
19:54173495:T:C	0.5565	0.434816	0.38991	No
11:116752497:TA:T	0.5991	0.149594	0.17333	No
11:61839211:G:A	0.09101	0.347356	0.42484	No
17:4968277:G:A	0.4619	0.00436708	0.03518	No
19:8236164:C:T	1	0.303794	0.26698	No
19:8240811:C:A	0.5611	0.000975746	0.00331	No
19:8235039:A:G	0.8095	0.162011	0.14622	No
22:50532837:T:C	0.8371	0.330735	0.28962	No
6:16289677:G:GTC	0.2182	0.396574	0.49767	No
12:21190899:A:C	0.4318	0.159045	0.22213	No
1:241550102:C:T	0.9995	0.247827	0.21774	No
2:134875411:C:T	0.1366	0.431815	0.43847	No
11:65376421:G:A	0.9962	0.034699	0.06393	No
16:68322284:A:C	0.175	0.293021	0.30906	No
X:154010239:C:T	0.9984	0	0.00064	Yes
X:155251151:C:T	0.7302		0.21235
22:50246903:G:A	0.6367	0.0187721	0.01343	No
8:18415025:C:T	0.3723	0.226281	0.2526	No
8:18420993:G:C	0.7165	0.0243865	0.01175	No
3:51988821:C:T	0.3914	0.0040415	0.00252	No
9:127715489:G:A	0.8892	0.474793	0.38364	No
6:149618465:G:A	0.01366	0.353823	0.39132	No
11:61806212:T:C	0.2876	0.33555	0.42187	No
12:120674008:C:T	0.7036	0.0287711	0.04903	No
12:120738280:G:A	0.4036	0.259645	0.27583	No
1:219290525:C:G	0.08977	0.118322	0.09552	No
12:120737875:C:T	0.9995	0.0441582	0.06442	No
12:120738280:G:A	0.6915	0.259645	0.27496	No
16:89069386:GTGA:G	0.7979	0.00275945	0.01966	No
16:89100580:G:A	0.09438	0.0441773	0.1153	No
16:89116530:G:A	0.2584	0.0142184	0.13506	No
6:127494624:G:T	0.2124	0.00531157	0.00263	No
6:149836834:G:GAAAA	0.03739	0.353072	0.38184	No
11:61803876:C:G	0.3118	0.30504	0.40319	No
10:98386156:A:G	0.1443	0.351001	0.44495	No
12:101766121:AG:A	0.9955	0	0.00578	Yes
3:56815721:T:C	0.7074	0.389916	0.28644	No
4:177439657:G:T	0.5593	0.0110255	0.03833	No
4:177442224:G:A	0.1612	0.343837	0.40946	No
12:121869183:G:C	0.08733	0.132224	0.22743	No
16:58828304:T:A	0.1267	0.117996	0.08519	No
9:128889687:G:A	0.3116	0.333085	0.2578	No
16:58807642:C:T	0.07893	0.0818692	0.06016	No
4:72902905:G:T	0.5194	0.000495694	0.01672	Yes
3:30717464:C:T	0.9952	0.435858	0.47862	No
12:21190952:A:G	0.4497	0.13737	0.20834	No
2:233760498:G:A	1	0.00126959	0.04971	Yes
2:233763993:G:T	0.25	0.320211	0.42194	No
2:233767472:A:G	0.1905	0.0565176	0.04429	No
8:9327636:T:C	0.2968	0.098913	0.18496	No
1:55039974:G:T	0.9713	0.0162554	0.0427	No
19:11077488:T:C	0.04146	0.115091	0.12223	No
1:21564139:G:A	0.9952	0.0014095	0.01861	Yes
11:68128850:A:T	0.6803	0.475824	0.46123	No
16:16029602:A:T	0.2295	0.394822	0.46403	No
16:89616432:G:T	0.02429	0.006108	0.03049	No
16:89706169:C:T	0.3317	0.000201294	0.00904	Yes
2:219163470:A:T	0.9809	0.000216812	0.02915	Yes
3:56815721:T:C	0.9987	0.389916	0.28582	No
8:58485902:G:A	0.2409	0.343798	0.39507	No
2:70261338:C:T	1	0.14962	0.05561	No
6:31365326:A:G	0.1246	0.0577078	0.06179	No
4:99185386:C:T	0.6619	0.0158782	0.00313	No
4:99280228:C:A	0.5948	0.000248008	0.00603	Yes
20:46608139:T:C	0.2899	0.201522	0.19237	No
16:81098888:C:T	0.08625	0.143394	0.21341	No
2:210675783:C:A	0.9953	0.317146	0.34941	No
3:126186493:ACCTGACCCTGAC:A	0.1945	0.431019	0.40586	No
8:9326721:G:A	0.181	0.088199	0.17103	No
9:6533092:C:G	0.4209	0.000588454	0.01003	Yes
9:6554781:C:A	0.8061	0.00527962	0.04305	No
11:65376421:G:A	0.9969	0.034699	0.06393	No
12:120979185:A:G	0.5199	0.330784	0.41251	No
12:246676:C:T	0.8005	0.450017	0.43821	No
1:18872954:G:T	0.9879	0.0251185	0.04436	No
8:143556241:G:T	0.2031	0.00057311	0.00542	No
8:143606566:C:G	1	0.463142	0.48722	No
8:143608094:C:T	1	0.0028029	0.01558	No
14:21035047:G:C	0.1688	0.0122684	0.11925	No
14:94325264:T:A	0.1364	0.211995	0.21128	No
5:115735959:T:C	0.613	0.249465	0.27028	No
4:88313557:T:C	0.3005	0.464706	0.44208	No
9:130416055:G:A	0.9256	0.452947	0.41599	No
9:130461544:C:T	0.7362	0.00963325	0.01991	No
4:88306571:G:GT	0.2007	0.454898	0.36447	No
16:68303895:T:A	0.2977	0.276505	0.30569	No
22:37011068:G:C	0.9999	0.035576	0.09585	No
5:36225144:C:T	0.1505	0.399063	0.43356	No
16:89102876:G:A	0.2141	0.0366061	0.11649	No
16:89114287:C:T	0.9988	0.145675	0.12003	No
16:89114604:G:A	0.3279	0.0143693	0.13452	No
16:89248053:A:G	0.9522	0.0111907	0.02318	No
2:190316801:T:C	0.1593	0.401184	0.36676	No
10:124398057:A:G	0.9999	3.09674e-05	0.00346	Yes
6:131577068:T:C	0.4327	0.161807	0.2337	No
3:124730559:A:G	0.2378	0.000139427	0.01093	Yes
3:124755032:AG:A	0.08187	0.170582	0.20903	No
7:33041902:A:G	0.87	0.288495	0.29237	No
10:100315722:G:A	0.9995	0.185156	0.11351	No
12:102860504:C:CA	0.1624	0.398224	0.39782	No
22:18918421:A:G	1	0.00186966	0.00383	No
22:18918451:C:T	1	0.0906289	0.04151	No
22:18918465:G:A	1	0.251214	0.21265	No
22:18922842:G:T	0.5123		0.00611
22:18925068:C:T	1	0.120968	0.01331	No
22:18949328:T:C	0.5652	0.0100985	0.01429	No
22:18959459:T:C	0.5574	0.21425	0.3446	No
22:18977306:T:C	1	9.29167e-05	0.00397	Yes
22:19082627:G:C	0.3792	0.00382697	0.01944	No
2:27508073:T:C	0.9295	0.408338	0.37311	No
10:93601207:A:C	0.8118	0.386481	0.34785	No
18:31589250:G:GA	0.09047	0.384377	0.27975	No
4:73787556:G:A	0.1936	0.00161041	0.02038	Yes
10:63292782:C:T	0.07367	0.425671	0.37413	No
3:56815721:T:C	0.9756	0.389916	0.28173	No
16:20477825:T:C	0.3296	0.00207488	0.02037	No
16:20556566:C:T	0.3207	0.00329813	0.01153	No
1:119706705:G:A	0.161	0.0272691	0.02468	No
1:119712503:A:G	0.4054	0.307685	0.31708	No
2:210675783:C:A	0.2167	0.317146	0.34944	No
2:27526125:AT:A	0.1446	0.397609	0.37788	No
7:56023185:C:G	0.1792	0.243033	0.17561	No
7:66770240:T:G	0.7841	1.54856e-05	0.00162	Yes
5:40641849:G:T	0.09931	0.0746758	0.13763	No
22:50533277:A:T	0.1623	0.21478	0.1628	No
7:48089774:C:G	0.149	0.447882	0.4466	No
22:50572359:T:A	0.4778	0.23563	0.16332	No
22:50623176:G:T	0.5248	0.000418164	0.00601	Yes
12:95980603:C:A	0.9988	0.000913794	0.00369	No
12:95984993:C:T	0.6549	0.430593	0.3662	No
12:95993843:A:G	0.5732	0.405675	0.43653	No
2:134968093:C:T	0.06542	0.203193	0.24328	No
12:56473178:C:T	0.958	0.178824	0.19597	No
2:27522897:GT:G	0.147	0.482486	0.44753	No
8:73961434:C:T	0.1028	0.283341	0.29498	No
4:73646563:G:A	0.1941	0.000619579	0.01612	Yes
4:88308185:G:A	0.3324	0.470046	0.47148	No
11:92975544:C:G	0.9953	0.27945	0.36021	No
12:178306:TGA:T	0.2869	0.335974	0.30843	No
12:181476:C:G	0.7134	0.00261748	0.0108	No
12:211029:AC:A	0.541	0.482335	0.46609	No
12:300510:A:G	0.9989	4.64569e-05	0.00093	Yes
5:79034807:C:T	0.9993	0.497859	0.47378	No
5:79049759:A:G	0.9993	0.358002	0.31671	No
6:42947257:T:TA	0.1588	0.463624	0.46612	No
2:27508073:T:C	0.9972	0.408338	0.37311	No
10:102727625:C:T	0.9908	0.163713	0.21773	No
15:76199996:T:C	0.09037	0.0928474	0.14205	No
5:79031936:C:A	0.2058	0.291587	0.27764	No
5:79041402:G:A	0.3451	0.494561	0.47876	No
5:79163606:G:A	0.3952	0.00429831	0.01167	No
2:27508073:T:C	0.9679	0.408338	0.37317	No
16:71605515:A:G	0.9994	0.497081	0.46553	No
6:111124356:A:AT	0.05051	0.15086	0.09702	No
15:84956404:C:CCCTT	0.06904	0.0639856	0.08899	No
2:27508073:T:C	0.9312	0.408338	0.37309	No
1:97291353:C:T	1	1.55096e-05	0.00613	Yes
1:97450058:C:T	1	0.00506411	0.02872	No
1:97736605:G:C	0.8239	0.119676	0.20076	No
15:84937471:C:T	0.2143	0.361916	0.36673	No
15:84945067:G:A	1	0.213362	0.16008	No
19:48797174:G:A	0.07946	0.04792	0.05327	No
15:74735539:C:T	0.9988	0.243387	0.25371	No
15:74739181:TC:T	0.2216	7.7529e-05	0.00971	Yes
7:17244953:T:C	0.4238	0.37419	0.30225	No
6:149770776:A:G	0.009399	0.361628	0.38179	No
8:9175136:A:G	0.87	0.188145	0.35884	No
11:62306508:C:G	0.05188	0.110975	0.06223	No
14:104104717:C:G	0.3649	0.126886	0.12515	No
14:104118658:T:C	0.998	0.112996	0.05342	No
1:75701161:C:G	0.02921	0.303767	0.26818	No
8:144169803:C:T	0.2082	0.0038607	0.03363	No
1:75702239:T:C	0.2311	0.300251	0.25216	No
1:241550102:C:T	0.9947	0.247827	0.21896	No
16:58805468:T:G	0.06888	0.0826098	0.06015	No
6:25818527:G:A	0.07393	0.22921	0.22969	No
2:233755940:ATC:A	0.1832	0.32072	0.40301	No
10:59709332:C:T	0.2689	0.224861	0.1447	No
6:160122116:C:T	0.6485	0.0759523	0.0565	No
6:160139848:CATG:C	0.5445	0.183014	0.15877	No
10:94936798:C:G	0.02779	0.0659044	0.05345	No
12:21178615:T:C	0.5322	0.159006	0.22184	No
14:73629648:A:AT	0.5204	0.225466	0.26634	No
19:35800075:C:T	0.9858	0.0503904	0.01051	No
19:35811961:C:A	0.9967	0.000325148	0.01134	Yes
19:35812762:G:C	0.9967	0.168738	0.16502	No
8:143428466:A:T	0.3653	0.000759737	0.00493	No
8:143606566:C:G	0.3962	0.463142	0.48931	No
8:143608094:C:T	0.9978	0.0028029	0.01528	No
12:21247021:G:A	0.3557	0.168435	0.2376	No
17:75970473:T:G	0.05108	0.0502728	0.03731	No
1:171352260:T:A	0.05671	0.314753	0.28552	No
10:59708831:G:T	0.3117	0.225956	0.14516	No
6:160122116:C:T	0.6214	0.0759523	0.05637	No
6:160143444:C:G	0.6508	0.177459	0.15874	No
2:233759924:C:T	0.2425	0.320642	0.422	No
2:233760498:G:A	0.9981	0.00126959	0.04972	Yes
2:233760498:G:A	1	0.00126959	0.04971	Yes
2:233764076:T:G	0.2435	0.32064	0.42194	No
2:31585905:T:A	0.9986	0.4366	0.39459	No
2:31757742:C:G	0.9417	0.0328751	0.01813	No
4:68654157:G:A	0.9997	0.0193446	0.03115	No
8:125478730:A:T	0.1138	0.465598	0.46603	No
2:31585905:T:A	0.9977	0.4366	0.39297	No
2:32290268:C:T	0.3657	0.0288527	0.01707	No
16:20465571:G:A	0.9999	0.0254313	0.04772	No
16:20481629:T:TTAGA	0.4916	0.0294784	0.02333	No
2:233760498:G:A	0.9997	0.00126959	0.04971	Yes
2:233764663:C:T	0.2444	0.32053	0.42194	No
2:233764942:G:C	0.05979	0.0599665	0.04734	No
2:233760498:G:A	0.9996	0.00126959	0.04971	Yes
2:233764076:T:G	0.247	0.32064	0.42194	No
2:233764942:G:C	0.06002	0.0599665	0.04734	No
10:94960088:G:T	0.3103	0.193357	0.17848	No
2:73627267:C:G	0.2806	0.222554	0.1801	No
2:135851076:G:A	0.4026	0.361327	0.43108	No
12:21178615:T:C	0.5661	0.159006	0.22202	No
4:68672197:T:C	0.2001	0.477979	0.46017	No
15:75053475:G:A	0.391	0.0014758	0.01113	No
18:36191480:G:A	0.1522	0.0450505	0.09904	No
2:200620393:G:A	0.1707	0.333608	0.41098	No
12:111469627:A:AC	0.2004	0.497784	0.42577	No
16:87782697:C:G	0.9976	0.475416	0.4288	No
16:87843206:T:C	0.1238	0.26616	0.21502	No
1:75726897:C:T	0.04286	0.304282	0.26928	No
10:5214017:ATATAT:A	0.01983	0.146907	0.11957	No
10:98355696:C:G	0.4591	1.5489e-05	0.00297	Yes
10:98382311:A:G	0.4343	0.288029	0.27957	No
10:98391548:A:G	0.7888	0.351377	0.4174	No
10:98422528:T:C	0.2012	0.236789	0.20735	No
11:65376421:G:A	0.9955	0.034699	0.05773	No
5:34997284:G:A	0.3121	0.22968	0.21311	No
5:35037010:C:T	1	0.0848922	0.08659	No
2:73631838:T:C	0.2894	0.222565	0.35234	No
2:6887157:G:A	0.9948	6.19502e-05	0.00302	Yes
16:28608921:A:G	0.987	0.0519112	0.05284	No
8:18415125:T:C	0.2145	0.22527	0.27812	No
19:13715329:C:CA	0.6248	0.00179491	0.00774	No
19:13761717:C:CA	0.4095	0.448882	0.44126	No
19:13768447:G:A	0.5768	0.00117731	0.00976	No
19:13768530:G:A	0.9998	0.0302674	0.05294	No
12:21215863:T:A	0.5641	0.168531	0.28729	No
16:58800315:G:A	0.06136	0.0821243	0.06509	No
16:68283733:G:A	0.1955	0.274758	0.29709	No
16:28543840:C:T	0.9998	0.00991326	0.01118	No
16:28608921:A:G	0.9998	0.0519112	0.05613	No
16:28610136:T:A	0.09635	0.0213041	0.0102	No
16:28623543:TC:T	0.9998	0.00683086	0.0255	No
16:28746140:T:A	0.8603	0.00631103	0.01455	No
16:28913023:C:T	0.9998	0.00452783	0.01383	No
22:19959799:TCCCCCATGGCTCTTGGCCGTTGGGGCCCAGTTGGCCGCAGAGCCTTTGGCCTTGAGCACTTCCCCAG:T	0.6753	0.211214	0.25008	No
22:19962740:G:T	0.7616	0.00142459	0.05808	Yes
22:19963748:G:A	0.3176	0.48113	0.44799	No
9:133636606:C:T	0.9609	0.0039342	0.04413	Yes
22:19962740:G:T	0.8263	0.00142459	0.0541	Yes
22:19963748:G:A	0.5625	0.48113	0.48714	No
10:59709780:T:C	0.5856	0.22462	0.1484	No
6:160247009:C:T	0.05487	0.225183	0.1406	No
6:160248049:A:G	0.2511	0.098278	0.0452	No
6:25808859:C:T	0.04843	0.451776	0.35096	No
4:68654157:G:A	0.6696	0.0193446	0.0295	No
6:25816988:T:C	0.08109	0.45233	0.33397	No
19:12398722:C:A	0.731	0.217469	0.23973	No
2:102723774:C:A	0.4287	0.00639656	0.02488	No
4:68667503:A:T	0.3608	0.476594	0.46164	No
4:69480762:G:A	1	0.000340737	0.01436	Yes
4:69493442:T:C	0.06912	0.246133	0.21627	No
7:138116698:C:T	0.3132	0.205874	0.19532	No
8:9320758:A:T	0.4444	0.107589	0.19272	No
X:2944680:T:C	0.9556	0.299262	0.33648	No
8:144709949:C:CA	0.3039	0.00412562	0.02822	No
1:151951443:C:T	0.08942	0.313559	0.27913	No
2:210238721:G:T	0.7042	0.340445	0.33446	No
16:28608921:A:G	0.9982	0.0519112	0.05354	No
16:29196618:G:T	0.6911	0.101137	0.14253	No
9:133636606:C:T	0.969	0.0039342	0.04475	Yes
X:2930368:T:C	0.9948	0.362433	0.33619	No
16:28608921:A:G	0.9998	0.0519112	0.05381	No
3:45734412:C:CA	0.4156	0.101033	0.10346	No
6:160348779:C:T	0.05247	0.484641	0.49366	No
6:25808859:C:T	0.1944	0.451776	0.3495	No
2:219163470:A:T	0.9995	0.000216812	0.02915	Yes
1:46917369:A:T	0.7842	0.133114	0.15597	No
8:18222607:G:A	0.9784	0.0188817	0.0506	No
1:54607053:T:C	0.9717	0.387737	0.44032	No
6:25818360:A:G	0.07017	0.452487	0.34826	No
4:68647219:T:A	0.9967	0.000728118	0.01641	Yes
4:68654157:G:A	0.9987	0.0193446	0.02925	No
4:68671436:A:C	0.9987	0.491208	0.43719	No
7:138106136:G:A	0.3474	0.218949	0.19703	No
1:241550102:C:T	0.9999	0.247827	0.22026	No
2:142874098:GGAGA:G	0.03282	0.0469132	0.04526	No
2:143017266:G:A	0.2249	0.2114	0.24611	No
2:219314517:A:G	0.5512	0.00376312	0.04073	Yes
2:219163470:A:T	0.9454	0.000216812	0.02662	Yes
10:95059456:G:T	0.06232	0.288291	0.26375	No
6:25814852:T:G	0.1528	0.452298	0.36085	No
8:70696936:T:C	0.02903	0.495469	0.47812	No
1:46405089:C:A	0.567	0.207364	0.28487	No
9:6533092:C:G	0.3322	0.000588454	0.01019	Yes
4:68654157:G:A	0.947	0.0193446	0.0307	No
4:68671436:A:C	0.9508	0.491208	0.45107	No
12:21170338:A:G	0.06352	0.162101	0.09248	No
12:21190899:A:C	0.4855	0.159045	0.23667	No
14:73577044:C:T	0.14	0.216767	0.22957	No
15:50193267:C:T	0.1708	0.321557	0.21983	No
2:233760498:G:A	0.999	0.00126959	0.04966	Yes
2:233763993:G:T	0.2498	0.320211	0.42213	No
2:233764942:G:C	0.06125	0.0599665	0.04729	No
2:219163470:A:T	0.7769	0.000216812	0.0293	Yes
4:72902905:G:T	0.2582	0.000495694	0.01659	Yes
1:46336936:C:T	0.1291	0.326347	0.32389	No
19:12393701:T:C	0.4197	0.238305	0.31001	No
2:102722213:T:C	0.3656	0.00645731	0.02453	No
4:68647219:T:A	1	0.000728118	0.01437	Yes
4:68654157:G:A	1	0.0193446	0.02702	No
4:68671436:A:C	1	0.491208	0.43366	No
4:68832024:G:A	0.1467	0.00348837	0.00401	No
7:138116698:C:T	0.3366	0.205874	0.19292	No
11:43828334:A:G	0.1603	0.308382	0.32996	No
19:12398722:C:A	0.6697	0.217469	0.24147	No
2:102750159:A:T	0.3824	0.0027441	0.02344	No
7:138112731:A:T	0.1512	0.204746	0.18057	No
7:99760901:A:G	0.8571	0.00647319	0.02008	No
12:21190899:A:C	0.4691	0.159045	0.22474	No
14:73629648:A:AT	0.1327	0.225466	0.26876	No
10:94936798:C:G	0.03021	0.0659044	0.05337	No
12:21190899:A:C	0.563	0.159045	0.22082	No
2:216020025:G:A	0.143	0.094284	0.07046	No
5:119490095:T:C	0.02768	0.0694673	0.08027	No
1:18872954:G:T	0.9998	0.0251185	0.04523	No
1:18874480:C:G	0.9996	9.2931e-05	0.00321	Yes
16:20435714:A:C	0.1027	0.376953	0.40594	No
16:20593533:T:C	0.2006	0.00681769	0.02012	No
16:20772054:AT:A	0.3259	0.00297647	0.01143	No
6:3138265:A:G	0.9968	0.148415	0.20371	No
6:3149830:C:T	0.03491	0.0504695	0.06906	No
11:43675609:TA:T	0.08641	0.306698	0.3425	No
1:151948635:A:C	0.09683	0.313372	0.26479	No
1:46899554:G:C	0.04909	0.213704	0.23462	No
1:46899620:G:A	0.1602	0.128835	0.14813	No
3:132612461:A:T	0.1823	0.00494666	0.01884	No
3:15643959:T:G	0.881	0.0563195	0.08547	No
8:27536817:A:AGTC	0.9998	0.0609597	0.08718	No
1:151907285:G:A	0.3666	0.316015	0.27821	No
1:75742921:C:CTTTTCTTCT	0.03712	0.298673	0.26025	No
16:20465571:G:A	0.9999	0.0254313	0.04797	No
1:119783873:C:CTCCT	0.1641	0.276132	0.24364	No
1:46927091:T:C	0.07514	0.215756	0.2582	No
12:21177057:C:T	0.09412	0.159071	0.09879	No
12:21178615:T:C	0.8872	0.159006	0.22645	No
4:68488134:G:A	0.3431	0.428545	0.29592	No
4:68625465:G:T	0.9971	0.322151	0.46815	No
6:25814852:T:G	0.1647	0.452298	0.35402	No
2:27508073:T:C	0.9555	0.408338	0.37467	No
3:196215209:T:TG	0.9973	0.42036	0.45212	No
3:196278573:G:A	0.8222	0.485793	0.44346	No
6:25828826:A:G	0.2097	0.287092	0.38928	No
15:74735539:C:T	0.9246	0.243387	0.25572	No
16:20465571:G:A	0.9997	0.0254313	0.04808	No
12:21178615:T:C	0.7041	0.159006	0.22234	No
1:151953465:A:C	0.147	0.313709	0.2777	No
6:25814852:T:G	0.1123	0.452298	0.35247	No
3:196215209:T:TG	0.9996	0.42036	0.43926	No
6:25864134:C:T	0.2158	0.241128	0.22512	No
7:99735325:T:G	0.9992	0.0355557	0.06246	No
7:99735407:G:A	0.4499	0.0043842	0.0168	No
10:99780130:C:T	0.5512	0.276093	0.36405	No
10:99811603:G:A	1	0.000201326	0.00881	Yes
10:99885306:C:T	0.4659	0.0170203	0.04563	No
12:20799098:C:A	0.07824	0.35025	0.39184	No
12:20855146:T:TAATTG	0.4191	0.00475394	0.01798	No
12:20856964:AT:A	1	0.300884	0.35567	No
12:20958175:G:A	0.0498	0.00117745	0.00439	No
19:47858980:C:T	0.1744	0.160348	0.16901	No
2:233718962:T:G	0.6002	0.0866347	0.04926	No
19:47899717:G:A	0.1223	0.157312	0.20395	No
2:233760498:G:A	0.9971	0.00126959	0.0497	Yes
2:233764076:T:G	0.2493	0.32064	0.42332	No
2:233764942:G:C	0.06159	0.0599665	0.04756	No
10:99811603:G:A	0.9976	0.000201326	0.00918	Yes
12:20855146:T:TAATTG	0.8452	0.00475394	0.01767	No
12:21178615:T:C	0.9073	0.159006	0.2278	No
12:21197755:T:G	0.5428	0.237364	0.14942	No
7:91785304:T:C	0.3969	0.00749644	0.03627	No
12:21178615:T:C	0.5739	0.159006	0.22343	No
19:47866471:ATTT:A	0.1984	0.159151	0.16923	No
3:196215209:T:TG	0.9918	0.42036	0.43474	No
6:25828826:A:G	0.1969	0.287092	0.40187	No
7:99735325:T:G	0.3554	0.0355557	0.05685	No
10:99811603:G:A	1	0.000201326	0.01045	Yes
10:99819413:CTG:C	0.2696	0.261251	0.3766	No
10:99847918:A:AAAAC	0.04614	0.0559327	0.01917	No
10:99920364:C:T	0.4076	0.00439928	0.01571	No
12:21178615:T:C	0.9467	0.159006	0.22901	No
12:21197755:T:G	0.6458	0.237364	0.15018	No
19:47867399:A:AAAAC	0.2051	0.161782	0.17095	No
7:91785304:T:C	0.4835	0.00749644	0.03569	No
1:151953981:C:T	0.08136	0.313478	0.27229	No
1:46920877:A:G	0.1795	0.130359	0.15039	No
1:75750964:G:A	0.03775	0.300439	0.26331	No
14:73528024:C:A	0.9488	0.241036	0.21108	No
14:73566890:A:G	1	0.429684	0.49019	No
14:73717489:A:G	0.1744	0.237579	0.41572	No
14:73769916:T:G	0.4998	0.118432	0.13184	No
2:219104701:A:AC	0.9435	0.00725774	0.02863	No
12:21190952:A:G	0.4794	0.13737	0.20823	No
2:233760498:G:A	0.9075	0.00126959	0.04955	Yes
2:233764076:T:G	0.2109	0.32064	0.4222	No
22:46268515:C:T	0.512	0.0154856	0.00704	No
22:46285244:G:A	0.9999	0.0104999	0.00686	No
22:46285606:AT:A	0.03207	0.0340424	0.01628	No
22:46296039:A:G	0.1502	0.105817	0.09546	No
22:46312786:G:A	0.4721	0.00842523	0.01237	No
2:219163470:A:T	0.9277	0.000216812	0.02916	Yes
4:72882942:G:A	0.2619	0.00131656	0.017	Yes
2:73631838:T:C	0.2757	0.222565	0.18351	No
13:100540420:A:G	0.0404	0.00631931	0.03435	No
5:79163606:G:A	0.3076	0.00429831	0.01167	No
2:240854128:G:A	0.9569	0.295372	0.33483	No
8:143527944:C:CGCCCACACCA	0.2105	0.00157939	0.00537	No
8:143576200:C:T	0.2723	0.136971	0.17012	No
8:143608094:C:T	0.4486	0.0028029	0.01543	No
1:151948635:A:C	0.05326	0.313372	0.28155	No
10:123012013:C:G	0.1918	0.393833	0.45195	No
22:43930116:G:A	0.1515	0.16192	0.18469	No
3:45772602:G:A	0.7141	0.0975058	0.11073	No
X:155189093:C:T	0.9952	0.036257	0.01673	No
X:155225806:A:G	0.9952	0.245701	0.23993	No
1:151907285:G:A	0.2309	0.316015	0.28177	No
1:75750964:G:A	0.04436	0.300439	0.26299	No
14:104108793:C:T	0.2719	0.126809	0.12534	No
14:104118658:T:C	0.9994	0.112996	0.05328	No
3:45772602:G:A	0.8895	0.0975058	0.12276	No
17:1709834:AGC:A	0.9921	0.0104299	0.04234	No
6:25828826:A:G	0.2531	0.287092	0.37656	No
17:1709834:AGC:A	0.9997	0.0104299	0.03828	No
2:233755940:ATC:A	0.2053	0.32072	0.42522	No
2:27508073:T:C	0.8661	0.408338	0.37351	No
14:73573942:G:T	0.04162	0.0229612	0.04243	No
14:73592746:G:A	0.1756	0.21669	0.26201	No
3:132535169:C:T	0.3162	0.00532821	0.02127	No
8:27517169:A:T	0.7673	0.101507	0.08203	No
3:12114388:T:C	0.5009	0.155048	0.24867	No
5:46356317:T:A	0.01385	0.355109	0.29427	No
6:36749100:C:CTT	0.2068	0.114578	0.10901	No
7:73602069:CACCT:C	0.1698	0.173905	0.14097	No
1:11796321:G:A	0.9983	0.33522	0.22844	No
2:215312057:C:T	0.9999	0.142676	0.14577	No
11:63111131:T:G	0.05025	0.0567454	0.01943	No
4:68670366:A:C	0.3004	0.478021	0.48268	No
4:69444268:G:C	0.998	0.0742789	0.09027	No
8:142911448:C:A	0.2662	0.453593	0.46287	No
17:10699650:G:A	0.04443	0.42724	0.45976	No
6:160130454:C:T	0.6655	0.075289	0.05561	No
6:160157828:T:C	0.5755	0.162101	0.15635	No
2:219104701:A:AC	0.6816	0.00725774	0.03022	No
2:219163470:A:T	0.8989	0.000216812	0.02322	Yes
17:78191027:G:C	0.9992	0.00377978	0.05281	Yes
17:78202449:T:G	0.3596	0.0934369	0.05711	No
1:19308517:C:T	0.3693	0.0909908	0.09862	No
3:45771022:G:A	0.4462	0.109128	0.10592	No
3:45796383:G:A	0.8712	0.000124146	0.00814	Yes
10:5255358:C:G	0.1253	0.155788	0.126	No
2:31585905:T:A	0.9999	0.4366	0.40774	No
2:31863105:AG:A	0.1744	0.0333064	0.02064	No
1:85364552:CT:C	0.1737	0.36351	0.41898	No
5:35037010:C:T	0.997	0.0848922	0.07483	No
5:35038319:C:T	0.3092	0.401299	0.42796	No
3:196238444:T:TG	0.7946	0.223712	0.21543	No
5:35957220:A:G	0.9926	0.000727892	0.0132	Yes
5:35977878:C:T	0.3464	0.144212	0.12671	No
10:95061528:C:T	0.07465	0.114342	0.12279	No
12:21169122:G:A	0.09348	0.161991	0.0977	No
12:21178615:T:C	0.9273	0.159006	0.2279	No
19:47857434:T:A	0.2033	0.159906	0.16596	No
X:6987413:T:C	0.2954	0.410161	0.44472	No
22:24005096:G:A	0.2148	0.476254	0.43365	No
6:25814852:T:G	0.3018	0.452298	0.3532	No
4:68625738:T:C	0.3322	0.254925	0.24899	No
7:99660737:C:T	0.1047	0.006335	0.0142	No
7:99735325:T:G	0.3327	0.0355557	0.04885	No
X:147363009:C:A	0.9335	0.318998	0.32951	No
10:99811603:G:A	0.9233	0.000201326	0.00868	Yes
10:99814073:A:G	0.4085	0.0356042	0.00861	No
12:20859496:T:C	0.09571	0.151638	0.27799	No
14:73454222:A:T	0.408	0.0121894	0.03594	No
12:21190899:A:C	0.3092	0.159045	0.26619	No
4:94583161:T:C	0.2967	0.425028	0.49475	No
19:32866412:A:G	0.711	0.409518	0.43453	No
19:32957417:C:CA	0.9299	0.256711	0.16501	No
6:43228161:G:GA	0.1142	0.101094	0.09042	No
8:143601764:C:T	0.1919	0.208832	0.21979	No
2:233760498:G:A	0.9997	0.00126959	0.04971	Yes
2:233763993:G:T	0.2417	0.320211	0.42194	No
2:233764942:G:C	0.06887	0.0599665	0.04734	No
10:95217502:T:TAGAC	0.1363	0.175712	0.1642	No
19:47893231:C:T	0.4483	0.174175	0.20872	No
3:196215209:T:TG	0.9906	0.42036	0.43471	No
4:68625465:G:T	0.9987	0.322151	0.48945	No
4:68625738:T:C	0.5535	0.254925	0.23914	No
4:68626040:A:G	0.9987	0.007067	0.02453	No
4:68626831:G:T	0.5798	0.00697631	0.00277	No
4:68645514:G:T	0.8125	0.0062593	0.00639	No
4:69448467:C:A	0.6441	0	0.00262	Yes
7:99735325:T:G	0.3729	0.0355557	0.05387	No
1:46839473:T:A	0.07802	0.118993	0.16539	No
10:133503485:T:A	0.08557	0.024439	0.00848	No
6:25814852:T:G	0.7371	0.452298	0.35238	No
12:240132:C:T	0.7357	0.34847	0.30228	No
13:95323161:G:A	0.5785	0.174145	0.28985	No
14:104104717:C:G	0.1356	0.126886	0.12513	No
7:97860251:A:T	0.9997	0.337047	0.2599	No
7:97875076:T:TA	0.9997	0.1964	0.15758	No
7:97966958:T:C	0.9997	0.0016882	0.00567	No
7:97979344:A:C	0.1563	0.248377	0.2408	No
7:97983938:T:A	0.3259	0.213358	0.1576	No
12:21178615:T:C	0.4393	0.159006	0.23768	No
2:134968093:C:T	0.1248	0.203193	0.24323	No
22:45331897:CCCT:C	0.2696	0.265488	0.23635	No
3:196215209:T:TG	0.9966	0.42036	0.47551	No
4:129115817:TATATATATATATAA:T	0.166	0.202771	0.27702	No
4:129143723:C:A	0.9982	0.328531	0.38083	No
6:167294271:C:T	0.9933	0.106447	0.16872	No
7:134566237:G:A	0.4477	0.000185805	0.00231	Yes
9:133263362:GCGCCCACCACTA:G	0.3197	0.194605	0.20272	No

## Sheet: Fig_5b
MARKER_ID	BETA_EXPOSURE	SE_EXPOSURE	BETA_OUTCOME	SE_OUTCOME
16:13041280:C:G	0.4919	0.09898	-0.1905	0.0861
2:41346213:T:C	0.7965	0.1504	-0.2412	0.1166
2:42002209:G:A	0.8729	0.1428	-0.2188	0.1237
2:42081876:A:G	0.1355	0.02723	-0.0302	0.0166
2:42750363:A:G	0.1314	0.02121	-0.0772	0.0136
2:42978878:G:A	0.8612	0.1576	-0.4562	0.1328
2:43011905:A:G	0.1105	0.02181	-0.0955	0.0141
2:43313437:G:A	0.2653	0.04719	-0.2161	0.0317
2:43449608:G:A	0.1109	0.02219	-0.1303	0.0145
2:43844680:A:T	0.5416	0.09588	-0.273	0.0644
2:43846742:T:C	0.3308	0.02569	-0.281	0.0165
2:44047590:A:G	0.1239	0.02227	-0.1355	0.0147
2:44319310:G:A	1.098	0.1724	-0.5643	0.152
2:44734794:A:G	0.3378	0.05771	-0.2142	0.0394
2:45235845:A:C	0.2688	0.05399	-0.136	0.0376

## Sheet: Fig_5c
SNP	BETA	95%CI_Lower_Bound	95%CI_Upper_Bound
rs1247627279	-0.5643	-0.86222	-0.26638
rs572329846	-0.4562	-0.716488	-0.195912
rs6544713	-0.281	-0.31334	-0.24866
rs562598492	-0.273	-0.399224	-0.146776
rs138640432	-0.2412	-0.469736	-0.012664
rs188150445	-0.2188	-0.461252	0.023652
rs79571526	-0.2161	-0.278232	-0.153968
rs150262545	-0.2142	-0.291424	-0.136976
rs1308270883	-0.1905	-0.359256	-0.021744
rs140844846	-0.136	-0.209696	-0.062304
rs11680869	-0.1355	-0.164312	-0.106688
rs10865192	-0.1303	-0.15872	-0.10188
rs11674228	-0.0955	-0.123136	-0.067864
rs6544593	-0.0772	-0.103856	-0.050544
rs60866940	-0.0302	-0.062736	0.002336
